# Supplementary material for: Single-cell transcriptomics and RNAi screening define a hierarchical program of planarian eye regeneration
Source: Cell Rep. Author manuscript; Available in PMC 2026 Jul 1. (PMC13322009; doi:10.1016/j.celrep.2026.117245)
Supplement: 2 [file NIHMS2170797-supplement-2.xlsx]

## Sheet: All Cells Clusters
p_val	avg_log2FC	pct.1	pct.2	p_val_adj	cluster	gene	full_contig	GO_names	pfam_features	pfam_descriptions	digiworm_gene	digiworm_annotation	human_description	human_accession	human_gene	human_eval	mouse_description	mouse_eval	fly_description	fly_eval
0	3.90341	0.944	0.091	0	1	dd-Smed-v6-8720-0	dd-Smed-v6-8720-0-1		zf-C2H2 (1) / zf-C2H2_4 (1) / zf-H2C2_2 (1) / DUF5810 (1)	Zinc finger (1) / C2H2-type zinc finger (1) / Zinc-finger double domain (1) / Family of unknown function (DUF5810) (1)	dd_Smed_v4_8720_0_1	Smed: ZFP-1	zinc finger protein 341 isoform 1 [Homo sapiens]	NP_001269862.1	ZNF341	1.01e-11	zinc finger protein 341 [Mus musculus]	9.08e-12	uncharacterized protein Dmel_CG12769, isoform A [Drosophila melanogaster]	1.03e-11
0	2.60144	0.921	0.18	0	1	dd-Smed-v6-3708-0	dd-Smed-v6-3708-0-1	NLS-bearing protein import into nucleus | cytoplasm | histone deacetylase binding | nuclear localization sequence binding | nucleus | protein binding | protein import into nucleus | protein transport | protein transporter activity | transport	Arm (1) / IBB (1) / ARM_ARMC5 (1) / Arm_3 (1) / HEAT_EZ (1) / HEAT_2 (1)	Armadillo (1) / Importin beta binding domain (1) / ARMC5 (1) / Atypical Arm repeat (1) / HEAT-like repeat (1) / HEAT repeats (1)	dd_Smed_v4_3708_0_1	Human: karyopherin alpha 2 (RAG cohort 1, importin alpha 1) (KPNA2)	importin subunit alpha-1 [Homo sapiens]	NP_002257.1	KPNA2	3.18e-108	importin subunit alpha-1 [Mus musculus]	5.74e-110	karyopherin alpha3, isoform C [Drosophila melanogaster]	6.09e-105
0	2.4199	0.938	0.198	0	1	dd-Smed-v6-14111-0	dd-Smed-v6-14111-0-1										basal body-orientation factor 1 [Mus musculus]	0.000785
0	2.32379	0.965	0.242	0	1	dd-Smed-v6-6732-0	dd-Smed-v6-6732-0-1	activation of signaling protein activity involved in unfolded protein response | apoptotic process | cellular component disassembly involved in execution phase of apoptosis | cellular response to hypoxia | chromatin silencing | cytoplasm | endoplasmic reticulum unfolded protein response | establishment or maintenance of microtubule cytoskeleton polarity | intermediate filament | lamin filament | …	Filament (1) / LTD (1) / Nucleoporin2 (1)	Intermediate filament protein (1) / Lamin Tail Domain (1) / Nup98-96 autopeptidase S59 (1)	dd_Smed_v4_6732_0_1	Human: lamin A/C (LMNA)	lamin isoform C [Homo sapiens]	NP_005563.1	LMNA	2.71e-19	prelamin-A/C isoform C [Mus musculus]	3.01e-17	lamin C, isoform B [Drosophila melanogaster]	1.05e-20
0	2.46157	0.922	0.2	0	1	dd-Smed-v6-5764-0	dd-Smed-v6-5764-0-1	ATP binding | DNA binding | DNA replication | DNA replication initiation | DNA strand elongation involved in DNA replication | G1/S transition of mitotic cell cycle | MCM complex | cell cycle | cell cycle checkpoint | cell division | embryo development | helicase activity | hydrolase activity | mitotic S phase | mitotic cell cycle | negative regulation of apoptotic process | nucleoplasm | nucleot…	MCM (1) / MCM_OB (1) / MCM_lid (1) / MCM5_C (1) / MCM_N (1) / Mg_chelatase (1) / AAA_5 (1) / AAA_3 (1)	MCM P-loop domain (1) / MCM OB domain (1) / MCM AAA-lid domain (1) / MCM5 (1) / MCM N-terminal domain (1) / Magnesium chelatase (1) / AAA domain (dynein-related subfamily) (1) / ATPase family associated with various cellular activities (AAA) (1)	dd_Smed_v4_5764_0_1	Smed: MCM5	DNA replication licensing factor MCM5 [Homo sapiens]	NP_006730.2	MCM5	0	DNA replication licensing factor MCM5 [Mus musculus]	0	minichromosome maintenance 5 [Drosophila melanogaster]	0
0	2.36072	0.826	0.105	0	1	dd-Smed-v6-5563-0	dd-Smed-v6-5563-0-1	DNA binding | DNA damage response, signal transduction by p53 class mediator resulting in transcription of p21 class mediator | Golgi apparatus | Notch signaling pathway | anatomical structure formation involved in morphogenesis | apoptotic process | cell aging | cell cycle | cell differentiation | cellular response to UV | chromatin | chromatin binding | chromatin remodeling | cloacal septation …	P53 (1)	P53 DNA-binding domain (1)	dd_Smed_v4_5563_0_1	Human: tumor protein p63 (TP63)6	tumor protein 63 isoform 11 [Homo sapiens]	NP_001316078.1	TP63	8.01e-14	tumor protein 63 isoform f [Mus musculus]	9.22e-14
0	2.81753	0.834	0.137	0	1	dd-Smed-v6-8602-0	dd-Smed-v6-8602-0-1	ARF guanyl-nucleotide exchange factor activity | actin cytoskeleton organization | cadherin binding | central nervous system development | guanyl-nucleotide exchange factor activity | imaginal disc-derived wing morphogenesis | inter-male aggressive behavior | intracellular | myoblast fusion | phospholipid binding | regulation of ARF protein signal transduction	Sec7 (1) / IQ_SEC7_PH (1) / SOS1_NGEF_PH (1) / RHG20_PH (1)	Sec7 domain (1) / PH domain (1) / SOS1 (1) / Rho GTPase-activating protein 20 (1)	dd_Smed_v4_8602_0_1	PFAM: Sec7,	IQ motif and SEC7 domain-containing protein 1 isoform X1 [Homo sapiens]	XP_024309613.1	IQSEC1	3.68e-13	IQ motif and SEC7 domain-containing protein 1 isoform X17 [Mus musculus]	1.3e-11	schizo, isoform B [Drosophila melanogaster]	1.46e-15
0	2.45548	0.841	0.145	0	1	dd-Smed-v6-4804-0	dd-Smed-v6-4804-0-1
0	3.35972	0.751	0.065	0	1	dd-Smed-v6-1519-0	dd-Smed-v6-1519-0-1	aminoacylase activity | cellular amino acid metabolic process | cytoplasm | hydrolase activity | metabolic process | metal ion binding | metallopeptidase activity | proteolysis	Peptidase_M20 (1) / M20_dimer (1) / Peptidase_M28 (1)	Peptidase family M20 (1) / Peptidase dimerisation domain (1) / Peptidase family M28 (1)	dd_Smed_v4_1519_0_1	Human: aminoacylase 1 (ACY1)	aminoacylase-1 isoform a [Homo sapiens]	NP_001185824.1	ACY1	2.59e-122	aminoacylase-1 [Mus musculus]	1.94e-129	uncharacterized protein Dmel_CG6465 [Drosophila melanogaster]	4.2e-121
0	2.728	0.812	0.135	0	1	dd-Smed-v6-7682-0	dd-Smed-v6-7682-0-1	3'-5' DNA helicase activity | ATP binding | DNA binding | DNA replication | DNA replication initiation | DNA replication origin binding | DNA strand elongation involved in DNA replication | DNA unwinding involved in DNA replication | G1/S transition of mitotic cell cycle | MCM complex | cell cycle | cell cycle checkpoint | cell proliferation | cellular response to interleukin-4 | chromatin | chro…	MCM (1) / MCM_OB (1) / MCM_lid (1) / MCM_N (1) / MCM2_N (1) / WH_MCM2 (1) / Mg_chelatase (1) / AAA_5 (1) / AAA_3 (1) / AAA (1) / Sigma54_activat (1)	MCM P-loop domain (1) / MCM OB domain (1) / MCM AAA-lid domain (1) / MCM N-terminal domain (1) / Mini-chromosome maintenance protein 2 (1) / DNA replication licensing factor MCM2-like (1) / Magnesium chelatase (1) / AAA domain (dynein-related subfamily) (1) / ATPase family associated with various cellular activities (AAA) (2) / Sigma-54 interaction domain (1)	dd_Smed_v4_7682_0_1	PFAM: MCM, MCM2_N, Mg_chelatase, AAA_5, AAA_3,	DNA replication licensing factor MCM2 [Homo sapiens]	NP_004517.2	MCM2	0	DNA replication licensing factor MCM2 [Mus musculus]	0	minichromosome maintenance 2 [Drosophila melanogaster]	0
0	2.2142	0.86	0.191	0	1	dd-Smed-v6-7167-0	dd-Smed-v6-7167-0-1	'de novo' UMP biosynthetic process | 'de novo' pyrimidine nucleobase biosynthetic process | ATP binding | amino acid binding | aspartate binding | aspartate carbamoyltransferase activity | carbamoyl phosphate biosynthetic process | carbamoyl-phosphate synthase (ammonia) activity | carbamoyl-phosphate synthase (glutamine-hydrolyzing) activity | carboxyl- or carbamoyltransferase activity | catalyti…	CPSase_L_D2 (1) / GATase (1) / OTCace_N (1) / CPSase_sm_chain (1) / OTCace (1) / CPSase_L_D3 (1) / ATP-grasp (1) / MGS (1) / Dala_Dala_lig_C (1) / Amidohydro_1 (1) / ATPgrasp_Ter (1) / DJ-1_PfpI (1) / Peptidase_C26 (1) / GARS_A (1)	Carbamoyl-phosphate synthase L chain (1) / Glutamine amidotransferase class-I (1) / Aspartate (2) / Carbamoyl-phosphate synthase small chain (1) / Carbamoyl-phosphate synthetase large chain (1) / ATP-grasp domain (1) / MGS-like domain (1) / D-ala D-ala ligase C-terminus (1) / Amidohydrolase family (1) / ATP-grasp in the biosynthetic pathway with Ter operon (1) / DJ-1 (1) / Peptidase C26 (1) / Pho…	dd_Smed_v4_7167_0_1	Human: carbamoyl-phosphate synthetase 2, aspartate transcarbamylase, and dihydroorotase (CAD)	CAD protein isoform 1 [Homo sapiens]	NP_004332.2	CAD	0	CAD protein isoform 1 [Mus musculus]	0	rudimentary, isoform E [Drosophila melanogaster]	0
0	2.37447	0.826	0.162	0	1	dd-Smed-v6-5956-0	dd-Smed-v6-5956-0-1	ATP binding | ATP-dependent DNA helicase activity | DNA replication | DNA replication initiation | DNA strand elongation involved in DNA replication | DNA unwinding involved in DNA replication | G1/S transition of mitotic cell cycle | MCM complex | cell cycle checkpoint | mitotic S phase | mitotic cell cycle | nucleolus | nucleoplasm | nucleus | protein binding | single-stranded DNA binding |	MCM (1) / MCM_OB (1) / MCM_lid (1) / MCM_N (1) / Mg_chelatase (1) / MCM4_WHD (1) / AAA_5 (1) / Sigma54_activat (1) / AAA_3 (1)	MCM P-loop domain (1) / MCM OB domain (1) / MCM AAA-lid domain (1) / MCM N-terminal domain (1) / Magnesium chelatase (1) / MCM4 (1) / AAA domain (dynein-related subfamily) (1) / Sigma-54 interaction domain (1) / ATPase family associated with various cellular activities (AAA) (1)	dd_Smed_v4_5956_0_1	Human: minichromosome maintenance complex component 4 (MCM4)	DNA replication licensing factor MCM4 [Homo sapiens]	NP_877423.1	MCM4	0	DNA replication licensing factor MCM4 [Mus musculus]	0	disc proliferation abnormal, isoform A [Drosophila melanogaster]	0
0	1.83097	0.87	0.212	0	1	dd-Smed-v6-1920-0	dd-Smed-v6-1920-0-1	DNA binding | DNA polymerase processivity factor activity | DNA repair | DNA replication | DNA replication factor C complex | DNA strand elongation involved in DNA replication | DNA-dependent DNA replication | G1/S transition of mitotic cell cycle | MutLalpha complex binding | PCNA complex | PCNA-p21 complex | antimicrobial humoral response | base-excision repair | base-excision repair, gap-filli…	PCNA_C (1) / PCNA_N (1) / Rad1 (1) / Rad9 (1) / Hus1 (1)	Proliferating cell nuclear antigen (2) / Repair protein Rad1 (1) / Rad9 (1) / Hus1-like protein (1)	dd_Smed_v4_1920_0_1	Smed: proliferating cell nuclear antigen	proliferating cell nuclear antigen [Homo sapiens]	NP_872590.1	PCNA	2e-116	proliferating cell nuclear antigen [Mus musculus]	5.12e-115	proliferating cell nuclear antigen, isoform B [Drosophila melanogaster]	7.54e-118
0	2.25928	0.82	0.163	0	1	dd-Smed-v6-9229-0	dd-Smed-v6-9229-0-1						telomere-associated protein RIF1 isoform X2 [Homo sapiens]	XP_024308740.1	RIF1	0.028
0	1.7607	0.904	0.252	0	1	dd-Smed-v6-11475-0	dd-Smed-v6-11475-0-1	3'-5' exonuclease activity | ATP binding | ATP-dependent DNA helicase activity | DNA binding | DNA duplex unwinding | DNA recombination | DNA repair | Mre11 complex | cell cycle | cellular response to DNA damage stimulus | chromosome | chromosome, telomeric region | condensed nuclear chromosome | double-strand break repair | double-strand break repair via homologous recombination | hydrolase acti…	AAA_23 (1) / Rad50_zn_hook (1) / AAA_21 (1) / SMC_N (1) / SbcC_Walker_B (1) / ABC_tran_CTD (1)	AAA domain (2) / Rad50 zinc hook motif (1) / RecF (1) / SbcC (1) / ABC transporter C-terminal domain (1)	dd_Smed_v4_11475_0_1	Smed: rad50-like protein	DNA repair protein RAD50 [Homo sapiens]	NP_005723.2	RAD50	0	DNA repair protein RAD50 [Mus musculus]	0	rad50, isoform D [Drosophila melanogaster]	1.31e-135
0	2.63169	0.725	0.073	0	1	dd-Smed-v6-5942-0	dd-Smed-v6-5942-0-1		HMG_box (1) / HMG_box_2 (1) / HMG_WDHD1 (1) / MlaC (1)	HMG (high mobility group) box (1) / HMG-box domain (1) / WDHD1 HMG box (1) / MlaC protein (1)	dd_Smed_v4_5942_0_1	Smed: SOXP-3	transcription factor SOX-11 [Homo sapiens]	NP_003099.1	SOX11	1.9e-19	transcription factor SOX-8 isoform X1 [Mus musculus]	1.41e-20	Sox box protein 15 [Drosophila melanogaster]	1.59e-20
0	2.01044	0.993	0.344	0	1	dd-Smed-v6-9821-0	dd-Smed-v6-9821-0-1
0	1.90349	0.898	0.253	0	1	dd-Smed-v6-3904-0	dd-Smed-v6-3904-0-1	DNA binding | DNA repair | DNA replication | biological_process | cellular response to DNA damage stimulus | chromatin binding | chromosome | cytoplasm | gene expression | nucleolus | nucleoplasm | nucleus | positive regulation of viral transcription | protein binding | regulation of transcription, DNA-templated | transcription elongation from RNA polymerase II promoter | transcription from RNA p…	PH1_SSRP1-like (1) / Rttp106-like_middle (1) / HMG_box (1) / HMG_box_2 (1)	SSRP1 PH domain (1) / Histone chaperone Rttp106-like (1) / HMG (high mobility group) box (1) / HMG-box domain (1)	dd_Smed_v4_3904_0_1	Smed: SSRP1	FACT complex subunit SSRP1 [Homo sapiens]	NP_003137.1	SSRP1	1.46e-91	FACT complex subunit SSRP1 isoform X1 [Mus musculus]	2.48e-91	structure specific recognition protein [Drosophila melanogaster]	6.46e-74
0	1.90712	0.825	0.182	0	1	dd-Smed-v6-4712-0	dd-Smed-v6-4712-0-1	ATP binding | ATP-dependent DNA helicase activity | DNA binding | DNA helicase activity | DNA replication | DNA replication initiation | DNA strand elongation involved in DNA replication | DNA unwinding involved in DNA replication | G1/S transition of mitotic cell cycle | MCM complex | cell cycle | cell cycle checkpoint | cell proliferation | cellular response to DNA damage stimulus | chromatin |…	MCM (1) / MCM_OB (1) / MCM_lid (1) / MCM_N (1) / HTH_MCM7 (1) / AAA_5 (1) / Mg_chelatase (1)	MCM P-loop domain (1) / MCM OB domain (1) / MCM AAA-lid domain (1) / MCM N-terminal domain (1) / DNA replication licensing factor MCM7 (1) / AAA domain (dynein-related subfamily) (1) / Magnesium chelatase (1)	dd_Smed_v4_4712_0_1	Smed: 2A11 DNA licensing factor MCM7	DNA replication licensing factor MCM7 isoform 1 [Homo sapiens]	NP_005907.3	MCM7	0	DNA replication licensing factor MCM7 isoform a [Mus musculus]	0	minichromosome maintenance 7 [Drosophila melanogaster]	0
0	2.0293	0.875	0.237	0	1	dd-Smed-v6-2682-0	dd-Smed-v6-2682-0-1	ATP binding | ATP-dependent DNA helicase activity | DNA binding | DNA helicase activity | DNA replication | DNA replication initiation | DNA strand elongation involved in DNA replication | DNA unwinding involved in DNA replication | G1/S transition of mitotic cell cycle | MCM complex | cell cycle | cell cycle checkpoint | helicase activity | hydrolase activity | identical protein binding | mitoti…	MCM (1) / MCM_OB (1) / MCM_lid (1) / MCM6_C (1) / MCM_N (1) / Mg_chelatase (1) / AAA_5 (1) / AAA_3 (1) / Sigma54_activat (1)	MCM P-loop domain (1) / MCM OB domain (1) / MCM AAA-lid domain (1) / MCM6 C-terminal winged-helix domain (1) / MCM N-terminal domain (1) / Magnesium chelatase (1) / AAA domain (dynein-related subfamily) (1) / ATPase family associated with various cellular activities (AAA) (1) / Sigma-54 interaction domain (1)	dd_Smed_v4_2682_0_1	PFAM: MCM, Mg_chelatase, AAA_5, AAA_3,	DNA replication licensing factor MCM6 [Homo sapiens]	NP_005906.2	MCM6	0	DNA replication licensing factor MCM6 isoform 1 [Mus musculus]	0	minichromosome maintenance 6 [Drosophila melanogaster]	0
0	2.33582	0.778	0.146	0	1	dd-Smed-v6-6734-0	dd-Smed-v6-6734-0-1	3'-5' DNA helicase activity | ATP binding | DNA binding | DNA replication | DNA replication initiation | MCM complex | cell cycle | centrosome | chromatin binding | cytoplasm | helicase activity | hydrolase activity | intracellular membrane-bounded organelle | mitotic G2 DNA damage checkpoint | neurogenesis | nuclear pre-replicative complex | nucleoside-triphosphatase activity | nucleotide bindin…	MCM (1) / MCM_OB (1) / MCM_lid (1) / MCM_N (1) / Mg_chelatase (1) / AAA_3 (1) / WH_MCM3_C (1)	MCM P-loop domain (1) / MCM OB domain (1) / MCM AAA-lid domain (1) / MCM N-terminal domain (1) / Magnesium chelatase (1) / ATPase family associated with various cellular activities (AAA) (1) / MCM3-like (1)	dd_Smed_v4_6734_0_1	PFAM: MCM, Mg_chelatase,	DNA replication licensing factor MCM3 isoform 1 [Homo sapiens]	NP_002379.4	MCM3	0	DNA replication licensing factor MCM3 [Mus musculus]	0	minichromosome maintenance 3, isoform A [Drosophila melanogaster]	0
0	2.0032	0.825	0.198	0	1	dd-Smed-v6-2787-0	dd-Smed-v6-2787-0-1	DNA binding | biological_process | cellular_component | chromosome | nucleosome | nucleosome assembly | nucleus | protein heterodimerization activity	Histone_H2A_C (1) / Histone (1) / CBFD_NFYB_HMF (1)	C-terminus of histone H2A (1) / Core histone H2A (1) / Histone-like transcription factor (CBF (1)	dd_Smed_v4_2787_0_1	Human: H2A histone family, member J (H2AFJ)	histone H2A.J [Homo sapiens]	NP_808760.1	H2AJ	1.4e-55	histone H2A type 2-B [Mus musculus]	1.52e-55	histone H2A [Drosophila melanogaster]	6.54e-53
0	1.90393	0.98	0.367	0	1	dd-Smed-v6-1651-0	dd-Smed-v6-1651-0-1	ATP binding | DNA replication | activation of cysteine-type endopeptidase activity involved in apoptotic process | catalytic activity | cytoplasm | cytosol | deoxyribonucleotide biosynthetic process | metabolic process | nucleobase-containing small molecule interconversion | nucleobase-containing small molecule metabolic process | nucleoplasm | nucleotide binding | oxidation-reduction process | o…	Ribonuc_red_lgC (1) / Ribonuc_red_lgN (1) / ATP-cone (1)	Ribonucleotide reductase (2) / ATP cone domain (1)	dd_Smed_v4_1651_0_1	Human: ribonucleotide reductase M1 (RRM1)	ribonucleoside-diphosphate reductase large subunit isoform 1 [Homo sapiens]	NP_001024.1	RRM1	0	ribonucleoside-diphosphate reductase large subunit [Mus musculus]	0	ribonucleoside diphosphate reductase large subunit [Drosophila melanogaster]	0
0	2.11792	0.729	0.117	0	1	dd-Smed-v6-6020-0	dd-Smed-v6-6020-0-1	ATP binding | angiogenesis | auditory receptor cell development | blood vessel morphogenesis | brain development | branching involved in salivary gland morphogenesis | cell adhesion molecule binding | cell maturation | central nervous system neuron development | chondrocyte differentiation | cytoplasm | cytoplasmic vesicle | embryonic limb morphogenesis | fibroblast growth factor binding | fibrob…	PK_Tyr_Ser-Thr (1) / Pkinase (1) / Ig_2 (1) / ig (1) / Ig_3 (1) / I-set (1) / Kinase-like (1) / V-set (1)	Protein tyrosine and serine (1) / Protein kinase domain (1) / Immunoglobulin domain (3) / Immunoglobulin I-set domain (1) / Kinase-like (1) / Immunoglobulin V-set domain (1)	dd_Smed_v4_6020_0_1	Smed: FGFR1	fibroblast growth factor receptor 2 isoform X12 [Homo sapiens]	XP_024303660.1	FGFR2	1.29e-55	fibroblast growth factor receptor 1 isoform 3 precursor [Mus musculus]	2.48e-53	heartless, isoform C [Drosophila melanogaster]	2.43e-53
0	1.91669	0.834	0.224	0	1	dd-Smed-v6-5663-0	dd-Smed-v6-5663-0-1	DNA replication | Hsp90 protein binding | blastocyst development | cell cycle | cell proliferation | cytoplasm | histone binding | histone exchange | nucleus | protein transport	TPR_12 (1) / TPR_8 (1) / TPR_2 (1) / TPR_1 (1) / TPR_11 (1) / SHNi-TPR (1) / TPR_NPHP3 (1) / TPR_10 (1) / TPR_7 (1) / Gasdermin_C (1) / TPR_6 (1)	Tetratricopeptide repeat (7) / TPR repeat (1) / SHNi-TPR (1) / Nephrocystin-3 TPR domain (1) / Gasdermin PUB domain (1)	dd_Smed_v4_5663_0_1	Human: nuclear autoantigenic sperm protein (histone-binding) (NASP)	nuclear autoantigenic sperm protein isoform X3 [Homo sapiens]	XP_005270946.1	NASP	9.83e-08	nuclear autoantigenic sperm protein isoform 1 [Mus musculus]	2.32e-06
0	2.23393	0.74	0.135	0	1	dd-Smed-v6-11378-0	dd-Smed-v6-11378-0-1	ATP binding | ATP-dependent polydeoxyribonucleotide 5'-hydroxyl-kinase activity | ATP-dependent polyribonucleotide 5'-hydroxyl-kinase activity | RNA splicing | gene expression | kinase activity | mRNA 3'-end processing | mRNA processing | mRNA splicing, via spliceosome | nucleoplasm | nucleotide binding | nucleus | phosphorylation | polydeoxyribonucleotide kinase activity | siRNA loading onto RIS…	CLP1_P (1) / CLP1_N (1) / CID (1)	mRNA cleavage and polyadenylation factor CLP1 P-loop (1) / N-terminal beta-sandwich domain of polyadenylation factor (1) / CID domain (1)	dd_Smed_v4_11378_0_1	Human: cleavage and polyadenylation factor I subunit 1 (CLP1)	polyribonucleotide 5'-hydroxyl-kinase Clp1 isoform 1 [Homo sapiens]	NP_006822.1	CLP1	2.04e-28	polyribonucleotide 5'-hydroxyl-kinase Clp1 [Mus musculus]	7.5e-29	crowded by cid [Drosophila melanogaster]	2.15e-17
0	2.15711	0.963	0.359	0	1	dd-Smed-v6-10594-0	dd-Smed-v6-10594-0-1		Linker_histone (1)	linker histone H1 and H5 family (1)	dd_Smed_v4_10594_0_1	PFAM: Linker_histone,	histone H1.8 isoform 1 [Homo sapiens]	NP_722575.1	H1-8	1.66e-05	histone H1.8 isoform 1 [Mus musculus]	5.52e-06	histone H1 [Drosophila melanogaster]	7.65e-08
0	1.58709	0.854	0.251	0	1	dd-Smed-v6-3517-0	dd-Smed-v6-3517-0-1	T cell proliferation | activation of MAPK activity | antioxidant activity | cellular response to oxidative stress | cytoplasm | cytosol | homeostasis of number of cells | hydrogen peroxide catabolic process | hydrogen peroxide metabolic process | mitochondrion | negative regulation of NF-kappaB transcription factor activity | negative regulation of T cell differentiation | negative regulation of …	AhpC-TSA (1) / Redoxin (1) / 1-cysPrx_C (1)	AhpC (1) / Redoxin (1) / C-terminal domain of 1-Cys peroxiredoxin (1)	dd_Smed_v4_3517_0_1	PFAM: AhpC-TSA, Redoxin, 1-cysPrx_C,	peroxiredoxin-2 [Homo sapiens]	NP_005800.3	PRDX2	6.81e-87	peroxiredoxin-2 [Mus musculus]	4.21e-86	thioredoxin peroxidase 1, isoform B [Drosophila melanogaster]	5.85e-82
0	1.90415	0.936	0.338	0	1	dd-Smed-v6-1121-0	dd-Smed-v6-1121-0-1	DNA binding | RNA binding | cytosolic large ribosomal subunit | mRNA binding | protein homodimerization activity | rRNA processing | ribonucleoprotein complex | ribosomal large subunit biogenesis | ribosome | structural constituent of ribosome | translation	Ribosomal_L30 (1)	Ribosomal protein L30p (1)	dd_Smed_v4_1121_0_1	Human: ribosomal protein L7 (RPL7)	60S ribosomal protein L7 isoform 1 [Homo sapiens]	NP_000962.2	RPL7	6.3e-40	60S ribosomal protein L7 [Mus musculus]	2.35e-41	ribosomal protein L7, isoform A [Drosophila melanogaster]	9.56e-33
0	1.3897	0.84	0.242	0	1	dd-Smed-v6-7033-0	dd-Smed-v6-7033-0-1		Homeodomain (1) / zf-C2H2_11 (1) / Homeobox_KN (1) / zf-H2C2_5 (1)	Homeodomain (1) / zinc-finger C2H2-type (1) / Homeobox KN domain (1) / C2H2-type zinc-finger domain (1)	dd_Smed_v4_7033_0_1	Human: zinc finger homeobox 3 (ZFHX3)A	zinc finger homeobox protein 3 isoform X1 [Homo sapiens]	XP_005256014.1	ZFHX3	3.41e-22	zinc finger homeobox protein 3 isoform X1 [Mus musculus]	1.24e-21	Zn finger homeodomain 2, isoform B [Drosophila melanogaster]	5e-27
0	1.8997	0.773	0.176	0	1	dd-Smed-v6-11487-0	dd-Smed-v6-11487-0-1	G1/S transition of mitotic cell cycle | G2/M transition of mitotic cell cycle | anaphase-promoting complex-dependent proteasomal ubiquitin-dependent protein catabolic process | attachment of spindle microtubules to kinetochore | cell cycle checkpoint | cell division | cellular process | cellular response to DNA damage stimulus | cellular response to fatty acid | cellular response to hypoxia | cel…	Cyclin_N (1) / Cyclin_C (1)	Cyclin (2)	dd_Smed_v4_11487_0_1	Smed: Smed04901_V2 cyclin B-1	G2/mitotic-specific cyclin-B1 isoform 1 [Homo sapiens]	NP_114172.1	CCNB1	6.85e-11	G2/mitotic-specific cyclin-B1 [Mus musculus]	3.81e-10	cyclin B, isoform E [Drosophila melanogaster]	4.77e-15
0	1.9212	0.828	0.234	0	1	dd-Smed-v6-13347-0	dd-Smed-v6-13347-0-1	biological_process | molecular_function | nucleus	Histone (1) / CENP-T_C (1) / PAF (1) / CENP-S (1) / CBFD_NFYB_HMF (1)	Core histone H2A (1) / Centromere kinetochore component CENP-T histone fold (1) / PCNA-associated factor histone like domain (1) / CENP-S protein (1) / Histone-like transcription factor (CBF (1)	dd_Smed_v4_13347_0_1	Human: histone cluster 2, H3c (HIST2H3C)	histone H3.2 [Homo sapiens]	NP_066403.2	H3C14	6.3e-94	histone H3.2 [Mus musculus]	5.32e-94	histone H3 [Drosophila melanogaster]	1.68e-94
0	1.53274	0.93	0.339	0	1	dd-Smed-v6-3240-0	dd-Smed-v6-3240-0-1		Ig_3 (1) / Ig_2 (1) / V-set (1) / ig (1) / I-set (1)	Immunoglobulin domain (3) / Immunoglobulin V-set domain (1) / Immunoglobulin I-set domain (1)	dd_Smed_v4_3240_0_1	PFAM: Ig_2, Ig_3, I-set, V-set,	matrix-remodeling-associated protein 5 precursor [Homo sapiens]	NP_056234.2	MXRA5	0.005	immunoglobulin superfamily member 10 isoform X1 [Mus musculus]	3.43e-05	down syndrome cell adhesion molecule 1, isoform J [Drosophila melanogaster]	4.67e-06
0	1.661	0.917	0.329	0	1	dd-Smed-v6-3741-0	dd-Smed-v6-3741-0-1		TUDOR (1) / RRM_1 (1) / SH3_Hsr9 (1) / Tudor_3 (1)	Tudor domain (1) / RNA recognition motif (1) / Hsr-9 Tudor domain (1) / DNA repair protein Crb2 Tudor domain (1)	dd_Smed_v4_3741_0_1	PFAM: TUDOR, RRM_1, RRM_6,	tudor domain-containing protein 6 isoform 2 [Homo sapiens]	NP_001161831.1	TDRD6	6.85e-05	tudor domain-containing protein 6 isoform 3 [Mus musculus]	0.000164	papi, isoform D [Drosophila melanogaster]	0.004
0	1.83464	0.948	0.36	0	1	dd-Smed-v6-900-0	dd-Smed-v6-900-0-1	PeBoW complex | cell proliferation | chromosome | condensed chromosome | maturation of 5.8S rRNA from tricistronic rRNA transcript (SSU-rRNA, 5.8S rRNA, LSU-rRNA) | maturation of LSU-rRNA from tricistronic rRNA transcript (SSU-rRNA, 5.8S rRNA, LSU-rRNA) | mitotic metaphase | nucleolus | nucleolus organization | nucleoplasm | nucleus | preribosome, large subunit precursor | protein binding | prote…	Pescadillo_N (1)	Pescadillo N-terminus (1)	dd_Smed_v4_900_0_1	Smed: Smed02416_V2 pescadillo-1	pescadillo homolog isoform 2 [Homo sapiens]	NP_001230154.1	PES1	3.33e-91	pescadillo homolog [Mus musculus]	1.67e-94	uncharacterized protein Dmel_CG4364 [Drosophila melanogaster]	2.48e-86
0	1.65883	0.892	0.306	0	1	dd-Smed-v6-5611-0	dd-Smed-v6-5611-0-1		RRM_1 (1)	RNA recognition motif (1)	dd_Smed_v4_5611_0_1	PFAM: RRM_1, RRM_6,	nucleolin [Homo sapiens]	NP_005372.2	NCL	4.37e-06			TAR DNA-binding protein-43 homolog, isoform A [Drosophila melanogaster]	0.044
0	1.66058	0.921	0.338	0	1	dd-Smed-v6-5842-0	dd-Smed-v6-5842-0-1	ATP binding | ATP-dependent helicase activity | DNA methylation involved in gamete generation | cell differentiation | cytoplasm | fertilization | gene silencing by RNA | helicase activity | hydrolase activity | male meiosis | meiotic nuclear division | multicellular organismal development | nucleic acid binding | nucleotide binding | nucleus | piP-body | piRNA metabolic process | protein binding…	TUDOR (1) / Helicase_C (1) / DEAD (1) / HA2_C (1)	Tudor domain (1) / Helicase conserved C-terminal domain (1) / DEAD (1) / Helicase associated domain (HA2) (1)	dd_Smed_v4_5842_0_1	Human: tudor domain containing 9 (TDRD9)	ATP-dependent RNA helicase TDRD9 isoform X4 [Homo sapiens]	XP_011534700.1	TDRD9	9.43e-159	ATP-dependent RNA helicase TDRD9 isoform X3 [Mus musculus]	4.08e-154	spindle E [Drosophila melanogaster]	2.18e-121
0	1.66747	0.917	0.334	0	1	dd-Smed-v6-1377-0	dd-Smed-v6-1377-0-1	acetyl-CoA C-acetyltransferase activity | adipose tissue development | brain development | branched-chain amino acid catabolic process | cellular ketone body metabolic process | cellular lipid metabolic process | cellular nitrogen compound metabolic process | coenzyme binding | enzyme binding | fatty acid biosynthetic process | ketone body biosynthetic process | ketone body catabolic process | li…	Thiolase_N (1) / Thiolase_C (1)	Thiolase (2)	dd_Smed_v4_1377_0_1	Human: acetyl-CoA acetyltransferase 1 (ACAT1)	acetyl-CoA acetyltransferase, mitochondrial isoform b precursor [Homo sapiens]	NP_000010.1	ACAT1	1.19e-149	acetyl-CoA acetyltransferase, mitochondrial precursor [Mus musculus]	2.02e-143	uncharacterized protein Dmel_CG10932, isoform A [Drosophila melanogaster]	7.73e-161
0	2.08431	0.77	0.188	0	1	dd-Smed-v6-6803-0	dd-Smed-v6-6803-0-1	biological_process | catalytic activity | cellular_component | cytosol | dCMP deaminase activity | hydrolase activity | hydrolase activity, acting on carbon-nitrogen (but not peptide) bonds | metabolic process | metal ion binding | nucleobase-containing small molecule metabolic process | nucleotide biosynthetic process | pyrimidine nucleobase metabolic process | pyrimidine nucleoside biosynthetic…	dCMP_cyt_deam_1 (1) / MafB19-deam (1)	Cytidine and deoxycytidylate deaminase zinc-binding region (1) / MafB19-like deaminase (1)	dd_Smed_v4_6803_0_1	Human: dCMP deaminase (DCTD)	deoxycytidylate deaminase isoform X2 [Homo sapiens]	XP_016863311.1	DCTD	7.77e-59	deoxycytidylate deaminase isoform X2 [Mus musculus]	1.09e-59	uncharacterized protein Dmel_CG6951, isoform B [Drosophila melanogaster]	1.59e-53
0	1.67405	0.899	0.317	0	1	dd-Smed-v6-665-0	dd-Smed-v6-665-0-1	GTPase inhibitor activity | NLS-bearing protein import into nucleus | Ran GTPase binding | cytoplasm | cytosol | intracellular protein transport | microtubule associated complex | modulation by virus of host morphology or physiology | nuclear pore | nucleolus | nucleus | protein binding | protein import into nucleus | protein transmembrane transporter activity | protein transport | protein transp…			dd_Smed_v4_665_0_1	Human: importin 5 (IPO5)	importin-5 isoform X1 [Homo sapiens]	XP_024305114.1	IPO5	0	importin-5 isoform X1 [Mus musculus]	0	karyopherin beta 3, isoform A [Drosophila melanogaster]	0
0	1.87268	0.97	0.388	0	1	dd-Smed-v6-799-0	dd-Smed-v6-799-0-1	ATP binding | ATP-dependent DNA helicase activity | ATP-dependent RNA helicase activity | ATP-dependent helicase activity | ATPase activity | DNA binding | RNA binding | RNA secondary structure unwinding | RNA stem-loop binding | cellular response to arsenic-containing substance | cellular response to osmotic stress | chromosome segregation | cytoplasm | cytoplasmic stress granule | cytosolic sma…	DEAD (1) / Helicase_C (1) / ResIII (1)	DEAD (1) / Helicase conserved C-terminal domain (1) / Type III restriction enzyme (1)	dd_Smed_v4_799_0_1	Human: DEAD (Asp-Glu-Ala-Asp) box polypeptide 3, Y-linked (DDX3Y)	ATP-dependent RNA helicase DDX3X isoform 4 [Homo sapiens]	NP_001350748.1	DDX3X	1.05e-91	ATP-dependent RNA helicase DDX3Y isoform X4 [Mus musculus]	6.1e-90	belle, isoform A [Drosophila melanogaster]	4.51e-80
0	1.72468	0.93	0.349	0	1	dd-Smed-v6-3493-0	dd-Smed-v6-3493-0-1		HMG_box (1) / HMG_box_2 (1) / DUF5817_CT (1) / DUF3106 (1)	HMG (high mobility group) box (1) / HMG-box domain (1) / DUF5817 (1) / Protein of unknown function (DUF3106) (1)	dd_Smed_v4_3493_0_1	PFAM: HMG_box,	transcription factor A, mitochondrial isoform 1 precursor [Homo sapiens]	NP_003192.1	TFAM	0.01
0	1.79819	0.915	0.334	0	1	dd-Smed-v6-1801-0	dd-Smed-v6-1801-0-1	DNA damage response, signal transduction by p53 class mediator resulting in cell cycle arrest | G1/S transition of mitotic cell cycle | MDM2/MDM4 family protein binding | RNA metabolic process | anaphase-promoting complex-dependent proteasomal ubiquitin-dependent protein catabolic process | antigen processing and presentation of exogenous peptide antigen via MHC class I | antigen processing and p…	PA28_C (1) / PA28_N (1)	Proteasome activator PA28 (2)	dd_Smed_v4_1801_0_1	Human: proteasome (prosome, macropain) activator subunit 3 (PA28 gamma; Ki) (PSME3)	proteasome activator complex subunit 3 isoform 4 [Homo sapiens]	NP_001317158.1	PSME3	9.83e-46	proteasome activator complex subunit 3 isoform X3 [Mus musculus]	5.75e-47	proteasome regulator gamma, isoform A [Drosophila melanogaster]	5.43e-47
0	1.64457	0.934	0.354	0	1	dd-Smed-v6-1761-0	dd-Smed-v6-1761-0-1	ATP binding | ATP-binding cassette (ABC) transporter complex | ATPase activity, coupled to transmembrane movement of substances | transporter activity			dd_Smed_v4_1761_0_1	Human: ATP-binding cassette, sub-family F (GCN20), member 1 (ABCF1)	ATP-binding cassette sub-family F member 1 isoform a [Homo sapiens]	NP_001020262.1	ABCF1	0	ATP-binding cassette sub-family F member 1 [Mus musculus]	0	uncharacterized protein Dmel_CG1703, isoform A [Drosophila melanogaster]	0
0	1.47648	0.938	0.358	0	1	dd-Smed-v6-4638-0	dd-Smed-v6-4638-0-1		TUDOR (1) / DEAD (1)	Tudor domain (1) / DEAD (1)	dd_Smed_v4_4638_0_1	Human: tudor domain containing 12 (TDRD12)	putative ATP-dependent RNA helicase TDRD12 isoform 1 [Homo sapiens]	NP_001353031.1	TDRD12	1.61e-42	putative ATP-dependent RNA helicase TDRD12 isoform 2 [Mus musculus]	1.55e-38	Rm62, isoform D [Drosophila melanogaster]	3.98e-11
0	1.06591	0.865	0.286	0	1	dd-Smed-v6-4392-0	dd-Smed-v6-4392-0-1	CD40 receptor binding | CD40 receptor complex | activation of NF-kappaB-inducing kinase activity | apoptotic process | cell cortex | cellular protein complex assembly | centrosome | cytoplasm | cytoplasmic side of plasma membrane | enzyme binding | identical protein binding | ligase activity | lipid binding | membrane raft | metal ion binding | mitogen-activated protein kinase kinase kinase bindi…	TRAF-mep_MATH (1) / MATH_2 (1) / zf-TRAF (1) / zf-C3HC4 (1) / zf-C3HC4_2 (1) / TRAF3_RING (1) / zf-C3HC4_4 (1) / zf-RING_UBOX (1) / zf-RING_2 (1) / Sina_ZnF (1)	TRAF (1) / MATH domain (1) / TRAF-type zinc finger (1) / Zinc finger (2) / TNF receptor-associated factor 2 (1) / zinc finger of C3HC4-type (1) / RING-type zinc-finger (1) / Ring finger domain (1) / Sina (1)	dd_Smed_v4_4392_0_1	Smed: Smed19658_V2 TNF receptor associated factor-1	TNF receptor-associated factor 3 isoform 4 [Homo sapiens]	NP_001372071.1	TRAF3	1.18e-55	TNF receptor-associated factor 3 isoform X1 [Mus musculus]	3.99e-51	TNF-receptor-associated factor 4, isoform E [Drosophila melanogaster]	1.65e-26
0	1.87746	0.752	0.175	0	1	dd-Smed-v6-10338-0	dd-Smed-v6-10338-0-1	DNA binding | DNA damage response, detection of DNA damage | DNA metabolic process | DNA repair | NAD binding | NAD+ ADP-ribosyltransferase activity | base-excision repair | cellular response to insulin stimulus | gene expression | negative regulation of transcription from RNA polymerase II promoter | nuclear envelope | nucleolus | nucleoplasm | nucleus | protein ADP-ribosylation | protein N-term…	PARP (1) / PARP_reg (1) / zf-PARP (1) / WGR (1) / PADR1_N (1) / Zn_ribbon_PADR1 (1) / BRCT (1)	Poly(ADP-ribose) polymerase catalytic domain (1) / Poly(ADP-ribose) polymerase (1) / Poly(ADP-ribose) polymerase and DNA-Ligase Zn-finger region (1) / WGR domain (1) / PADR1 (1) / PADR1 domain (1) / BRCA1 C Terminus (BRCT) domain (1)	dd_Smed_v4_10338_0_1	Human: poly (ADP-ribose) polymerase 1 (PARP1)	poly [ADP-ribose] polymerase 1 [Homo sapiens]	NP_001609.2	PARP1	0	poly [ADP-ribose] polymerase 1 [Mus musculus]	0	Poly-(ADP-ribose) polymerase [Drosophila melanogaster]	0
0	1.41866	0.99	0.414	0	1	dd-Smed-v6-3777-0	dd-Smed-v6-3777-0-1		DUF7835 (1)	Domain of unknown function (DUF7835) (1)
0	1.6859	0.828	0.253	0	1	dd-Smed-v6-3186-0	dd-Smed-v6-3186-0-1	RNA methylation | biological_process | cellular_component | cytoplasm | methylation | methyltransferase activity | nucleolus | nucleus | protein binding | rRNA (uridine-2'-O-)-methyltransferase activity | rRNA processing | transferase activity	FtsJ (1) / Spb1_C (1) / DUF3381 (1)	FtsJ-like methyltransferase (1) / Spb1 C-terminal domain (1) / Ribosomal RNA methyltransferase Spb1 (1)	dd_Smed_v4_3186_0_1	Human: FtsJ homolog 3 (E. coli) (FTSJ3)	pre-rRNA 2'-O-ribose RNA methyltransferase FTSJ3 isoform X1 [Homo sapiens]	XP_024306330.1	FTSJ3	8.69e-103	pre-rRNA 2'-O-ribose RNA methyltransferase FTSJ3 [Mus musculus]	3.75e-100	uncharacterized protein Dmel_CG8939 [Drosophila melanogaster]	3.11e-91
0	1.96926	0.755	0.181	0	1	dd-Smed-v6-10618-0	dd-Smed-v6-10618-0-1	DNA binding | RNA binding | RNA metabolic process | cellular_component | meiotic prophase I | positive regulation of protein phosphorylation | positive regulation of translation | protein binding | regulation of translation | spermatogenesis | translation | translation initiation factor activity | translational initiation	MIF4G (1) / Spo16_N (1)	MIF4G domain (1) / Spo16 protein (1)	dd_Smed_v4_10618_0_1	Human: eukaryotic translation initiation factor 4 gamma, 3 (EIF4G3)	eukaryotic translation initiation factor 4 gamma 3 isoform X36 [Homo sapiens]	XP_011540683.1	EIF4G3	1.41e-32	eukaryotic translation initiation factor 4 gamma 3 isoform 4 [Mus musculus]	3.8e-32	eukaryotic translation initiation factor 4G1, isoform B [Drosophila melanogaster]	5.57e-24
0	1.89356	0.756	0.182	0	1	dd-Smed-v6-7123-0	dd-Smed-v6-7123-0-1		SMC_N (1) / SMC_hinge (1) / AAA_23 (1) / AAA_21 (1) / AAA_15 (1) / AAA_29 (1)	RecF (1) / SMC proteins Flexible Hinge Domain (1) / AAA domain (2) / AAA ATPase domain (1) / P-loop containing region of AAA domain (1)	dd_Smed_v4_7123_0_1	Human: structural maintenance of chromosomes 2 (SMC2)	structural maintenance of chromosomes protein 2 isoform X1 [Homo sapiens]	XP_016869697.1	SMC2	0	structural maintenance of chromosomes protein 2 isoform X1 [Mus musculus]	0	structural maintenance of chromosomes 2 [Drosophila melanogaster]	0
0	1.61714	0.929	0.356	0	1	dd-Smed-v6-2348-0	dd-Smed-v6-2348-0-1	DNA damage response, detection of DNA damage | intracellular | mitochondrial small ribosomal subunit | mitochondrion | peptide biosynthetic process | protein binding | ribonucleoprotein complex | ribosome | structural constituent of ribosome | translation	Ribosomal_S9 (1)	Ribosomal protein S9 (1)	dd_Smed_v4_2348_0_1	Human: mitochondrial ribosomal protein S9 (MRPS9)	28S ribosomal protein S9, mitochondrial [Homo sapiens]	NP_872578.1	MRPS9	6.96e-69	28S ribosomal protein S9, mitochondrial precursor [Mus musculus]	3.19e-66	mitochondrial ribosomal protein S9 [Drosophila melanogaster]	1.11e-65
0	1.51014	0.883	0.31	0	1	dd-Smed-v6-438-0	dd-Smed-v6-438-0-1		TPR_19 (1) / TPR_8 (1) / TPR_1 (1) / TPR_17 (1) / TPR_2 (1)	Tetratricopeptide repeat (5)
0	1.58935	0.88	0.308	0	1	dd-Smed-v6-4276-0	dd-Smed-v6-4276-0-1	RNA binding | RNA processing | adenosine deaminase activity | cytoplasm | double-stranded RNA adenosine deaminase activity | double-stranded RNA binding | hydrolase activity | intracellular | mRNA modification | mRNA processing | metal ion binding | mitochondrion | nucleolus | nucleoplasm | nucleus | single-stranded RNA binding	A_deamin (1) / dsrm (1) / zf-C2H2_jaz (1) / DSRM_2 (1)	Adenosine-deaminase (editase) domain (1) / Double-stranded RNA binding motif (1) / Zinc-finger double-stranded RNA-binding (1) / dsRNA binding domain (1)	dd_Smed_v4_4276_0_1	Human: adenosine deaminase, RNA-specific, B2 (non-functional) (ADARB2)	adenosine deaminase domain-containing protein 1 isoform X3 [Homo sapiens]	XP_005262802.1	ADAD1	4.6e-28	double-stranded RNA-specific editase 1 isoform 3 [Mus musculus]	8.42e-26	adenosine deaminase acting on RNA, isoform N [Drosophila melanogaster]	2.43e-13
0	2.38113	0.999	0.427	0	1	dd-Smed-v6-648-0	dd-Smed-v6-648-0-1	GTP binding | GTPase activity | cilium | cytoplasm | cytoskeleton | microtubule | microtubule cytoskeleton | microtubule-based movement | microtubule-based process | nucleotide binding | protein complex | protein polymerization | structural molecule activity | |	Tubulin (1) / Tubulin_C (1) / Tubulin_3 (1)	Tubulin (1) / Tubulin C-terminal domain (1) / Tubulin domain (1)	dd_Smed_v4_648_0_1	PFAM: Tubulin, Tubulin_C,	tubulin alpha-1A chain isoform 1 [Homo sapiens]	NP_006000.2	TUBA1A	0	tubulin alpha-1A chain [Mus musculus]	0	alpha-Tubulin at 84B [Drosophila melanogaster]	0
0	1.67455	0.793	0.221	0	1	dd-Smed-v6-1887-0	dd-Smed-v6-1887-0-1	COP9 signalosome | axon guidance | axonogenesis | biological_process | caveola | centriolar satellite | endocytosis | endosome | flotillin complex | integral component of membrane | ionotropic glutamate receptor binding | melanosome | membrane | membrane raft | microtubule organizing center | plasma membrane | protein binding | protein localization to plasma membrane | regulation of Rho protein s…	Band_7 (1) / Flot (1)	SPFH domain (1) / Flotillin (1)	dd_Smed_v4_1887_0_1	Human: flotillin 1 (FLOT1)	flotillin-1 isoform X1 [Homo sapiens]	XP_005248837.1	FLOT1	1.31e-137	flotillin-1 isoform X1 [Mus musculus]	1.28e-138	flotillin 1, isoform A [Drosophila melanogaster]	2.77e-143
0	2.27326	0.708	0.138	0	1	dd-Smed-v6-8626-0	dd-Smed-v6-8626-0-1	ATP binding | DNA binding | DNA metabolic process | DNA recombinase assembly | DNA recombination | DNA repair | DNA unwinding involved in DNA replication | DNA-dependent ATPase activity | PML body | cellular response to DNA damage stimulus | condensed chromosome | condensed nuclear chromosome | cytoplasm | damaged DNA binding | double-strand break repair | double-strand break repair via homologou…	Rad51 (1)	Rad51 (1)	dd_Smed_v4_8626_0_1	Smed: RAD51	DNA repair protein RAD51 homolog 1 isoform X1 [Homo sapiens]	XP_011520162.1	RAD51	1.77e-158	DNA repair protein RAD51 homolog 1 [Mus musculus]	1.25e-157	spindle A, isoform A [Drosophila melanogaster]	6.65e-132
0	1.90296	0.774	0.206	0	1	dd-Smed-v6-1609-0	dd-Smed-v6-1609-0-1	biological_process | intracellular | molecular_function | nuclear membrane | nucleolus | nucleus | ribonucleoprotein complex | ribosome | ribosome biogenesis	RL10P_insert (1) / Ribosomal_L10 (1)	Insertion domain in 60S ribosomal protein L10P (1) / Ribosomal protein L10 (1)	dd_Smed_v4_1609_0_1	Human: mRNA turnover 4 homolog (S. cerevisiae) (MRTO4)	mRNA turnover protein 4 homolog [Homo sapiens]	NP_057267.2	MRTO4	2.55e-28	mRNA turnover protein 4 homolog isoform 1 [Mus musculus]	4.17e-29	ribosomal protein LP0-like [Drosophila melanogaster]	6.33e-25
0	2.19762	0.694	0.126	0	1	dd-Smed-v6-13472-0	dd-Smed-v6-13472-0-1
0	1.7847	0.961	0.394	0	1	dd-Smed-v6-1807-0	dd-Smed-v6-1807-0-1	ATP binding | cell growth | integral component of membrane | membrane | mitochondrial inner membrane | mitochondrial nucleoid | mitochondrion | molecular_function | negative regulation of apoptotic process | nucleoside-triphosphatase activity | nucleotide binding	ATAD3_N (1) / AAA (1) / AAA_16 (1) / AAA_22 (1) / nSTAND3 (1) / AAA_5 (1) / IstB_IS21 (1)	ATPase family AAA domain-containing protein 3 (1) / ATPase family associated with various cellular activities (AAA) (1) / AAA ATPase domain (1) / AAA domain (1) / Novel STAND NTPase 3 (1) / AAA domain (dynein-related subfamily) (1) / IstB-like ATP binding protein (1)	dd_Smed_v4_1807_0_1	Human: ATPase family, AAA domain containing 3B (ATAD3B)	ATPase family AAA domain-containing protein 3B isoform X1 [Homo sapiens]	XP_005244863.1	ATAD3B	1.41e-172	ATPase family AAA domain-containing protein 3 [Mus musculus]	1.64e-172	belphegor, isoform A [Drosophila melanogaster]	1.2e-157
0	2.37851	0.685	0.121	0	1	dd-Smed-v6-11583-0	dd-Smed-v6-11583-0-1	ATP binding | DNA binding | biological_process | cell cycle | cell division | cellular_component | chromosome | chromosome, centromeric region | condensed chromosome kinetochore | cytosol | helicase activity | hydrolase activity | kinetochore | mitotic M phase | mitotic cell cycle | mitotic nuclear division | mitotic prometaphase | nucleic acid binding | nucleotide binding	SNF2-rel_dom (1) / Helicase_C (1) / ResIII (1) / DEAD (1) / AAA_34 (1)	SNF2-related domain (1) / Helicase conserved C-terminal domain (1) / Type III restriction enzyme (1) / DEAD (1) / P-loop containing NTP hydrolase pore-1 (1)	dd_Smed_v4_11583_0_1	Human: excision repair cross-complementing rodent repair deficiency, complementation group 6-like (ERCC6L)	DNA excision repair protein ERCC-6-like isoform a [Homo sapiens]	NP_060139.2	ERCC6L	6.32e-164	DNA excision repair protein ERCC-6-like [Mus musculus]	9.07e-160	Chromodomain-helicase-DNA-binding protein 1, isoform C [Drosophila melanogaster]	7.66e-60
0	1.40223	0.881	0.317	0	1	dd-Smed-v6-4747-0	dd-Smed-v6-4747-0-1	Cajal body | GTP binding | GTPase activity | RNA splicing | U5 snRNP | catalytic step 2 spliceosome | cytoplasm | cytosol | gene expression | mRNA processing | mRNA splicing, via spliceosome | nuclear speck | nucleolus | nucleoplasm | nucleotide binding | nucleus | precatalytic spliceosome | protein binding | small nuclear ribonucleoprotein complex | spliceosomal complex | translation elongation …	GTP_EFTU (1) / EFTUD2 (1) / EFG_C (1) / EFG_IV (1) / GTP_EFTU_D2 (1) / EFG_III (1) / EFL1 (1) / MMR_HSR1 (1)	Elongation factor Tu GTP binding domain (1) / 116 kDa U5 small nuclear ribonucleoprotein component N-terminus (1) / Elongation factor G C-terminus (1) / Elongation factor G (1) / Elongation factor Tu domain 2 (1) / Elongation Factor G (1) / Elongation factor-like GTPase 1-like domain (1) / 50S ribosome-binding GTPase (1)	dd_Smed_v4_4747_0_1	Human: elongation factor Tu GTP binding domain containing 2 (EFTUD2)	116 kDa U5 small nuclear ribonucleoprotein component isoform a [Homo sapiens]	NP_004238.3	EFTUD2	0	116 kDa U5 small nuclear ribonucleoprotein component isoform X1 [Mus musculus]	0	uncharacterized protein Dmel_CG4849 [Drosophila melanogaster]	0
0	1.63394	0.783	0.219	0	1	dd-Smed-v6-5644-0	dd-Smed-v6-5644-0-1	biological_process | cellular_component | molecular_function	Q_salvage (1) / DUF1688 (1)	Queuosine salvage protein (1) / Protein of unknown function (DUF1688) (1)	dd_Smed_v4_5644_0_1	Human: chromosome 9 open reading frame 64 (C9orf64)	queuosine salvage protein isoform 1 [Homo sapiens]	NP_115683.3	C9orf64	2.34e-105	queuosine salvage protein [Mus musculus]	6.64e-99	uncharacterized protein Dmel_CG9752 [Drosophila melanogaster]	1.51e-87
0	1.4808	0.931	0.368	0	1	dd-Smed-v6-2458-0	dd-Smed-v6-2458-0-1	condensed nuclear chromosome | endoplasmic reticulum | mitotic metaphase plate congression | molecular_function | nucleolus | nucleus | protein binding | ribosome biogenesis	RRS1 (1)	Ribosome biogenesis regulatory protein (RRS1) (1)	dd_Smed_v4_2458_0_1	Human: RRS1 ribosome biogenesis regulator homolog (S. cerevisiae) (RRS1)	ribosome biogenesis regulatory protein homolog [Homo sapiens]	NP_055984.1	RRS1	2.44e-27	ribosome biogenesis regulatory protein homolog [Mus musculus]	4.17e-27	uncharacterized protein Dmel_CG32409 [Drosophila melanogaster]	8.74e-23
0	1.44795	0.893	0.331	0	1	dd-Smed-v6-3250-0	dd-Smed-v6-3250-0-1	ATP binding | ATP-dependent RNA helicase activity | ATP-dependent helicase activity | RNA binding | RNA metabolic process | RNA processing | estrogen receptor binding | helicase activity | hydrolase activity | hydrolase activity, acting on acid anhydrides, in phosphorus-containing anhydrides | nucleic acid binding | nucleolus | nucleotide binding | nucleus | receptor binding | regulation of trans…	DEAD (1) / Helicase_C (1) / DBP10CT (1) / ResIII (1) / ERCC3_RAD25_C (1)	DEAD (1) / Helicase conserved C-terminal domain (1) / DBP10CT (NUC160) domain (1) / Type III restriction enzyme (1) / ERCC3 (1)	dd_Smed_v4_3250_0_1	Human: DEAD (Asp-Glu-Ala-Asp) box polypeptide 54 (DDX54)	ATP-dependent RNA helicase DDX54 isoform 1 [Homo sapiens]	NP_001104792.1	DDX54	9.52e-150	ATP-dependent RNA helicase DDX54 [Mus musculus]	2.78e-166	uncharacterized protein Dmel_CG32344 [Drosophila melanogaster]	2.2e-142
0	1.23584	0.913	0.355	0	1	dd-Smed-v6-4273-0	dd-Smed-v6-4273-0-1	ATP binding | G2 DNA damage checkpoint | G2/M transition of mitotic cell cycle | activation of APC-Cdc20 complex activity | anaphase-promoting complex binding | anaphase-promoting complex-dependent proteasomal ubiquitin-dependent protein catabolic process | cell cycle | cell division | cell proliferation | centrosome | centrosome organization | chromosome | chromosome, centromeric region | conden…	Pkinase (1) / PK_Tyr_Ser-Thr (1) / POLO_box (1) / Kinase-like (1) / Pkinase_fungal (1)	Protein kinase domain (1) / Protein tyrosine and serine (1) / POLO box duplicated region (1) / Kinase-like (1) / Fungal protein kinase (1)	dd_Smed_v4_4273_0_1	Human: polo-like kinase 1 (PLK1)	serine/threonine-protein kinase PLK1 [Homo sapiens]	NP_005021.2	PLK1	0	serine/threonine-protein kinase PLK1 [Mus musculus]	0	polo, isoform A [Drosophila melanogaster]	4.37e-166
0	1.46504	0.923	0.366	0	1	dd-Smed-v6-676-0	dd-Smed-v6-676-0-1	GTP binding | nucleolus | regulation of insulin receptor signaling pathway | regulation of multicellular organism growth	MMR_HSR1 (1) / GN3L_Grn1 (1) / FeoB_N (1) / GTP_EFTU (1) / Dynamin_N (1) / RsgA_GTPase (1) / cobW (1)	50S ribosome-binding GTPase (1) / GNL3L (1) / Ferrous iron transport protein B (1) / Elongation factor Tu GTP binding domain (1) / Dynamin family (1) / RsgA GTPase (1) / CobW (1)	dd_Smed_v4_676_0_1	Human: guanine nucleotide binding protein-like 3 (nucleolar)-like (GNL3L)	guanine nucleotide-binding protein-like 3-like protein [Homo sapiens]	NP_061940.1	GNL3L	1.01e-58	guanine nucleotide-binding protein-like 3-like protein isoform X1 [Mus musculus]	1.22e-57	nucleostemin 1 [Drosophila melanogaster]	1.67e-74
0	1.4712	0.867	0.31	0	1	dd-Smed-v6-2680-0	dd-Smed-v6-2680-0-1	Golgi apparatus | Golgi organization | biological_process | catalytic activity | cytoplasm | cytosol | eukaryotic translation initiation factor 3 complex | microtubule associated complex | molecular_function | protein binding | protein secretion | translation | translation initiation factor activity | translational initiation	PCI (1) / eIF3m_C_helix (1) / DUF3781 (1) / Laminin_B (1) / DUF7803 (1)	PCI domain (1) / eIF3 subunit M (1) / Protein of unknown function (DUF3781) (1) / Laminin B (Domain IV) (1) / Domain of unknown function (DUF7803) (1)	dd_Smed_v4_2680_0_1	PFAM: PCI,	eukaryotic translation initiation factor 3 subunit M isoform 1 [Homo sapiens]	NP_006351.2	EIF3M	2.4e-72	eukaryotic translation initiation factor 3 subunit M [Mus musculus]	4.24e-73	eukaryotic translation initiation factor 3 subunit m, isoform A [Drosophila melanogaster]	2.66e-52
0	1.4744	0.802	0.246	0	1	dd-Smed-v6-7731-0	dd-Smed-v6-7731-0-1	DNA binding | RNA polymerase II regulatory region sequence-specific DNA binding | cellular response to growth factor stimulus | intracellular | metal ion binding | nucleic acid binding | nucleus | positive regulation of transcription from RNA polymerase II promoter | regulation of transcription, DNA-templated | transcription, DNA-templated | zinc ion binding	zf-H2C2_2 (1) / zf-C2H2 (1) / zf-C2H2_4 (1) / PyrI_C (1) / zf-met (1) / zf-C2H2_6 (1) / zf-C2H2_16 (1)	Zinc-finger double domain (1) / Zinc finger (1) / C2H2-type zinc finger (2) / Aspartate carbamoyltransferase regulatory chain (1) / Zinc-finger of C2H2 type (1) / C2H2 zinc finger (1)	dd_Smed_v4_7731_0_1	Smed: EGR-like protein 1	early growth response protein 4 [Homo sapiens]	NP_001956.4	EGR4	1.81e-24	early growth response protein 4 [Mus musculus]	2.67e-25	stripe, isoform A [Drosophila melanogaster]	1.18e-23
0	1.5614	0.899	0.344	0	1	dd-Smed-v6-1134-0	dd-Smed-v6-1134-0-1	GTP binding | nucleolus | nucleotide binding | nucleus | ribosome biogenesis |	MMR_HSR1 (1) / FeoB_N (1) / RsgA_GTPase (1)	50S ribosome-binding GTPase (1) / Ferrous iron transport protein B (1) / RsgA GTPase (1)	dd_Smed_v4_1134_0_1	Human: guanine nucleotide binding protein-like 2 (nucleolar) (GNL2)	nucleolar GTP-binding protein 2 isoform 3 [Homo sapiens]	NP_001310553.1	GNL2	1.74e-91	nucleolar GTP-binding protein 2 isoform X2 [Mus musculus]	1.26e-91	nucleostemin 2 [Drosophila melanogaster]	2.92e-88
0	1.77928	0.776	0.221	0	1	dd-Smed-v6-2986-0	dd-Smed-v6-2986-0-1
0	1.38079	0.864	0.309	0	1	dd-Smed-v6-6154-0	dd-Smed-v6-6154-0-1	DNA binding | DNA repair | NAD+ ADP-ribosyltransferase activity | base-excision repair | nucleolus | nucleoplasm | protein ADP-ribosylation	WGR (1)	WGR domain (1)	dd_Smed_v4_6154_0_1	Human: poly (ADP-ribose) polymerase 2 (PARP2)	poly [ADP-ribose] polymerase 2 isoform 2 [Homo sapiens]	NP_001036083.1	PARP2	1.17e-133	poly [ADP-ribose] polymerase 2 [Mus musculus]	4.67e-126	Poly-(ADP-ribose) polymerase [Drosophila melanogaster]	5.32e-60
0	2.04432	0.705	0.151	0	1	dd-Smed-v6-2614-0	dd-Smed-v6-2614-0-1	Barr body | DNA binding | cellular response to DNA damage stimulus | chromatin assembly or disassembly | chromosome | lipid particle | nucleosome | nucleosome assembly | nucleus | polytene chromosome | protein heterodimerization activity	Histone (1) / Histone_H2A_C (1) / CBFD_NFYB_HMF (1)	Core histone H2A (1) / C-terminus of histone H2A (1) / Histone-like transcription factor (CBF (1)	dd_Smed_v4_2614_0_1	Smed: Smed03674_V2 histone h2a.z-1	histone H2A.Z [Homo sapiens]	NP_002097.1	H2AZ1	5.38e-70	histone H2A.Z isoform 1 [Mus musculus]	4.55e-70	histone H2A variant, isoform A [Drosophila melanogaster]	3.29e-70
0	1.55421	0.905	0.352	0	1	dd-Smed-v6-2086-0	dd-Smed-v6-2086-0-1	catalytic activity | cell cycle | cell cycle arrest | hydrolase activity | metal ion binding | nucleus | peptidyl-threonine dephosphorylation | phosphoprotein phosphatase activity | protein dephosphorylation | protein serine/threonine phosphatase activity	PP2C (1) / SpoIIE (1)	Protein phosphatase 2C (1) / Stage II sporulation protein E (SpoIIE) (1)	dd_Smed_v4_2086_0_1	PFAM: PP2C, PP2C_2, SpoIIE,	protein phosphatase 1G [Homo sapiens]	NP_817092.1	PPM1G	1.11e-63	protein phosphatase 1G [Mus musculus]	8.92e-64	uncharacterized protein Dmel_CG10417, isoform B [Drosophila melanogaster]	2.22e-65
0	1.38636	0.926	0.374	0	1	dd-Smed-v6-3564-0	dd-Smed-v6-3564-0-1		TUDOR (1)	Tudor domain (1)	dd_Smed_v4_3564_0_1	PFAM: TUDOR,	tudor domain-containing protein 1 isoform 6 [Homo sapiens]	NP_001372296.1	TDRD1	6.63e-07	tudor domain-containing protein 1 isoform X1 [Mus musculus]	1.43e-07	tudor, isoform B [Drosophila melanogaster]	0.000156
0	1.39929	0.867	0.316	0	1	dd-Smed-v6-5515-0	dd-Smed-v6-5515-0-1	DNA binding | DNA-directed RNA polymerase activity | gene expression | mitochondrial matrix | mitochondrial nucleoid | mitochondrion | nucleotidyltransferase activity | protein binding | transcription from mitochondrial promoter | transcription initiation from mitochondrial promoter | transcription, DNA-templated | transferase activity	RNA_pol (1) / RPOL_N (1) / PPR_2 (1) / PPR (1) / CSN7_HB_subdom (1) / PPR_3 (1)	DNA-dependent RNA polymerase (1) / DNA-directed RNA polymerase N-terminal (1) / PPR repeat family (1) / PPR repeat (1) / CSN7 helical bundle subdomain (1) / Pentatricopeptide repeat domain (1)	dd_Smed_v4_5515_0_1	Human: polymerase (RNA) mitochondrial (DNA directed) (POLRMT)	DNA-directed RNA polymerase, mitochondrial precursor [Homo sapiens]	NP_005026.3	POLRMT	2.32e-154	DNA-directed RNA polymerase, mitochondrial precursor [Mus musculus]	1.75e-151	mitochondrial RNA polymerase, isoform A [Drosophila melanogaster]	3.29e-152
0	1.49683	0.959	0.409	0	1	dd-Smed-v6-2082-0	dd-Smed-v6-2082-0-1		DEAD (1) / Helicase_C (1) / ResIII (1) / AAA_22 (1) / ERCC3_RAD25_C (1)	DEAD (1) / Helicase conserved C-terminal domain (1) / Type III restriction enzyme (1) / AAA domain (1) / ERCC3 (1)	dd_Smed_v4_2082_0_1	Smed: VASA-2	probable ATP-dependent RNA helicase DDX4 isoform 4 [Homo sapiens]	NP_001160006.1	DDX4	1.43e-120	ATP-dependent RNA helicase DDX4 isoform 2 [Mus musculus]	1.75e-117	vasa, isoform A [Drosophila melanogaster]	7.51e-114
0	1.85755	0.992	0.443	0	1	dd-Smed-v6-1568-0	dd-Smed-v6-1568-0-1	DNA repair | base-excision repair | cellular response to DNA damage stimulus | cytoplasm | hydrolase activity | hydrolase activity, acting on glycosyl bonds | hydrolase activity, hydrolyzing N-glycosyl compounds | metabolic process | mitochondrion | modulation by virus of host morphology or physiology | negative regulation of apoptotic process | nucleus | somatic hypermutation of immunoglobulin g…	UDG (1)	Uracil DNA glycosylase superfamily (1)	dd_Smed_v4_1568_0_1	Human: uracil-DNA glycosylase (UNG)	uracil-DNA glycosylase isoform UNG2 [Homo sapiens]	NP_550433.1	UNG	7.46e-87	uracil-DNA glycosylase isoform a [Mus musculus]	1.93e-85
0	1.32522	0.875	0.327	0	1	dd-Smed-v6-4994-0	dd-Smed-v6-4994-0-1	RNA binding | biological_process | box C/D snoRNP complex | cell death | cytoplasm | nucleolus | nucleus | pre-snoRNP complex | protein binding | rRNA processing | ribosome biogenesis | small nucleolar ribonucleoprotein complex | snoRNA binding	Nop (1) / NOP5NT (1)	snoRNA binding domain (1) / NOP5NT (NUC127) domain (1)	dd_Smed_v4_4994_0_1	Human: NOP56 ribonucleoprotein (NOP56)	nucleolar protein 56 [Homo sapiens]	NP_006383.2	NOP56	3.22e-134	nucleolar protein 56 isoform X1 [Mus musculus]	7.98e-131	Nop56 [Drosophila melanogaster]	1.77e-128
0	1.89205	0.692	0.147	0	1	dd-Smed-v6-19022-0	dd-Smed-v6-19022-0-1		TACC_C (1) / CENP-F_leu_zip (1)	Transforming acidic coiled-coil-containing protein (TACC) (1) / Leucine-rich repeats of kinetochore protein Cenp-F (1)									laminin A [Drosophila melanogaster]	0.001
0	1.51889	0.856	0.311	0	1	dd-Smed-v6-3289-0	dd-Smed-v6-3289-0-1	intracellular | mitochondrial genome maintenance | mitochondrial inner membrane | mitochondrial large ribosomal subunit | mitochondrion | protein domain specific binding | ribonucleoprotein complex | ribosome | structural constituent of ribosome | translation	Ribosomal_L17 (1)	Ribosomal protein L17 (1)	dd_Smed_v4_3289_0_1	Human: mitochondrial ribosomal protein L17 (MRPL17)	39S ribosomal protein L17, mitochondrial [Homo sapiens]	NP_071344.1	MRPL17	5.32e-16	39S ribosomal protein L17, mitochondrial precursor [Mus musculus]	8.59e-16	mitochondrial ribosomal protein L17, isoform A [Drosophila melanogaster]	4.58e-26
0	1.59461	0.791	0.249	0	1	dd-Smed-v6-1470-0	dd-Smed-v6-1470-0-1		Scm3 (1)	Centromere protein Scm3 (1)							proline-rich protein 36 isoform X1 [Mus musculus]	0.032
0	1.58059	0.773	0.233	0	1	dd-Smed-v6-6593-0	dd-Smed-v6-6593-0-1	ATP binding | ATPase activity | integral component of membrane | membrane | mitochondrial inner membrane | mitochondrial respiratory chain complex I assembly | mitochondrial respiratory chain complex III | mitochondrial respiratory chain complex III assembly | mitochondrial respiratory chain complex IV assembly | mitochondrion | mitochondrion organization | nucleoside-triphosphatase activity | nu…	BCS1_N (1) / AAA (1) / AAA_lid_BCS1 (1) / Rad17 (1) / AAA_16 (1) / AAA_33 (1) / RNA_helicase (1) / AAA_11 (1)	BCS1 N terminal (1) / ATPase family associated with various cellular activities (AAA) (1) / Mitochondrial chaperone BCS1-like (1) / Rad17 P-loop domain (1) / AAA ATPase domain (1) / AAA domain (2) / RNA helicase (1)	dd_Smed_v4_6593_0_1	Human: BC1 (ubiquinol-cytochrome c reductase) synthesis-like (BCS1L)	mitochondrial chaperone BCS1 isoform a [Homo sapiens]	NP_004319.1	BCS1L	3.33e-149	mitochondrial chaperone BCS1 [Mus musculus]	5.23e-149	uncharacterized protein Dmel_CG4908, isoform B [Drosophila melanogaster]	1.09e-139
0	1.35619	0.872	0.332	0	1	dd-Smed-v6-6140-0	dd-Smed-v6-6140-0-1	7-methylguanosine mRNA capping | DNA binding | RNA binding | RNA cap binding | RNA metabolic process | RNA splicing | cytoplasm | cytosol | gene expression | gene silencing by RNA | histone mRNA metabolic process | mRNA 3'-end processing | mRNA cap binding complex | mRNA cleavage | mRNA export from nucleus | mRNA metabolic process | mRNA processing | mRNA splicing, via spliceosome | mRNA transpor…	MIF4G_like (1) / MIF4G_like_2 (1) / MIF4G (1) / Dynein_AAA_lid (1)	MIF4G like (2) / MIF4G domain (1) / Dynein heavy chain AAA lid domain (1)	dd_Smed_v4_6140_0_1	Human: nuclear cap binding protein subunit 1, 80kDa (NCBP1)	nuclear cap-binding protein subunit 1 isoform 1 [Homo sapiens]	NP_002477.1	NCBP1	8.83e-132	nuclear cap-binding protein subunit 1 [Mus musculus]	6.46e-147	cap binding protein 80, isoform A [Drosophila melanogaster]	6.99e-124
0	1.4138	0.839	0.3	0	1	dd-Smed-v6-2857-0	dd-Smed-v6-2857-0-1	biological_process | molecular_function | nucleolus | nucleus | protein transport | ribosomal large subunit biogenesis | ribosome biogenesis | transport	SDA1_HEAT (1) / SDA1_C (1) / SDA1_dom (1)	SDA1 (3)	dd_Smed_v4_2857_0_1	Human: SDA1 domain containing 1 (SDAD1)	protein SDA1 homolog isoform X2 [Homo sapiens]	XP_005263162.1	SDAD1	4.59e-80	protein SDA1 homolog [Mus musculus]	3.84e-73	mystery 45A [Drosophila melanogaster]	8.37e-61
0	1.262	0.849	0.31	0	1	dd-Smed-v6-5281-0	dd-Smed-v6-5281-0-1	biological_process | cellular_component | metal ion binding | nucleolus | nucleus	zf-LYAR (1)	LYAR-type C2HC zinc finger (1)	dd_Smed_v4_5281_0_1	Human: Ly1 antibody reactive (LYAR)	cell growth-regulating nucleolar protein isoform X1 [Homo sapiens]	XP_011511808.1	LYAR	2.13e-08	cell growth-regulating nucleolar protein isoform X1 [Mus musculus]	1.3e-12	uncharacterized protein Dmel_CG12909 [Drosophila melanogaster]	3.44e-11
0	1.45478	0.85	0.313	0	1	dd-Smed-v6-1682-0	dd-Smed-v6-1682-0-1	3-hydroxy-2-methylbutyryl-CoA dehydrogenase activity | 3-hydroxyacyl-CoA dehydrogenase activity | 7-beta-hydroxysteroid dehydrogenase (NADP+) activity | Leydig cell differentiation | NAD binding | acetoacetyl-CoA reductase activity | acyl-CoA metabolic process | androgen metabolic process | beta-amyloid binding | branched-chain amino acid catabolic process | cell aging | cellular nitrogen compoun…	adh_short (1) / adh_short_C2 (1) / KR (1)	short chain dehydrogenase (1) / Enoyl-(Acyl carrier protein) reductase (1) / KR domain (1)	dd_Smed_v4_1682_0_1	Smed: Smed01000_V2 3 hydroxyacyl CoA dehydrogenase type-2	3-hydroxyacyl-CoA dehydrogenase type-2 isoform 1 [Homo sapiens]	NP_004484.1	HSD17B10	2.23e-89	3-hydroxyacyl-CoA dehydrogenase type-2 [Mus musculus]	2.15e-89	scully, isoform A [Drosophila melanogaster]	1.18e-96
0	1.27445	0.851	0.315	0	1	dd-Smed-v6-8647-0	dd-Smed-v6-8647-0-1		Kri1_C (1) / Kri1 (1)	KRI1-like family C-terminal (1) / KRI1-like family (1)	dd_Smed_v4_8647_0_1	Human: KRI1 homolog (S. cerevisiae) (KRI1)	protein KRI1 homolog isoform X1 [Homo sapiens]	XP_011526492.1	KRI1	3.97e-11	protein KRI1 homolog [Mus musculus]	7.75e-11	uncharacterized protein Dmel_CG5645 [Drosophila melanogaster]	3.03e-17
0	1.83696	0.722	0.186	0	1	dd-Smed-v6-4504-0	dd-Smed-v6-4504-0-1		RRM_1 (1) / DUF1877 (1)	RNA recognition motif (1) / Domain of unknown function (DUF1877) (1)	dd_Smed_v4_4504_0_1	PFAM: RRM_6, RRM_1, RRM_5,	ELAV-like protein 4 isoform 11 [Homo sapiens]	NP_001311145.1	ELAVL4	0.035
0	1.42081	0.939	0.403	0	1	dd-Smed-v6-728-0	dd-Smed-v6-728-0-1	Golgi apparatus | MAPK import into nucleus | R8 cell differentiation | Ran GTPase binding | cell cortex | cell proliferation | compound eye cone cell differentiation | compound eye development | cytoplasm | epidermal growth factor receptor signaling pathway | histone binding | imaginal disc-derived wing morphogenesis | imaginal disc-derived wing vein morphogenesis | imaginal disc-derived wing vei…	IBN_N (1)	Importin-beta N-terminal domain (1)	dd_Smed_v4_728_0_1	Human: importin 7 (IPO7)	importin-7 [Homo sapiens]	NP_006382.1	IPO7	0	importin-7 isoform 1 [Mus musculus]	0	moleskin [Drosophila melanogaster]	0
0	1.43382	0.813	0.277	0	1	dd-Smed-v6-8421-0	dd-Smed-v6-8421-0-1	5'-deoxyribose-5-phosphate lyase activity | ATP binding | ATP-dependent DNA helicase activity | DNA binding | DNA recombination | DNA repair | DNA-dependent protein kinase-DNA ligase 4 complex | Ku70:Ku80 complex | cell proliferation | cellular hyperosmotic salinity response | cellular response to DNA damage stimulus | cellular response to X-ray | chromosome | cytoplasm | double-strand break repa…	Ku (1) / Ku_PK_bind (1) / Ku_N (1) / Ku_C (1)	Ku70 (3) / Ku C terminal domain like (1)	dd_Smed_v4_8421_0_1	Human: X-ray repair complementing defective repair in Chinese hamster cells 5 (double-strand-break rejoining) (XRCC5)	X-ray repair cross-complementing protein 5 [Homo sapiens]	NP_066964.1	XRCC5	6.17e-67	X-ray repair cross-complementing protein 5 isoform 1 [Mus musculus]	1.21e-69
0	1.39482	0.884	0.349	0	1	dd-Smed-v6-6009-0	dd-Smed-v6-6009-0-1	cytoplasm | mitochondrion	DUF842 (1)	Eukaryotic protein of unknown function (DUF842) (1)	dd_Smed_v4_6009_0_1	Human: family with sequence similarity 136, member A (FAM136A)	protein FAM136A isoform 1 [Homo sapiens]	NP_116211.2	FAM136A	1.46e-24	protein FAM136A isoform 1 [Mus musculus]	2.89e-24	uncharacterized protein Dmel_CG5323 [Drosophila melanogaster]	1.94e-28
0	1.28275	0.875	0.34	0	1	dd-Smed-v6-1879-0	dd-Smed-v6-1879-0-1	GTP binding | GTPase activity | intracellular | mitochondrial translational elongation | mitochondrion | nucleotide binding | nucleus | translation | translation elongation factor activity | translational elongation |	GTP_EFTU (1) / EFG_IV (1) / EFG_III (1) / EFG_C (1) / GTP_EFTU_D2 (1) / EF-G_D2 (1) / RF3_C (1) / MMR_HSR1 (1)	Elongation factor Tu GTP binding domain (1) / Elongation factor G (1) / Elongation Factor G (1) / Elongation factor G C-terminus (1) / Elongation factor Tu domain 2 (1) / Elongation factor G domain 2 (1) / Class II release factor RF3 (1) / 50S ribosome-binding GTPase (1)	dd_Smed_v4_1879_0_1	Human: G elongation factor, mitochondrial 1 (GFM1)	elongation factor G, mitochondrial isoform 2 [Homo sapiens]	NP_079272.4	GFM1	0	elongation factor G, mitochondrial [Mus musculus]	0	mitochondrial translation elongation factor G 1 [Drosophila melanogaster]	0
0	1.35046	0.857	0.323	0	1	dd-Smed-v6-1302-0	dd-Smed-v6-1302-0-1	N-methyltransferase activity | [cytochrome c]-arginine N-methyltransferase activity | cell surface receptor signaling pathway | cytoplasm | cytosol | histone H4-R3 methylation | histone methylation | histone methyltransferase activity | histone methyltransferase activity (H4-R3 specific) | histone-arginine N-methyltransferase activity | in utero embryonic development | methylation | methyltransfe…	PRMT_C (1) / Methyltransf_25 (1) / PrmA (1) / Methyltransf_31 (1) / Methyltransf_11 (1) / Methyltransf_9 (1) / FtsJ (1) / Methyltransf_23 (1) / Methyltransf_12 (1) / MTS (1) / CMAS (1) / TRM5-TYW2_MTfase (1)	Arginine methyltransferase oligomerization subdomain (1) / Methyltransferase domain (5) / Ribosomal protein L11 methyltransferase (PrmA) (1) / Protein of unknown function (DUF1698) (1) / FtsJ-like methyltransferase (1) / Methyltransferase small domain (1) / Mycolic acid cyclopropane synthetase (1) / TRM5 (1)	dd_Smed_v4_1302_0_1	Smed: protein arginine methyltransferase 1-like protein	protein arginine N-methyltransferase 1 isoform X2 [Homo sapiens]	XP_016882225.1	PRMT1	2.22e-164	protein arginine N-methyltransferase 1 isoform 2 [Mus musculus]	7.34e-164	arginine methyltransferase 1 [Drosophila melanogaster]	3.82e-157
0	1.33379	0.827	0.294	0	1	dd-Smed-v6-5933-0	dd-Smed-v6-5933-0-1		zf-C17orf113 (1)	C17orf113 probable zinc finger (1)	dd_Smed_v4_5933_0_1	Human: zinc finger, MYM-type 5 (ZMYM5)	zinc finger MYM-type protein 5 isoform X5 [Homo sapiens]	XP_024305203.1	ZMYM5	3.02e-12	zinc finger MYM-type protein 5 isoform X1 [Mus musculus]	9.83e-12
0	1.49163	0.925	0.393	0	1	dd-Smed-v6-355-0	dd-Smed-v6-355-0-1		BIR (1)	Inhibitor of Apoptosis domain (1)	dd_Smed_v4_355_0_1	Human: X-linked inhibitor of apoptosis (XIAP)	E3 ubiquitin-protein ligase XIAP [Homo sapiens]	NP_001365521.1	XIAP	1.46e-07	E3 ubiquitin-protein ligase XIAP isoform X2 [Mus musculus]	7.64e-08	Death-associated inhibitor of apoptosis 2, isoform B [Drosophila melanogaster]	1.73e-07
0	1.34414	0.869	0.337	0	1	dd-Smed-v6-4241-0	dd-Smed-v6-4241-0-1	RNA splicing | RNA splicing, via transesterification reactions | U12-type spliceosomal complex | U2 snRNP | catalytic step 2 spliceosome | damaged DNA binding | gene expression | mRNA processing | mRNA splicing, via spliceosome | mitotic spindle organization | molecular_function | neurogenesis | nucleic acid binding | nucleoplasm | nucleus | precatalytic spliceosome | protein complex assembly | s…	Beta-prop_RSE1_1st (1) / Beta-prop_RSE1_2nd (1) / CPSF_A (1) / Beta-prop_EML (1)	RSE1 (2) / CPSF A subunit region (1) / Echinoderm microtubule-associated protein first beta-propeller (1)	dd_Smed_v4_4241_0_1	Human: splicing factor 3b, subunit 3, 130kDa (SF3B3)	splicing factor 3B subunit 3 [Homo sapiens]	NP_036558.3	SF3B3	0	splicing factor 3B subunit 3 isoform X1 [Mus musculus]	0	splicing factor 3b subunit 3, isoform A [Drosophila melanogaster]	0
0	1.49585	0.783	0.251	0	1	dd-Smed-v6-2363-0	dd-Smed-v6-2363-0-1		Nop53 (1)	Nop53 (60S ribosomal biogenesis) (1)	dd_Smed_v4_2363_0_1	PFAM: Nop53,
0	1.459	0.792	0.26	0	1	dd-Smed-v6-2284-0	dd-Smed-v6-2284-0-1	adenosine receptor binding | cysteine-type peptidase activity | cytoplasm | hydrolase activity | metal ion binding | negative regulation of protein ubiquitination | nucleus | peptidase activity | protein binding | protein deubiquitination | protein localization to cell surface | proteolysis | regulation of protein stability | ubiquitin-dependent protein catabolic process | ubiquitin-specific prot…	UCH (1) / DUSP (1) / UCH_1 (1)	Ubiquitin carboxyl-terminal hydrolase (2) / DUSP domain (1)	dd_Smed_v4_2284_0_1	Human: ubiquitin specific peptidase 4 (proto-oncogene) (USP4)	ubiquitin carboxyl-terminal hydrolase 4 isoform b [Homo sapiens]	NP_955475.1	USP4	8.25e-139	ubiquitin carboxyl-terminal hydrolase 4 isoform 1 [Mus musculus]	3.41e-141	ubiquitin specific protease 32, isoform H [Drosophila melanogaster]	7.08e-54
0	1.37753	0.828	0.298	0	1	dd-Smed-v6-805-0	dd-Smed-v6-805-0-1	ATP binding | DNA replication | Hsp70 protein binding | I-kappaB/NF-kappaB complex | IkappaB kinase complex | NF-kappaB binding | T cell differentiation in thymus | actin filament | activation of cysteine-type endopeptidase activity involved in apoptotic process | activation-induced cell death of T cells | apoptotic process | cell aging | cell death | cell junction | cytoplasm | cytosol | embryo …	DnaJ_C (1) / DnaJ (1) / DnaJ_CXXCXGXG (1)	DnaJ C terminal domain (1) / DnaJ domain (1) / DnaJ central domain (1)	dd_Smed_v4_805_0_1	Human: DnaJ (Hsp40) homolog, subfamily A, member 3 (DNAJA3)	dnaJ homolog subfamily A member 3, mitochondrial isoform 2 [Homo sapiens]	NP_001128582.1	DNAJA3	3.53e-116	dnaJ homolog subfamily A member 3, mitochondrial isoform 2 [Mus musculus]	1.61e-116	uncharacterized protein Dmel_CG5504, isoform A [Drosophila melanogaster]	6.45e-97
0	1.56676	0.754	0.224	0	1	dd-Smed-v6-15019-0	dd-Smed-v6-15019-0-1	DNA binding | chromatin assembly or disassembly | nucleosome | nucleosome assembly | nucleus | protein heterodimerization activity	Histone_H2A_C (1) / Histone (1) / CBFD_NFYB_HMF (1)	C-terminus of histone H2A (1) / Core histone H2A (1) / Histone-like transcription factor (CBF (1)	dd_Smed_v4_15019_0_1	Smed: clone PL08007A2G03 histone H2A	histone H2A type 1-A [Homo sapiens]	NP_734466.1	H2AC1	2.14e-47	histone H2A type 2-B [Mus musculus]	2.39e-47	histone H2A [Drosophila melanogaster]	4.2e-49
0	1.38744	0.952	0.422	0	1	dd-Smed-v6-3929-0	dd-Smed-v6-3929-0-1	biological_process | cytoplasm | protein binding | regulation of translation | ribosome | translation | translation factor activity, RNA binding			dd_Smed_v4_3929_0_1	Human: GCN1 general control of amino-acid synthesis 1-like 1 (yeast) (GCN1L1)	eIF-2-alpha kinase activator GCN1 [Homo sapiens]	NP_006827.1	GCN1	0	eIF-2-alpha kinase activator GCN1 [Mus musculus]	0	lethal (3) 80Fj, isoform A [Drosophila melanogaster]	0
0	1.43277	0.943	0.414	0	1	dd-Smed-v6-764-0	dd-Smed-v6-764-0-1	GTP binding | GTPase activity | Golgi apparatus | cytoplasm | negative regulation of DNA replication | negative regulation of cell migration | negative regulation of cell proliferation | negative regulation of cell-cell adhesion | negative regulation of collagen binding | negative regulation of protein ubiquitination | nuclear membrane | nucleolus | nucleotide binding | nucleus | perinuclear regi…	NOG1_N (1) / MMR_HSR1 (1) / NOG1 (1) / NOGCT (1) / FeoB_N (1) / GTP_EFTU (1) / RsgA_GTPase (1)	NOG1 N-terminal helical domain (1) / 50S ribosome-binding GTPase (1) / Nucleolar GTP-binding protein 1 (NOG1) (1) / NOGCT (NUC087) domain (1) / Ferrous iron transport protein B (1) / Elongation factor Tu GTP binding domain (1) / RsgA GTPase (1)	dd_Smed_v4_764_0_1	Human: GTP binding protein 4 (GTPBP4)	GTP-binding protein 4 [Homo sapiens]	NP_036473.2	GTPBP4	8.47e-169	nucleolar GTP-binding protein 1 [Mus musculus]	3.51e-165	novel nucleolar protein 1, isoform A [Drosophila melanogaster]	4.43e-153
0	2.09025	0.659	0.131	0	1	dd-Smed-v6-10552-0	dd-Smed-v6-10552-0-1
0	1.39729	0.849	0.321	0	1	dd-Smed-v6-1324-0	dd-Smed-v6-1324-0-1	NF-kappaB-inducing kinase activity | NIK/NF-kappaB signaling | centrosome | cytoplasm | hydrolase activity | metal ion binding | microtubule cytoskeleton organization | microtubule-based process | mitotic cell cycle | neurogenesis | nucleus | plasma membrane | protein binding | protein dephosphorylation | protein serine/threonine phosphatase activity | regulation of double-strand break repair via…	Metallophos (1) / STPPase_N (1)	Calcineurin-like phosphoesterase (1) / Serine-threonine protein phosphatase N-terminal domain (1)	dd_Smed_v4_1324_0_1	Human: protein phosphatase 4, catalytic subunit (PPP4C)	serine/threonine-protein phosphatase 4 catalytic subunit isoform 1 [Homo sapiens]	NP_002711.1	PPP4C	0	serine/threonine-protein phosphatase 4 catalytic subunit [Mus musculus]	0	protein phosphatase 19C, isoform E [Drosophila melanogaster]	0
0	1.66601	0.728	0.202	0	1	dd-Smed-v6-2295-0	dd-Smed-v6-2295-0-1				dd_Smed_v4_2295_0_1	Human: nucleolar and coiled-body phosphoprotein 1 (NOLC1)	nucleolar and coiled-body phosphoprotein 1 isoform X1 [Homo sapiens]	XP_005270330.1	NOLC1	2.68e-11	nucleolar and coiled-body phosphoprotein 1 isoform C [Mus musculus]	1.42e-11	Nopp140, isoform B [Drosophila melanogaster]	3.54e-09
0	1.21262	0.844	0.32	0	1	dd-Smed-v6-421-0	dd-Smed-v6-421-0-1	ATP binding | activation of cysteine-type endopeptidase activity involved in apoptotic process | chaperone binding | cytoplasm | mitochondrial matrix | mitochondrion | protein binding | protein folding | response to stress | response to unfolded protein | unfolded protein binding	Cpn10 (1)	Chaperonin 10 Kd subunit (1)	dd_Smed_v4_421_0_1	Human: heat shock 10kDa protein 1 (chaperonin 10) (HSPE1)	10 kDa heat shock protein, mitochondrial [Homo sapiens]	NP_002148.1	HSPE1	7.51e-38	10 kDa heat shock protein, mitochondrial [Mus musculus]	9.61e-39	uncharacterized protein Dmel_CG11267 [Drosophila melanogaster]	2.44e-33
0	1.60183	0.727	0.204	0	1	dd-Smed-v6-4032-0	dd-Smed-v6-4032-0-1	DNA recombination | DNA repair | apoptotic process | cell cycle | cell division | cellular response to DNA damage stimulus | chromosome | chromosome segregation | chromosome, centromeric region | cohesin complex | double-strand break repair | metaphase/anaphase transition of mitotic cell cycle | mitotic M phase | mitotic cell cycle | mitotic nuclear division | mitotic prometaphase | mitotic siste…	Rad21_Rec8_N (1) / Rad21_Rec8 (1) / SMC_ScpA (1)	N terminus of Rad21 (1) / Conserved region of Rad21 (1) / Segregation and condensation protein ScpA (1)	dd_Smed_v4_4032_0_1	Human: RAD21 homolog (S. pombe) (RAD21)	double-strand-break repair protein rad21 homolog [Homo sapiens]	NP_006256.1	RAD21	5.79e-83	double-strand-break repair protein rad21 homolog isoform X1 [Mus musculus]	2.42e-83	verthandi, isoform B [Drosophila melanogaster]	6.54e-63
0	1.11428	0.915	0.392	0	1	dd-Smed-v6-2121-1	dd-Smed-v6-2121-1-1	ATP binding | ATP-dependent RNA helicase activity | RNA binding | germ cell development | intracellular | magnesium ion binding | multicellular organismal development | spermatogenesis	AAA_12 (1) / AAA_11 (1) / AAA_30 (1) / MOV-10_beta-barrel (1) / AAA_19 (1) / Mov-10_helical (1) / AAA_22 (1) / ResIII (1) / S1-like (1)	AAA domain (5) / Helicase MOV-10 (2) / Type III restriction enzyme (1) / S1-like (1)	dd_Smed_v4_2121_1_1	Human: Mov10l1, Moloney leukemia virus 10-like 1, homolog (mouse) (MOV10L1)	RNA helicase Mov10l1 isoform X6 [Homo sapiens]	XP_005261980.1	MOV10L1	3.78e-150	RNA helicase Mov10l1 [Mus musculus]	1.45e-124	armitage, isoform C [Drosophila melanogaster]	3.75e-103
0	1.1078	0.802	0.28	0	1	dd-Smed-v6-366-0	dd-Smed-v6-366-0-1	D-gluconate metabolic process | NADP binding | NADP metabolic process | carbohydrate binding | carbohydrate metabolic process | carboxylic acid binding | coenzyme binding | cytoplasm | cytosol | intracellular membrane-bounded organelle | nucleotide binding | oxidation-reduction process | oxidoreductase activity | oxidoreductase activity, acting on the CH-OH group of donors, NAD or NADP as accepto…	6PGD (1) / NAD_binding_2 (1) / Shikimate_DH (1) / F420_oxidored (1)	6-phosphogluconate dehydrogenase (1) / NAD binding domain of 6-phosphogluconate dehydrogenase (1) / Shikimate (1) / NADP oxidoreductase coenzyme F420-dependent (1)	dd_Smed_v4_366_0_1	Human: phosphogluconate dehydrogenase (PGD)	6-phosphogluconate dehydrogenase, decarboxylating isoform 1 [Homo sapiens]	NP_002622.2	PGD	0	6-phosphogluconate dehydrogenase, decarboxylating isoform 1 [Mus musculus]	0	phosphogluconate dehydrogenase, isoform A [Drosophila melanogaster]	0
0	1.34488	0.9	0.378	0	1	dd-Smed-v6-2977-0	dd-Smed-v6-2977-0-1	mitochondrial large ribosomal subunit | mitochondrion | rRNA binding | ribonucleoprotein complex | ribosome | structural constituent of ribosome | translation	Ribosomal_L16 (1)	Ribosomal protein L16p (1)	dd_Smed_v4_2977_0_1	Human: mitochondrial ribosomal protein L16 (MRPL16)	39S ribosomal protein L16, mitochondrial [Homo sapiens]	NP_060310.1	MRPL16	1.22e-34	39S ribosomal protein L16, mitochondrial precursor [Mus musculus]	1.4e-36	mitochondrial ribosomal protein L16, isoform A [Drosophila melanogaster]	1.31e-47
0	1.63219	0.692	0.17	0	1	dd-Smed-v6-10335-0	dd-Smed-v6-10335-0-1	activation of anaphase-promoting complex activity | anaphase-promoting complex | anaphase-promoting complex-dependent proteasomal ubiquitin-dependent protein catabolic process | cell cycle | cell cycle checkpoint | cell division | cellular process | centrosome | cytoplasm | cytosol | enzyme binding | female meiosis I | female meiosis II | germ-line stem cell population maintenance | kinetochore |…			dd_Smed_v4_10335_0_1	Human: cell division cycle 20 (CDC20)	cell division cycle protein 20 homolog [Homo sapiens]	NP_001246.2	CDC20	8.92e-37	cell division cycle protein 20 homolog [Mus musculus]	8.09e-36	fizzy [Drosophila melanogaster]	3.56e-38
0	1.93685	0.662	0.141	0	1	dd-Smed-v6-11717-0	dd-Smed-v6-11717-0-1	ATP binding | DNA binding | antigen processing and presentation of exogenous peptide antigen via MHC class II | blood coagulation | cell proliferation | centrosome | cytosol | microtubule | microtubule motor activity | microtubule-based movement | mitotic nuclear division | motor activity | plus-end kinesin complex | spindle	Kinesin (1) / Microtub_bd (1) / DUF1319 (1) / ACBP4_C (1) / GAS (1)	Kinesin motor domain (1) / Microtubule binding (1) / Protein of unknown function (DUF1319) (1) / Acyl-CoA-binding domain-containing protein 4-6 (1) / Growth-arrest specific micro-tubule binding (1)	dd_Smed_v4_11717_0_1	Human: kinesin family member 15 (KIF15)	kinesin-like protein KIF15 isoform X7 [Homo sapiens]	XP_016862378.1	KIF15	1.75e-104	kinesin-like protein KIF15 [Mus musculus]	7.3e-98	Kinesin-like protein at 64D [Drosophila melanogaster]	1.64e-73
0	1.33649	0.804	0.284	0	1	dd-Smed-v6-2312-0	dd-Smed-v6-2312-0-1	L-allo-threonine aldolase activity | L-serine biosynthetic process | L-serine catabolic process | L-serine metabolic process | amino acid binding | behavioral response to ethanol | catalytic activity | cellular_component | cytoplasm | cytosol | embryo development | embryo development ending in birth or egg hatching | folic acid metabolic process | glycine biosynthetic process | glycine biosynthet…	SHMT (1) / Aminotran_1_2 (1)	Serine hydroxymethyltransferase (1) / Aminotransferase class I and II (1)	dd_Smed_v4_2312_0_1	Human: serine hydroxymethyltransferase 1 (soluble) (SHMT1)	serine hydroxymethyltransferase, cytosolic isoform X1 [Homo sapiens]	XP_016880446.1	SHMT1	0	serine hydroxymethyltransferase, cytosolic isoform X1 [Mus musculus]	0	serine hydroxymethyl transferase, isoform A [Drosophila melanogaster]	0
0	1.8524	0.674	0.155	0	1	dd-Smed-v6-3342-0	dd-Smed-v6-3342-0-1	DNA recombinase assembly | DNA recombination | DNA repair | DNA replication | DNA replication factor A complex | DNA strand elongation involved in DNA replication | DNA-dependent DNA replication | G1/S transition of mitotic cell cycle | PML body | actin cytoskeleton | cell cycle checkpoint | chromatin binding | condensed nuclear chromosome | cytoplasm | double-strand break repair | double-strand …	Rep_fac-A_C (1) / REPA_OB_2 (1) / Rep-A_N (1) / tRNA_anti-codon (1) / DUF223 (1)	Replication factor-A C terminal domain (1) / Replication protein A OB domain (1) / Replication factor-A protein 1 (1) / OB-fold nucleic acid binding domain (1) / Domain of unknown function DUF223 (1)	dd_Smed_v4_3342_0_1	Human: replication protein A1, 70kDa (RPA1)	replication protein A 70 kDa DNA-binding subunit isoform 2 [Homo sapiens]	NP_001342049.1	RPA1	9.69e-113	replication protein A 70 kDa DNA-binding subunit isoform 2 [Mus musculus]	4.61e-105	replication protein A 70 [Drosophila melanogaster]	3.43e-105
0	1.53932	0.747	0.228	0	1	dd-Smed-v6-825-0	dd-Smed-v6-825-0-1		Tim17 (1)	Tim17 (1)	dd_Smed_v4_825_0_1	PFAM: Tim17,	mitochondrial import inner membrane translocase subunit Tim23 [Homo sapiens]	NP_006318.1	TIMM23	0.003	mitochondrial import inner membrane translocase subunit Tim23 [Mus musculus]	0.002
0	1.72668	0.969	0.45	0	1	dd-Smed-v6-930-0	dd-Smed-v6-930-0-1		eIF3_subunit (1)	Translation initiation factor eIF3 subunit (1)	dd_Smed_v4_930_0_1	PFAM: eIF3_subunit,
0	1.3822	0.954	0.435	0	1	dd-Smed-v6-3971-0	dd-Smed-v6-3971-0-1	ADP binding | ATP binding | ATP-dependent peptidase activity | ATPase activity | DNA binding | DNA polymerase binding | G-quadruplex DNA binding | aging | cellular protein complex assembly | cellular response to oxidative stress | cytoplasm | hydrolase activity | misfolded or incompletely synthesized protein catabolic process | mitochondrial DNA metabolic process | mitochondrial genome maintenanc…	Lon_C (1) / AAA (1) / LON_substr_bdg (1) / Lon_lid (1) / AAA_5 (1) / AAA_2 (1) / ChlI (1) / RuvB_N (1) / AAA_PrkA (1) / AAA_22 (1) / AAA_16 (1) / AAA_14 (1) / NPHP3_N (1) / RNA_helicase (1) / nSTAND3 (1) / bpMoxR (1) / NB-ARC (1) / NACHT (1) / NTPase_1 (1) / Viral_helicase1 (1)	Lon protease (S16) C-terminal proteolytic domain (1) / ATPase family associated with various cellular activities (AAA) (1) / ATP-dependent protease La (LON) substrate-binding domain (1) / Lon protease AAA (1) / AAA domain (dynein-related subfamily) (1) / AAA domain (Cdc48 subfamily) (1) / Subunit ChlI of Mg-chelatase (1) / Holliday junction DNA helicase RuvB P-loop domain (1) / PrkA AAA domain (1…	dd_Smed_v4_3971_0_1	Human: lon peptidase 1, mitochondrial (LONP1)	lon protease homolog, mitochondrial isoform 2 [Homo sapiens]	NP_001263408.1	LONP1	0	lon protease homolog, mitochondrial precursor [Mus musculus]	0	Lon protease, isoform C [Drosophila melanogaster]	0
0	1.30188	0.831	0.313	0	1	dd-Smed-v6-4749-0	dd-Smed-v6-4749-0-1	RNA binding | RNA processing | RNA splicing | catalytic step 2 spliceosome | cytoplasm | intracellular | mRNA processing | mRNA splicing, via spliceosome | nuclear speck | nucleus | spliceosomal complex | spliceosomal complex assembly			dd_Smed_v4_4749_0_1	Human: crooked neck pre-mRNA splicing factor-like 1 (Drosophila) (CRNKL1)	crooked neck-like protein 1 isoform a [Homo sapiens]	NP_057736.4	CRNKL1	0	crooked neck-like protein 1 [Mus musculus]	0	crooked neck [Drosophila melanogaster]	8.63e-178
0	1.23924	0.897	0.379	0	1	dd-Smed-v6-1089-0	dd-Smed-v6-1089-0-1	cytoplasm | lipid particle | mammary gland alveolus development | mammary gland branching involved in thelarche | membrane | mitochondrial inner membrane | mitochondrion | negative regulation of intracellular estrogen receptor signaling pathway | negative regulation of mammary gland epithelial cell proliferation | negative regulation of transcription, DNA-templated | nucleus | protein binding | r…	Band_7 (1)	SPFH domain (1)	dd_Smed_v4_1089_0_1	Smed: Smed02900_V2 prohibitin-1	prohibitin-2 isoform 1 [Homo sapiens]	NP_001138303.1	PHB2	3.51e-120	prohibitin-2 [Mus musculus]	2.97e-120	prohibitin 2, isoform C [Drosophila melanogaster]	1.44e-129
0	1.34031	0.846	0.328	0	1	dd-Smed-v6-732-0	dd-Smed-v6-732-0-1	copper chaperone activity | copper ion transport | mitochondrial intermembrane space | respiratory chain complex IV assembly	COX17 (1)	Cytochrome C oxidase copper chaperone (COX17) (1)	dd_Smed_v4_732_0_1	PFAM: COX17,	cytochrome c oxidase copper chaperone isoform b [Homo sapiens]	NP_005685.1	COX17	3.3e-06	cytochrome c oxidase copper chaperone isoform X1 [Mus musculus]	3.32e-06	uncharacterized protein Dmel_CG9065 [Drosophila melanogaster]	5.63e-10
0	1.43548	0.929	0.412	0	1	dd-Smed-v6-1012-0	dd-Smed-v6-1012-0-1	nucleolus | rRNA processing | ribonucleoprotein complex	Ribosomal_S8e (1)	Ribosomal protein S8e (1)	dd_Smed_v4_1012_0_1	PFAM: Ribosomal_S8e,	ribosome biogenesis protein NSA2 homolog isoform 1 [Homo sapiens]	NP_055701.1	NSA2	5.67e-101	ribosome biogenesis protein NSA2 homolog [Mus musculus]	6.73e-101	intronic protein 259, isoform A [Drosophila melanogaster]	1.58e-93
0	1.21396	0.781	0.264	0	1	dd-Smed-v6-1646-0	dd-Smed-v6-1646-0-1	DNA binding, bending | DNA ligation involved in DNA repair | DNA recombination | DNA topological change | RAGE receptor binding | V(D)J recombination | apoptotic DNA fragmentation | apoptotic process | base-excision repair, DNA ligation | calcium-dependent protein kinase regulator activity | cell surface | cellular component disassembly involved in execution phase of apoptosis | chemoattractant a…	HMG_box (1) / HMG_box_2 (1) / HMG_WDHD1 (1) / CHDNT (1) / Beta-prop_IFT122_1st (1)	HMG (high mobility group) box (1) / HMG-box domain (1) / WDHD1 HMG box (1) / CHDNT (NUC034) domain (1) / IFT122 first beta-propeller (1)	dd_Smed_v4_1646_0_1	Smed: Smed09062_V2 high mobility group-2	high mobility group protein B1 isoform 2 [Homo sapiens]	NP_001357268.1	HMGB1	3.19e-37	high mobility group protein B1 [Mus musculus]	4.11e-37	dorsal switch protein 1, isoform B [Drosophila melanogaster]	1.25e-39
0	1.28308	0.833	0.319	0	1	dd-Smed-v6-3605-0	dd-Smed-v6-3605-0-1	AU-rich element binding | RNA binding | apoptotic process | cytoplasm | cytoplasmic stress granule | negative regulation of cytokine biosynthetic process | negative regulation of translation | nucleic acid binding | nucleotide binding | nucleus | poly(A) binding | protein binding | regulation of mRNA splicing, via spliceosome |	RRM_1 (1) / RRM_occluded (1) / RRM_7 (1) / RRM_Nup35 (1) / RRM_PARP14_3 (1) / Nup35_RRM_2 (1) / PHM7_cyt (1) / RRM_3 (1)	RNA recognition motif (2) / Occluded RNA-recognition motif (1) / Nup53 (2) / PARP14 (1) / Cytosolic domain of 10TM putative phosphate transporter (1) / RNA binding motif (1)	dd_Smed_v4_3605_0_1	Human: TIA1 cytotoxic granule-associated RNA binding protein (TIA1)	nucleolysin TIA-1 isoform p40 isoform 5 [Homo sapiens]	NP_001338439.1	TIA1	2e-41	nucleolysin TIA-1 isoform X1 [Mus musculus]	1.85e-41	Rox8, isoform C [Drosophila melanogaster]	3.02e-36
0	1.15212	0.941	0.427	0	1	dd-Smed-v6-1396-0	dd-Smed-v6-1396-0-1	cytoplasm | endoplasmic reticulum | microtubule associated complex | microtubule binding | microtubule-based process | nucleocytoplasmic transport | nucleus | perinuclear region of cytoplasm | phosphatase inhibitor activity	LRR_9 (1) / LRR_4 (1) / LRR_8 (1) / LRR_EndoS (1) / LRR_6 (1) / LRR_1 (1)	Leucine-rich repeat (1) / Leucine Rich repeats (2 copies) (1) / Leucine rich repeat (1) / Endo-beta-N-acetylglucosaminidase EndoS LRR domain (1) / Leucine Rich repeat (1) / Leucine Rich Repeat (1)	dd_Smed_v4_1396_0_1	Human: acidic (leucine-rich) nuclear phosphoprotein 32 family, member A (ANP32A)	acidic leucine-rich nuclear phosphoprotein 32 family member A [Homo sapiens]	NP_006296.1	ANP32A	1e-20	acidic leucine-rich nuclear phosphoprotein 32 family member E isoform 2 [Mus musculus]	4.96e-21	mapmodulin, isoform A [Drosophila melanogaster]	2.89e-28
0	1.3865	0.774	0.263	0	1	dd-Smed-v6-2801-0	dd-Smed-v6-2801-0-1	biological_process | heat shock protein binding | mitochondrial inner membrane | mitochondrion | protein folding | unfolded protein binding	DnaJ-like_C11_C (1) / DnaJ (1) / DNAJC11_beta-barrel (1)	DnaJ-like protein C11 (1) / DnaJ domain (1) / DNAJC11 (1)	dd_Smed_v4_2801_0_1	Human: DnaJ (Hsp40) homolog, subfamily C, member 11 (DNAJC11)	dnaJ homolog subfamily C member 11 [Homo sapiens]	NP_060668.2	DNAJC11	1.09e-79	dnaJ homolog subfamily C member 11 [Mus musculus]	4.51e-80	uncharacterized protein Dmel_CG8531 [Drosophila melanogaster]	1.05e-72
0	1.7824	0.678	0.167	0	1	dd-Smed-v6-6173-0	dd-Smed-v6-6173-0-1
0	1.38089	0.949	0.438	0	1	dd-Smed-v6-904-0	dd-Smed-v6-904-0-1		ASC (1)	Amiloride-sensitive sodium channel (1)	dd_Smed_v4_904_0_1	Human: translocase of inner mitochondrial membrane 17 homolog A (yeast) (TIMM17A)	mitochondrial import inner membrane translocase subunit Tim17-A [Homo sapiens]	NP_006326.1	TIMM17A	9.17e-27	mitochondrial import inner membrane translocase subunit Tim17-A isoform 2 [Mus musculus]	1.63e-26	translocase of the inner mitochondrial membrane 17b, isoform B [Drosophila melanogaster]	8.14e-29
0	1.29824	0.846	0.335	0	1	dd-Smed-v6-5659-0	dd-Smed-v6-5659-0-1	mitochondrial large ribosomal subunit | structural constituent of ribosome | translation			dd_Smed_v4_5659_0_1	PFAM: MRP-L51,	39S ribosomal protein L51, mitochondrial [Homo sapiens]	NP_057581.2	MRPL51	0.002	39S ribosomal protein L51, mitochondrial precursor [Mus musculus]	0.005	mitochondrial ribosomal protein L51 [Drosophila melanogaster]	5.89e-10
0	1.30351	0.82	0.31	0	1	dd-Smed-v6-997-0	dd-Smed-v6-997-0-1	DNA replication | melanosome | nucleosome assembly | nucleus | positive regulation of cell proliferation | protein binding |	NAP (1) / DacZ_A (1)	Nucleosome assembly protein (NAP) (1) / Probable sensor domain DacZ_A (1)	dd_Smed_v4_997_0_1	Human: nucleosome assembly protein 1-like 1 (NAP1L1)	nucleosome assembly protein 1-like 1 isoform 2 [Homo sapiens]	NP_001294853.1	NAP1L1	2.79e-84	nucleosome assembly protein 1-like 1 isoform X2 [Mus musculus]	6.15e-83	nucleosome assembly protein 1, isoform A [Drosophila melanogaster]	4.94e-66
0	1.06116	0.67	0.16	0	1	dd-Smed-v6-1131-0	dd-Smed-v6-1131-0-1	actin binding | actin cytoskeleton organization | actin filament | actin filament capping | actin filament-based process | adherens junction | anterior/posterior pattern specification | apical part of cell | apical plasma membrane | apical protein localization | basolateral plasma membrane | cell adhesion molecule binding | cell cortex | cell surface | cytoplasm | cytoplasmic side of plasma membr…	FERM_M (1) / ERM_C (1) / FERM_C (1) / FERM_N (1) / ERM_helical (1)	FERM central domain (1) / Ezrin (2) / FERM C-terminal PH-like domain (1) / FERM N-terminal domain (1)	dd_Smed_v4_1131_0_1	Smed: clone D51.contig unknown	moesin [Homo sapiens]	NP_002435.1	MSN	4.04e-140	radixin isoform a [Mus musculus]	1.25e-139	moesin, isoform E [Drosophila melanogaster]	2.32e-153
0	1.35351	0.78	0.271	0	1	dd-Smed-v6-5375-0	dd-Smed-v6-5375-0-1	'de novo' CTP biosynthetic process | ATP binding | CTP biosynthetic process | CTP synthase activity | cellular_component | cytosol | glutamine metabolic process | ligase activity | nucleobase-containing compound metabolic process | nucleobase-containing small molecule interconversion | nucleobase-containing small molecule metabolic process | nucleotide binding | pyrimidine nucleotide biosynthetic…	CTP_synth_N (1) / GATase (1) / Peptidase_C26 (1) / CbiA (1)	CTP synthase N-terminus (1) / Glutamine amidotransferase class-I (1) / Peptidase C26 (1) / CobQ (1)	dd_Smed_v4_5375_0_1	Human: CTP synthase 1 (CTPS1)	CTP synthase 1 isoform X2 [Homo sapiens]	XP_024309322.1	CTPS1	0	CTP synthase 1 [Mus musculus]	0	CTP synthase, isoform A [Drosophila melanogaster]	0
0	2.02104	0.653	0.144	0	1	dd-Smed-v6-2965-0	dd-Smed-v6-2965-0-1	NADP binding | NADP biosynthetic process | NADPH regeneration | angiotensin mediated vasoconstriction involved in regulation of systemic arterial blood pressure | carbohydrate binding | carbohydrate metabolic process | cellular response to oxidative stress | centrosome | cholesterol biosynthetic process | cytokine production | cytoplasm | cytoplasmic side of plasma membrane | cytosol | erythrocyt…	G6PD_C (1) / G6PD_N (1)	Glucose-6-phosphate dehydrogenase (2)	dd_Smed_v4_2965_0_1	Smed: Smed01699_V2 glucose 6 phosphate 1 dehydrogenase	glucose-6-phosphate 1-dehydrogenase isoform a [Homo sapiens]	NP_000393.4	G6PD	0	glucose-6-phosphate 1-dehydrogenase X [Mus musculus]	0	zwischenferment, isoform A [Drosophila melanogaster]	0
0	1.99113	0.647	0.138	0	1	dd-Smed-v6-5419-0	dd-Smed-v6-5419-0-1	MAPK cascade | RNA metabolic process | Ras protein signal transduction | activation of MAPKK activity | apoptotic process | axon guidance | cytoplasm | cytoplasmic sequestering of protein | cytosol | enzyme binding | epidermal growth factor receptor signaling pathway | fibroblast growth factor receptor signaling pathway | gene expression | hippo signaling | histone deacetylase binding | insulin r…	14-3-3 (1)	14-3-3 protein (1)	dd_Smed_v4_5419_0_1	Human: tyrosine 3-monooxygenase/tryptophan 5-monooxygenase activation protein, beta polypeptide (YWHAB)	14-3-3 protein beta/alpha isoform X1 [Homo sapiens]	XP_016883528.1	YWHAB	1.74e-105	14-3-3 protein beta/alpha isoform X1 [Mus musculus]	8.07e-104	14-3-3zeta, isoform H [Drosophila melanogaster]	4.27e-99
0	1.14772	0.783	0.275	0	1	dd-Smed-v6-6701-1	dd-Smed-v6-6701-1-1	ATP binding | DNA binding | cell cycle | cell division | cell proliferation | chromatin | mitotic nuclear division | mitotic sister chromatid cohesion | negative regulation of cell proliferation | nucleolus | nucleus | protein binding | regulation of cell proliferation	PDS5 (1)	Sister chromatid cohesion protein PDS5 protein (1)	dd_Smed_v4_6701_1_1	Human: PDS5, regulator of cohesion maintenance, homolog B (S. cerevisiae) (PDS5B)	sister chromatid cohesion protein PDS5 homolog B isoform X7 [Homo sapiens]	XP_011533304.1	PDS5B	4.03e-54	sister chromatid cohesion protein PDS5 homolog B isoform X6 [Mus musculus]	1.16e-54	precocious dissociation of sisters 5, isoform A [Drosophila melanogaster]	3.88e-30
0	1.21502	0.803	0.295	0	1	dd-Smed-v6-5829-0	dd-Smed-v6-5829-0-1		Phosphodiest (1) / Sulfatase (1) / Metalloenzyme (1) / PglZ (1)	Type I phosphodiesterase (1) / Sulfatase (1) / Metalloenzyme superfamily (1) / PglZ domain (1)	dd_Smed_v4_5829_0_1	Human: ectonucleotide pyrophosphatase/phosphodiesterase 4 (putative) (ENPP4)	bis(5'-adenosyl)-triphosphatase ENPP4 precursor [Homo sapiens]	NP_055751.1	ENPP4	8.02e-62	ectonucleotide pyrophosphatase/phosphodiesterase family member 5 isoform 1 precursor [Mus musculus]	1.05e-60	phosphatidylinositol glycan anchor biosynthesis class O [Drosophila melanogaster]	0.004
0	1.5922	0.68	0.172	0	1	dd-Smed-v6-398-0	dd-Smed-v6-398-0-1	M band | Z disc | fructose-bisphosphate aldolase activity | glycolytic process | mesoderm development | mitotic G2 DNA damage checkpoint	Glycolytic (1)	Fructose-bisphosphate aldolase class-I (1)	dd_Smed_v4_398_0_1	Human: aldolase C, fructose-bisphosphate (ALDOC)	fructose-bisphosphate aldolase C isoform X1 [Homo sapiens]	XP_011522858.1	ALDOC	2.13e-157	fructose-bisphosphate aldolase C [Mus musculus]	1.08e-157	aldolase 1, isoform K [Drosophila melanogaster]	5.54e-163
0	1.58329	0.715	0.207	0	1	dd-Smed-v6-2725-0	dd-Smed-v6-2725-0-1		DUF5105 (1)	Domain of unknown function (DUF5105) (1)
0	1.25737	0.888	0.38	0	1	dd-Smed-v6-1011-0	dd-Smed-v6-1011-0-1	biological_process | endosome | molecular_function	OCIA (1)	Ovarian carcinoma immunoreactive antigen (OCIA) (1)	dd_Smed_v4_1011_0_1	PFAM: OCIA,
0	1.03199	0.86	0.352	0	1	dd-Smed-v6-154-0	dd-Smed-v6-154-0-1		Perilipin (1)	Perilipin family (1)	dd_Smed_v4_154_0_1	PFAM: Perilipin,	perilipin-5 [Homo sapiens]	NP_001013728.2	PLIN5	4.24e-06	perilipin-5 isoform X1 [Mus musculus]	3.89e-08	lipid storage droplet-2, isoform D [Drosophila melanogaster]	8.65e-05
0	1.22256	0.922	0.415	0	1	dd-Smed-v6-1250-0	dd-Smed-v6-1250-0-1	ATP binding | ATPase activity | axonogenesis | cell death | cristae formation | death | endoplasmic reticulum | hydrolase activity | integral component of membrane | lateral inhibition | membrane | metal ion binding | metalloendopeptidase activity | metallopeptidase activity | mitochondrial fusion | mitochondrial inner membrane | mitochondrial protein processing | mitochondrion | mitochondrion or…	Peptidase_M41 (1) / AAA (1) / AAA_lid_3 (1) / FtsH_ext (1) / TIP49 (1) / AAA_5 (1)	Peptidase family M41 (1) / ATPase family associated with various cellular activities (AAA) (1) / AAA (1) / FtsH Extracellular (1) / TIP49 P-loop domain (1) / AAA domain (dynein-related subfamily) (1)	dd_Smed_v4_1250_0_1	Human: AFG3 ATPase family member 3-like 2 (S. cerevisiae) (AFG3L2)	AFG3-like protein 2 [Homo sapiens]	NP_006787.2	AFG3L2	0	AFG3-like protein 2 isoform X1 [Mus musculus]	0	uncharacterized protein Dmel_CG6512, isoform B [Drosophila melanogaster]	0
0	2.4904	0.592	0.085	0	1	dd-Smed-v6-15463-0	dd-Smed-v6-15463-0-1	ADP binding | ATP binding | ATPase activity | DNA binding | DNA repair | DNA-dependent ATPase activity | MutLalpha complex binding | MutSalpha complex | cellular response to DNA damage stimulus | chromatin binding | damaged DNA binding | determination of adult lifespan | double-stranded DNA binding | four-way junction DNA binding | guanine/thymine mispair binding | intrinsic apoptotic signaling p…	MutS_V (1) / MutS_III (1) / MutS_I (1) / MutS_IV (1) / MutS_II (1)	MutS domain V (1) / MutS domain III (1) / MutS domain I (1) / MutS family domain IV (1) / MutS domain II (1)	dd_Smed_v4_15463_0_1	Smed: msh6 (msh6)	DNA mismatch repair protein Msh6 isoform 2 [Homo sapiens]	NP_001268421.1	MSH6	0	DNA mismatch repair protein Msh6 [Mus musculus]	0	Msh6 [Drosophila melanogaster]	0
0	1.63981	0.697	0.191	0	1	dd-Smed-v6-7797-0	dd-Smed-v6-7797-0-1	ATP binding | ATP-dependent helicase activity | RNA binding | biological_process | cellular_component | helicase activity | hydrolase activity | nucleic acid binding | nucleotide binding	Helicase_C (1) / CTE_SPB4 (1) / Helicase_C_2 (1)	Helicase conserved C-terminal domain (1) / ATP-dependent rRNA helicase SPB4-like (1) / Helicase C-terminal domain (1)	dd_Smed_v4_7797_0_1	Human: DEAD (Asp-Glu-Ala-Asp) box polypeptide 55 (DDX55)	ATP-dependent RNA helicase DDX55 isoform X8 [Homo sapiens]	XP_024304872.1	DDX55	7.89e-101	ATP-dependent RNA helicase DDX55 isoform X1 [Mus musculus]	2.82e-100	uncharacterized protein Dmel_CG9630 [Drosophila melanogaster]	1.6e-87
0	1.45114	0.584	0.079	0	1	dd-Smed-v6-6729-0	dd-Smed-v6-6729-0-1	DNA binding | biological_process | cellular_component | molecular_function | multicellular organismal development | nucleus | regulation of transcription, DNA-templated | sequence-specific DNA binding | transcription factor activity, sequence-specific DNA binding	Homeodomain (1) / Homeobox_KN (1)	Homeodomain (1) / Homeobox KN domain (1)	dd_Smed_v4_6729_0_1	Human: NK2 homeobox 4 (NKX2-4)	homeobox protein Nkx-2.4 [Homo sapiens]	NP_149416.1	NKX2-4	2.31e-31	homeobox protein Nkx-2.4 [Mus musculus]	8.93e-32	scarecrow, isoform F [Drosophila melanogaster]	9.21e-41
0	1.62478	0.711	0.206	0	1	dd-Smed-v6-7417-0	dd-Smed-v6-7417-0-1	RNA binding | S-adenosylmethionine-dependent methyltransferase activity | biological_process | molecular_function | nucleolus | nucleus | positive regulation of cell proliferation | protein binding | rRNA processing	Methyltr_RsmB-F (1) / Methyltr_RsmF_N (1) / RsmF-B_ferredox (1) / FtsJ (1) / Methyltransf_31 (1) / Ubie_methyltran (1) / TRM5-TYW2_MTfase (1) / Fibrillarin (1) / Methyltransf_15 (1) / Methyltransf_25 (1) / PCMT (1)	16S rRNA methyltransferase RsmB (1) / N-terminal domain of 16S rRNA methyltransferase RsmF (1) / Methyltr_RsmF (1) / FtsJ-like methyltransferase (1) / Methyltransferase domain (2) / ubiE (1) / TRM5 (1) / Fibrillarin (1) / RNA cap guanine-N2 methyltransferase (1) / Protein-L-isoaspartate(D-aspartate) O-methyltransferase (PCMT) (1)	dd_Smed_v4_7417_0_1	PFAM: Nol1_Nop2_Fmu, Methyltransf_31, FtsJ, Met_10, Ubie_methyltran,	probable 28S rRNA (cytosine(4447)-C(5))-methyltransferase isoform 4 [Homo sapiens]	NP_001245239.1	NOP2	5.94e-121	probable 28S rRNA (cytosine-C(5))-methyltransferase isoform X1 [Mus musculus]	2e-120	uncharacterized protein Dmel_CG8545 [Drosophila melanogaster]	7.52e-122
0	2.11951	0.629	0.125	0	1	dd-Smed-v6-3953-0	dd-Smed-v6-3953-0-1	cytosol | intracellular | microtubule cytoskeleton | nuclear pore | protein binding | protein export from nucleus | protein import into nucleus | transporter activity	NTF2 (1) / DUF4440 (1)	Nuclear transport factor 2 (NTF2) domain (1) / Domain of unknown function (DUF4440) (1)	dd_Smed_v4_3953_0_1	Human: nuclear transport factor 2 (NUTF2)	nuclear transport factor 2 [Homo sapiens]	NP_005787.1	NUTF2	1.28e-21	nuclear transport factor 2 [Mus musculus]	1.08e-21	nuclear transport factor-2-related [Drosophila melanogaster]	1.05e-16
0	2.01054	0.589	0.086	0	1	dd-Smed-v6-2654-0	dd-Smed-v6-2654-0-1	calcium ion binding | calcium-dependent cell-cell adhesion via plasma membrane cell adhesion molecules | cell adhesion | cell-cell junction | cell-cell signaling | homophilic cell adhesion via plasma membrane adhesion molecules | integral component of membrane | integral component of plasma membrane | membrane | nervous system development | plasma membrane | protein binding	Cadherin (1) / Cadherin_FAT4_N (1) / Cadherin_2 (1)	Cadherin domain (1) / FAT4-like (1) / Cadherin-like (1)	dd_Smed_v4_2654_0_1	Human: protocadherin 1 (PCDH1)	protocadherin-1 isoform 3 [Homo sapiens]	NP_001265542.1	PCDH1	1.01e-74	protocadherin-1 precursor [Mus musculus]	6.79e-74	fat [Drosophila melanogaster]	2.08e-62
0	1.26456	0.79	0.289	0	1	dd-Smed-v6-3061-0	dd-Smed-v6-3061-0-1		Ran_BP1 (1) / WH1 (1)	RanBP1 domain (1) / WH1 domain (1)	dd_Smed_v4_3061_0_1	Human: RAN binding protein 2 (RANBP2)	E3 SUMO-protein ligase RanBP2 isoform X2 [Homo sapiens]	XP_011509877.1	RANBP2	7.53e-21	E3 SUMO-protein ligase RanBP2 [Mus musculus]	5.61e-20	nucleoporin 358kD, isoform A [Drosophila melanogaster]	9.9e-17
0	1.56713	0.705	0.204	0	1	dd-Smed-v6-4087-0	dd-Smed-v6-4087-0-1	Cajal body | RNA binding | RNA processing | cell proliferation | cytoplasm | germ cell development | neurogenesis | nucleolus | nucleoplasm | nucleus | protein binding | pseudouridine synthase activity | pseudouridine synthesis | pseudouridylate synthase activity | rRNA processing | ribosome biogenesis | telomerase activity | telomerase holoenzyme complex | telomere maintenance | telomere mainten…	DKCLD (1) / TruB_C_2 (1) / TruB_N (1) / PUA (1) / Pus10_C (1)	DKCLD (NUC011) domain (1) / tRNA pseudouridylate synthase B C-terminal domain (1) / TruB family pseudouridylate synthase (N terminal domain) (1) / PUA domain (1) / Pus10 (1)	dd_Smed_v4_4087_0_1	Human: dyskeratosis congenita 1, dyskerin (DKC1)	H/ACA ribonucleoprotein complex subunit DKC1 isoform 3 [Homo sapiens]	NP_001275676.1	DKC1	7.32e-157	H/ACA ribonucleoprotein complex subunit DKC1 isoform X1 [Mus musculus]	5.13e-156	nucleolar protein at 60B, isoform A [Drosophila melanogaster]	5.67e-165
0	1.16523	0.933	0.434	0	1	dd-Smed-v6-1805-0	dd-Smed-v6-1805-0-1		UBA_4 (1) / UBA_8 (1)	UBA-like domain (2)
0	1.58928	0.716	0.217	0	1	dd-Smed-v6-1928-0	dd-Smed-v6-1928-0-1	mRNA binding | mRNA splicing, via spliceosome | nervous system development | nucleolus | nucleus | peripheral nervous system development | precatalytic spliceosome | ribosome biogenesis | small nuclear ribonucleoprotein complex | spliceosomal complex	Ribosomal_L7Ae (1) / RNase_P_pop3 (1) / PELOTA_1 (1)	Ribosomal protein L7Ae (1) / RNase P subunit Pop3 (1) / PELOTA RNA binding domain (1)	dd_Smed_v4_1928_0_1	Human: NHP2 non-histone chromosome protein 2-like 1 (S. cerevisiae) (NHP2L1)	NHP2-like protein 1 [Homo sapiens]	NP_004999.1	SNU13	1.82e-40	NHP2-like protein 1 [Mus musculus]	1.54e-40	hoi-polloi, isoform A [Drosophila melanogaster]	2.09e-45
0	1.52516	0.673	0.175	0	1	dd-Smed-v6-7837-0	dd-Smed-v6-7837-0-1	G2/M transition of mitotic cell cycle | T cell homeostasis | attachment of spindle microtubules to kinetochore | cell cycle | cell cycle checkpoint | cell division | cellular process | cellular response to DNA damage stimulus | centrosome | chromosome, centromeric region | cyclin-dependent protein serine/threonine kinase regulator activity | cytokinesis | cytoplasm | cytosol | embryonic developme…	Cyclin_N (1) / Cyclin_C (1)	Cyclin (2)	dd_Smed_v4_7837_0_1	Smed: Smed09349_V2 cyclin B-2	G2/mitotic-specific cyclin-B2 [Homo sapiens]	NP_004692.1	CCNB2	2.7e-33	G2/mitotic-specific cyclin-B2 [Mus musculus]	6.95e-33	cyclin B, isoform C [Drosophila melanogaster]	5.3e-33
0	1.38153	0.967	0.469	0	1	dd-Smed-v6-2592-0	dd-Smed-v6-2592-0-1		RRM_1 (1)	RNA recognition motif (1)	dd_Smed_v4_2592_0_1	Smed: bruno-like (bruli)	CUGBP Elav-like family member 3 isoform 4 [Homo sapiens]	NP_001278035.1	CELF3	1.08e-65	CUGBP Elav-like family member 3 isoform X10 [Mus musculus]	1.95e-68	bruno 1, isoform K [Drosophila melanogaster]	1.14e-53
0	1.38948	0.733	0.236	0	1	dd-Smed-v6-11867-0	dd-Smed-v6-11867-0-1
0	1.73086	0.999	0.502	0	1	dd-Smed-v6-1985-0	dd-Smed-v6-1985-0-1	ATP binding | ATP-dependent helicase activity | chromatoid body | cytoplasm | leptotene | male meiosis I | multicellular organismal development | nucleic acid binding | nucleus | perinuclear region of cytoplasm | pi-body | piP-body | regulation of protein localization | sperm motility | spermatogenesis	DEAD (1) / Helicase_C (1) / ResIII (1)	DEAD (1) / Helicase conserved C-terminal domain (1) / Type III restriction enzyme (1)	dd_Smed_v4_1985_0_1	Smed: VASA-1	probable ATP-dependent RNA helicase DDX4 isoform 4 [Homo sapiens]	NP_001160006.1	DDX4	7.83e-133	ATP-dependent RNA helicase DDX4 isoform 2 [Mus musculus]	6.45e-130	vasa, isoform A [Drosophila melanogaster]	1.4e-117
0	1.17985	0.909	0.413	0	1	dd-Smed-v6-2550-0	dd-Smed-v6-2550-0-1	cellular protein metabolic process | cytosol | eukaryotic translation initiation factor 3 complex | gene expression | protein binding | translation | translation initiation factor activity | translational initiation	eIF-3c_N (1) / PCI (1)	Eukaryotic translation initiation factor 3 subunit 8 N-terminus (1) / PCI domain (1)	dd_Smed_v4_2550_0_1	Human: eukaryotic translation initiation factor 3, subunit C-like (EIF3CL)	eukaryotic translation initiation factor 3 subunit C-like protein isoform X2 [Homo sapiens]	XP_016879110.1	EIF3CL	3.54e-129	eukaryotic translation initiation factor 3 subunit C [Mus musculus]	8.19e-125	eukaryotic translation initiation factor 3 subunit c, isoform A [Drosophila melanogaster]	1.52e-132
0	1.22727	0.932	0.437	0	1	dd-Smed-v6-1087-0	dd-Smed-v6-1087-0-1	ATP binding | cytoplasm | nucleotide binding | nucleus | protein folding | response to stress | response to unfolded protein	HSP70 (1) / MreB_Mbl (1) / Peptidase_S49 (1)	Hsp70 protein (1) / MreB (1) / Peptidase family S49 (1)	dd_Smed_v4_1087_0_1	Human: heat shock 70kDa protein 4-like (HSPA4L)	heat shock 70 kDa protein 4L isoform 1 [Homo sapiens]	NP_055093.2	HSPA4L	0	heat shock 70 kDa protein 4L isoform X1 [Mus musculus]	0	Hsc70Cb, isoform H [Drosophila melanogaster]	0
0	1.12557	0.748	0.253	0	1	dd-Smed-v6-7091-0	dd-Smed-v6-7091-0-1	BMP signaling pathway | DNA binding | RNA polymerase II core promoter sequence-specific DNA binding | RNA polymerase II regulatory region sequence-specific DNA binding | T cell differentiation | cellular response to gamma radiation | cellular response to heparin | cellular response to mycophenolic acid | cellular response to organic substance | central nervous system development | cytokine-mediat…	zf-H2C2_2 (1) / zf-C2H2 (1) / zf-C2H2_4 (1) / zf-C2H2_15 (1) / zf-C2H2_8 (1) / Phage_H_T_join_3 (1)	Zinc-finger double domain (1) / Zinc finger (1) / C2H2-type zinc finger (1) / C2H2 zinc finger (1) / C2H2-type zinc ribbon (1) / Phage head-tail joining protein (1)	dd_Smed_v4_7091_0_1	Human: early growth response 1 (EGR1)	early growth response protein 1 [Homo sapiens]	NP_001955.1	EGR1	4.21e-34	early growth response protein 1 [Mus musculus]	3.33e-34	stripe, isoform A [Drosophila melanogaster]	1.52e-34
0	1.32152	0.746	0.251	0	1	dd-Smed-v6-1262-0	dd-Smed-v6-1262-0-1	GTPase inhibitor activity | NLS-bearing protein import into nucleus | Ran GTPase binding | cytoplasm | cytosol | intracellular protein transport | microtubule associated complex | modulation by virus of host morphology or physiology | nuclear pore | nucleolus | nucleus | protein binding | protein import into nucleus | protein transmembrane transporter activity | protein transport | protein transp…			dd_Smed_v4_1262_0_1	Human: importin 5 (IPO5)	importin-5 isoform X1 [Homo sapiens]	XP_024305114.1	IPO5	0	importin-5 isoform X1 [Mus musculus]	0	karyopherin beta 3, isoform A [Drosophila melanogaster]	0
0	1.64693	0.668	0.174	0	1	dd-Smed-v6-12962-0	dd-Smed-v6-12962-0-1	5'-tyrosyl-DNA phosphodiesterase activity | DNA repair | PML body | cell surface receptor signaling pathway | cellular response to DNA damage stimulus | cytoplasm | double-strand break repair | endonuclease activity | hydrolase activity | magnesium ion binding | manganese ion binding | metal ion binding | nuclease activity | nucleolus | nucleus | phosphoric diester hydrolase activity | protein bi…	Exo_endo_phos (1) / UBA_4 (1)	Endonuclease (1) / UBA-like domain (1)	dd_Smed_v4_12962_0_1	Human: tyrosyl-DNA phosphodiesterase 2 (TDP2)	tyrosyl-DNA phosphodiesterase 2 [Homo sapiens]	NP_057698.2	TDP2	1.88e-20	tyrosyl-DNA phosphodiesterase 2 [Mus musculus]	2.12e-20
0	1.475	0.682	0.188	0	1	dd-Smed-v6-7519-0	dd-Smed-v6-7519-0-1	CD40 receptor complex | I-kappaB kinase/NF-kappaB signaling | JNK cascade | T cell receptor signaling pathway | T-helper 1 type immune response | activation of NF-kappaB-inducing kinase activity | activation of protein kinase activity | antigen processing and presentation of exogenous peptide antigen via MHC class II | bone remodeling | bone resorption | cell development | cytokine-mediated signa…	zf-C3HC4 (1) / zf-C3HC4_2 (1) / DUF16 (1)	Zinc finger (2) / Protein of unknown function DUF16 (1)	dd_Smed_v4_7519_0_1	Human: TNF receptor-associated factor 6, E3 ubiquitin protein ligase (TRAF6)	TNF receptor-associated factor 6 [Homo sapiens]	NP_665802.1	TRAF6	1.21e-07	TNF receptor-associated factor 6 [Mus musculus]	9.8e-08	something that sticks like glue, isoform B [Drosophila melanogaster]	0.001
0	1.46856	0.715	0.221	0	1	dd-Smed-v6-2547-0	dd-Smed-v6-2547-0-1	ATP binding | ATP-dependent DNA helicase activity | ATPase activity | DNA duplex unwinding | DNA helicase activity | DNA recombination | DNA repair | Ino80 complex | MLL1 complex | NuA4 histone acetyltransferase complex | cellular response to DNA damage stimulus | cellular response to UV | chromatin modification | cytoplasm | damaged DNA binding | digestive tract development | heart development |…	TIP49 (1) / TIP49_C (1) / AAA (1) / RuvB_N (1) / DnaB_C (1) / AAA_5 (1) / AAA_22 (1) / AAA_19 (1) / Mg_chelatase (1) / AAA_16 (1) / ATPase (1) / Sigma54_activat (1) / PIF1 (1) / Zeta_toxin (1) / AAA_25 (1) / SLFN-g3_helicase (1)	TIP49 P-loop domain (1) / TIP49 AAA-lid domain (1) / ATPase family associated with various cellular activities (AAA) (1) / Holliday junction DNA helicase RuvB P-loop domain (1) / DnaB-like helicase C terminal domain (1) / AAA domain (dynein-related subfamily) (1) / AAA domain (3) / Magnesium chelatase (1) / AAA ATPase domain (1) / KaiC (1) / Sigma-54 interaction domain (1) / PIF1-like helicase (1…	dd_Smed_v4_2547_0_1	Human: RuvB-like 2 (E. coli) (RUVBL2)	ruvB-like 2 isoform 1 [Homo sapiens]	NP_006657.1	RUVBL2	0	ruvB-like 2 isoform X1 [Mus musculus]	0	reptin, isoform A [Drosophila melanogaster]	0
0	2.23736	0.572	0.079	0	1	dd-Smed-v6-6263-0	dd-Smed-v6-6263-0-1	imaginal disc-derived leg segmentation | imaginal disc-derived wing morphogenesis | inter-male aggressive behavior | leg disc development | locomotor rhythm | metal ion binding | negative regulation of transcription from RNA polymerase II promoter | nucleolus | nucleus | phagocytosis, engulfment | positive regulation of transcription from RNA polymerase II promoter | protein binding | response to…	LIM (1)	LIM domain (1)	dd_Smed_v4_6263_0_1	PFAM: LIM,	rhombotin-1 isoform X2 [Homo sapiens]	XP_011518401.1	LMO1	8.97e-46	rhombotin-1 isoform 3 [Mus musculus]	1.35e-45	beadex, isoform C [Drosophila melanogaster]	4.73e-46
0	1.32214	0.705	0.213	0	1	dd-Smed-v6-3445-0	dd-Smed-v6-3445-0-1	'de novo' IMP biosynthetic process | IMP cyclohydrolase activity | catalytic activity | cytosol | dihydrofolate metabolic process | hydrolase activity | metabolic process | mitochondrion | nucleobase-containing compound metabolic process | nucleobase-containing small molecule metabolic process | nucleoside metabolic process | organ regeneration | phosphoribosylaminoimidazolecarboxamide formyltran…	AICARFT_IMPCHas (1) / MGS (1)	AICARFT (1) / MGS-like domain (1)	dd_Smed_v4_3445_0_1	Human: 5-aminoimidazole-4-carboxamide ribonucleotide formyltransferase/IMP cyclohydrolase (ATIC)	bifunctional purine biosynthesis protein ATIC [Homo sapiens]	NP_004035.2	ATIC	0	bifunctional purine biosynthesis protein ATIC [Mus musculus]	0	uncharacterized protein Dmel_CG11089, isoform A [Drosophila melanogaster]	0
0	1.18172	0.967	0.476	0	1	dd-Smed-v6-2695-0	dd-Smed-v6-2695-0-1	Cdc73/Paf1 complex | JAK-STAT cascade | SH2 domain binding | Wnt signaling pathway | cellular response to lipopolysaccharide | endodermal cell fate commitment | histone H2B ubiquitination | histone H3-K4 trimethylation | histone monoubiquitination | interleukin-6-mediated signaling pathway | negative regulation of myeloid cell differentiation | negative regulation of transcription from RNA polyme…			dd_Smed_v4_2695_0_1	Human: Ctr9, Paf1/RNA polymerase II complex component, homolog (S. cerevisiae) (CTR9)	RNA polymerase-associated protein CTR9 homolog isoform 1 [Homo sapiens]	NP_055448.1	CTR9	0	RNA polymerase-associated protein CTR9 homolog [Mus musculus]	0	Ctr9, isoform B [Drosophila melanogaster]	0
0	1.46546	0.689	0.2	0	1	dd-Smed-v6-1954-0	dd-Smed-v6-1954-0-1	L-malate dehydrogenase activity | NADH metabolic process | carbohydrate metabolic process | catalytic activity | cellular carbohydrate metabolic process | gluconeogenesis | glucose metabolic process | internal protein amino acid acetylation | malate dehydrogenase (NADP+) activity | malate dehydrogenase activity | malate metabolic process | mitochondrial inner membrane | mitochondrial matrix | mit…	Ldh_1_N (1) / Ldh_1_C (1)	lactate (2)	dd_Smed_v4_1954_0_1	Human: malate dehydrogenase 2, NAD (mitochondrial) (MDH2)	malate dehydrogenase, mitochondrial isoform 1 precursor [Homo sapiens]	NP_005909.2	MDH2	1.29e-123	malate dehydrogenase, mitochondrial precursor [Mus musculus]	4.6e-122	malate dehydrogenase 2 [Drosophila melanogaster]	3.42e-112
0	1.64415	0.673	0.185	0	1	dd-Smed-v6-5055-0	dd-Smed-v6-5055-0-1	CAF-1 complex | CENP-A containing nucleosome assembly | DNA replication | DNA-dependent ATPase activity | ESC/E(Z) complex | NURF complex | NuRD complex | Sin3 complex | cell cycle | chromatin assembly | chromatin remodeling | histone binding | histone deacetylase binding | mitotic cell cycle | negative regulation of cell proliferation | nucleoplasm | nucleosome assembly | nucleus | protein bindi…			dd_Smed_v4_5055_0_1	Human: retinoblastoma binding protein 4 (RBBP4)	histone-binding protein RBBP4 isoform a [Homo sapiens]	NP_005601.1	RBBP4	0	histone-binding protein RBBP4 [Mus musculus]	0	chromatin assembly factor 1, p55 subunit, isoform A [Drosophila melanogaster]	0
0	1.36065	0.737	0.249	0	1	dd-Smed-v6-4443-0	dd-Smed-v6-4443-0-1	ATP-dependent protein binding | SUMO activating enzyme activity | catalytic activity | cellular protein modification process | enzyme activator activity | intracellular membrane-bounded organelle | ligase activity | nucleolus | nucleotide binding | nucleus | positive regulation of catalytic activity | protein C-terminus binding | protein binding | protein heterodimerization activity | protein sum…	ThiF (1)	ThiF family (1)	dd_Smed_v4_4443_0_1	Human: SUMO1 activating enzyme subunit 1 (SAE1)	SUMO-activating enzyme subunit 1 isoform a [Homo sapiens]	NP_005491.1	SAE1	1.9e-51	SUMO-activating enzyme subunit 1 isoform a [Mus musculus]	6.09e-51	activator of SUMO 1 [Drosophila melanogaster]	1.51e-36
0	1.43713	0.981	0.495	0	1	dd-Smed-v6-2102-0	dd-Smed-v6-2102-0-1	DNA binding | RNA binding | cell cycle arrest | cell proliferation | cellular process | cytoplasm | hydrolase activity | negative regulation of transcription, DNA-templated | nucleolus | nucleus | protein binding | rRNA processing | regulation of transcription, DNA-templated | regulation of translation | ribonucleoprotein complex | transcription factor activity, sequence-specific DNA binding | tr…	Peptidase_M24 (1)	Metallopeptidase family M24 (1)	dd_Smed_v4_2102_0_1	Human: proliferation-associated 2G4, 38kDa (PA2G4)	proliferation-associated protein 2G4 [Homo sapiens]	NP_006182.2	PA2G4	1.84e-101	proliferation-associated protein 2G4 [Mus musculus]	6.23e-103	uncharacterized protein Dmel_CG10576, isoform C [Drosophila melanogaster]	1e-89
0	1.77455	0.631	0.146	0	1	dd-Smed-v6-5504-0	dd-Smed-v6-5504-0-1	ATP binding | DNA binding | DNA repair | DNA replication | DNA replication factor C complex | DNA strand elongation involved in DNA replication | cell cycle checkpoint | enzyme binding | mitotic S phase | mitotic cell cycle | nucleoplasm | nucleoside-triphosphatase activity | nucleotide binding | nucleotide-excision repair | nucleotide-excision repair, DNA gap filling | nucleus | protein binding …	Kelch_1 (1) / Kelch_6 (1) / Beta-prop_ATRN-LZTR1 (1) / Kelch_KLHDC2_KLHL20_DRC7 (1) / Kelch_FKB95 (1) / Kelch_2 (1) / Kelch_4 (1) / NANM (1) / Kelch_3 (1) / Kelch_HCF (1)	Kelch motif (3) / Attractin (1) / KLHDC2 (1) / FKB95 (1) / Galactose oxidase (2) / N-acetylneuraminate epimerase (1) / Host cell factor (1)	dd_Smed_v4_5504_0_1	Human: replication factor C (activator 1) 5, 36.5kDa (RFC5)	replication factor C subunit 5 isoform X1 [Homo sapiens]	XP_011536947.1	RFC5	2.44e-124	replication factor C subunit 5 [Mus musculus]	2.1e-123	replication factor C subunit 3 [Drosophila melanogaster]	9.6e-119
0	1.27916	0.972	0.487	0	1	dd-Smed-v6-1211-0	dd-Smed-v6-1211-0-1	ATP binding | ATP-dependent polydeoxyribonucleotide 5'-hydroxyl-kinase activity | DNA damage response, detection of DNA damage | DNA repair | DNA-dependent DNA replication | damaged DNA binding | dephosphorylation | double-stranded DNA binding | endonuclease activity | kinase activity | nucleolus | nucleotide kinase activity | nucleotide phosphorylation | nucleotide-excision repair, DNA damage re…	PNK3P (1) / AAA_33 (1) / Zeta_toxin (1) / AAA_17 (1) / Hydrolase (1) / NB-ARC (1)	Polynucleotide kinase 3 phosphatase (1) / AAA domain (2) / Zeta toxin (1) / haloacid dehalogenase-like hydrolase (1) / NB-ARC domain (1)	dd_Smed_v4_1211_0_1	Human: polynucleotide kinase 3'-phosphatase (PNKP)	bifunctional polynucleotide phosphatase/kinase [Homo sapiens]	NP_009185.2	PNKP	6.53e-99	bifunctional polynucleotide phosphatase/kinase isoform a [Mus musculus]	5.94e-97	uncharacterized protein Dmel_CG9601 [Drosophila melanogaster]	1.3e-87
0	1.36038	0.728	0.244	0	1	dd-Smed-v6-5312-0	dd-Smed-v6-5312-0-1	RNA binding | RNA processing | histone mRNA metabolic process | mRNA binding | nucleic acid binding | nucleotide binding | nucleus | ribonucleoprotein complex | tRNA binding | tRNA modification | tRNA processing	La (1) / RRM_3 (1) / RRM_1 (1)	La domain (1) / RNA binding motif (1) / RNA recognition motif (1)	dd_Smed_v4_5312_0_1	Human: Sjogren syndrome antigen B (autoantigen La) (SSB)	lupus La protein [Homo sapiens]	NP_003133.1	SSB	2.22e-36	lupus La protein homolog isoform X1 [Mus musculus]	4.95e-36	La autoantigen-like [Drosophila melanogaster]	9.09e-27
0	1.54068	0.991	0.507	0	1	dd-Smed-v6-2595-0	dd-Smed-v6-2595-0-1	DNA binding | DNA repair | DNA replication | DNA unwinding involved in DNA replication | FACT complex | GTP binding | cellular process | cellular response to DNA damage stimulus | chromatin binding | chromosome | gene expression | neurogenesis | nucleoplasm | nucleosome disassembly | nucleus | positive regulation of DNA-templated transcription, elongation | positive regulation of transcription el…	PH_SPT16 (1) / FACT-Spt16_Nlob (1) / Peptidase_M24 (1) / Rttp106-like_middle (1) / SPT16 (1) / SPT16_C (1)	FACT complex subunit SPT16 PH-like domain (1) / FACT complex subunit SPT16 N-terminal lobe domain (1) / Metallopeptidase family M24 (1) / Histone chaperone Rttp106-like (1) / FACT complex subunit (SPT16 (1) / FACT complex subunit SPT16 (1)	dd_Smed_v4_2595_0_1	Smed: SPT16	FACT complex subunit SPT16 [Homo sapiens]	NP_009123.1	SUPT16H	0	FACT complex subunit SPT16 [Mus musculus]	0	dre4, isoform A [Drosophila melanogaster]	0
0	2.22859	0.589	0.105	0	1	dd-Smed-v6-12953-0	dd-Smed-v6-12953-0-1		GKAP (1)	Guanylate-kinase-associated protein (GKAP) protein (1)	dd_Smed_v4_12953_0_1	PFAM: GKAP,	disks large-associated protein 1 isoform X4 [Homo sapiens]	XP_016881569.1	DLGAP1	0.000581	disks large-associated protein 1 isoform X3 [Mus musculus]	0.00017
0	1.34525	0.708	0.225	0	1	dd-Smed-v6-6253-0	dd-Smed-v6-6253-0-1
0	1.40688	0.705	0.223	0	1	dd-Smed-v6-1983-0	dd-Smed-v6-1983-0-1	biological_process | mitochondrion | molecular_function	MIX23 (1)	Intermembrane space protein MIX23 (1)	dd_Smed_v4_1983_0_1	Human: coiled-coil domain containing 58 (CCDC58)	protein MIX23 isoform 1 [Homo sapiens]	NP_001017928.1	MIX23	1.26e-28	coiled-coil domain-containing protein 58 isoform 1 [Mus musculus]	2.28e-29	Coiled-coil domain-containing 58, isoform A [Drosophila melanogaster]	4.46e-22
0	1.39779	0.68	0.199	0	1	dd-Smed-v6-5977-0	dd-Smed-v6-5977-0-1	carbohydrate metabolic process | chromosome | chromosome, centromeric region | condensed chromosome kinetochore | condensed chromosome outer kinetochore | cytokine-mediated signaling pathway | cytosol | glucose transport | hexose transport | kinetochore | mRNA export from nucleus | mRNA transport | mitotic M phase | mitotic cell cycle | mitotic prometaphase | nuclear envelope | nuclear pore | nuc…	Nucleoporin_C (1)	Non-repetitive (1)	dd_Smed_v4_5977_0_1	Human: nucleoporin 133kDa (NUP133)	nuclear pore complex protein Nup133 [Homo sapiens]	NP_060700.2	NUP133	3.14e-23	nuclear pore complex protein Nup133 isoform X1 [Mus musculus]	1.68e-25	nucleoporin 133kD [Drosophila melanogaster]	1.32e-11
0	1.62849	0.621	0.14	0	1	dd-Smed-v6-13580-0	dd-Smed-v6-13580-0-1	protein binding	CDT1 (1) / CDT1_C (1)	DNA replication factor CDT1 like (1) / DNA replication factor Cdt1 C-terminal domain (1)	dd_Smed_v4_13580_0_1	PFAM: CDT1,	DNA replication factor Cdt1 [Homo sapiens]	NP_112190.2	CDT1	5.84e-08	DNA replication factor Cdt1 [Mus musculus]	0.000181	double parked, isoform A [Drosophila melanogaster]	5.03e-05
0	1.70608	0.631	0.15	0	1	dd-Smed-v6-8491-0	dd-Smed-v6-8491-0-1	cell cycle | cell division | chromosome | chromosome condensation | condensin complex | cytoplasm | microtubule cytoskeleton | mitotic chromosome condensation | mitotic nuclear division | nucleus | protein binding	Cnd2 (1)	Condensin complex subunit 2 (1)	dd_Smed_v4_8491_0_1	Human: non-SMC condensin I complex, subunit H (NCAPH)	condensin complex subunit 2 isoform X2 [Homo sapiens]	XP_006712451.1	NCAPH	2.92e-29	condensin complex subunit 2 [Mus musculus]	3.84e-35	barren, isoform B [Drosophila melanogaster]	4.79e-09
0	2.00672	0.61	0.129	0	1	dd-Smed-v6-11263-0	dd-Smed-v6-11263-0-1	ATP binding | DNA binding | DNA replication | DNA replication initiation | DNA replication origin binding | G1/S transition of mitotic cell cycle | cell cycle checkpoint | mitotic S phase | mitotic cell cycle | nuclear origin of replication recognition complex | nucleoplasm | nucleoside-triphosphatase activity | nucleotide binding | nucleus | origin recognition complex | protein binding |	ORC4_C (1) / AAA_22 (1) / AAA (1) / AAA_16 (1) / ATPase_2 (1) / NACHT (1) / DUF815 (1) / ORC-CDC6-like (1) / NPHP3_N (1) / DUF87 (1) / Bac_DnaA (1) / KAP_NTPase (1) / AAA_7 (1) / Roc (1) / SMC_N (1)	Origin recognition complex (ORC) subunit 4 C-terminus (1) / AAA domain (1) / ATPase family associated with various cellular activities (AAA) (1) / AAA ATPase domain (1) / ATPase domain predominantly from Archaea (1) / NACHT domain (1) / Protein of unknown function (DUF815) (1) / ORC-CDC6-like (1) / Nephrocystin 3 (1) / Helicase HerA (1) / Bacterial DnaA ATPAse domain (1) / KAP family P-loop domai…	dd_Smed_v4_11263_0_1	Human: origin recognition complex, subunit 4 (ORC4)	origin recognition complex subunit 4 isoform X1 [Homo sapiens]	XP_011509557.1	ORC4	2.64e-66	origin recognition complex subunit 4 isoform X1 [Mus musculus]	1.38e-62	origin recognition complex subunit 4 [Drosophila melanogaster]	2.56e-42
0	1.57972	0.691	0.212	0	1	dd-Smed-v6-1059-0	dd-Smed-v6-1059-0-1	biological_process | cellular_component | cytosolic large ribosomal subunit | molecular_function | nucleolus | ribosome biogenesis | structural constituent of ribosome | translation	Ribosomal_L24e (1)	Ribosomal protein L24e (1)	dd_Smed_v4_1059_0_1	Human: ribosomal L24 domain containing 1 (RSL24D1)	probable ribosome biogenesis protein RLP24 [Homo sapiens]	NP_057388.1	RSL24D1	3.73e-32	probable ribosome biogenesis protein RLP24 [Mus musculus]	2.49e-32	ribosomal protein L24-like [Drosophila melanogaster]	1.43e-33
0	1.20616	0.938	0.459	0	1	dd-Smed-v6-863-0	dd-Smed-v6-863-0-1	3-hydroxyacyl-CoA dehydrogenase activity | NAD binding | acetyl-CoA C-acetyltransferase activity | acetyl-CoA C-acyltransferase activity | cardiolipin acyl-chain remodeling | catalytic activity | cellular lipid metabolic process | coenzyme binding | cytoplasm | enoyl-CoA hydratase activity | fatty acid beta-oxidation | fatty acid metabolic process | fatty-acyl-CoA binding | glycerophospholipid bi…	3HCDH_N (1) / ECH_1 (1) / 3HCDH (1) / ECH_2 (1)	3-hydroxyacyl-CoA dehydrogenase (2) / Enoyl-CoA hydratase (2)	dd_Smed_v4_863_0_1	Human: hydroxyacyl-CoA dehydrogenase/3-ketoacyl-CoA thiolase/enoyl-CoA hydratase (trifunctional protein), alpha subunit (HADHA)	trifunctional enzyme subunit alpha, mitochondrial precursor [Homo sapiens]	NP_000173.2	HADHA	0	trifunctional enzyme subunit alpha, mitochondrial precursor [Mus musculus]	0	mitochondrial trifunctional protein alpha subunit, isoform A [Drosophila melanogaster]	0
0	1.53061	0.668	0.194	0	1	dd-Smed-v6-4603-0	dd-Smed-v6-4603-0-1
0	1.28087	0.707	0.233	0	1	dd-Smed-v6-3660-0	dd-Smed-v6-3660-0-1		ARS2 (1) / SERRATE_Ars2_N (1) / RRM_1 (1) / DUF4187 (1)	Arsenite-resistance protein 2 (1) / SERRATE (1) / RNA recognition motif (1) / Domain of unknown function (DUF4187) (1)	dd_Smed_v4_3660_0_1	Human: serrate RNA effector molecule homolog (Arabidopsis) (SRRT)5	serrate RNA effector molecule homolog isoform X1 [Homo sapiens]	XP_024302561.1	SRRT	5.22e-88	serrate RNA effector molecule homolog isoform X1 [Mus musculus]	3.61e-25	arsenic resistance protein 2, isoform D [Drosophila melanogaster]	7.28e-84
0	1.19388	0.933	0.46	0	1	dd-Smed-v6-737-0	dd-Smed-v6-737-0-1	ATP binding | ATP-dependent RNA helicase activity | ATP-dependent helicase activity | RNA binding | RNA metabolic process | RNA splicing | catalytic step 2 spliceosome | cellular response to DNA damage stimulus | cytokine-mediated signaling pathway | cytoplasm | cytosol | eukaryotic translation initiation factor 4F complex | exon-exon junction complex | gene expression | helicase activity | hydro…	DEAD (1) / Helicase_C (1) / ResIII (1) / AAA_19 (1) / AAA_30 (1) / AAA_22 (1)	DEAD (1) / Helicase conserved C-terminal domain (1) / Type III restriction enzyme (1) / AAA domain (3)	dd_Smed_v4_737_0_1	Human: eukaryotic translation initiation factor 4A3 (EIF4A3)	eukaryotic initiation factor 4A-III [Homo sapiens]	NP_055555.1	EIF4A3	0	eukaryotic initiation factor 4A-III [Mus musculus]	0	uncharacterized protein Dmel_CG7483 [Drosophila melanogaster]	0
0	1.83883	0.624	0.152	0	1	dd-Smed-v6-5623-0	dd-Smed-v6-5623-0-1
0	1.40513	0.589	0.117	0	1	dd-Smed-v6-7930-0	dd-Smed-v6-7930-0-1		Cadherin (1) / Cadherin_FAT4_N (1)	Cadherin domain (1) / FAT4-like (1)	dd_Smed_v4_7930_0_1	Human: protocadherin 9 (PCDH9)	protocadherin-9 isoform 5 precursor [Homo sapiens]	NP_001305303.1	PCDH9	6.61e-45	protocadherin-1 isoform X2 [Mus musculus]	5.41e-46	dachsous, isoform A [Drosophila melanogaster]	1.41e-40
0	1.22966	0.962	0.491	0	1	dd-Smed-v6-818-0	dd-Smed-v6-818-0-1	GTP binding | GTPase activity | Golgi organization | cell proliferation | intracellular | mitochondrial inner membrane | mitochondrial nucleoid | mitochondrion | mitotic cell cycle | nucleotide binding | translation | translation elongation factor activity | translational elongation	GTP_EFTU (1) / GTP_EFTU_D2 (1) / GTP_EFTU_D3 (1) / MMR_HSR1 (1)	Elongation factor Tu GTP binding domain (1) / Elongation factor Tu domain 2 (1) / Elongation factor Tu C-terminal domain (1) / 50S ribosome-binding GTPase (1)	dd_Smed_v4_818_0_1	Human: Tu translation elongation factor, mitochondrial (TUFM)	elongation factor Tu, mitochondrial isoform 1 precursor [Homo sapiens]	NP_003312.3	TUFM	2.5e-155	elongation factor Tu, mitochondrial isoform 1 [Mus musculus]	4.32e-158	mitochondrial translation elongation factor Tu 1, isoform A [Drosophila melanogaster]	8.92e-167
0	1.43137	0.655	0.185	0	1	dd-Smed-v6-12419-0	dd-Smed-v6-12419-0-1	ATP binding | ATPase activity | nucleolus | nucleus | protein complex assembly | unfolded protein binding |			dd_Smed_v4_12419_0_1	Human: MDN1, midasin homolog (yeast) (MDN1)	midasin isoform X1 [Homo sapiens]	XP_011533937.1	MDN1	0	midasin isoform X1 [Mus musculus]	0	uncharacterized protein Dmel_CG13185 [Drosophila melanogaster]	0
0	1.59574	0.66	0.192	0	1	dd-Smed-v6-1982-0	dd-Smed-v6-1982-0-1	molecular_function | nucleolus | rRNA processing	Nop (1) / NOP5NT (1) / Nop5_56-rel_N_Arc (1)	snoRNA binding domain (1) / NOP5NT (NUC127) domain (1) / Archaeal Nop5 (1)	dd_Smed_v4_1982_0_1	Human: NOP58 ribonucleoprotein (NOP58)	nucleolar protein 58 [Homo sapiens]	NP_057018.1	NOP58	2.88e-112	nucleolar protein 58 [Mus musculus]	1.52e-111	nop5 [Drosophila melanogaster]	1.51e-124
0	1.36277	0.665	0.198	0	1	dd-Smed-v6-3007-0	dd-Smed-v6-3007-0-1	biological_process | cellular_component | integral component of membrane | membrane | molecular_function | nucleus	RRP12_HEAT (1)	Ribosomal RNA-processing protein 12 (1)	dd_Smed_v4_3007_0_1	Human: ribosomal RNA processing 12 homolog (S. cerevisiae) (RRP12)	RRP12-like protein isoform 1 [Homo sapiens]	NP_055994.2	RRP12	4.45e-24	RRP12-like protein [Mus musculus]	9.6e-13	uncharacterized protein Dmel_CG2691, isoform A [Drosophila melanogaster]	0.000404
0	1.47825	0.652	0.185	0	1	dd-Smed-v6-7544-0	dd-Smed-v6-7544-0-1		MRNIP (1)	MRN-interacting protein (1)			MRN complex-interacting protein isoform 1 [Homo sapiens]	NP_057259.2	MRNIP	0.000187	MRN complex-interacting protein [Mus musculus]	0.000147	uncharacterized protein Dmel_CG43295 [Drosophila melanogaster]	0.012
0	1.22506	0.671	0.206	0	1	dd-Smed-v6-8919-0	dd-Smed-v6-8919-0-1		CAF1A_dimeriz (1) / CAF1A_acidic (1)	Chromatin assembly factor 1 subunit A dimerization domain (1) / Chromatin assembly factor 1 complex p150 subunit (1)	dd_Smed_v4_8919_0_1	Human: chromatin assembly factor 1, subunit A (p150) (CHAF1A)	chromatin assembly factor 1 subunit A isoform X2 [Homo sapiens]	XP_011525908.1	CHAF1A	2.87e-07	chromatin assembly factor 1 subunit A [Mus musculus]	1.65e-06	chromatin assembly factor 1, p180 subunit [Drosophila melanogaster]	9.37e-15
0	1.72569	0.592	0.127	0	1	dd-Smed-v6-6610-0	dd-Smed-v6-6610-0-1				dd_Smed_v4_6610_0_1	Human: extra spindle pole bodies homolog 1 (S. cerevisiae) (ESPL1)	separin isoform X1 [Homo sapiens]	XP_011537326.1	ESPL1	2.64e-26	separin isoform X1 [Mus musculus]	4.16e-26	separase [Drosophila melanogaster]	1.57e-05
0	1.28752	0.975	0.51	0	1	dd-Smed-v6-1038-0	dd-Smed-v6-1038-0-1	DNA biosynthetic process | DNA replication | RNA polymerase II transcription factor activity, sequence-specific DNA binding | cellular response to hypoxia | cellular response to interleukin-6 | cytoplasm | extrinsic component of mitochondrial outer membrane | histone deacetylase binding | histone deacetylation | instar larval or pupal development | integral component of plasma membrane | lipid pa…	Band_7 (1) / ODAM (1)	SPFH domain (1) / Odontogenic ameloblast-associated family (1)	dd_Smed_v4_1038_0_1	Human: prohibitin (PHB)	prohibitin isoform X1 [Homo sapiens]	XP_016880252.1	PHB1	4.86e-123	prohibitin [Mus musculus]	9.71e-124	lethal (2) 37Cc, isoform A [Drosophila melanogaster]	7.5e-126
0	1.51461	0.652	0.188	0	1	dd-Smed-v6-1172-0	dd-Smed-v6-1172-0-1	adenyl-nucleotide exchange factor activity | cellular protein metabolic process | chaperone binding | mitochondrial matrix | mitochondrion | protein folding | protein homodimerization activity | protein import into mitochondrial matrix | protein targeting to mitochondrion | unfolded protein binding	GrpE (1) / Leu_zip (1)	GrpE (1) / Leucine zipper (1)	dd_Smed_v4_1172_0_1	Human: GrpE-like 1, mitochondrial (E. coli) (GRPEL1)	grpE protein homolog 1, mitochondrial precursor [Homo sapiens]	NP_079472.1	GRPEL1	4.63e-51	grpE protein homolog 1, mitochondrial precursor [Mus musculus]	5.26e-52	Roe1 [Drosophila melanogaster]	3.39e-43
0	2.05628	0.57	0.106	0	1	dd-Smed-v6-12013-0	dd-Smed-v6-12013-0-1	cell cycle | cell division | cytokinesis | cytoplasm | cytoskeleton | identical protein binding | microtubule | microtubule binding | microtubule cytoskeleton | mitotic spindle elongation | nucleolus | nucleus | plasma membrane | protein binding | protein kinase binding | spindle | spindle microtubule | spindle pole	MAP65_ASE1 (1) / DUF5481 (1)	Microtubule associated protein (MAP65 (1) / Family of unknown function (DUF5481) (1)	dd_Smed_v4_12013_0_1	PFAM: MAP65_ASE1,	protein regulator of cytokinesis 1 isoform X2 [Homo sapiens]	XP_011520490.1	PRC1	3.7e-16	protein regulator of cytokinesis 1 isoform 5 [Mus musculus]	1.14e-17
0	1.37758	0.664	0.201	0	1	dd-Smed-v6-6762-0	dd-Smed-v6-6762-0-1	4 iron, 4 sulfur cluster binding | FMN binding | biological_process | catalytic activity | cellular_component | iron ion binding | iron-sulfur cluster binding | metal ion binding | nucleotide binding | oxidation-reduction process | oxidoreductase activity | tRNA processing	Wyosine_form (1) / Flavodoxin_1 (1) / Radical_SAM (1)	Wyosine base formation (1) / Flavodoxin (1) / Radical SAM superfamily (1)	dd_Smed_v4_6762_0_1	PFAM: Wyosine_form, Radical_SAM, Flavodoxin_1,	S-adenosyl-L-methionine-dependent tRNA 4-demethylwyosine synthase TYW1 [Homo sapiens]	NP_060734.2	TYW1	0	S-adenosyl-L-methionine-dependent tRNA 4-demethylwyosine synthase TYW1 isoform X1 [Mus musculus]	0	cytochrome P450 reductase, isoform A [Drosophila melanogaster]	6.9e-12
0	1.19272	0.974	0.518	0	1	dd-Smed-v6-2118-0	dd-Smed-v6-2118-0-1		zf-POGZ (1)	POGZ-like double zinc finger (1)	dd_Smed_v4_2118_0_1	Human: pogo transposable element with ZNF domain (POGZ)	pogo transposable element with ZNF domain isoform X5 [Homo sapiens]	XP_016856238.1	POGZ	8.08e-36	pogo transposable element with ZNF domain isoform X2 [Mus musculus]	2.17e-35	relative of woc, isoform C [Drosophila melanogaster]	1.49e-17
0	2.29661	0.547	0.092	0	1	dd-Smed-v6-5128-0	dd-Smed-v6-5128-0-1		RNA_pol_Rpb1_6 (1)	RNA polymerase Rpb1 (1)
0	2.45391	0.515	0.06	0	1	dd-Smed-v6-7050-0	dd-Smed-v6-7050-0-1	cell surface | integral component of membrane | membrane | multicellular organismal development | nervous system development | plasma membrane | positive regulation of axon extension | protein binding	LRR_5 (1) / LRR_8 (1)	BspA type Leucine rich repeat region (6 copies) (1) / Leucine rich repeat (1)			immunoglobulin superfamily containing leucine-rich repeat protein 2 isoform X2 [Homo sapiens]	XP_016877935.1	ISLR2	1.39e-08	immunoglobulin superfamily containing leucine-rich repeat protein 2 isoform a [Mus musculus]	1.19e-09	slit, isoform B [Drosophila melanogaster]	1.47e-12
0	1.45509	0.634	0.179	0	1	dd-Smed-v6-1906-0	dd-Smed-v6-1906-0-1	DNA binding | RNA binding | RNA metabolic process			dd_Smed_v4_1906_0_1	Human: nucleolar protein with MIF4G domain 1 (NOM1)	nucleolar MIF4G domain-containing protein 1 isoform 2 [Homo sapiens]	NP_001340295.1	NOM1	1.97e-06	nucleolar MIF4G domain-containing protein 1 [Mus musculus]	2.24e-06
0	1.77427	0.6	0.147	0	1	dd-Smed-v6-12332-0	dd-Smed-v6-12332-0-1
0	1.13835	0.564	0.112	0	1	dd-Smed-v6-8641-0	dd-Smed-v6-8641-0-1	ATP binding | G2/M transition of mitotic cell cycle | Malpighian tubule morphogenesis | R7 cell differentiation | antennal development | anterior/posterior pattern specification | apoptotic process | basolateral plasma membrane | behavioral response to ethanol | blastoderm segmentation | border follicle cell migration | brain development | branched duct epithelial cell fate determination, open tr…	PK_Tyr_Ser-Thr (1) / Pkinase (1) / Recep_L_domain (1) / GF_recep_IV (1) / Furin-like (1)	Protein tyrosine and serine (1) / Protein kinase domain (1) / Receptor L domain (1) / Growth factor receptor domain IV (1) / Furin-like cysteine rich region (1)	dd_Smed_v4_8641_0_1	Smed: epidermal growth factor receptor 1 (egfr-1)	receptor tyrosine-protein kinase erbB-4 isoform X9 [Homo sapiens]	XP_016859071.1	ERBB4	8.49e-71	receptor tyrosine-protein kinase erbB-4 isoform X1 [Mus musculus]	2.17e-69	epidermal growth factor receptor, isoform A [Drosophila melanogaster]	1.46e-155
0	2.06352	0.556	0.106	0	1	dd-Smed-v6-11221-0	dd-Smed-v6-11221-0-1		LsmAD (1)	LsmAD domain (1)	dd_Smed_v4_11221_0_1	PFAM: LsmAD,
0	1.78488	0.533	0.085	0	1	dd-Smed-v6-10308-0	dd-Smed-v6-10308-0-1
0	1.72571	0.598	0.15	0	1	dd-Smed-v6-6850-0	dd-Smed-v6-6850-0-1	ADP binding | ATP binding | ATPase activity, coupled | Prp19 complex | RNA metabolic process | RNA splicing | camera-type eye morphogenesis | cell surface | chaperone mediated protein folding requiring cofactor | chaperone-mediated protein folding | clathrin-sculpted gamma-aminobutyric acid transport vesicle membrane | cytoplasm | cytosol | extracellular exosome | gene expression | intracellular …	HSP70 (1) / MreB_Mbl (1) / FGGY_C (1)	Hsp70 protein (1) / MreB (1) / FGGY family of carbohydrate kinases (1)	dd_Smed_v4_6850_0_1	Human: heat shock 70kDa protein 8 (HSPA8)	heat shock cognate 71 kDa protein isoform X1 [Homo sapiens]	XP_011541100.1	HSPA8	0	heat shock cognate 71 kDa protein isoform 1 [Mus musculus]	0	heat shock protein cognate 1, isoform A [Drosophila melanogaster]	0
0	1.3493	0.991	0.544	0	1	dd-Smed-v6-2250-0	dd-Smed-v6-2250-0-1				dd_Smed_v4_2250_0_1	PFAM: AT_hook,
0	1.2954	0.645	0.199	0	1	dd-Smed-v6-3791-0	dd-Smed-v6-3791-0-1	TBP-class protein binding | cellular_component | gene expression | molecular_function | nucleoplasm | positive regulation of transcription, DNA-templated | rRNA transcription | regulation of mRNA stability | tRNA transcription | transcription factor TFIIIB complex | transcription from RNA polymerase III promoter | transcription initiation from RNA polymerase III promoter | translation initiation …	TFIIB (1) / Zn_Ribbon_TF (1)	Transcription factor TFIIB repeat (1) / TFIIB zinc-binding (1)	dd_Smed_v4_3791_0_1	Human: BRF1, RNA polymerase III transcription initiation factor 90 kDa subunit (BRF1)	transcription factor IIIB 90 kDa subunit isoform X2 [Homo sapiens]	XP_011534974.1	BRF1	2.44e-20	transcription factor IIIB 90 kDa subunit isoform X1 [Mus musculus]	6.46e-22	Brf RNA polymerase III subunit, isoform A [Drosophila melanogaster]	8.36e-19
0	1.887	0.579	0.134	0	1	dd-Smed-v6-3327-0	dd-Smed-v6-3327-0-1	cellular_component | methylation | methyltransferase activity | molecular_function | nucleus | regulation of translational initiation | tRNA processing | transferase activity | translation initiation factor activity | translational initiation	Gcd10p (1)	Gcd10p family (1)	dd_Smed_v4_3327_0_1	Human: tRNA methyltransferase 6 homolog (S. cerevisiae) (TRMT6)	tRNA (adenine(58)-N(1))-methyltransferase non-catalytic subunit TRM6 isoform 1 [Homo sapiens]	NP_057023.2	TRMT6	1.45e-32	tRNA (adenine(58)-N(1))-methyltransferase non-catalytic subunit TRM6 isoform X1 [Mus musculus]	9.46e-60	uncharacterized protein Dmel_CG9596, isoform B [Drosophila melanogaster]	1.14e-32
0	1.43127	0.601	0.157	0	1	dd-Smed-v6-11434-0	dd-Smed-v6-11434-0-1	ADP binding | ATP binding | ATPase activity | B cell differentiation | B cell mediated immunity | DNA binding | DNA repair | DNA-dependent ATPase activity | MutLalpha complex binding | MutSalpha complex | MutSbeta complex | Y-form DNA binding | apoptotic process | cell cycle | cell cycle arrest | cellular response to DNA damage stimulus | centromeric DNA binding | damaged DNA binding | determinat…	MutS_V (1) / MutS_III (1) / MutS_IV (1) / MutS_I (1) / MutS_II (1)	MutS domain V (1) / MutS domain III (1) / MutS family domain IV (1) / MutS domain I (1) / MutS domain II (1)	dd_Smed_v4_11434_0_1	Smed: Msh2 (msh2)	DNA mismatch repair protein Msh2 isoform 1 [Homo sapiens]	NP_000242.1	MSH2	0	DNA mismatch repair protein Msh2 [Mus musculus]	0	spellchecker1, isoform A [Drosophila melanogaster]	1.8e-167
0	2.25282	0.535	0.094	0	1	dd-Smed-v6-7507-0	dd-Smed-v6-7507-0-1		Mito_carr (1)	Mitochondrial carrier protein (1)	dd_Smed_v4_7507_0_1	Human: solute carrier family 25 (mitochondrial thiamine pyrophosphate carrier), member 19 (SLC25A19)	mitochondrial thiamine pyrophosphate carrier isoform X1 [Homo sapiens]	XP_016880415.1	SLC25A19	1.55e-59	mitochondrial thiamine pyrophosphate carrier isoform X1 [Mus musculus]	6.83e-57	thiamine pyrophosphate carrier protein 1, isoform B [Drosophila melanogaster]	1.71e-56
0	1.96872	0.547	0.106	0	1	dd-Smed-v6-20651-0	dd-Smed-v6-20651-0-1	apical protein localization | camera-type eye photoreceptor cell differentiation | establishment of nucleus localization | neuron fate commitment | retina layer formation | retina morphogenesis in camera-type eye	Dynactin (1) / CAP_GLY (1)	Dynein associated protein (1) / CAP-Gly domain (1)	dd_Smed_v4_20651_0_1	Human: dynactin 1 (DCTN1)6	dynactin subunit 1 isoform 6 [Homo sapiens]	NP_001177766.1	DCTN1	1.41e-20	dynactin subunit 1 isoform X1 [Mus musculus]	1.78e-19	kinesin heavy chain 73, isoform A [Drosophila melanogaster]	3.46e-12
0	1.57159	0.622	0.181	0	1	dd-Smed-v6-514-0	dd-Smed-v6-514-0-1	P-P-bond-hydrolysis-driven protein transmembrane transporter activity | cellular protein metabolic process | chaperone-mediated protein transport | metal ion binding | mitochondrial inner membrane | mitochondrial inner membrane presequence translocase complex | mitochondrial intermembrane space | mitochondrial intermembrane space protein transporter complex | mitochondrion | nervous system develo…	zf-Tim10_DDP (1)	Tim10 (1)	dd_Smed_v4_514_0_1	Human: translocase of inner mitochondrial membrane 8 homolog A (yeast) (TIMM8A)	mitochondrial import inner membrane translocase subunit Tim8 A isoform 1 [Homo sapiens]	NP_004076.1	TIMM8A	4.55e-09	mitochondrial import inner membrane translocase subunit Tim8 A [Mus musculus]	3.42e-09	Tim8, isoform A [Drosophila melanogaster]	1.1e-09
0	1.18544	0.991	0.55	0	1	dd-Smed-v6-484-0	dd-Smed-v6-484-0-1	autophagic cell death | cytosol | multicellular organism reproduction | peptidyl-lysine modification to peptidyl-hypusine | positive regulation of translational elongation | positive regulation of translational termination | ribosome binding | salivary gland cell autophagic cell death | translation elongation factor activity | translation initiation factor activity | translation regulator activit…	IF5A-like_N (1) / eIF-5a (1) / EFP_N (1)	Translation initiation factor 5A-like (1) / Eukaryotic elongation factor 5A hypusine (1) / Elongation factor P (EF-P) KOW-like domain (1)	dd_Smed_v4_484_0_1	Human: eukaryotic translation initiation factor 5A (EIF5A)D	eukaryotic translation initiation factor 5A-1 isoform B [Homo sapiens]	NP_001961.1	EIF5A	9.41e-47	eukaryotic translation initiation factor 5A-1 isoform X1 [Mus musculus]	7.96e-47	eukaryotic translation elongation factor 5, isoform B [Drosophila melanogaster]	1.48e-52
0	1.34141	0.99	0.549	0	1	dd-Smed-v6-673-0	dd-Smed-v6-673-0-1		GUCT (1) / DEAD (1)	GUCT (NUC152) domain (1) / DEAD (1)	dd_Smed_v4_673_0_1	PFAM: GUCT, DEAD,	ATP-dependent RNA helicase DDX50 isoform X1 [Homo sapiens]	XP_016872115.1	DDX50	9.79e-05	ATP-dependent RNA helicase DDX50 isoform X3 [Mus musculus]	6.05e-05
0	1.18803	0.975	0.535	0	1	dd-Smed-v6-1416-0	dd-Smed-v6-1416-0-1	RNA methylation | biological_process | cellular_component | molecular_function | nucleus | pyrimidine ribonucleotide biosynthetic process	Ribosomal_L28e (1) / Mak16 (1)	Ribosomal L28e protein family (1) / Mak16 protein C-terminal region (1)	dd_Smed_v4_1416_0_1	Human: MAK16 homolog (S. cerevisiae) (MAK16)	protein MAK16 homolog [Homo sapiens]	NP_115898.2	MAK16	1.27e-45	protein MAK16 homolog [Mus musculus]	2.11e-44	RNA-binding motif protein 13, isoform A [Drosophila melanogaster]	9.27e-49
0	1.48038	0.986	0.548	0	1	dd-Smed-v6-1597-0	dd-Smed-v6-1597-0-1	cytoplasm	CLU (1) / eIF3_p135 (1) / TPR_12 (1) / TPR_10 (1) / CLU_N (1) / TPR_NPHP3 (1) / TPR_8 (1) / GSKIP_dom (1) / TPR_2 (1)	Clustered mitochondria (1) / Translation initiation factor eIF3 subunit 135 (1) / Tetratricopeptide repeat (4) / Mitochondrial function (1) / Nephrocystin-3 TPR domain (1) / GSKIP domain (1)	dd_Smed_v4_1597_0_1	Human: clustered mitochondria (cluA/CLU1) homolog (CLUH)	clustered mitochondria protein homolog isoform 2 [Homo sapiens]	NP_056044.4	CLUH	0	clustered mitochondria protein homolog isoform X1 [Mus musculus]	0	clueless, isoform A [Drosophila melanogaster]	0
0	1.28666	0.624	0.188	0	1	dd-Smed-v6-5691-0	dd-Smed-v6-5691-0-1	cellular_component | hydrolase activity | intracellular | intracellular signal transduction | lipid catabolic process | lipid metabolic process | molecular_function | phospholipase C activity | phosphoric diester hydrolase activity | signal transducer activity | signal transduction			dd_Smed_v4_5691_0_1	Human: phosphatidylinositol-specific phospholipase C, X domain containing 3 (PLCXD3)	PI-PLC X domain-containing protein 3 [Homo sapiens]	NP_001005473.1	PLCXD3	1.29e-64	PI-PLC X domain-containing protein 3 [Mus musculus]	2.52e-64	uncharacterized protein Dmel_CG10747, isoform A [Drosophila melanogaster]	2.2e-41
0	1.2429	0.614	0.179	0	1	dd-Smed-v6-4952-0	dd-Smed-v6-4952-0-1	Cul4-RING E3 ubiquitin ligase complex | Cul4A-RING E3 ubiquitin ligase complex | Cul4B-RING E3 ubiquitin ligase complex | DNA binding | DNA repair | Wnt signaling pathway | cell cycle checkpoint | cellular response to DNA damage stimulus | cytoplasm | damaged DNA binding | modulation by virus of host morphology or physiology | nucleic acid binding | nucleoplasm | nucleotide-excision repair | nucl…	Beta-prop_RSE1_2nd (1) / CPSF_A (1) / Beta-prop_RSE1_1st (1)	RSE1 (2) / CPSF A subunit region (1)	dd_Smed_v4_4952_0_1	PFAM: CPSF_A, MMS1_N,	DNA damage-binding protein 1 [Homo sapiens]	NP_001914.3	DDB1	0	DNA damage-binding protein 1 [Mus musculus]	0	piccolo [Drosophila melanogaster]	0
0	1.46726	0.621	0.186	0	1	dd-Smed-v6-2327-0	dd-Smed-v6-2327-0-1	5-phosphoribose 1-diphosphate biosynthetic process | ATP binding | biological_process | carbohydrate metabolic process | cellular_component | cytosol | hypoxanthine biosynthetic process | kinase activity | magnesium ion binding | metal ion binding | molecular_function | nervous system development | nucleoside metabolic process | nucleotide biosynthetic process | phosphorylation | protein homodime…	Pribosyltran_N (1) / Pribosyl_synth (1) / Pribosyltran (1) / UPRTase (1)	N-terminal domain of ribose phosphate pyrophosphokinase (1) / Phosphoribosyl synthetase-associated domain (1) / Phosphoribosyl transferase domain (1) / Uracil phosphoribosyltransferase (1)	dd_Smed_v4_2327_0_1	Human: phosphoribosyl pyrophosphate synthetase 1 (PRPS1)	ribose-phosphate pyrophosphokinase 1 isoform 1 [Homo sapiens]	NP_002755.1	PRPS1	0	ribose-phosphate pyrophosphokinase 3 [Mus musculus]	0	phosphoribosyl pyrophosphate synthetase, isoform A [Drosophila melanogaster]	0
0	1.2089	0.971	0.536	0	1	dd-Smed-v6-368-0	dd-Smed-v6-368-0-1	ATP binding | biological_process | cell redox homeostasis | cellular_component | centrosome | cytoplasm | midbody | molecular_function | nucleus | protein binding	Thioredoxin (1) / Phosducin (1)	Thioredoxin (1) / Phosducin (1)	dd_Smed_v4_368_0_1	Human: thioredoxin domain containing 9 (TXNDC9)	thioredoxin domain-containing protein 9 [Homo sapiens]	NP_005774.2	TXNDC9	1.33e-71	thioredoxin domain-containing protein 9 isoform X1 [Mus musculus]	1.18e-69	uncharacterized protein Dmel_CG4511, isoform A [Drosophila melanogaster]	1.24e-72
0	1.3517	0.622	0.188	0	1	dd-Smed-v6-2979-0	dd-Smed-v6-2979-0-1		Ran_BP1 (1) / PH_PHS1 (1)	RanBP1 domain (1) / Poor homologous synapsis protein PH domain (1)	dd_Smed_v4_2979_0_1	Human: RANBP2-like and GRIP domain containing 1 (RGPD1)	E3 SUMO-protein ligase RanBP2 isoform X8 [Homo sapiens]	XP_005264064.1	RANBP2	6.95e-24	E3 SUMO-protein ligase RanBP2 [Mus musculus]	3.32e-24	nucleoporin 358kD, isoform A [Drosophila melanogaster]	1.82e-23
0	1.91995	0.539	0.107	0	1	dd-Smed-v6-12881-0	dd-Smed-v6-12881-0-1	DNA repair | cell cycle | cellular response to DNA damage stimulus | condensed chromosome | gamete generation | multicellular organismal development | nucleoplasm | nucleus | protein binding | response to gamma radiation | synapsis	FancD2 (1)	Fanconi anaemia protein FancD2 nuclease (1)	dd_Smed_v4_12881_0_1	Smed: fancd2-like protein	Fanconi anemia group D2 protein isoform d [Homo sapiens]	NP_001361183.1	FANCD2	1.46e-26	Fanconi anemia group D2 protein homolog isoform 2 [Mus musculus]	9.66e-31	Fancd2 [Drosophila melanogaster]	3.6e-11
0	1.38166	0.991	0.563	0	1	dd-Smed-v6-858-0	dd-Smed-v6-858-0-1		PPR_2 (1) / PPR (1) / PPR_3 (1)	PPR repeat family (1) / PPR repeat (1) / Pentatricopeptide repeat domain (1)
0	1.20973	0.978	0.55	0	1	dd-Smed-v6-2504-0	dd-Smed-v6-2504-0-1	RNA binding | RNA splicing | RNA splicing, via transesterification reactions | U5 snRNP | catalytic step 2 spliceosome | gene expression | mRNA processing | mRNA splicing, via spliceosome | neurogenesis | nuclear speck | nucleoplasm | nucleus | precatalytic spliceosome | protein binding | ribonucleoprotein complex | spliceosomal complex	PROCN (1) / PRP8_domainIV (1) / U6-snRNA_bdg (1) / PRO8NT (1) / U5_2-snRNA_bdg (1) / RRM_4 (1) / PROCT (1) / JAB (1)	PROCN (NUC071) domain (1) / PRP8 domain IV core (1) / U6-snRNA interacting domain of PrP8 (1) / PRO8NT (NUC069) (1) / U5-snRNA binding site 2 of PrP8 (1) / RNA recognition motif of the spliceosomal PrP8 (1) / PROCT (NUC072) domain (1) / JAB1 (1)	dd_Smed_v4_2504_0_1	Human: PRP8 pre-mRNA processing factor 8 homolog (S. cerevisiae) (PRPF8)	pre-mRNA-processing-splicing factor 8 isoform X1 [Homo sapiens]	XP_024306305.1	PRPF8	0	pre-mRNA-processing-splicing factor 8 [Mus musculus]	0	pre-mRNA processing factor 8 [Drosophila melanogaster]	0
0	1.60637	0.546	0.121	0	1	dd-Smed-v6-15726-0	dd-Smed-v6-15726-0-1	brain development | calmodulin binding | cell cycle | cell division | cytoplasm | developmental growth | forebrain neuroblast division | maintenance of centrosome location | midbody | mitotic nuclear division | molecular_function | negative regulation of asymmetric cell division | negative regulation of neuron differentiation | neuron migration | nucleus | oogenesis | positive regulation of canon…	IQ (1) / IQ_SCN5A_C (1)	IQ calmodulin-binding motif (1) / SCN5A-like (1)	dd_Smed_v4_15726_0_1	Human: asp (abnormal spindle) homolog, microcephaly associated (Drosophila) (ASPM)	abnormal spindle-like microcephaly-associated protein isoform 1 [Homo sapiens]	NP_060606.3	ASPM	7.04e-99	abnormal spindle-like microcephaly-associated protein homolog [Mus musculus]	2.92e-113	abnormal spindle [Drosophila melanogaster]	4.77e-23
0	1.25888	0.595	0.171	0	1	dd-Smed-v6-3994-0	dd-Smed-v6-3994-0-1	aminomethyltransferase activity | cytoplasm | glycine catabolic process | methylation | methyltransferase activity | mitochondrion | transaminase activity | transferase activity	GCV_T (1) / GCV_T_C (1)	Aminomethyltransferase folate-binding domain (1) / Glycine cleavage T-protein C-terminal barrel domain (1)	dd_Smed_v4_3994_0_1	Human: aminomethyltransferase (AMT)	aminomethyltransferase, mitochondrial isoform 1 precursor [Homo sapiens]	NP_000472.2	AMT	4.22e-113	aminomethyltransferase, mitochondrial precursor [Mus musculus]	1.35e-115	uncharacterized protein Dmel_CG6415 [Drosophila melanogaster]	7.44e-105
0	1.52132	0.575	0.151	0	1	dd-Smed-v6-8688-0	dd-Smed-v6-8688-0-1	RNA metabolic process | cell proliferation | chromatin binding | cytoplasm | cytosol | endothelial cell activation | gene expression | histone H4-R3 methylation | histone-arginine N-methyltransferase activity | methyltransferase activity | ncRNA metabolic process | negative regulation of transcription from RNA polymerase II promoter | nucleus | peptidyl-arginine N-methylation | peptidyl-arginine …	PRMT5 (1) / PRMT5_C (1) / PRMT5_TIM (1) / TRM5-TYW2_MTfase (1)	PRMT5 arginine-N-methyltransferase (1) / PRMT5 oligomerisation domain (1) / PRMT5 TIM barrel domain (1) / TRM5 (1)	dd_Smed_v4_8688_0_1	Smed: protein arginine methyltransferase 5-like protein	protein arginine N-methyltransferase 5 isoform a [Homo sapiens]	NP_006100.2	PRMT5	1.79e-159	protein arginine N-methyltransferase 5 isoform 1 [Mus musculus]	8.71e-157	capsuleen, isoform A [Drosophila melanogaster]	2.38e-98
0	1.33635	0.595	0.171	0	1	dd-Smed-v6-4697-0	dd-Smed-v6-4697-0-1		FHA (1) / RTT107_BRCT_5 (1) / BRCT_2 (1) / BRCT (1) / Yop-YscD_cpl (1) / MU2_FHA (1)	FHA domain (1) / Regulator of Ty1 transposition protein 107 BRCT domain (1) / BRCT domain (1) / BRCA1 C Terminus (BRCT) domain (1) / Inner membrane component of T3SS (1) / Mutator 2 Fork head associated domain (1)	dd_Smed_v4_4697_0_1	Human: mediator of DNA-damage checkpoint 1 (MDC1)	mediator of DNA damage checkpoint protein 1 isoform X5 [Homo sapiens]	XP_011513306.1	MDC1	4.73e-23	mediator of DNA damage checkpoint protein 1 isoform X4 [Mus musculus]	3.48e-22	mutator 2, isoform B [Drosophila melanogaster]	1.87e-08
0	1.27135	0.997	0.574	0	1	dd-Smed-v6-1445-0	dd-Smed-v6-1445-0-1	ATP binding | cellular response to oxidative stress | cellular_component | mitochondrion | nucleotide binding | protein folding | response to stress | tumor necrosis factor receptor binding | unfolded protein binding	HSP90 (1) / HATPase_c_3 (1) / HATPase_c (1)	Hsp90 protein (1) / Histidine kinase- (2)	dd_Smed_v4_1445_0_1	Human: TNF receptor-associated protein 1 (TRAP1)	heat shock protein 75 kDa, mitochondrial isoform 1 precursor [Homo sapiens]	NP_057376.2	TRAP1	0	heat shock protein 75 kDa, mitochondrial precursor [Mus musculus]	0	Trap1, isoform A [Drosophila melanogaster]	0
0	1.7028	0.545	0.124	0	1	dd-Smed-v6-9636-0	dd-Smed-v6-9636-0-1		XPG_I (1) / XPG_I_2 (1)	XPG I-region (1) / XPG domain containing (1)	dd_Smed_v4_9636_0_1	Human: family with sequence similarity 120B (FAM120B)	constitutive coactivator of peroxisome proliferator-activated receptor gamma isoform b [Homo sapiens]	NP_001273309.1	FAM120B	2.68e-07	constitutive coactivator of peroxisome proliferator-activated receptor gamma [Mus musculus]	1.19e-06
0	1.99364	0.512	0.097	0	1	dd-Smed-v6-13972-0	dd-Smed-v6-13972-0-1	ATP binding | ATPase activity | WW domain binding | cell cycle | cell cycle arrest | cell division | centrosome | cytoplasm | cytoskeleton | microtubule | microtubule associated complex | microtubule motor activity | microtubule-based movement | mitotic M phase | mitotic nuclear division | nucleolus | nucleoplasm | nucleotide binding | nucleus | regulation of mitotic nuclear division | spindle |	Kinesin (1) / Microtub_bd (1)	Kinesin motor domain (1) / Microtubule binding (1)	dd_Smed_v4_13972_0_1	Human: kinesin family member 20B (KIF20B)	kinesin-like protein KIF20B isoform 2 [Homo sapiens]	NP_057279.2	KIF20B	1.07e-66	kinesin-like protein KIF20B isoform X3 [Mus musculus]	4.04e-71	pavarotti [Drosophila melanogaster]	1.08e-55
0	1.42728	0.579	0.164	0	1	dd-Smed-v6-11194-0	dd-Smed-v6-11194-0-1
0	1.31149	0.981	0.57	0	1	dd-Smed-v6-594-0	dd-Smed-v6-594-0-1	ATP binding | ATP-dependent RNA helicase activity | ATP-dependent helicase activity | RNA binding | RNA helicase activity | RNA splicing | androgen receptor binding | calcium-dependent protein binding | calmodulin binding | catalytic step 2 spliceosome | cell growth | circadian rhythm | enzyme binding | estrogen receptor binding | helicase activity | hydrolase activity | hydrolase activity, actin…	DEAD (1) / Helicase_C (1) / ResIII (1)	DEAD (1) / Helicase conserved C-terminal domain (1) / Type III restriction enzyme (1)	dd_Smed_v4_594_0_1	Human: DEAD (Asp-Glu-Ala-Asp) box helicase 5 (DDX5)	probable ATP-dependent RNA helicase DDX5 isoform b [Homo sapiens]	NP_001307526.1	DDX5	1.11e-160	probable ATP-dependent RNA helicase DDX5 [Mus musculus]	3.17e-160	Rm62, isoform E [Drosophila melanogaster]	5.88e-157
0	1.42269	0.571	0.16	0	1	dd-Smed-v6-9264-0	dd-Smed-v6-9264-0-11		Beta-prop_WDR36-Utp21_1st (1) / Beta-prop_WDR3_1st (1) / Beta-prop_THOC3 (1) / WD40_CDC20-Fz (1) / WD40_Prp19 (1) / Beta-prop_WDR19_2nd (1) / Beta-prop_HPS5 (1) / Beta-prop_WDR5 (1) / Beta-prop_EML_2 (1) / Beta-prop_LRRK2 (1) / WD40_RFWD3 (1)	WDR36 (1) / WDR3 first beta-propeller domain (1) / THOC3 beta-propeller domain (1) / CDC20 (1) / Prp19 WD40 domain (1) / WDR19 second beta-propeller (1) / HPS5 beta propeller (1) / WDR5 beta-propeller domain (1) / Echinoderm microtubule-associated protein second beta-propeller (1) / LRRK2 beta propeller (1) / E3 ubiquitin-protein ligase RFWD3 WD40 domain (1)			zinc finger protein 106 isoform 2 [Homo sapiens]	NP_001271235.1	ZNF106	2.21e-13	zinc finger protein 106 isoform X4 [Mus musculus]	3.02e-13	will die slowly, isoform A [Drosophila melanogaster]	0.003
0	1.46938	0.994	0.584	0	1	dd-Smed-v6-206-0	dd-Smed-v6-206-0-1	cellular protein metabolic process | cytosol | eukaryotic translation elongation factor 1 complex | gene expression | protein binding | translation | translation elongation factor activity | translational elongation	EF1_GNE (1) / EF-1_beta_acid (1) / Arc1p_N_like (1)	EF-1 guanine nucleotide exchange domain (1) / Eukaryotic elongation factor 1 beta central acidic region (1) / Nuclear-export cofactor Arc1p (1)	dd_Smed_v4_206_0_1	Human: eukaryotic translation elongation factor 1 beta 2 (EEF1B2)	elongation factor 1-beta [Homo sapiens]	NP_066944.1	EEF1B2	3.36e-72	elongation factor 1-beta [Mus musculus]	1.64e-70	eukaryotic translation elongation factor 1 beta, isoform B [Drosophila melanogaster]	1.4e-60
0	1.47443	0.561	0.152	0	1	dd-Smed-v6-8732-0	dd-Smed-v6-8732-0-1	ATP binding | DNA binding | DNA repair | DNA replication | DNA replication factor C complex | DNA strand elongation involved in DNA replication | cell cycle checkpoint | mitotic S phase | mitotic cell cycle | nucleoplasm | nucleoside-triphosphatase activity | nucleotide binding | nucleotide-excision repair | nucleotide-excision repair, DNA gap filling | nucleus | protein binding | telomere mainte…	Rep_fac_C (1) / AAA (1) / DNA_pol3_delta2 (1) / nSTAND_NTPase5 (1) / AAA_14 (1) / nSTAND3 (1) / Viral_helicase1 (1) / Rad17 (1) / AAA_22 (1) / Mg_chelatase (1) / AAA_16 (1) / AAA_lid_RFC1 (1) / AAA_11 (1) / AAA_assoc_2 (1) / RuvB_N (1) / AAA_19 (1) / MipZ (1)	Replication factor C C-terminal domain (1) / ATPase family associated with various cellular activities (AAA) (1) / DNA polymerase III (1) / Novel STAND NTPase 5 (1) / AAA domain (4) / Novel STAND NTPase 3 (1) / Viral (Superfamily 1) RNA helicase (1) / Rad17 P-loop domain (1) / Magnesium chelatase (1) / AAA ATPase domain (1) / RFC1-like (1) / AAA C-terminal domain (1) / Holliday junction DNA helic…	dd_Smed_v4_8732_0_1	Smed: Smed00701_V2 replication factor C subunit 2	replication factor C subunit 2 isoform 1 [Homo sapiens]	NP_852136.1	RFC2	2.45e-166	replication factor C subunit 2 [Mus musculus]	2.01e-167	replication factor C subunit 4 [Drosophila melanogaster]	4.75e-155
0	1.49883	0.534	0.126	0	1	dd-Smed-v6-607-1	dd-Smed-v6-607-1-1	benzodiazepine receptor activity | integral component of membrane | mitochondrial envelope	TspO_MBR (1)	TspO (1)	dd_Smed_v4_607_1_1	PFAM: TspO_MBR,	translocator protein [Homo sapiens]	NP_001243460.1	TSPO	7.07e-37	translocator protein [Mus musculus]	5.03e-37	translocator protein [Drosophila melanogaster]	1.87e-44
0	1.16711	0.988	0.581	0	1	dd-Smed-v6-936-0	dd-Smed-v6-936-0-1	RNA binding | biological_process | cell differentiation | cell projection | cellular_component | cytoplasm | cytoplasmic mRNA processing body | cytoplasmic stress granule | cytosol | dendrite | integral component of plasma membrane | molecular_function | negative regulation of translation | positive regulation of dendrite morphogenesis | positive regulation of dendritic spine morphogenesis			dd_Smed_v4_936_0_1	Human: cell cycle associated protein 1 (CAPRIN1)	caprin-1 isoform 2 [Homo sapiens]	NP_976240.1	CAPRIN1	3.33e-07	caprin-1 isoform c [Mus musculus]	4.41e-08	caprin, isoform A [Drosophila melanogaster]	0.003
0	1.53651	0.53	0.123	0	1	dd-Smed-v6-7470-0	dd-Smed-v6-7470-0-1	Hedgehog signaling complex | RNA polymerase II regulatory region sequence-specific DNA binding | blastoderm segmentation | cuticle pattern formation | cytoplasm | dendrite morphogenesis | epidermis development | eye morphogenesis | genital disc anterior/posterior pattern formation | heart formation | labial disc development | membrane | negative regulation of transcription from RNA polymerase II …	zf-C2H2_15 (1) / zf-C2H2 (1) / zf-H2C2_2 (1) / Zap1_zf1 (1) / FOXP-CC (1) / zf-C2H2_4 (1) / TSTD2_N (1)	C2H2 zinc finger (1) / Zinc finger (1) / Zinc-finger double domain (1) / Zap1 (1) / FOXP coiled-coil domain (1) / C2H2-type zinc finger (1) / TSTD2 protein N-terminal domain (1)	dd_Smed_v4_7470_0_1	Smed: GLI-1 (gli-1)	transcriptional activator GLI3 [Homo sapiens]	NP_000159.3	GLI3	1.58e-76	transcriptional activator GLI3 [Mus musculus]	2.32e-76	cubitus interruptus, isoform B [Drosophila melanogaster]	7.57e-80
0	1.58708	0.542	0.138	0	1	dd-Smed-v6-9639-0	dd-Smed-v6-9639-0-1
0	1.29247	0.997	0.593	0	1	dd-Smed-v6-928-0	dd-Smed-v6-928-0-1	chromatin | chromatin binding | chromocenter | chromosome, centromeric region | enzyme binding | female pronucleus | identical protein binding | male pronucleus | negative regulation of transcription, DNA-templated | nuclear heterochromatin | nucleoplasm | nucleus | pericentric heterochromatin | protein binding | spindle	Chromo_shadow (1) / Chromo (1)	Chromo shadow domain (1) / Chromo (CHRromatin Organisation MOdifier) domain (1)	dd_Smed_v4_928_0_1	Smed: Smed02233_V2 heterochromatin protein 1-1	chromobox protein homolog 1 [Homo sapiens]	NP_006798.1	CBX1	5.76e-48	chromobox protein homolog 1 isoform X1 [Mus musculus]	4.87e-48	heterochromatin protein 1b, isoform A [Drosophila melanogaster]	6.77e-46
0	1.57467	0.542	0.138	0	1	dd-Smed-v6-6183-0	dd-Smed-v6-6183-0-1	RNA binding | cell cycle | cell division | cytoplasm | cytoskeleton | methylation | methyltransferase activity | mitotic nuclear division | nucleolus | nucleus | spindle | tRNA (cytosine-5-)-methyltransferase activity | tRNA binding | tRNA methylation | tRNA processing | transferase activity	Methyltr_RsmB-F (1) / Pre-PUA_NSUN2 (1) / PUA_NSUN2 (1)	16S rRNA methyltransferase RsmB (1) / NSUN2 Pre-PUA domain (1) / NSUN2 PUA domain (1)	dd_Smed_v4_6183_0_1	Human: NOP2/Sun RNA methyltransferase family, member 2 (NSUN2)	RNA cytosine C(5)-methyltransferase NSUN2 isoform 1 [Homo sapiens]	NP_060225.4	NSUN2	2.02e-172	RNA cytosine C(5)-methyltransferase NSUN2 [Mus musculus]	5.79e-173	NOP2-Sun domain family, member 2 [Drosophila melanogaster]	2.66e-141
0	2.89978	0.429	0.026	0	1	dd-Smed-v6-17393-0	dd-Smed-v6-17393-0-1	DNA binding | E-box binding | HMG box domain binding | RNA polymerase II core promoter sequence-specific DNA binding | RNA polymerase II regulatory region sequence-specific DNA binding | T cell differentiation | T cell differentiation in thymus | T cell receptor signaling pathway | T-helper 2 cell differentiation | TOR signaling | anatomical structure formation involved in morphogenesis | anatomi…	GATA (1) / DUF7573 (1) / Zn_Ribbon_TF (1) / ArfGap (1)	GATA zinc finger (1) / Domain of unknown function (DUF7573) (1) / TFIIB zinc-binding (1) / Putative GTPase activating protein for Arf (1)	dd_Smed_v4_17393_0_1	Human: GATA binding protein 3 (GATA3)	trans-acting T-cell-specific transcription factor GATA-3 isoform X1 [Homo sapiens]	XP_005252500.1	GATA3	3.55e-64	trans-acting T-cell-specific transcription factor GATA-3 isoform X1 [Mus musculus]	5.97e-65	pannier, isoform C [Drosophila melanogaster]	1.23e-55
0	1.60229	0.535	0.133	0	1	dd-Smed-v6-11546-0	dd-Smed-v6-11546-0-1	ATP binding | DNA binding | DNA clamp loader activity | DNA repair | DNA replication | DNA replication factor C complex | DNA strand elongation involved in DNA replication | DNA-dependent DNA replication | cytoplasm | double-stranded DNA binding | enzyme activator activity | mitotic S phase | mitotic cell cycle | negative regulation of transcription from RNA polymerase II promoter | negative regu…	RFC1 (1) / BRCT (1) / AAA (1) / AAA_lid_RFC1 (1) / PTCB-BRCT (1) / Rad17 (1) / RuvB_N (1) / BRCT_2 (1) / RNA_helicase (1) / nSTAND3 (1) / AAA_33 (1) / AAA_17 (1)	Replication factor RFC1 C terminal domain (1) / BRCA1 C Terminus (BRCT) domain (1) / ATPase family associated with various cellular activities (AAA) (1) / RFC1-like (1) / twin BRCT domain (1) / Rad17 P-loop domain (1) / Holliday junction DNA helicase RuvB P-loop domain (1) / BRCT domain (1) / RNA helicase (1) / Novel STAND NTPase 3 (1) / AAA domain (2)	dd_Smed_v4_11546_0_1	Human: replication factor C (activator 1) 1, 145kDa (RFC1)	replication factor C subunit 1 isoform 3 [Homo sapiens]	NP_001350424.1	RFC1	1.87e-158	replication factor C subunit 1 isoform 2 [Mus musculus]	4.63e-155	germ line transcription factor 1, isoform A [Drosophila melanogaster]	2.47e-142
0	2.1589	0.489	0.089	0	1	dd-Smed-v6-13140-0	dd-Smed-v6-13140-0-1	DNA binding | DNA recombination | meiotic nuclear division | nucleus | protein binding	Mnd1 (1) / LZ3wCH (1) / MerR_2 (1)	Mnd1 HTH domain (1) / Leucine zipper with capping helix domain (1) / MerR HTH family regulatory protein (1)	dd_Smed_v4_13140_0_1	Human: meiotic nuclear divisions 1 homolog (S. cerevisiae) (MND1)	meiotic nuclear division protein 1 homolog isoform 1 [Homo sapiens]	NP_115493.1	MND1	1.54e-56	meiotic nuclear division protein 1 homolog [Mus musculus]	2.74e-55	beta hydroxy acid dehydrogenase 2 [Drosophila melanogaster]	0.04
0	1.19743	0.987	0.587	0	1	dd-Smed-v6-1149-0	dd-Smed-v6-1149-0-1	DNA damage response, signal transduction by p53 class mediator resulting in cell cycle arrest | G1/S transition of mitotic cell cycle | RNA metabolic process | anaphase-promoting complex-dependent proteasomal ubiquitin-dependent protein catabolic process | antigen processing and presentation of exogenous peptide antigen via MHC class I | antigen processing and presentation of exogenous peptide an…	RPN2_N (1) / PC_rep (1) / RPN2_C (1) / HEAT_2 (1) / HEAT (1) / HEAT_EZ (1)	26S proteasome subunit RPN2 (1) / Proteasome (1) / 26S proteasome regulatory subunit RPN2 C-terminal domain (1) / HEAT repeats (1) / HEAT repeat (1) / HEAT-like repeat (1)	dd_Smed_v4_1149_0_1	Human: proteasome (prosome, macropain) 26S subunit, non-ATPase, 1 (PSMD1)	26S proteasome non-ATPase regulatory subunit 1 isoform 1 [Homo sapiens]	NP_002798.2	PSMD1	0	26S proteasome non-ATPase regulatory subunit 1 [Mus musculus]	0	regulatory particle non-ATPase 2, isoform B [Drosophila melanogaster]	0
0	1.38754	0.549	0.149	0	1	dd-Smed-v6-9695-0	dd-Smed-v6-9695-0-1	ATP binding | ATPase activity | DNA binding | DNA clamp loader activity | DNA repair | DNA replication | DNA replication factor C complex | DNA strand elongation involved in DNA replication | DNA synthesis involved in DNA repair | cell cycle checkpoint | mitotic S phase | mitotic cell cycle | nucleoplasm | nucleoside-triphosphatase activity | nucleotide binding | nucleotide-excision repair | nucl…	RFC_C (1) / DNA_pol3_delta2 (1) / RCF1-5-like_lid (1) / Rad17 (1) / AAA (1) / AAA_lid_RFC1 (1)	Replication factor C subunit 3 (1) / DNA polymerase III (1) / RCF1 (1) / Rad17 P-loop domain (1) / ATPase family associated with various cellular activities (AAA) (1) / RFC1-like (1)	dd_Smed_v4_9695_0_1	Human: replication factor C (activator 1) 3, 38kDa (RFC3)	replication factor C subunit 3 isoform 1 [Homo sapiens]	NP_002906.1	RFC3	7.23e-147	replication factor C subunit 3 [Mus musculus]	5.47e-149	replication factor C 38kD subunit, isoform A [Drosophila melanogaster]	4.43e-133
0	1.55143	0.552	0.152	0	1	dd-Smed-v6-2856-0	dd-Smed-v6-2856-0-1		Ribosomal_L1 (1)	Ribosomal protein L1p (1)	dd_Smed_v4_2856_0_1	PFAM: Ribosomal_L1,	ribosomal L1 domain-containing protein 1 [Homo sapiens]	NP_056474.2	RSL1D1	0.016			uncharacterized protein Dmel_CG13096, isoform A [Drosophila melanogaster]	0.000203
0	1.43724	0.55	0.151	0	1	dd-Smed-v6-5246-0	dd-Smed-v6-5246-0-1	RNA binding | biological_process | molecular_function | nucleic acid binding | nucleolus | nucleotide binding | nucleus	RRM_1 (1) / RRM_PARP14_3 (1) / RRM_occluded (1) / RRM_Rrp7 (1)	RNA recognition motif (1) / PARP14 (1) / Occluded RNA-recognition motif (1) / Rrp7 RRM-like N-terminal domain (1)	dd_Smed_v4_5246_0_1	Human: RNA binding motif protein 34 (RBM34)	RNA-binding protein 34 isoform 1 [Homo sapiens]	NP_055829.2	RBM34	3.12e-18	RNA-binding protein 34 isoform 1 [Mus musculus]	4.6e-19	uncharacterized protein Dmel_CG12288 [Drosophila melanogaster]	1.8e-11
0	1.70974	0.524	0.125	0	1	dd-Smed-v6-7914-0	dd-Smed-v6-7914-0-1	catalytic activity | cellular protein metabolic process | hydrolase activity | metal ion binding | metalloendopeptidase activity | metallopeptidase activity | mitochondrial inner membrane | mitochondrial matrix | mitochondrion | peptidase activity | protein targeting to mitochondrion | proteolysis | zinc ion binding	Peptidase_M16 (1) / Peptidase_M16_C (1)	Insulinase (Peptidase family M16) (1) / Peptidase M16 inactive domain (1)	dd_Smed_v4_7914_0_1	Human: peptidase (mitochondrial processing) beta (PMPCB)	mitochondrial-processing peptidase subunit beta precursor [Homo sapiens]	NP_004270.2	PMPCB	3.22e-161	mitochondrial-processing peptidase subunit beta precursor [Mus musculus]	5.52e-161	Ubiquinol-cytochrome c reductase core protein 1, isoform A [Drosophila melanogaster]	2.05e-159
0	1.99027	0.461	0.065	0	1	dd-Smed-v6-3842-4	dd-Smed-v6-3842-4-1						retrotransposon-like protein 1 [Homo sapiens]	NP_001128360.1	RTL1	0.003	retrotransposon-like protein 1 isoform X1 [Mus musculus]	0.009
0	1.74827	0.497	0.103	0	1	dd-Smed-v6-6783-0	dd-Smed-v6-6783-0-2						hemojuvelin isoform c [Homo sapiens]	NP_998817.1	HJV	0.035
0	1.36567	0.539	0.145	0	1	dd-Smed-v6-19858-0	dd-Smed-v6-19858-0-1	4 iron, 4 sulfur cluster binding | ATP binding | ATP-dependent DNA helicase activity | ATP-dependent helicase activity | DNA binding | DNA-dependent ATPase activity | RNA binding | cell cycle | helicase activity | hydrolase activity | hydrolase activity, acting on acid anhydrides | hydrolase activity, acting on acid anhydrides, in phosphorus-containing anhydrides | iron-sulfur cluster binding | m…	DEAD_2 (1) / Helicase_C_2 (1) / ResIII (1)	DEAD_2 (1) / Helicase C-terminal domain (1) / Type III restriction enzyme (1)	dd_Smed_v4_19858_0_1	PFAM: DEAD_2, Helicase_C_2, Helicase_C_2,	ATP-dependent DNA helicase DDX11 isoform 4 [Homo sapiens]	NP_001244074.1	DDX11	2.3e-127	ATP-dependent DNA helicase DDX11 isoform 1 [Mus musculus]	6.02e-143	uncharacterized protein Dmel_CG11403 [Drosophila melanogaster]	7.59e-111
0	1.80293	0.514	0.121	0	1	dd-Smed-v6-2811-0	dd-Smed-v6-2811-0-1	Cajal body | RNA binding | RNA processing | box C/D snoRNP complex | centrosome organization | dense fibrillar component | granular component | mRNA binding | methylation | methyltransferase activity | nucleolus | nucleus | protein binding | rRNA processing | ribonucleoprotein complex | small nuclear ribonucleoprotein complex | small nucleolar ribonucleoprotein complex | snoRNA binding | snoRNA m…	Fibrillarin (1) / GCD14 (1)	Fibrillarin (1) / tRNA methyltransferase complex GCD14 subunit (1)	dd_Smed_v4_2811_0_1	Human: fibrillarin (FBL)	rRNA 2'-O-methyltransferase fibrillarin isoform X2 [Homo sapiens]	XP_011524925.1	FBL	6.71e-109	rRNA 2'-O-methyltransferase fibrillarin isoform X1 [Mus musculus]	4.3e-108	fibrillarin [Drosophila melanogaster]	1.77e-110
0	1.39471	0.537	0.145	0	1	dd-Smed-v6-4255-0	dd-Smed-v6-4255-0-1	14-3-3 protein binding | ATP binding | RNA splicing | angiogenesis | cell differentiation | cellular_component | cytoplasm | embryo sac egg cell differentiation | kinase activity | mRNA processing | magnesium ion binding | negative regulation of viral genome replication | nuclear speck organization | nucleolus | nucleotide binding | nucleus | phosphorylation | positive regulation of cell cycle | …	Pkinase (1) / PK_Tyr_Ser-Thr (1)	Protein kinase domain (1) / Protein tyrosine and serine (1)	dd_Smed_v4_4255_0_1	Human: SRSF protein kinase 2 (SRPK2)	SRSF protein kinase 2 isoform i [Homo sapiens]	NP_001337675.1	SRPK2	1.37e-65	SRSF protein kinase 2 isoform X25 [Mus musculus]	1.1e-65	SR protein kinase, isoform C [Drosophila melanogaster]	8.5e-66
0	1.43754	0.524	0.133	0	1	dd-Smed-v6-15120-0	dd-Smed-v6-15120-0-1	ATP binding | DNA binding | antigen processing and presentation of exogenous peptide antigen via MHC class II | axon guidance | blood coagulation | chromosome | cytoplasm | cytoskeleton | cytosol | microtubule | microtubule associated complex | microtubule motor activity | microtubule-based movement | midbody | nuclear matrix | nucleolus | nucleotide binding | nucleus	Kinesin (1) / Microtub_bd (1)	Kinesin motor domain (1) / Microtubule binding (1)	dd_Smed_v4_15120_0_1	Human: kinesin family member 4B (KIF4B)	chromosome-associated kinesin KIF4B [Homo sapiens]	NP_001092763.1	KIF4B	1.51e-118	chromosome-associated kinesin KIF4 isoform X1 [Mus musculus]	2.11e-114	Kinesin-like protein at 3A, isoform A [Drosophila melanogaster]	9.1e-102
0	2.38158	0.463	0.072	0	1	dd-Smed-v6-15640-0	dd-Smed-v6-15640-0-1	ATP binding | ATPase activity | DNA binding | MutLalpha complex | MutSalpha complex binding | mismatch repair | mismatch repair complex | mismatched DNA binding | nucleus | reciprocal meiotic recombination | single-stranded DNA binding |	DNA_mis_repair (1)	DNA mismatch repair protein (1)	dd_Smed_v4_15640_0_1	Human: PMS1 postmeiotic segregation increased 1 (S. cerevisiae) (PMS1)	PMS1 protein homolog 1 isoform X5 [Homo sapiens]	XP_016859837.1	PMS1	1.47e-39	PMS1 protein homolog 1 isoform X1 [Mus musculus]	3.63e-37	Mlh1, isoform A [Drosophila melanogaster]	6.55e-29
0	2.41632	0.463	0.072	0	1	dd-Smed-v6-11558-0	dd-Smed-v6-11558-0-1	DNA primase activity | DNA replication | DNA replication initiation | DNA replication, synthesis of RNA primer | DNA strand elongation involved in DNA replication | DNA-directed RNA polymerase activity | G1/S transition of mitotic cell cycle | alpha DNA polymerase:primase complex | metal ion binding | mitotic S phase | mitotic cell cycle | nucleoplasm | nucleotidyltransferase activity | protein b…	DNA_primase_S (1)	DNA primase small subunit (1)	dd_Smed_v4_11558_0_1	Human: primase, DNA, polypeptide 1 (49kDa) (PRIM1)	DNA primase small subunit [Homo sapiens]	NP_000937.1	PRIM1	6.44e-119	DNA primase small subunit [Mus musculus]	3.35e-117	DNA polymerase alpha 50kD subunit [Drosophila melanogaster]	5.81e-101
0	2.07612	0.482	0.092	0	1	dd-Smed-v6-14547-0	dd-Smed-v6-14547-0-1	5'-3' exodeoxyribonuclease activity | 5'-3' exonuclease activity | DNA binding | DNA recombination | DNA repair | RNA-DNA hybrid ribonuclease activity | double-stranded DNA 5'-3' exodeoxyribonuclease activity | exonuclease activity | flap endonuclease activity | humoral immune response mediated by circulating immunoglobulin | isotype switching | meiotic nuclear division | metal ion binding | mism…	XPG_I (1) / XPG_N (1) / Pox_G5 (1) / XPG_I_2 (1)	XPG I-region (1) / XPG N-terminal domain (1) / Poxvirus G5 protein (1) / XPG domain containing (1)	dd_Smed_v4_14547_0_1	Human: exonuclease 1 (EXO1)	exonuclease 1 isoform a [Homo sapiens]	NP_003677.4	EXO1	1.79e-78	exonuclease 1 isoform X1 [Mus musculus]	1.63e-76	tosca [Drosophila melanogaster]	2.23e-78
0	1.42393	0.997	0.61	0	1	dd-Smed-v6-326-0	dd-Smed-v6-326-0-1	DNA binding | DNA replication | RNA metabolic process | cytoplasm | cytosol | endoplasmic reticulum | gene expression | histone binding | mRNA metabolic process | negative regulation of histone acetylation | negative regulation of neuron apoptotic process | negative regulation of transcription, DNA-templated | nucleocytoplasmic transport | nucleoplasm | nucleosome assembly | nucleosome disassembl…	NAP (1)	Nucleosome assembly protein (NAP) (1)	dd_Smed_v4_326_0_1	Human: SET nuclear oncogene (SET)	protein SET isoform 2 [Homo sapiens]	NP_003002.2	SET	1.26e-69	protein SET isoform 1 [Mus musculus]	8.74e-70	Set [Drosophila melanogaster]	7.16e-56
0	1.79973	0.501	0.114	0	1	dd-Smed-v6-16183-0	dd-Smed-v6-16183-0-1						E3 ubiquitin-protein ligase PDZRN3 isoform 1 [Homo sapiens]	NP_055824.1	PDZRN3	0.006	E3 ubiquitin-protein ligase PDZRN3 [Mus musculus]	0.014
0	1.52102	0.527	0.142	0	1	dd-Smed-v6-8206-0	dd-Smed-v6-8206-0-1	5'-3' exonuclease activity | 5'-flap endonuclease activity | DNA binding | DNA repair | DNA replication | DNA replication, removal of RNA primer | DNA strand elongation involved in DNA replication | RNA-DNA hybrid ribonuclease activity | UV protection | base-excision repair | damaged DNA binding | double-strand break repair | double-stranded DNA binding | double-stranded DNA exodeoxyribonuclease …	XPG_I (1) / XPG_N (1)	XPG I-region (1) / XPG N-terminal domain (1)	dd_Smed_v4_8206_0_1	Human: flap structure-specific endonuclease 1 (FEN1)	flap endonuclease 1 [Homo sapiens]	NP_004102.1	FEN1	2.45e-153	flap endonuclease 1 isoform X1 [Mus musculus]	1.27e-161	flap endonuclease 1 [Drosophila melanogaster]	1.02e-150
0	1.78731	0.503	0.119	0	1	dd-Smed-v6-8756-0	dd-Smed-v6-8756-0-1	DNA binding | DNA binding, bending | DNA ligation involved in DNA repair | DNA topological change | RAGE receptor binding | V(D)J recombination | apoptotic DNA fragmentation | apoptotic process | base-excision repair, DNA ligation | cell chemotaxis | cellular component disassembly involved in execution phase of apoptosis | cellular response to lipopolysaccharide | chemoattractant activity | chrom…	HMG_box (1) / HMG_box_2 (1)	HMG (high mobility group) box (1) / HMG-box domain (1)	dd_Smed_v4_8756_0_1	Human: high mobility group box 2 (HMGB2)	high mobility group protein B2 [Homo sapiens]	NP_002120.1	HMGB2	1.19e-07	high mobility group protein B2 [Mus musculus]	3.65e-07	dorsal switch protein 1, isoform E [Drosophila melanogaster]	7.48e-08
0	1.52614	0.497	0.116	0	1	dd-Smed-v6-37111-0	dd-Smed-v6-37111-0-1	biological_process | cellular_component | integral component of membrane | membrane | molecular_function | transmembrane transport | transport	MFS_1 (1) / Acatn (1)	Major Facilitator Superfamily (1) / Acetyl-coenzyme A transporter 1 (1)	dd_Smed_v4_37111_0_1	Human: major facilitator superfamily domain containing 3 (MFSD3)	major facilitator superfamily domain-containing protein 3 isoform X1 [Homo sapiens]	XP_016868494.1	MFSD3	2e-19	major facilitator superfamily domain-containing protein 3 [Mus musculus]	6.74e-26
0	2.3824	0.451	0.071	0	1	dd-Smed-v6-15606-0	dd-Smed-v6-15606-0-1	DNA binding | DNA replication | DNA replication initiation | centrosome duplication | centrosome organization | larval feeding behavior | learning | learning or memory | mitotic spindle | nuclear origin of replication recognition complex | olfactory learning	ORC3_N (1) / ORC_WH_C (1)	Origin recognition complex (ORC) subunit 3 N-terminus (1) / Origin recognition complex winged helix C-terminal (1)	dd_Smed_v4_15606_0_1	Human: origin recognition complex, subunit 3 (ORC3)	origin recognition complex subunit 3 isoform 1 [Homo sapiens]	NP_862820.1	ORC3	1.55e-37	origin recognition complex subunit 3 isoform 1 [Mus musculus]	9.47e-34	origin recognition complex subunit 3, isoform B [Drosophila melanogaster]	1.18e-39
0	1.57649	0.497	0.117	0	1	dd-Smed-v6-10036-0	dd-Smed-v6-10036-0-1		MA3 (1)	MA3 domain (1)	dd_Smed_v4_10036_0_1	PFAM: MA3,					eukaryotic translation initiation factor 4 gamma 1 isoform X6 [Mus musculus]	0.042
0	1.55701	0.996	0.618	0	1	dd-Smed-v6-697-0	dd-Smed-v6-697-0-1		HABP4_PAI-RBP1 (1)	Hyaluronan (1)	dd_Smed_v4_697_0_1	Human: SERPINE1 mRNA binding protein 1 (SERBP1)	plasminogen activator inhibitor 1 RNA-binding protein isoform 4 [Homo sapiens]	NP_056455.3	SERBP1	4.53e-11	plasminogen activator inhibitor 1 RNA-binding protein isoform 4 [Mus musculus]	2.5e-12	vig2, isoform C [Drosophila melanogaster]	5.94e-13
0	1.77503	0.488	0.111	0	1	dd-Smed-v6-11412-0	dd-Smed-v6-11412-0-1		TIR_2 (1) / Arm (1)	TIR domain (1) / Armadillo (1)	dd_Smed_v4_11412_0_1	PFAM: V-ATPase_H_N,
0	3.35984	0.407	0.03	0	1	dd-Smed-v6-15471-0	dd-Smed-v6-15471-0-1	DNA binding | aorta morphogenesis | branching involved in ureteric bud morphogenesis | chromatin binding | cochlea morphogenesis | embryonic cranial skeleton morphogenesis | embryonic skeletal system morphogenesis | epithelial cell differentiation | facial nerve morphogenesis | generation of neurons | inner ear development | inner ear morphogenesis | kidney development | mesonephric tubule format…	SIX1_SD (1) / Homeodomain (1) / Homeobox_KN (1)	Transcriptional regulator (1) / Homeodomain (1) / Homeobox KN domain (1)	dd_Smed_v4_15471_0_1	Human: SIX homeobox 1 (SIX1)	homeobox protein SIX1 [Homo sapiens]	NP_005973.1	SIX1	6.89e-51	homeobox protein SIX2 isoform X2 [Mus musculus]	1.98e-51	sine oculis [Drosophila melanogaster]	1.27e-49
0	1.5424	0.508	0.131	0	1	dd-Smed-v6-5545-0	dd-Smed-v6-5545-0-1	DNA binding | nucleus | regulation of transcription, DNA-templated | transcription from RNA polymerase II promoter | transcription, DNA-templated	CBF (1)	CBF (1)	dd_Smed_v4_5545_0_1	Human: CCAAT/enhancer binding protein (C/EBP), zeta (CEBPZ)	CCAAT/enhancer-binding protein zeta [Homo sapiens]	NP_005751.2	CEBPZ	1.3e-74	CCAAT/enhancer-binding protein zeta [Mus musculus]	2.79e-71	uncharacterized protein Dmel_CG7839 [Drosophila melanogaster]	1.16e-56
0	1.76392	0.481	0.105	0	1	dd-Smed-v6-7612-0	dd-Smed-v6-7612-0-1	CAF-1 complex | CENP-A containing nucleosome assembly | DNA replication | DNA-dependent ATPase activity | ESC/E(Z) complex | NURF complex | NuRD complex | Sin3 complex | chromatin assembly | chromatin remodeling | histone binding | histone deacetylase binding | mitotic cell cycle | negative regulation of cell proliferation | nucleoplasm | nucleosome assembly | nucleus | protein binding | regulati…			dd_Smed_v4_7612_0_1	Smed: Smed23608_V2 retinoblastoma binding protein-1	histone-binding protein RBBP4 isoform a [Homo sapiens]	NP_005601.1	RBBP4	2.37e-150	histone-binding protein RBBP4 [Mus musculus]	2e-150	chromatin assembly factor 1, p55 subunit, isoform A [Drosophila melanogaster]	3.23e-151
0	1.49221	0.508	0.132	0	1	dd-Smed-v6-6948-0	dd-Smed-v6-6948-0-1	ATP binding | ATP-dependent RNA helicase activity | RNA binding | neurogenesis | nucleic acid binding | nucleolus | rRNA processing	DEAD (1) / Helicase_C (1) / ResIII (1) / Spc42p (1)	DEAD (1) / Helicase conserved C-terminal domain (1) / Type III restriction enzyme (1) / Spindle pole body component Spc42p (1)	dd_Smed_v4_6948_0_1	PFAM: DEAD, Helicase_C, ResIII,	probable ATP-dependent RNA helicase DDX56 isoform 1 [Homo sapiens]	NP_061955.1	DDX56	1.28e-106	probable ATP-dependent RNA helicase DDX56 [Mus musculus]	9e-104	helicase, isoform A [Drosophila melanogaster]	3.8e-111
0	1.45495	0.499	0.128	0	1	dd-Smed-v6-1977-0	dd-Smed-v6-1977-0-1	G-protein coupled photoreceptor activity | cellular lipid metabolic process | detection of visible light | endoplasmic reticulum | fatty acid biosynthetic process | fatty acid elongation, saturated fatty acid | integral component of endoplasmic reticulum membrane | long-chain fatty-acyl-CoA biosynthetic process | protein binding | small molecule metabolic process | transferase activity | triglyce…	ELO (1)	GNS1 (1)	dd_Smed_v4_1977_0_1	Human: ELOVL fatty acid elongase 4 (ELOVL4)	elongation of very long chain fatty acids protein 4 [Homo sapiens]	NP_073563.1	ELOVL4	7.14e-54	elongation of very long chain fatty acids protein 4 [Mus musculus]	6.72e-53	uncharacterized protein Dmel_CG33110 [Drosophila melanogaster]	3.17e-52
0	1.83182	0.471	0.101	0	1	dd-Smed-v6-5831-0	dd-Smed-v6-5831-0-1		Gar1 (1)	Gar1 (1)	dd_Smed_v4_5831_0_1	PFAM: Gar1,
0	1.51582	0.495	0.127	0	1	dd-Smed-v6-10019-0	dd-Smed-v6-10019-0-1		zf-C3HC4 (1) / zf-RING_UBOX (1) / zf-C3HC4_2 (1) / zf-C3HC4_3 (1) / zf-C3HC4_4 (1) / zf-RING_2 (1) / zf-RING_5 (1) / FHA (1) / Prok-RING_4 (1) / Yop-YscD_cpl (1) / RING_XB3-XBAT31 (1) / zf-rbx1 (1) / U-box (1) / TRAF3_RING (1) / zf-RING_6 (1) / zf-ANAPC11 (1)	Zinc finger (3) / RING-type zinc-finger (1) / zinc finger of C3HC4-type (1) / Ring finger domain (1) / zinc-RING finger domain (1) / FHA domain (1) / Prokaryotic RING finger family 4 (1) / Inner membrane component of T3SS (1) / E3 ubiquitin-protein ligase XB3 (1) / RING-H2 zinc finger domain (1) / U-box domain (1) / TNF receptor-associated factor 2 (1) / zf-RING of BARD1-type protein (1) / Anapha…	dd_Smed_v4_10019_0_1	Human: ring finger protein 8, E3 ubiquitin protein ligase (RNF8)	E3 ubiquitin-protein ligase RNF8 isoform X2 [Homo sapiens]	XP_016866951.1	RNF8	4.96e-10	E3 ubiquitin-protein ligase RNF8 [Mus musculus]	6e-11	uncharacterized protein Dmel_CG13605 [Drosophila melanogaster]	4.82e-05
0	1.33343	0.486	0.118	0	1	dd-Smed-v6-8754-0	dd-Smed-v6-8754-0-1	ATP binding | DNA binding | DNA damage checkpoint | DNA repair | DNA replication | MutLalpha complex binding | MutSalpha complex binding | PML body | XY body | cell cycle | cell cycle checkpoint | cellular response to DNA damage stimulus | cellular response to UV | cellular response to gamma radiation | chromosome | kinase activity | multicellular organismal development | negative regulation of D…	PI3_PI4_kinase (1) / M-HEAT_ATR (1) / HEAT_ATR (1) / FATC (1) / UME (1) / mTOR_dom (1)	Phosphatidylinositol 3- and 4-kinase (1) / Serine (3) / FATC domain (1) / UME (NUC010) domain (1)	dd_Smed_v4_8754_0_1	Human: ataxia telangiectasia and Rad3 related (ATR)	serine/threonine-protein kinase ATR isoform 2 [Homo sapiens]	NP_001341508.1	ATR	0	serine/threonine-protein kinase ATR isoform X1 [Mus musculus]	0	meiotic 41 [Drosophila melanogaster]	5.1e-152
0	1.68494	0.479	0.111	0	1	dd-Smed-v6-16549-0	dd-Smed-v6-16549-0-1
0	1.71321	0.481	0.114	0	1	dd-Smed-v6-2921-0	dd-Smed-v6-2921-0-1	DNA replication | dUMP biosynthetic process | dUTP diphosphatase activity | dUTP metabolic process | mitochondrion | nucleobase-containing compound metabolic process | nucleobase-containing small molecule metabolic process | nucleoplasm | nucleus | protein binding | pyrimidine nucleobase metabolic process | pyrimidine nucleoside biosynthetic process | small molecule metabolic process	dUTPase (1) / DCD (1)	dUTPase (1) / dCTP deaminase-like (1)	dd_Smed_v4_2921_0_1	Human: deoxyuridine triphosphatase (DUT)	deoxyuridine 5'-triphosphate nucleotidohydrolase, mitochondrial isoform 4 [Homo sapiens]	NP_001317215.1	DUT	7.42e-70	deoxyuridine 5'-triphosphate nucleotidohydrolase, mitochondrial isoform 2 [Mus musculus]	1.58e-66	deoxyuridine triphosphatase, isoform B [Drosophila melanogaster]	7.83e-68
0	1.54601	0.48	0.113	0	1	dd-Smed-v6-13269-0	dd-Smed-v6-13269-0-1	DNA damage checkpoint | DNA duplex unwinding | DNA repair | Mre11 complex | apoptotic process | blastocyst growth | cell cycle | cell proliferation | cellular response to DNA damage stimulus | chromosome | chromosome, telomeric region | damaged DNA binding | double-strand break repair | in utero embryonic development | isotype switching | meiotic nuclear division | mitotic G2 DNA damage checkpoin…	FHA (1) / NIBRIN_BRCT_II (1) / Yop-YscD_cpl (1) / BRCT (1) / RTT107_BRCT_5 (1)	FHA domain (1) / Second BRCT domain on Nijmegen syndrome breakage protein (1) / Inner membrane component of T3SS (1) / BRCA1 C Terminus (BRCT) domain (1) / Regulator of Ty1 transposition protein 107 BRCT domain (1)	dd_Smed_v4_13269_0_1	Human: nibrin (NBN)	nibrin isoform 1 [Homo sapiens]	NP_002476.2	NBN	2.26e-24	nibrin [Mus musculus]	2.1e-28	nbs, isoform D [Drosophila melanogaster]	8e-22
0	1.53538	0.432	0.066	0	1	dd-Smed-v6-21640-0	dd-Smed-v6-21640-0-1
0	1.66235	0.485	0.119	0	1	dd-Smed-v6-7389-0	dd-Smed-v6-7389-0-1	RNA binding | endoplasmic reticulum | nucleolus	CPL (1) / PUF_NOP9 (1) / PUF (1)	CPL (NUC119) domain (1) / NOP9-like PUF repeat domain (1) / Pumilio-family RNA binding repeat (1)	dd_Smed_v4_7389_0_1	Human: KIAA0020 (KIAA0020)	pumilio homolog 3 [Homo sapiens]	NP_055693.4	PUM3	1.37e-42	pumilio homolog 3 isoform X1 [Mus musculus]	6.01e-41	penguin [Drosophila melanogaster]	4.57e-36
0	1.70259	0.471	0.106	0	1	dd-Smed-v6-4785-0	dd-Smed-v6-4785-0-1	cytoplasm	Maf (1)	Maf-like protein (1)	dd_Smed_v4_4785_0_1	Human: acetylserotonin O-methyltransferase-like (ASMTL)	probable bifunctional dTTP/UTP pyrophosphatase/methyltransferase protein isoform X1 [Homo sapiens]	XP_005274840.1	ASMTL	1.64e-38	serine/arginine repetitive matrix protein 1, partial [Mus musculus]	2.06e-13	uncharacterized protein Dmel_CG9515, isoform B [Drosophila melanogaster]	1.37e-48
0	1.58007	0.473	0.109	0	1	dd-Smed-v6-12089-0	dd-Smed-v6-12089-0-1	biological_process | cellular_component | molecular_function | neurogenesis | nucleolus | nucleoplasm | nucleotide binding | nucleus | regulation of transcription, DNA-templated | transcription, DNA-templated	RRM_ESF1 (1)	ESF1 RRM domain (1)			ESF1 homolog isoform X1 [Homo sapiens]	XP_016883363.1	ESF1	1.23e-17	ESF1 homolog isoform X1 [Mus musculus]	8.9e-18	uncharacterized protein Dmel_CG11417 [Drosophila melanogaster]	3.42e-20
0	1.37329	0.458	0.095	0	1	dd-Smed-v6-1026-0	dd-Smed-v6-1026-0-1	ATP binding | cytoplasm | long-chain fatty acid-CoA ligase activity	AMP-binding (1) / AMP-binding_C_3 (1) / Cas_Cas2CT1978 (1)	AMP-binding enzyme (1) / AMP-binding enzyme C-terminal domain (1) / CRISPR-associated protein (Cas_Cas2CT1978) (1)	dd_Smed_v4_1026_0_1	Human: acyl-CoA synthetase bubblegum family member 2 (ACSBG2)	long-chain-fatty-acid--CoA ligase ACSBG2 isoform d [Homo sapiens]	NP_001308313.1	ACSBG2	2.9e-180	long-chain-fatty-acid--CoA ligase ACSBG2 [Mus musculus]	9.84e-180	bubblegum, isoform A [Drosophila melanogaster]	8.17e-176
0	1.93485	0.456	0.093	0	1	dd-Smed-v6-9017-0	dd-Smed-v6-9017-0-1		Mito_fiss_reg (1)	Mitochondrial fission regulator (1)	dd_Smed_v4_9017_0_1	PFAM: Mito_fiss_reg,
0	2.16128	0.433	0.07	0	1	dd-Smed-v6-12966-0	dd-Smed-v6-12966-0-1	3'-5' exonuclease activity | 3'-5'-exodeoxyribonuclease activity | 4 iron, 4 sulfur cluster binding | DNA binding | DNA repair | DNA replication | DNA replication proofreading | DNA replication, removal of RNA primer | DNA strand elongation involved in DNA replication | DNA synthesis involved in DNA repair | DNA-dependent DNA replication | DNA-directed DNA polymerase activity | base-excision repa…	DNA_pol_B (1) / DNA_pol_B_exo1 (1) / zf-C4pol (1) / POL3_N (1) / DNA_pol_B_2 (1)	DNA polymerase family B (2) / C4-type zinc-finger of DNA polymerase delta (1) / DNA polymerase delta catalytic subunit-like (1) / DNA polymerase type B (1)	dd_Smed_v4_12966_0_1	PFAM: DNA_pol_B, DNA_pol_B_exo1, zf-C4pol,	DNA polymerase delta catalytic subunit isoform X1 [Homo sapiens]	XP_016882370.1	POLD1	0	DNA polymerase delta catalytic subunit isoform X1 [Mus musculus]	0	DNA polymerase delta [Drosophila melanogaster]	0
0	1.78112	0.468	0.106	0	1	dd-Smed-v6-15273-0	dd-Smed-v6-15273-0-1	RNA splicing | catalytic step 2 spliceosome | cellular response to interleukin-1 | cellular response to lipopolysaccharide | cellular response to tumor necrosis factor | innate immune response | mRNA processing | mRNA splicing, via spliceosome | molecular_function | multicellular organismal development | negative regulation of NF-kappaB transcription factor activity | negative regulation of inter…	CactinC_cactus (1) / Cactin_mid (1)	Cactus-binding C-terminus of cactin protein (1) / Conserved mid region of cactin (1)	dd_Smed_v4_15273_0_1	Human: cactin, spliceosome C complex subunit (CACTIN)	cactin [Homo sapiens]	NP_067054.1	CACTIN	8.48e-100	cactin [Mus musculus]	2.46e-98	cactin [Drosophila melanogaster]	2.34e-92
0	1.23688	0.998	0.637	0	1	dd-Smed-v6-794-0	dd-Smed-v6-794-0-1	ATP binding | ATP-dependent RNA helicase activity | ATP-dependent helicase activity | ATP-dependent protein binding | RNA binding | RNA secondary structure unwinding | RNA splicing | RNA-dependent ATPase activity | U4 snRNA binding | U4 snRNP | U6 snRNA binding | U6 snRNP | cytoplasm | helicase activity | hydrolase activity | mRNA export from nucleus | mRNA processing | mRNA splicing, via spliceo…	DEAD (1) / Helicase_C (1) / ResIII (1) / CMS1 (1) / Cas3-like_C_2 (1)	DEAD (1) / Helicase conserved C-terminal domain (1) / Type III restriction enzyme (1) / U3-containing 90S pre-ribosomal complex subunit (1) / CRISPR-associated nuclease (1)	dd_Smed_v4_794_0_1	Human: DEAD (Asp-Glu-Ala-Asp) box polypeptide 39A (DDX39A)	ATP-dependent RNA helicase DDX39A isoform X1 [Homo sapiens]	XP_011525922.1	DDX39A	0	ATP-dependent RNA helicase DDX39A isoform a [Mus musculus]	0	helicase at 25E, isoform C [Drosophila melanogaster]	0
0	1.68627	0.463	0.103	0	1	dd-Smed-v6-7744-0	dd-Smed-v6-7744-0-1
0	2.0966	0.405	0.045	0	1	dd-Smed-v6-12876-0	dd-Smed-v6-12876-0-1
0	1.08581	0.992	0.633	0	1	dd-Smed-v6-633-0	dd-Smed-v6-633-0-1	RNA binding | RNA splicing | U1 snRNA binding | U1 snRNP | U11 snRNP | catalytic step 2 spliceosome | gene expression | mRNA binding | mRNA processing | mRNA splicing, via spliceosome | mitotic spindle organization | negative regulation of mRNA splicing, via spliceosome | neurogenesis | nuclear speck | nucleic acid binding | nucleoplasm | nucleotide binding | nucleus | precatalytic spliceosome | …	U1snRNP70_N (1) / RRM_1 (1)	U1 small nuclear ribonucleoprotein of 70kDa MW N terminal (1) / RNA recognition motif (1)	dd_Smed_v4_633_0_1	Human: small nuclear ribonucleoprotein 70kDa (U1) (SNRNP70)	U1 small nuclear ribonucleoprotein 70 kDa isoform 2 [Homo sapiens]	NP_001287998.1	SNRNP70	2.15e-66	U1 small nuclear ribonucleoprotein 70 kDa isoform X1 [Mus musculus]	1.98e-68	small ribonucleoprotein particle U1 subunit 70K, isoform A [Drosophila melanogaster]	1.18e-70
0	1.42096	0.48	0.121	0	1	dd-Smed-v6-3027-0	dd-Smed-v6-3027-0-1	Type I pneumocyte differentiation | aminopeptidase activity | cytoplasm | cytosol | epoxide hydrolase activity | hydrolase activity | inflammatory response | leukotriene biosynthetic process | leukotriene metabolic process | leukotriene-A4 hydrolase activity | metal ion binding | metallopeptidase activity | nucleolus | nucleus | peptidase activity | peptide catabolic process | proteolysis | respo…	Peptidase_M1 (1) / Peptidase_M1_N (1) / Leuk-A4-hydro_C (1)	Peptidase family M1 domain (1) / Peptidase M1 N-terminal domain (1) / Leukotriene A4 hydrolase (1)	dd_Smed_v4_3027_0_1	PFAM: Peptidase_M1, Leuk-A4-hydro_C, Peptidase_MA_2,	leukotriene A-4 hydrolase isoform 1 [Homo sapiens]	NP_000886.1	LTA4H	2.05e-145	leukotriene A-4 hydrolase isoform 1 [Mus musculus]	3.63e-145	uncharacterized protein Dmel_CG10602, isoform D [Drosophila melanogaster]	1.75e-125
0	1.96085	0.441	0.082	0	1	dd-Smed-v6-9966-0	dd-Smed-v6-9966-0-1	4 iron, 4 sulfur cluster binding | DNA N-glycosylase activity | DNA repair | DNA-(apurinic or apyrimidinic site) lyase activity | base-excision repair, AP site formation | double-stranded DNA binding | endonuclease activity | metal ion binding | mitochondrion | nucleotide-excision repair, DNA incision, 5'-to lesion | nucleus	HHH (1) / HhH-GPD (1) / RecR_HhH (1)	Helix-hairpin-helix motif (1) / HhH-GPD superfamily base excision DNA repair protein (1) / RecR (1)	dd_Smed_v4_9966_0_1	Human: nth endonuclease III-like 1 (E. coli) (NTHL1)	endonuclease III-like protein 1 isoform 3 [Homo sapiens]	NP_001305123.1	NTHL1	5.74e-50	endonuclease III-like protein 1 isoform X1 [Mus musculus]	3.85e-51	uncharacterized protein Dmel_CG9272 [Drosophila melanogaster]	9.52e-47
0	1.67485	0.471	0.113	0	1	dd-Smed-v6-7553-0	dd-Smed-v6-7553-0-1	cytoplasm | meiotic chromosome segregation | neurogenesis | nucleocytoplasmic transport |	LRR_6 (1) / LRR_1 (1) / LRR_4 (1)	Leucine Rich repeat (1) / Leucine Rich Repeat (1) / Leucine Rich repeats (2 copies) (1)	dd_Smed_v4_7553_0_1	Human: Ran GTPase activating protein 1 (RANGAP1)	ran GTPase-activating protein 1 isoform X7 [Homo sapiens]	XP_011528599.1	RANGAP1	1.81e-53	ran GTPase-activating protein 1 isoform 1 [Mus musculus]	8.09e-51	Ran GTPase activating protein, isoform A [Drosophila melanogaster]	1.49e-57
0	1.77048	0.447	0.092	0	1	dd-Smed-v6-18168-0	dd-Smed-v6-18168-0-1
0	2.08603	0.403	0.05	0	1	dd-Smed-v6-7464-0	dd-Smed-v6-7464-0-1		zf-Di19 (1) / zf-C2H2_4 (1)	Drought induced 19 protein (Di19) (1) / C2H2-type zinc finger (1)			zinc finger protein 264 isoform X1 [Homo sapiens]	XP_011525824.1	ZNF264	0.000456	zinc finger protein 419 [Mus musculus]	0.000367	uncharacterized protein Dmel_CG11247, isoform D [Drosophila melanogaster]	0.002
0	2.78633	0.392	0.04	0	1	dd-Smed-v6-18547-0	dd-Smed-v6-18547-0-1		CENP-F_leu_zip (1)	Leucine-rich repeats of kinetochore protein Cenp-F (1)	dd_Smed_v4_18547_0_1	Smed: transverse filament protein SYCP-1	laminin subunit beta-1 isoform X1 [Homo sapiens]	XP_016867690.1	LAMB1	0.000328	laminin subunit beta-1 isoform X1 [Mus musculus]	0.003
0	1.50023	0.464	0.115	0	1	dd-Smed-v6-4817-0	dd-Smed-v6-4817-0-1	Cajal body | RNA binding | cytoplasm | nucleolus | nucleus | positive regulation of telomerase activity | protein binding | telomerase holoenzyme complex | telomere formation via telomerase	Beta-prop_THOC3 (1) / WD40 (1) / WD40_Prp19 (1) / Beta-prop_EML_2 (1) / Beta-prop_WDR3_1st (1) / WD40_WDHD1_1st (1) / WD40_CDC20-Fz (1) / Beta-prop_CAF1B_HIR1 (1) / Beta-prop_WDR5 (1) / ANAPC4_WD40 (1) / Beta-prop_WDR90_POC16_2nd (1) / Beta-prop_WDR3_2nd (1) / Beta-prop_HPS5 (1) / Beta-prop_Aladin (1) / WD40_MABP1-WDR62_2nd (1) / Beta-prop_WDR36-Utp21_1st (1) / EIF3I (1) / Beta-prop_EML (1) / Bet…	THOC3 beta-propeller domain (1) / WD domain (1) / Prp19 WD40 domain (1) / Echinoderm microtubule-associated protein second beta-propeller (1) / WDR3 first beta-propeller domain (1) / WDHD1 first WD40 domain (1) / CDC20 (1) / CAF1B (1) / WDR5 beta-propeller domain (1) / Anaphase-promoting complex subunit 4 WD40 domain (1) / WDR90 (1) / WDR3 second beta-propeller domain (1) / HPS5 beta propeller (1…	dd_Smed_v4_4817_0_1	Human: WD repeat containing, antisense to TP53 (WRAP53)	telomerase Cajal body protein 1 [Homo sapiens]	NP_060551.2	WRAP53	4.8e-82	telomerase Cajal body protein 1 [Mus musculus]	2.26e-87	WD repeat domain 79, isoform B [Drosophila melanogaster]	2.93e-48
0	1.14655	0.996	0.649	0	1	dd-Smed-v6-393-0	dd-Smed-v6-393-0-1	DNA binding | DNA replication | RNA metabolic process | cytoplasm | cytosol | endoplasmic reticulum | gene expression | histone binding | mRNA metabolic process | negative regulation of histone acetylation | negative regulation of neuron apoptotic process | negative regulation of transcription, DNA-templated | nucleocytoplasmic transport | nucleoplasm | nucleosome assembly | nucleosome disassembl…	NAP (1)	Nucleosome assembly protein (NAP) (1)	dd_Smed_v4_393_0_1	Human: SET nuclear oncogene (SET)	protein SET isoform 2 [Homo sapiens]	NP_003002.2	SET	4.05e-66	protein SET isoform 2 [Mus musculus]	1.89e-65	Set [Drosophila melanogaster]	6.8e-57
0	1.13691	0.993	0.649	0	1	dd-Smed-v6-695-0	dd-Smed-v6-695-0-1	ESC/E(Z) complex | Myb complex | NAD-dependent histone deacetylase activity (H3-K14 specific) | NAD-dependent histone deacetylase activity (H3-K18 specific) | NAD-dependent histone deacetylase activity (H3-K9 specific) | NAD-dependent histone deacetylase activity (H4-K16 specific) | NuRD complex | Sin3 complex | Sin3-type complex | blastoderm segmentation | blood coagulation | chromatin | chromat…	Hist_deacetyl (1)	Histone deacetylase domain (1)	dd_Smed_v4_695_0_1	Smed: histone deacetylase 1-like protein (HDAC1)	histone deacetylase 2 [Homo sapiens]	NP_001518.3	HDAC2	0	histone deacetylase 2 [Mus musculus]	0	histone deacetylase 1 [Drosophila melanogaster]	0
0	1.92563	0.416	0.074	0	1	dd-Smed-v6-1619-0	dd-Smed-v6-1619-0-1	Golgi apparatus | coumarin biosynthetic process | intracellular | response to wounding | transport | transporter activity	CRAL_TRIO (1) / CRAL_TRIO_N (1)	CRAL (2)	dd_Smed_v4_1619_0_1	PFAM: CRAL_TRIO, CRAL_TRIO_N, CRAL_TRIO_2,	clavesin-2 [Homo sapiens]	NP_001010852.2	CLVS2	7.03e-08	SEC14-like protein 5 isoform X1 [Mus musculus]	2.34e-08	uncharacterized protein Dmel_CG32485 [Drosophila melanogaster]	8.9e-13
0	1.69543	0.448	0.107	0	1	dd-Smed-v6-9089-0	dd-Smed-v6-9089-0-1	GTP binding | GTPase activity | mitochondrion | nucleolus | nucleotide binding | nucleus | ribosome biogenesis |	MMR_HSR1 (1) / FeoB_N (1) / RsgA_GTPase (1) / AAA_16 (1) / GTP_EFTU (1)	50S ribosome-binding GTPase (1) / Ferrous iron transport protein B (1) / RsgA GTPase (1) / AAA ATPase domain (1) / Elongation factor Tu GTP binding domain (1)	dd_Smed_v4_9089_0_1	Human: mitochondrial ribosome-associated GTPase 1 (MTG1)	mitochondrial ribosome-associated GTPase 1 [Homo sapiens]	NP_612393.2	MTG1	5.03e-53	mitochondrial ribosome-associated GTPase 1 [Mus musculus]	3.33e-49	uncharacterized protein Dmel_CG17141 [Drosophila melanogaster]	1.28e-50
0	2.23391	0.413	0.072	0	1	dd-Smed-v6-9624-0	dd-Smed-v6-9624-0-1	DNA replication | molecular_function | nucleus	PSF3_N (1) / Sld5 (1)	PSF3 N-terminal domain (1) / GINS complex protein helical bundle domain (1)	dd_Smed_v4_9624_0_1	Human: GINS complex subunit 3 (Psf3 homolog) (GINS3)	DNA replication complex GINS protein PSF3 isoform b [Homo sapiens]	NP_073607.2	GINS3	1.37e-17	DNA replication complex GINS protein PSF3 [Mus musculus]	1.87e-17	partner of Sld five 3, isoform A [Drosophila melanogaster]	4.54e-09
0	2.12313	0.412	0.072	0	1	dd-Smed-v6-16468-0	dd-Smed-v6-16468-0-1		zf-C3HC4 (1)	Zinc finger (1)			TNF receptor-associated factor 2 isoform X1 [Homo sapiens]	XP_011517279.1	TRAF2	0.001	TNF receptor-associated factor 2 isoform b [Mus musculus]	0.002
0	2.5161	0.4	0.062	0	1	dd-Smed-v6-13504-0	dd-Smed-v6-13504-0-1		zf-MYND (1)	MYND finger (1)	dd_Smed_v4_13504_0_1	PFAM: zf-MYND,	protein CBFA2T2 isoform MTGR1c [Homo sapiens]	NP_001028171.1	CBFA2T2	5.13e-06	deformed epidermal autoregulatory factor 1 homolog isoform X1 [Mus musculus]	3.69e-06	nervy, isoform A [Drosophila melanogaster]	3.16e-05
0	2.62967	0.384	0.047	0	1	dd-Smed-v6-6268-0	dd-Smed-v6-6268-0-1		C12orf66_like (1)	KICSTOR complex C12orf66 like (1)	dd_Smed_v4_6268_0_1	Human: chromosome 12 open reading frame 66 (C12orf66)	KICSTOR subunit 2 isoform 3 [Homo sapiens]	NP_001287870.2	KICS2	6.32e-23	KICSTOR complex protein C12orf66 homolog isoform 2 [Mus musculus]	1.92e-20
0	1.79455	0.43	0.094	0	1	dd-Smed-v6-5624-0	dd-Smed-v6-5624-0-1	biological_process | cytoplasm | cytosol | intracellular | metal ion binding | methylation | methyltransferase activity | peptidyl-arginine methylation, to asymmetrical-dimethyl arginine | protein binding | protein methylation | protein methyltransferase activity | protein-arginine N-methyltransferase activity | protein-arginine omega-N asymmetric methyltransferase activity | ribosome | transfera…	PRMT_C (1) / Methyltransf_25 (1) / PrmA (1) / Methyltransf_31 (1) / Methyltransf_11 (1) / ANM3_C2H2_Zf (1) / Methyltransf_23 (1) / MTS (1) / Methyltransf_9 (1) / FtsJ (1) / Methyltransf_12 (1) / zf-C2H2_2 (1) / Pox_A_type_inc (1) / Zf-C2H2_ZNF451 (1) / Methyltransf_32 (1)	Arginine methyltransferase oligomerization subdomain (1) / Methyltransferase domain (6) / Ribosomal protein L11 methyltransferase (PrmA) (1) / Protein arginine N-methyltransferase 3 (1) / Methyltransferase small domain (1) / Protein of unknown function (DUF1698) (1) / FtsJ-like methyltransferase (1) / C2H2 type zinc-finger (2 copies) (1) / Viral A-type inclusion protein repeat (1) / Two consecuti…	dd_Smed_v4_5624_0_1	Human: protein arginine methyltransferase 3 (PRMT3)	protein arginine N-methyltransferase 3 isoform 1 [Homo sapiens]	NP_005779.1	PRMT3	5.79e-102	protein arginine N-methyltransferase 3 [Mus musculus]	2.59e-100	arginine methyltransferase 3, isoform B [Drosophila melanogaster]	2.42e-92
0	2.31239	0.395	0.061	0	1	dd-Smed-v6-13980-0	dd-Smed-v6-13980-0-1	4 iron, 4 sulfur cluster binding | DNA binding | DNA repair | DNA replication | DNA replication initiation | DNA synthesis involved in DNA repair | DNA-directed DNA polymerase activity | G1/S transition of mitotic cell cycle | base-excision repair, gap-filling | cellular response to DNA damage stimulus | chromatin binding | epsilon DNA polymerase complex | in utero embryonic development | iron-su…	DUF1744 (1) / POL2_thumb (1) / DNA_pol_B (1) / zf_DPOE_2 (1) / zf-DPOE (1)	Domain of unknown function (DUF1744) (1) / DNA polymerase epsilon catalytic subunit A (1) / DNA polymerase family B (1) / Zinc finger domain of DNA polymerase-epsilon (2)	dd_Smed_v4_13980_0_1	Human: polymerase (DNA directed), epsilon, catalytic subunit (POLE)	DNA polymerase epsilon catalytic subunit A [Homo sapiens]	NP_006222.2	POLE	0	DNA polymerase epsilon catalytic subunit A [Mus musculus]	0	DNA polymerase epsilon 255kD subunit [Drosophila melanogaster]	0
0	2.1271	0.398	0.064	0	1	dd-Smed-v6-7176-0	dd-Smed-v6-7176-0-1	G2/M transition of mitotic cell cycle | Golgi organization | cell cycle | cell proliferation | cellular process | centriole replication | chromosome | gastrulation | intracellular | lateral inhibition | mesoderm development | mitotic M phase | negative regulation of cell size | negative regulation of mitotic cell cycle | non-membrane spanning protein tyrosine phosphatase activity | nucleus | open…	Rhodanese (1)	Rhodanese-like domain (1)	dd_Smed_v4_7176_0_1	Human: cell division cycle 25C (CDC25C)	M-phase inducer phosphatase 3 isoform X9 [Homo sapiens]	XP_011542066.1	CDC25C	1.45e-25	M-phase inducer phosphatase 2 isoform b [Mus musculus]	3.16e-25	string, isoform A [Drosophila melanogaster]	6.22e-30
0	1.35067	1	0.667	0	1	dd-Smed-v6-659-0	dd-Smed-v6-659-0-1	DNA methylation involved in gamete generation | P granule | RNA binding | RNA interference | Yb body | cell differentiation | cell fate determination | chromatin silencing | chromocenter | cytoplasm | euchromatin | female germ-line stem cell asymmetric division | gene silencing by RNA | germ-line stem cell division | germ-line stem cell population maintenance | mRNA binding | male germ-line stem …	Piwi (1) / PAZ (1) / ArgoL2 (1) / ArgoN (1) / CheR_N (1)	Piwi domain (1) / PAZ domain (1) / Argonaute linker 2 domain (1) / N-terminal domain of argonaute (1) / CheR methyltransferase (1)	dd_Smed_v4_659_0_1	Smed: PIWI-like protein 1 (wi-1)	piwi-like protein 1 isoform X1 [Homo sapiens]	XP_024305045.1	PIWIL1	4.48e-75	piwi-like protein 1 isoform X1 [Mus musculus]	7.33e-75	P-element induced wimpy testis, isoform A [Drosophila melanogaster]	4.98e-78
0	2.87673	0.366	0.036	0	1	dd-Smed-v6-10571-0	dd-Smed-v6-10571-0-1
0	1.76689	0.41	0.081	0	1	dd-Smed-v6-10444-0	dd-Smed-v6-10444-0-1	astral microtubule organization | centrosome | cerebral cortex development | interkinetic nuclear migration | neurogenesis | protein C-terminus binding | regulation of microtubule-based process | regulation of protein localization	DUF3668 (1)	Cep120 protein (1)	dd_Smed_v4_10444_0_1	Human: centrosomal protein 120kDa (CEP120)	centrosomal protein of 120 kDa isoform 3 [Homo sapiens]	NP_001362335.1	CEP120	5.63e-171	centrosomal protein of 120 kDa [Mus musculus]	2.22e-82
0	1.619	0.427	0.099	0	1	dd-Smed-v6-6241-0	dd-Smed-v6-6241-0-1	biological_process | cellular_component | hydrolase activity | hydrolase activity, acting on ester bonds | lipid catabolic process | lipid metabolic process | molecular_function	Lipase_GDSL_2 (1) / Lipase_GDSL (1) / DUF459 (1)	GDSL-like Lipase (2) / Protein of unknown function (DUF459) (1)	dd_Smed_v4_6241_0_1	Human: isoamyl acetate-hydrolyzing esterase 1 homolog (S. cerevisiae) (IAH1)	isoamyl acetate-hydrolyzing esterase 1 homolog isoform a precursor [Homo sapiens]	NP_001034702.1	IAH1	1.14e-52	isoamyl acetate-hydrolyzing esterase 1 homolog [Mus musculus]	5.51e-53
0	1.80314	0.413	0.085	0	1	dd-Smed-v6-9585-0	dd-Smed-v6-9585-0-1	ATP binding | antigen processing and presentation of exogenous peptide antigen via MHC class II | blood coagulation | centralspindlin complex | centrosome | cytokinesis | cytosol | intercellular bridge | kinesin complex | microtubule | microtubule binding | microtubule motor activity | microtubule-based movement | midbody | mitotic M phase | mitotic cell cycle | mitotic spindle | mitotic spindle …	Kinesin (1) / Microtub_bd (1) / MKLP1_Arf_bdg (1)	Kinesin motor domain (1) / Microtubule binding (1) / Arf6-interacting domain of mitotic kinesin-like protein 1 (1)	dd_Smed_v4_9585_0_1	Human: kinesin family member 23 (KIF23)	kinesin-like protein KIF23 isoform 2 [Homo sapiens]	NP_004847.2	KIF23	1.32e-84	kinesin-like protein KIF23 isoform X5 [Mus musculus]	6.96e-86	pavarotti [Drosophila melanogaster]	1.16e-81
0	1.84092	0.405	0.082	0	1	dd-Smed-v6-14163-0	dd-Smed-v6-14163-0-1
0	1.89158	0.403	0.08	0	1	dd-Smed-v6-14806-0	dd-Smed-v6-14806-0-1
0	1.15419	0.992	0.67	0	1	dd-Smed-v6-349-0	dd-Smed-v6-349-0-1	ATP binding | ATP-dependent helicase activity | helicase activity | hydrolase activity | nucleic acid binding | translation initiation factor activity | translational initiation	DEAD (1) / Helicase_C (1) / ResIII (1) / AAA_19 (1) / AAA_30 (1) / CMS1 (1) / Flavi_DEAD (1)	DEAD (1) / Helicase conserved C-terminal domain (1) / Type III restriction enzyme (1) / AAA domain (2) / U3-containing 90S pre-ribosomal complex subunit (1) / Flavivirus DEAD domain (1)	dd_Smed_v4_349_0_1	Human: SENP3-EIF4A1 readthrough (SENP3-EIF4A1)	eukaryotic initiation factor 4A-I isoform 1 [Homo sapiens]	NP_001407.1	EIF4A1	0	eukaryotic initiation factor 4A-I isoform 1 [Mus musculus]	0	eukaryotic translation initiation factor 4A, isoform D [Drosophila melanogaster]	0
0	1.0308	0.994	0.676	0	1	dd-Smed-v6-209-0	dd-Smed-v6-209-0-1	DNA binding | RNA binding | catalytic step 2 spliceosome | cytoplasm | double-stranded DNA binding | fertilization | gap junction | in utero embryonic development | mRNA 3'-UTR binding | mRNA binding | mRNA splicing, via spliceosome | male gonad development | negative regulation of apoptotic process | negative regulation of skeletal muscle tissue development | negative regulation of transcription…			dd_Smed_v4_209_0_1	Human: Y box binding protein 3 (YBX3)	Y-box-binding protein 3 isoform X3 [Homo sapiens]	XP_011519173.1	YBX3	2.63e-27	Y-box-binding protein 3 short isoform [Mus musculus]	2.2e-27	ypsilon schachtel, isoform B [Drosophila melanogaster]	6.81e-29
0	1.07498	0.993	0.675	0	1	dd-Smed-v6-330-0	dd-Smed-v6-330-0-1	DNA metabolic process | GTP binding | GTPase activity | RNA export from nucleus | actin filament organization | androgen receptor binding | androgen receptor signaling pathway | biological_process | cell adhesion | cell cycle | cell division | cellular_component | chromatin | chromatin binding | cytoplasm | cytosol | gene expression | intracellular protein transport | lipid particle | meiotic spi…	Cbl_N3 (1) / Cbl_N2 (1) / Cbl_N (1) / zf-C3HC4_3 (1) / Prok-RING_4 (1) / zf-C3HC4 (1) / RING_XB3-XBAT31 (1) / zf-RING_2 (1) / zf-RING_5 (1)	CBL proto-oncogene N-terminus (2) / CBL proto-oncogene N-terminal domain 1 (1) / Zinc finger (2) / Prokaryotic RING finger family 4 (1) / E3 ubiquitin-protein ligase XB3 (1) / Ring finger domain (1) / zinc-RING finger domain (1)	dd_Smed_v4_330_0_1	Smed: unknown	GTP-binding nuclear protein Ran isoform 1 [Homo sapiens]	NP_006316.1	RAN	5.86e-115	GTP-binding nuclear protein Ran isoform X1 [Mus musculus]	4.95e-115	Ran, isoform B [Drosophila melanogaster]	6.3e-115
0	2.01904	0.394	0.079	0	1	dd-Smed-v6-13727-0	dd-Smed-v6-13727-0-1	4 iron, 4 sulfur cluster binding | DNA binding | DNA primase activity | DNA replication | DNA replication initiation | DNA replication, synthesis of RNA primer | DNA strand elongation involved in DNA replication | DNA-directed RNA polymerase activity | G1/S transition of mitotic cell cycle | alpha DNA polymerase:primase complex | iron-sulfur cluster binding | metal ion binding | mitotic S phase |…	DNA_primase_lrg (1)	Eukaryotic and archaeal DNA primase (1)	dd_Smed_v4_13727_0_1	Human: primase, DNA, polypeptide 2 (58kDa) (PRIM2)	DNA primase large subunit isoform a [Homo sapiens]	NP_000938.2	PRIM2	4.56e-119	DNA primase large subunit [Mus musculus]	1.12e-119	DNA polymerase alpha 60kD subunit [Drosophila melanogaster]	6.88e-83
0	1.93615	0.395	0.08	0	1	dd-Smed-v6-13790-0	dd-Smed-v6-13790-0-1		bZIP_2 (1)	Basic region leucine zipper (1)	dd_Smed_v4_13790_0_1	PFAM: bZIP_2,					transcription regulator protein BACH2 isoform X3 [Mus musculus]	0.049
0	2.25393	0.371	0.057	0	1	dd-Smed-v6-4998-1	dd-Smed-v6-4998-1-1	BMP signaling pathway | DNA binding | E-box binding | bHLH transcription factor binding | cartilage development | cell differentiation | chondrocyte differentiation | collagen fibril organization | deltoid tuberosity development | endochondral ossification | heart valve formation | heart valve morphogenesis | mesoderm formation | multicellular organismal development | negative regulation of apopt…	HLH (1)	Helix-loop-helix DNA-binding domain (1)	dd_Smed_v4_4998_1_1	Smed: TCF15	basic helix-loop-helix transcription factor scleraxis isoform X1 [Homo sapiens]	XP_006716679.1	SCX	7.84e-17	transcription factor 15 [Mus musculus]	9.01e-17	uncharacterized protein Dmel_CG33557 [Drosophila melanogaster]	3.92e-15
0	1.45286	0.999	0.685	0	1	dd-Smed-v6-424-0	dd-Smed-v6-424-0-1	ATP binding | cell surface | cellular protein metabolic process | cytoplasm | determination of adult lifespan | embryo development | embryo development ending in birth or egg hatching | endoplasmic reticulum unfolded protein response | enzyme binding | fibroblast growth factor binding | growth | heat shock protein binding | mitochondrial nucleoid | mitochondrion | negative regulation of apoptotic…	HSP70 (1) / MreB_Mbl (1) / Spectrin (1) / FtsA (1)	Hsp70 protein (1) / MreB (1) / Spectrin repeat (1) / Cell division protein FtsA (1)	dd_Smed_v4_424_0_1	Smed: Hsp70	stress-70 protein, mitochondrial precursor [Homo sapiens]	NP_004125.3	HSPA9	0	stress-70 protein, mitochondrial [Mus musculus]	0	heat shock protein cognate 5, isoform A [Drosophila melanogaster]	0
0	2.8755	0.345	0.033	0	1	dd-Smed-v6-7419-0	dd-Smed-v6-7419-0-1
0	2.0015	0.382	0.072	0	1	dd-Smed-v6-11729-0	dd-Smed-v6-11729-0-1	RNA binding | RNA splicing | catalytic step 2 spliceosome | cytoplasm | cytoplasmic stress granule | mRNA binding | mRNA processing | negative regulation of nuclear-transcribed mRNA catabolic process, nonsense-mediated decay | nuclear-transcribed mRNA catabolic process, nonsense-mediated decay | nucleic acid binding | nucleotide binding | nucleus | poly(A) binding | protein C-terminus binding | p…	RRM_1 (1) / MLLE (1) / RRM_7 (1) / RRM_occluded (1) / RRM_5 (1) / RBD_DEAH11 (1) / RBD_RDR6 (1) / SET_assoc (1) / Nup35_RRM_2 (1) / PHM7_cyt (1)	RNA recognition motif (3) / MLLE domain (1) / Occluded RNA-recognition motif (1) / DEAH11-like (1) / RNA-dependent RNA polymerase 6 (1) / Histone lysine methyltransferase SET associated (1) / Nup53 (1) / Cytosolic domain of 10TM putative phosphate transporter (1)	dd_Smed_v4_11729_0_1	Smed: cytoplasmic poly(A) binding protein (PABPC)	polyadenylate-binding protein 1 isoform X1 [Homo sapiens]	XP_005250918.1	PABPC1	0	polyadenylate-binding protein 1 isoform X1 [Mus musculus]	0	poly(A) binding protein, isoform C [Drosophila melanogaster]	4.07e-176
0	2.4719	0.362	0.053	0	1	dd-Smed-v6-18284-0	dd-Smed-v6-18284-0-1		RVT_1 (1)	Reverse transcriptase (RNA-dependent DNA polymerase) (1)	dd_Smed_v4_18284_0_1	PFAM: RVT_1,
0	1.74054	0.39	0.082	0	1	dd-Smed-v6-13685-0	dd-Smed-v6-13685-0-1
0	1.9278	0.386	0.079	0	1	dd-Smed-v6-6668-0	dd-Smed-v6-6668-0-1	cell cycle | cell division | cell proliferation | cyclin-dependent protein serine/threonine kinase activity | cyclin-dependent protein serine/threonine kinase regulator activity | female meiosis I | female meiotic division | histoblast morphogenesis | kinase activity | meiosis I | negative regulation of cyclin-dependent protein serine/threonine kinase by cyclin degradation | phosphatidylinositol-…	CKS (1)	Cyclin-dependent kinase regulatory subunit (1)	dd_Smed_v4_6668_0_1	Human: CDC28 protein kinase regulatory subunit 2 (CKS2)	cyclin-dependent kinases regulatory subunit 2 [Homo sapiens]	NP_001818.1	CKS2	7.29e-34	cyclin-dependent kinases regulatory subunit 2 [Mus musculus]	5.84e-34	Cyclin-dependent kinase subunit 30A [Drosophila melanogaster]	8.87e-35
0	2.09227	0.367	0.064	0	1	dd-Smed-v6-12261-0	dd-Smed-v6-12261-0-1	4 iron, 4 sulfur cluster binding | ATP binding | ATP-dependent DNA helicase activity | ATP-dependent helicase activity | DNA binding | DNA repair | helicase activity | hydrolase activity | hydrolase activity, acting on acid anhydrides | hydrolase activity, acting on acid anhydrides, in phosphorus-containing anhydrides | metal ion binding | nucleic acid binding | nucleobase-containing compound met…	DEAD_2 (1) / Helicase_C_2 (1) / ARCH_RTEL1 (1) / HHD_RTEL1 (1) / DEAD (1) / ResIII (1) / zf-C3HC4_3 (1) / zf-C3HC4 (1)	DEAD_2 (1) / Helicase C-terminal domain (1) / RTEL1 helicase (1) / RTEL1 (1) / DEAD (1) / Type III restriction enzyme (1) / Zinc finger (2)	dd_Smed_v4_12261_0_1	Smed: RTEL1	regulator of telomere elongation helicase 1 isoform 3 [Homo sapiens]	NP_001269938.1	RTEL1	0	regulator of telomere elongation helicase 1 isoform X4 [Mus musculus]	0	uncharacterized protein Dmel_CG4078, isoform A [Drosophila melanogaster]	2.64e-163
0	2.00295	0.375	0.072	0	1	dd-Smed-v6-11494-0	dd-Smed-v6-11494-0-1	biological_process | metal ion binding | metal ion transport | mitochondrion	HMA (1)	Heavy-metal-associated domain (1)	dd_Smed_v4_11494_0_1	Smed: ARMC1	armadillo repeat-containing protein 1 isoform X1 [Homo sapiens]	XP_016869094.1	ARMC1	1.64e-12	armadillo repeat-containing protein 1 isoform 2 [Mus musculus]	1.07e-12
0	1.13504	0.384	0.082	0	1	dd-Smed-v6-5586-0	dd-Smed-v6-5586-0-1	early endosome | endosome | integral component of membrane | membrane | molecular_function | multicellular organismal development | negative regulation of dendrite development | nervous system development | neuron migration | plasma membrane	K319L-like_PKD (1) / KIAA0319_N (1) / PAN_3 (1) / KIAA0319 (1)	K319L-like (1) / Dyslexia-associated protein KIAA0319 N-terminal domain (1) / PAN-like domain (1) / KIAA0319 C-terminal domain (1)	dd_Smed_v4_5586_0_1	Human: KIAA0319-like (KIAA0319L)	dyslexia-associated protein KIAA0319-like protein isoform X9 [Homo sapiens]	XP_016857867.1	KIAA0319L	8.25e-17	dyslexia-associated protein KIAA0319 homolog precursor [Mus musculus]	1.85e-16	uncharacterized protein Dmel_CG7565 [Drosophila melanogaster]	2.25e-13
0	2.33769	0.355	0.053	0	1	dd-Smed-v6-13402-0	dd-Smed-v6-13402-0-1						transcriptional repressor p66-alpha isoform 6 [Homo sapiens]	NP_001371468.1	GATAD2A	0.005	transcriptional repressor p66 alpha isoform X6 [Mus musculus]	0.002	simjang, isoform B [Drosophila melanogaster]	2.16e-05
0	1.73255	0.387	0.085	0	1	dd-Smed-v6-10289-0	dd-Smed-v6-10289-0-1	RNA binding | biological_process | cellular_component | metal ion binding | methylation | methyltransferase activity | molecular_function | nucleic acid binding | tRNA (guanine-N2-)-methyltransferase activity | tRNA processing | transferase activity | zinc ion binding	TRM (1) / TRM5-TYW2_MTfase (1) / Methyltransf_3 (1) / Methyltransf_31 (1) / PrmA (1) / Methyltransf_15 (1) / zf_Tbcl_Rhp7 (1)	N2 (1) / TRM5 (1) / O-methyltransferase (1) / Methyltransferase domain (1) / Ribosomal protein L11 methyltransferase (PrmA) (1) / RNA cap guanine-N2 methyltransferase (1) / DNA repair protein rhp7 treble clef domain (1)	dd_Smed_v4_10289_0_1	Human: tRNA methyltransferase 1 homolog (S. cerevisiae) (TRMT1)	tRNA (guanine(26)-N(2))-dimethyltransferase isoform 3 [Homo sapiens]	NP_001338690.1	TRMT1	2.2e-138	tRNA (guanine(26)-N(2))-dimethyltransferase isoform X1 [Mus musculus]	5.36e-140	uncharacterized protein Dmel_CG6388 [Drosophila melanogaster]	5.99e-127
0	1.39499	0.369	0.068	0	1	dd-Smed-v6-3149-0	dd-Smed-v6-3149-0-1		EF-hand_7 (1) / EF-hand_1 (1) / EF-hand_6 (1) / EF-hand_5 (1) / Dynein_light (1) / EF-hand_8 (1) / EF-hand_9 (1)	EF-hand domain pair (2) / EF hand domain (1) / EF-hand domain (2) / EF hand (1) / Dynein light chain type 1 (1)	dd_Smed_v4_3149_0_1	PFAM: EF_hand_5, efhand, EF_hand_4,							calcineurin B2, isoform A [Drosophila melanogaster]	0.009
0	1.74373	0.346	0.046	0	1	dd-Smed-v6-12732-0	dd-Smed-v6-12732-0-1		Notch (1) / Ank_2 (1) / EGF (1) / EGF_TEN (1) / Ank_4 (1) / Ank (1) / Ank_3 (1) / EGF_2 (1) / EGF_Teneurin (1) / hEGF (1)	LNR domain (1) / Ankyrin repeats (3 copies) (1) / EGF-like domain (2) / Teneurin EGF domain (1) / Ankyrin repeats (many copies) (1) / Ankyrin repeat (2) / Teneurin-like EGF domain (1) / Human growth factor-like EGF (1)	dd_Smed_v4_12732_0_1	Human: notch 1 (NOTCH1)	neurogenic locus notch homolog protein 1 isoform X1 [Homo sapiens]	XP_011517019.2	NOTCH1	2.06e-49	neurogenic locus notch homolog protein 1 precursor [Mus musculus]	7.22e-51	notch, isoform A [Drosophila melanogaster]	3.25e-27
0	2.20095	0.358	0.065	0	1	dd-Smed-v6-14997-0	dd-Smed-v6-14997-0-1
0	1.03198	0.996	0.705	0	1	dd-Smed-v6-147-0	dd-Smed-v6-147-0-1	ATP binding | heat shock protein binding | membrane | metal ion binding | protein folding | response to heat | unfolded protein binding	DnaJ_C (1) / DnaJ (1) / DnaJ_CXXCXGXG (1)	DnaJ C terminal domain (1) / DnaJ domain (1) / DnaJ central domain (1)	dd_Smed_v4_147_0_1	Smed: unknown	dnaJ homolog subfamily A member 4 isoform 1 [Homo sapiens]	NP_061072.3	DNAJA4	2.14e-135	dnaJ homolog subfamily A member 4 isoform 1 [Mus musculus]	8.28e-136	DnaJ-like-2, isoform E [Drosophila melanogaster]	4.15e-132
0	1.44125	0.358	0.067	0	1	dd-Smed-v6-14267-0	dd-Smed-v6-14267-0-1	ATP binding | MAPK cascade | angiogenesis | auditory receptor cell development | axon guidance | branching involved in salivary gland morphogenesis | cell adhesion molecule binding | cell maturation | cell migration | central nervous system neuron development | chondrocyte differentiation | chordate embryonic development | cytoplasmic membrane-bounded vesicle | cytosol | embryonic limb morphogene…	PK_Tyr_Ser-Thr (1) / Pkinase (1) / V-set (1) / Ig_3 (1) / Ig_2 (1) / ig (1) / I-set (1)	Protein tyrosine and serine (1) / Protein kinase domain (1) / Immunoglobulin V-set domain (1) / Immunoglobulin domain (3) / Immunoglobulin I-set domain (1)	dd_Smed_v4_14267_0_1	Human: fibroblast growth factor receptor 1 (FGFR1)	fibroblast growth factor receptor 1 isoform X22 [Homo sapiens]	XP_016868719.1	FGFR1	5.34e-52	fibroblast growth factor receptor 1 isoform 3 precursor [Mus musculus]	2.14e-50	breathless, isoform A [Drosophila melanogaster]	6.16e-51
0	1.89589	0.365	0.075	0	1	dd-Smed-v6-9656-0	dd-Smed-v6-9656-0-1		zf-TRAF (1)	TRAF-type zinc finger (1)
0	1.84104	0.363	0.074	0	1	dd-Smed-v6-7575-0	dd-Smed-v6-7575-0-1				dd_Smed_v4_7575_0_1	Human: claspin (CLSPN)	claspin isoform 1 [Homo sapiens]	NP_071394.2	CLSPN	1.33e-12	claspin isoform X2 [Mus musculus]	1.07e-11	claspin, isoform A [Drosophila melanogaster]	0.003
0	1.86722	0.353	0.068	0	1	dd-Smed-v6-14808-0	dd-Smed-v6-14808-0-1
0	2.13769	0.345	0.06	0	1	dd-Smed-v6-11265-0	dd-Smed-v6-11265-0-1	ATP binding | DNA repair | DNA replication | G1/S transition of mitotic cell cycle | G2/M transition of mitotic cell cycle | Hsp70 protein binding | MAPK cascade | MyD88-dependent toll-like receptor signaling pathway | MyD88-independent toll-like receptor signaling pathway | RNA polymerase II carboxy-terminal domain kinase activity | Ras protein signal transduction | TRIF-dependent toll-like rece…	Pkinase (1) / PK_Tyr_Ser-Thr (1) / APH (1) / ABC1 (1) / Haspin_kinase (1)	Protein kinase domain (1) / Protein tyrosine and serine (1) / Phosphotransferase enzyme family (1) / ABC1 atypical kinase-like domain (1) / Haspin like kinase domain (1)	dd_Smed_v4_11265_0_1	Human: cyclin-dependent kinase 1 (CDK1)	cyclin-dependent kinase 1 isoform X1 [Homo sapiens]	XP_005270360.1	CDK1	3.69e-116	cyclin-dependent kinase 1 [Mus musculus]	4.67e-115	Cyclin-dependent kinase 1 [Drosophila melanogaster]	2.75e-109
0	1.79904	0.348	0.064	0	1	dd-Smed-v6-16638-0	dd-Smed-v6-16638-0-1	4 iron, 4 sulfur cluster binding | ATP binding | ATP-dependent DNA helicase activity | ATP-dependent helicase activity | DNA binding | DNA damage checkpoint | DNA repair | cellular response to DNA damage stimulus | cytoplasm | double-strand break repair | helicase activity | hydrolase activity | hydrolase activity, acting on acid anhydrides | hydrolase activity, acting on acid anhydrides, in phos…	DEAD_2 (1) / Helicase_C_2 (1) / ResIII (1) / DEAD (1) / HBB (1)	DEAD_2 (1) / Helicase C-terminal domain (1) / Type III restriction enzyme (1) / DEAD (1) / Helical and beta-bridge domain (1)	dd_Smed_v4_16638_0_1	Human: BRCA1 interacting protein C-terminal helicase 1 (BRIP1)	Fanconi anemia group J protein isoform X6 [Homo sapiens]	XP_016880689.1	BRIP1	1.51e-108	Fanconi anemia group J protein homolog [Mus musculus]	2.19e-107	uncharacterized protein Dmel_CG4078, isoform A [Drosophila melanogaster]	3.22e-96
0	1.63932	0.35	0.066	0	1	dd-Smed-v6-12185-0	dd-Smed-v6-12185-0-1
0	1.66507	0.315	0.035	0	1	dd-Smed-v6-9061-0	dd-Smed-v6-9061-0-1		Homeodomain (1)	Homeodomain (1)	dd_Smed_v4_9061_0_1	Human: homeobox C12 (HOXC12)	homeobox protein Hox-C12 [Homo sapiens]	NP_776272.1	HOXC12	1.29e-18	homeobox protein Hox-C12 [Mus musculus]	1.19e-18	abdominal B, isoform G [Drosophila melanogaster]	3.26e-20
0	2.49294	0.323	0.046	0	1	dd-Smed-v6-17244-0	dd-Smed-v6-17244-0-1	ATP binding | G1/S transition of mitotic cell cycle | G2/M transition of mitotic cell cycle | blood coagulation | cell cycle checkpoint | cell division | cytoplasm | establishment of cell polarity | magnesium ion binding | microtubule cytoskeleton organization | mitotic S phase | mitotic cell cycle | mitotic nuclear division | neuron projection morphogenesis | non-membrane spanning protein tyrosi…	Pkinase (1) / PK_Tyr_Ser-Thr (1)	Protein kinase domain (1) / Protein tyrosine and serine (1)	dd_Smed_v4_17244_0_1	Human: WEE1 homolog (S. pombe) (WEE1)	wee1-like protein kinase isoform 2 [Homo sapiens]	NP_001137448.1	WEE1	3.06e-20	wee1-like protein kinase isoform 1 [Mus musculus]	1.42e-19	Wee1 kinase, isoform A [Drosophila melanogaster]	3.49e-16
0	1.99806	0.343	0.068	0	1	dd-Smed-v6-7539-0	dd-Smed-v6-7539-0-1		Rep_fac-A_3 (1)	Replication factor A protein 3 (1)	dd_Smed_v4_7539_0_1	PFAM: Rep_fac-A_3,
0	2.11626	0.33	0.057	0	1	dd-Smed-v6-12531-0	dd-Smed-v6-12531-0-1
0	1.93281	0.322	0.052	0	1	dd-Smed-v6-4169-0	dd-Smed-v6-4169-0-1	DNA binding | RNA binding | RNA splicing | apoptotic process | compound eye photoreceptor cell differentiation | cytoplasm | embryo development | imaginal disc-derived wing morphogenesis | mRNA processing | metal ion binding | muscle cell cellular homeostasis | muscle organ development | nucleic acid binding | nucleus | perinuclear region of cytoplasm | peripheral nervous system development | reg…	zf-CCCH_10 (1)	ZAP-like CCCH zinc finger (1)	dd_Smed_v4_4169_0_1	Human: muscleblind-like splicing regulator 2 (MBNL2)	muscleblind-like protein 2 isoform 8 [Homo sapiens]	NP_001369609.1	MBNL2	3.42e-25	muscleblind-like protein 2 isoform X3 [Mus musculus]	2.48e-25	muscleblind, isoform A [Drosophila melanogaster]	1.45e-30
0	2.23474	0.314	0.049	0	1	dd-Smed-v6-13890-0	dd-Smed-v6-13890-0-1	DNA binding | nucleus | regulation of transcription, DNA-templated | transcription, DNA-templated | zinc ion binding	zf-C2H2_4 (1) / zf-C2H2 (1) / zf-H2C2_2 (1) / zf-met (1) / zf-C2H2_6 (1) / zf-C2H2_jaz (1)	C2H2-type zinc finger (2) / Zinc finger (1) / Zinc-finger double domain (1) / Zinc-finger of C2H2 type (1) / Zinc-finger double-stranded RNA-binding (1)	dd_Smed_v4_13890_0_1	Human: zinc finger protein 333 (ZNF333)	zinc finger protein 333 isoform X2 [Homo sapiens]	XP_016882859.1	ZNF333	2.53e-22	predicted gene 9595 [Mus musculus]	1.03e-19	uncharacterized protein Dmel_CG12299 [Drosophila melanogaster]	7.33e-20
0	1.98576	0.315	0.052	0	1	dd-Smed-v6-4582-0	dd-Smed-v6-4582-0-1
0	1.12954	0.997	0.743	0	1	dd-Smed-v6-281-0	dd-Smed-v6-281-0-1	RNA metabolic process | SRP-dependent cotranslational protein targeting to membrane | TORC2 complex | cell proliferation | cellular protein metabolic process | cytosol | cytosolic large ribosomal subunit | gene expression | mRNA metabolic process | molecular_function | nuclear-transcribed mRNA catabolic process, nonsense-mediated decay | nucleotide binding | nucleus | protein binding | rRNA bindi…	Ribosomal_L23 (1) / Ribosomal_L23eN (1)	Ribosomal protein L23 (2)	dd_Smed_v4_281_0_1	Human: ribosomal protein L23a (RPL23A)	60S ribosomal protein L23a [Homo sapiens]	NP_000975.2	RPL23A	4.49e-40	60S ribosomal protein L23a [Mus musculus]	3.8e-40	ribosomal protein L23A, isoform A [Drosophila melanogaster]	2.44e-36
0	2.62622	0.287	0.034	0	1	dd-Smed-v6-9320-0	dd-Smed-v6-9320-0-1		UBA_8 (1) / UBA_4 (1)	UBA-like domain (2)	dd_Smed_v4_9320_0_1	Smed: Smed02609_V2 hypothetical protein
0	2.69675	0.277	0.027	0	1	dd-Smed-v6-30278-0	dd-Smed-v6-30278-0-1				dd_Smed_v4_30278_0_1	Smed: transverse filament protein SYCP-1	synaptonemal complex protein 1 isoform X7 [Homo sapiens]	XP_011540341.1	SYCP1	5.34e-05	synaptonemal complex protein 1 [Mus musculus]	0.000195
0	1.21958	0.998	0.75	0	1	dd-Smed-v6-437-0	dd-Smed-v6-437-0-1	RNA binding | RNA metabolic process | SRP-dependent cotranslational protein targeting to membrane | cellular protein metabolic process | centrosome duplication | cytosol | cytosolic large ribosomal subunit | gene expression | mRNA metabolic process | mitotic spindle elongation | mitotic spindle organization | nuclear-transcribed mRNA catabolic process, nonsense-mediated decay | ribosome | structu…	Ribosomal_L18A (1)	Ribosomal proteins 50S-L18Ae (1)	dd_Smed_v4_437_0_1	PFAM: Ribosomal_L18ae,	60S ribosomal protein L18a [Homo sapiens]	NP_000971.1	RPL18A	3.43e-74	60S ribosomal protein L18a [Mus musculus]	4.64e-74	ribosomal protein L18A [Drosophila melanogaster]	5.42e-69
0	2.26415	0.296	0.048	0	1	dd-Smed-v6-15397-0	dd-Smed-v6-15397-0-1												TNF-receptor-associated factor 4, isoform E [Drosophila melanogaster]	0.002
0	2.0147	0.302	0.054	0	1	dd-Smed-v6-9943-0	dd-Smed-v6-9943-0-1	ATP binding | DNA duplex unwinding | DNA helicase activity | DNA translocase activity | RNA helicase activity | cellular response to DNA damage stimulus | double-strand break repair via homologous recombination | mitotic recombination | nucleus | reciprocal meiotic recombination | response to drug | response to ionizing radiation |	SNF2-rel_dom (1) / Helicase_C (1) / ResIII (1) / DEAD (1) / HDA2-3 (1) / ZGRF1-like_N (1)	SNF2-related domain (1) / Helicase conserved C-terminal domain (1) / Type III restriction enzyme (1) / DEAD (1) / Class II histone deacetylase complex subunits 2 and 3 (1) / DNA helicase ZGRF1-like (1)	dd_Smed_v4_9943_0_1	Human: RAD54 homolog B (S. cerevisiae) (RAD54B)	DNA repair and recombination protein RAD54B isoform 1 [Homo sapiens]	NP_036547.1	RAD54B	1.18e-169	DNA repair and recombination protein RAD54B isoform 1 [Mus musculus]	4.16e-175	okra [Drosophila melanogaster]	3.09e-104
0	1.02359	0.998	0.752	0	1	dd-Smed-v6-174-0	dd-Smed-v6-174-0-1	SH2 domain binding | activation of cysteine-type endopeptidase activity involved in apoptotic process | catalytic step 2 spliceosome | cell cycle | cuticle development | cysteine-type endopeptidase activator activity involved in apoptotic process | cytoplasm | cytoskeleton | dendrite | gastrulation | ion channel inhibitor activity | locomotory behavior | mRNA splicing, via spliceosome | microtubu…			dd_Smed_v4_174_0_1	Human: guanine nucleotide binding protein (G protein), beta polypeptide 2-like 1 (GNB2L1)	receptor of activated protein C kinase 1 [Homo sapiens]	NP_006089.1	RACK1	1.3e-177	receptor of activated protein C kinase 1 [Mus musculus]	1.1e-177	receptor of activated protein kinase C 1, isoform A [Drosophila melanogaster]	8.95e-161
0	1.98068	0.298	0.053	0	1	dd-Smed-v6-13240-0	dd-Smed-v6-13240-0-1
0	2.70412	0.28	0.037	0	1	dd-Smed-v6-24476-0	dd-Smed-v6-24476-0-1
0	2.11298	0.285	0.049	0	1	dd-Smed-v6-7824-0	dd-Smed-v6-7824-0-1	B cell differentiation | DNA binding | PML body | RNA polymerase II core promoter sequence-specific DNA binding | T cell differentiation | chromatin binding | core promoter proximal region sequence-specific DNA binding | definitive hemopoiesis | double-stranded DNA binding | embryonic camera-type eye morphogenesis | embryonic placenta development | embryonic process involved in female pregnancy |…	zf-C2H2 (1) / zf-H2C2_2 (1) / zf-C2H2_4 (1) / zf-C2H2_6 (1)	Zinc finger (1) / Zinc-finger double domain (1) / C2H2-type zinc finger (2)	dd_Smed_v4_7824_0_1	Smed: Sp5	transcription factor Sp4 isoform 3 [Homo sapiens]	NP_001313472.1	SP4	1.34e-45	transcription factor Sp3 isoform 2 [Mus musculus]	2.84e-45	Sp1, isoform B [Drosophila melanogaster]	3.48e-40
0	0.932618	0.998	0.765	0	1	dd-Smed-v6-226-0	dd-Smed-v6-226-0-1	RNA binding | RNA metabolic process | SRP-dependent cotranslational protein targeting to membrane | cellular protein metabolic process | cellular response to interleukin-4 | cytosol | cytosolic small ribosomal subunit | fibroblast growth factor binding | formation of translation preinitiation complex | gene expression | intracellular | lipid particle | mRNA metabolic process | nuclear-transcribed…	Ribosomal_S5 (1) / Ribosomal_S5_C (1)	Ribosomal protein S5 (2)	dd_Smed_v4_226_0_1	Smed: unknown	40S ribosomal protein S2 [Homo sapiens]	NP_002943.2	RPS2	6.18e-100	40S ribosomal protein S2 [Mus musculus]	8.54e-100	ribosomal protein S2, isoform A [Drosophila melanogaster]	4.4e-105
0	0.948072	0.999	0.771	0	1	dd-Smed-v6-316-0	dd-Smed-v6-316-0-1	cytoplasm | cytosol | protein binding | protein deubiquitination | regulation of ER to Golgi vesicle-mediated transport	NTF2 (1) / RRM_1 (1) / RRM_7 (1) / NXF_NTF2 (1) / RRM_PARP14_3 (1)	Nuclear transport factor 2 (NTF2) domain (1) / RNA recognition motif (2) / Nuclear RNA export factor (1) / PARP14 (1)	dd_Smed_v4_316_0_1	Human: GTPase activating protein (SH3 domain) binding protein 1 (G3BP1)	ras GTPase-activating protein-binding protein 1 [Homo sapiens]	NP_938405.1	G3BP1	3.01e-22	ras GTPase-activating protein-binding protein 1 [Mus musculus]	8.09e-22	rasputin, isoform G [Drosophila melanogaster]	3.46e-25
0	1.67453	1	0.772	0	1	dd-Smed-v6-141-0	dd-Smed-v6-141-0-1	'de novo' protein folding | ATP binding | ATPase activity | B cell activation | B cell cytokine production | B cell proliferation | DNA replication origin binding | Golgi apparatus | MyD88-dependent toll-like receptor signaling pathway | T cell activation | activation of cysteine-type endopeptidase activity involved in apoptotic process | cell surface | cellular protein metabolic process | cellul…	Cpn60_TCP1 (1)	TCP-1 (1)	dd_Smed_v4_141_0_1	Smed: Hsp60	60 kDa heat shock protein, mitochondrial [Homo sapiens]	NP_955472.1	HSPD1	0	60 kDa heat shock protein, mitochondrial [Mus musculus]	0	heat shock protein 60A, isoform B [Drosophila melanogaster]	0
0	2.22542	0.268	0.041	0	1	dd-Smed-v6-18815-0	dd-Smed-v6-18815-0-1
0	2.3467	0.251	0.032	0	1	dd-Smed-v6-2079-0	dd-Smed-v6-2079-0-1
0	2.22786	0.25	0.034	0	1	dd-Smed-v6-21773-0	dd-Smed-v6-21773-0-1
0	0.979392	0.999	0.785	0	1	dd-Smed-v6-161-0	dd-Smed-v6-161-0-1	DNA repair | DNA-(apurinic or apyrimidinic site) lyase activity | RNA binding | RNA metabolic process | SRP-dependent cotranslational protein targeting to membrane | cellular protein metabolic process | cytoplasm | cytosol | cytosolic large ribosomal subunit | gene expression | lipid particle | mRNA metabolic process | modulation by virus of host morphology or physiology | nuclear-transcribed mRN…	Ribosomal_L10 (1) / RL10P_insert (1) / Ribosomal_60s (1)	Ribosomal protein L10 (1) / Insertion domain in 60S ribosomal protein L10P (1) / 60s Acidic ribosomal protein (1)	dd_Smed_v4_161_0_1	Human: ribosomal protein, large, P0 (RPLP0)	60S acidic ribosomal protein P0 [Homo sapiens]	NP_444505.1	RPLP0	1.13e-85	60S acidic ribosomal protein P0 [Mus musculus]	6.34e-84	ribosomal protein LP0, isoform A [Drosophila melanogaster]	3.62e-95
0	2.41867	0.248	0.038	0	1	dd-Smed-v6-18874-0	dd-Smed-v6-18874-0-1
0	0.998753	0.999	0.79	0	1	dd-Smed-v6-296-0	dd-Smed-v6-296-0-1	RNA binding | RNA metabolic process | SRP-dependent cotranslational protein targeting to membrane | cellular protein metabolic process | cytosol | cytosolic large ribosomal subunit | gene expression | mRNA metabolic process | membrane | molecular_function | nuclear-transcribed mRNA catabolic process, nonsense-mediated decay | polysomal ribosome | protein binding | ribosome biogenesis | structural…	Ribosomal_L7Ae (1)	Ribosomal protein L7Ae (1)	dd_Smed_v4_296_0_1	Human: ribosomal protein L7a (RPL7A)	60S ribosomal protein L7a [Homo sapiens]	NP_000963.1	RPL7A	3.46e-106	60S ribosomal protein L7a [Mus musculus]	2.71e-106	ribosomal protein L7A, isoform G [Drosophila melanogaster]	1.76e-95
0	1.5227	0.999	0.791	0	1	dd-Smed-v6-308-0	dd-Smed-v6-308-0-1	autophagic cell death | cellular protein metabolic process | cytoplasm | cytosol | eukaryotic translation elongation factor 1 complex | gene expression | intracellular | lipid particle | microtubule associated complex | nucleus | protein binding | response to virus | salivary gland cell autophagic cell death | translation | translation elongation factor activity | translational elongation	EF1G (1) / GST_C (1) / GST_C_3 (1) / Arc1p_N_like (1) / BUD22 (1) / GST_C_2 (1) / GST_C_6 (1) / O-antigen_lig (1)	Elongation factor 1 gamma (1) / Glutathione S-transferase (4) / Nuclear-export cofactor Arc1p (1) / BUD22 (1) / O-antigen ligase like membrane protein (1)	dd_Smed_v4_308_0_1	Human: eukaryotic translation elongation factor 1 gamma (EEF1G)	elongation factor 1-gamma [Homo sapiens]	NP_001395.1	EEF1G	2.25e-109	elongation factor 1-gamma [Mus musculus]	1.52e-107	eukaryotic translation elongation factor 1 gamma, isoform B [Drosophila melanogaster]	3.94e-94
0	1.04931	0.999	0.792	0	1	dd-Smed-v6-156-0	dd-Smed-v6-156-0-1	RNA metabolic process | SRP-dependent cotranslational protein targeting to membrane | cellular protein metabolic process | cytoplasm | cytosol | cytosolic small ribosomal subunit | gene expression | lipid particle | mRNA metabolic process | maturation of SSU-rRNA from tricistronic rRNA transcript (SSU-rRNA, 5.8S rRNA, LSU-rRNA) | neurogenesis | nuclear-transcribed mRNA catabolic process, nonsense…	Ribosomal_S8e (1)	Ribosomal protein S8e (1)	dd_Smed_v4_156_0_1	Human: ribosomal protein S8 (RPS8)	40S ribosomal protein S8 [Homo sapiens]	NP_001003.1	RPS8	9.24e-81	40S ribosomal protein S8 [Mus musculus]	7.81e-81	ribosomal protein S8, isoform C [Drosophila melanogaster]	1.8e-78
0	2.62739	0.235	0.029	0	1	dd-Smed-v6-16848-0	dd-Smed-v6-16848-0-1	cellular protein metabolic process | cytosol | eukaryotic translation initiation factor 3 complex | gene expression | protein binding | translation | translation initiation factor activity | translational initiation	eIF-3c_N (1) / PCI (1)	Eukaryotic translation initiation factor 3 subunit 8 N-terminus (1) / PCI domain (1)	dd_Smed_v4_16848_0_1	Smed: strain CIWsx2 eukaryotic translation initiation factor 3 subunit C	eukaryotic translation initiation factor 3 subunit C-like protein isoform X2 [Homo sapiens]	XP_016879110.1	EIF3CL	3.38e-156	eukaryotic translation initiation factor 3 subunit C [Mus musculus]	1.08e-153	eukaryotic translation initiation factor 3 subunit c, isoform A [Drosophila melanogaster]	8.66e-149
0	2.59522	0.233	0.031	0	1	dd-Smed-v6-18778-0	dd-Smed-v6-18778-0-1	ATP binding | DNA replication | DNA replication checkpoint | G1/S transition of mitotic cell cycle | cell cycle | cell cycle checkpoint | cell division | chromatin binding | cytoplasm | cytosol | kinase binding | mitotic S phase | mitotic cell cycle | mitotic nuclear division | negative regulation of DNA replication | negative regulation of cell proliferation | nucleoplasm | nucleoside-triphospha…	Cdc6_C (1) / Cdc6-ORC-like_ATPase_lid (1) / Cdc6_lid (1) / AAA_22 (1) / AAA_lid_10 (1) / AAA (1)	CDC6 (1) / Cdc6 (1) / Cdc6 AAA (1) / AAA domain (1) / AAA lid domain (1) / ATPase family associated with various cellular activities (AAA) (1)	dd_Smed_v4_18778_0_1	Human: cell division cycle 6 (CDC6)	cell division control protein 6 homolog [Homo sapiens]	NP_001245.1	CDC6	1.55e-49	cell division control protein 6 homolog isoform c [Mus musculus]	4.83e-55	Cdc6 [Drosophila melanogaster]	2.14e-41
0	1.03029	0.996	0.8	0	1	dd-Smed-v6-114-0	dd-Smed-v6-114-0-1				dd_Smed_v4_114_0_1	Human: Y box binding protein 3 (YBX3)	Y-box-binding protein 3 isoform X3 [Homo sapiens]	XP_011519173.1	YBX3	3.78e-27	Y-box-binding protein 3 short isoform [Mus musculus]	8.22e-27	ypsilon schachtel, isoform A [Drosophila melanogaster]	1.11e-25
0	2.11614	0.222	0.029	0	1	dd-Smed-v6-12317-0	dd-Smed-v6-12317-0-1		Homeodomain (1)	Homeodomain (1)	dd_Smed_v4_12317_0_1	Human: mesenchyme homeobox 1 (MEOX1)	homeobox protein MOX-1 isoform 3 [Homo sapiens]	NP_001035091.1	MEOX1	3.43e-26	homeobox protein MOX-1 [Mus musculus]	1.11e-24	buttonless [Drosophila melanogaster]	4.29e-24
0	2.6468	0.214	0.027	0	1	dd-Smed-v6-12467-0	dd-Smed-v6-12467-0-1	nucleus | regulation of transcription, DNA-templated | sequence-specific DNA binding | transcription factor activity, sequence-specific DNA binding	Homeodomain (1) / Homeobox_KN (1)	Homeodomain (1) / Homeobox KN domain (1)	dd_Smed_v4_12467_0_1	Human: homeobox C12 (HOXC12)	homeobox protein Hox-C12 [Homo sapiens]	NP_776272.1	HOXC12	3.02e-15	homeobox protein Hox-C12 [Mus musculus]	3.89e-15	abdominal B, isoform G [Drosophila melanogaster]	5.43e-17
0	3.23303	0.189	0.013	0	1	dd-Smed-v6-44754-0	dd-Smed-v6-44754-0-1												uncharacterized protein Dmel_CG43867, isoform H [Drosophila melanogaster]	0.025
0	1.03404	0.999	0.825	0	1	dd-Smed-v6-108-0	dd-Smed-v6-108-0-1	RNA binding | RNA metabolic process | SRP-dependent cotranslational protein targeting to membrane | cellular protein metabolic process | centrosome duplication | cytosol | cytosolic large ribosomal subunit | gene expression | mRNA metabolic process | mitotic spindle elongation | mitotic spindle organization | nuclear-transcribed mRNA catabolic process, nonsense-mediated decay | rRNA binding | rib…	Ribosomal_L2_C (1) / Ribosomal_L2 (1)	Ribosomal Proteins L2 (2)	dd_Smed_v4_108_0_1	Human: ribosomal protein L8 (RPL8)	60S ribosomal protein L8 [Homo sapiens]	NP_150644.1	RPL8	1.25e-131	60S ribosomal protein L8 [Mus musculus]	1.05e-131	ribosomal protein L8, isoform B [Drosophila melanogaster]	3.63e-133
0	1.22651	1	0.832	0	1	dd-Smed-v6-62-0	dd-Smed-v6-62-0-1		zf-CCHC (1) / zf-CCHC_3 (1) / zf-CCHC_4 (1) / zf-CCHC_6 (1) / zf-CCHC_5 (1)	Zinc knuckle (4) / GAG-polyprotein viral zinc-finger (1)	dd_Smed_v4_62_0_1	Human: CCHC-type zinc finger, nucleic acid binding protein (CNBP)6	cellular nucleic acid-binding protein isoform 5 [Homo sapiens]	NP_001120667.1	CNBP	2.21e-18	zinc finger CCHC domain-containing protein 13 [Mus musculus]	7.67e-19	CCHC-type zinc finger nucleic acid binding protein, isoform A [Drosophila melanogaster]	3.69e-17
0	1.12065	0.999	0.835	0	1	dd-Smed-v6-93-0	dd-Smed-v6-93-0-1	RNA catabolic process | RNA processing | blood coagulation | cytoplasm | cytoplasmic stress granule | nucleotide binding | nucleus | poly(A) binding | poly(C) RNA binding | poly(U) RNA binding | protein binding | ribonucleoprotein complex | translation	RRM_1 (1) / MLLE (1) / RRM_Nup35 (1) / RRM_5 (1) / RRM_7 (1) / RRM_occluded (1) / Nup35_RRM_2 (1) / RBD_DEAH11 (1)	RNA recognition motif (3) / MLLE domain (1) / Nup53 (2) / Occluded RNA-recognition motif (1) / DEAH11-like (1)	dd_Smed_v4_93_0_1	Smed: unknown	polyadenylate-binding protein 1 isoform X1 [Homo sapiens]	XP_005250918.1	PABPC1	0	polyadenylate-binding protein 1 isoform X1 [Mus musculus]	0	poly(A) binding protein, isoform C [Drosophila melanogaster]	2.25e-165
0	0.987951	1	0.841	0	1	dd-Smed-v6-127-0	dd-Smed-v6-127-0-1	RNA binding | RNA metabolic process | SRP-dependent cotranslational protein targeting to membrane | cellular protein metabolic process | cellular response to interleukin-4 | centrosome duplication | centrosome organization | cytoplasm | cytosol | cytosolic large ribosomal subunit | cytosolic ribosome | gene expression | intracellular | mRNA metabolic process | mitotic spindle elongation | mitotic…	Ribosomal_L3 (1)	Ribosomal protein L3 (1)	dd_Smed_v4_127_0_1	Human: ribosomal protein L3 (RPL3)	60S ribosomal protein L3 isoform a [Homo sapiens]	NP_000958.1	RPL3	0	60S ribosomal protein L3 [Mus musculus]	0	ribosomal protein L3, isoform H [Drosophila melanogaster]	0
0	0.98885	0.999	0.851	0	1	dd-Smed-v6-601-0	dd-Smed-v6-601-0-1	DNA binding | chromatin assembly or disassembly | nucleosome | nucleosome assembly | nucleus	Linker_histone (1)	linker histone H1 and H5 family (1)	dd_Smed_v4_601_0_1	Smed: clone PL04013A1A11 histone H1	histone H1.8 isoform 1 [Homo sapiens]	NP_722575.1	H1-8	3.75e-08	histone H1.8 isoform 1 [Mus musculus]	1.27e-08	histone H1 [Drosophila melanogaster]	5.66e-17
0	0.792873	1	0.853	0	1	dd-Smed-v6-211-0	dd-Smed-v6-211-0-1		Ribosomal_L4 (1) / Ribos_L4_asso_C (1)	Ribosomal protein L4 (1) / 60S ribosomal protein L4 C-terminal domain (1)	dd_Smed_v4_211_0_1	Human: ribosomal protein L4 (RPL4)	60S ribosomal protein L4 [Homo sapiens]	NP_000959.2	RPL4	2.07e-112	60S ribosomal protein L4 isoform X1 [Mus musculus]	2.88e-113	ribosomal protein L4 [Drosophila melanogaster]	1.01e-114
0	1.20259	1	0.856	0	1	dd-Smed-v6-756-0	dd-Smed-v6-756-0-1	P granule | RNA binding | RNA interference | Yb body | cell differentiation | cell fate determination | chromatin silencing | chromatoid body | chromocenter | cytoplasm | euchromatin | female germ-line stem cell asymmetric division | gene silencing by RNA | germ-line stem cell division | germ-line stem cell population maintenance | mRNA binding | mRNA cap binding complex | male germ-line stem cel…			dd_Smed_v4_756_0_1	Smed: PIWI-like protein 2 (wi-2)	piwi-like protein 1 isoform X1 [Homo sapiens]	XP_024305045.1	PIWIL1	3.51e-71	piwi-like protein 1 isoform X1 [Mus musculus]	8.15e-71	P-element induced wimpy testis, isoform A [Drosophila melanogaster]	1.13e-72
0	1.18406	1	0.895	0	1	dd-Smed-v6-186-0	dd-Smed-v6-186-0-1	GTP binding | GTPase activity | cytoplasm | cytosol | lipid particle | microtubule associated complex | mitotic spindle elongation | mitotic spindle organization | nucleotide binding | polysome | protein binding | ribonucleoprotein complex | translation | translation elongation factor activity | translational elongation |	GTP_EFTU (1) / EFG_IV (1) / EFG_C (1) / EFG_III (1) / GTP_EFTU_D2 (1) / EF-G_D2 (1) / MMR_HSR1 (1) / EFL1 (1)	Elongation factor Tu GTP binding domain (1) / Elongation factor G (1) / Elongation factor G C-terminus (1) / Elongation Factor G (1) / Elongation factor Tu domain 2 (1) / Elongation factor G domain 2 (1) / 50S ribosome-binding GTPase (1) / Elongation factor-like GTPase 1-like domain (1)	dd_Smed_v4_186_0_1	Human: eukaryotic translation elongation factor 2 (EEF2)	elongation factor 2 [Homo sapiens]	NP_001952.1	EEF2	0	elongation factor 2 [Mus musculus]	0	eukaryotic translation elongation factor 2, isoform C [Drosophila melanogaster]	0
0	0.807342	1	0.898	0	1	dd-Smed-v6-50-0	dd-Smed-v6-50-0-1		Mito_carr (1)	Mitochondrial carrier protein (1)	dd_Smed_v4_50_0_1	Human: solute carrier family 25 (mitochondrial carrier; adenine nucleotide translocator), member 6 (SLC25A6)	ADP/ATP translocase 3 [Homo sapiens]	NP_001627.2	SLC25A6	2.06e-85	ADP/ATP translocase 2 [Mus musculus]	5.26e-85	stress-sensitive B, isoform D [Drosophila melanogaster]	1.05e-83
0	1.86073	1	0.924	0	1	dd-Smed-v6-56-0	dd-Smed-v6-56-0-1	ATP binding | ATPase activity | CTP binding | G2/M transition of mitotic cell cycle | GTP binding | TPR domain binding | UTP binding | apical plasma membrane | axon guidance | basolateral plasma membrane | brush border membrane | cell surface | chaperone-mediated protein complex assembly | cytoplasm | cytosol | dATP binding | extracellular matrix | identical protein binding | intracellular | ion …	HSP90 (1) / HATPase_c_3 (1) / HATPase_c (1)	Hsp90 protein (1) / Histidine kinase- (2)	dd_Smed_v4_56_0_1	Human: heat shock protein 90kDa alpha (cytosolic), class A member 1 (HSP90AA1)	heat shock protein HSP 90-alpha isoform 2 [Homo sapiens]	NP_005339.3	HSP90AA1	0	heat shock protein HSP 90-alpha [Mus musculus]	0	heat shock protein 83, isoform A [Drosophila melanogaster]	0
0	1.08428	1	0.964	0	1	dd-Smed-v6-30-0	dd-Smed-v6-30-0-1	GTP binding | GTPase activity | cellular protein metabolic process | cytoplasm | cytosol | eukaryotic translation elongation factor 1 complex | gene expression | negative regulation of apoptotic process | neuronal cell body | nucleotide binding | nucleus | protein binding | protein kinase binding | regulation of transcription, DNA-templated | transcription, DNA-templated | translation | translati…	GTP_EFTU (1) / GTP-eEF1A_C (1) / GTP_EFTU_D3 (1) / GTP_EFTU_D2 (1) / MMR_HSR1 (1) / GTP_EFTU_D4 (1)	Elongation factor Tu GTP binding domain (1) / GTP-eEF1A C-terminal domain-like (1) / Elongation factor Tu C-terminal domain (1) / Elongation factor Tu domain 2 (1) / 50S ribosome-binding GTPase (1) / Elongation factor Tu domain 4 (1)	dd_Smed_v4_30_0_1	Human: eukaryotic translation elongation factor 1 alpha 1 (EEF1A1)	elongation factor 1-alpha 1 [Homo sapiens]	NP_001393.1	EEF1A1	0	elongation factor 1-alpha 1 [Mus musculus]	0	eukaryotic translation elongation factor 1 alpha 2, isoform C [Drosophila melanogaster]	0
7.38882e-308	0.981936	0.997	0.714	2.07205e-303	1	dd-Smed-v6-596-0	dd-Smed-v6-596-0-1	ATP binding | ATP-dependent RNA helicase activity | RNA binding | biological_process | helicase activity | hydrolase activity | intracellular | metabolic process | molecular_function | nucleotide binding	DEAD (1) / Helicase_C (1) / KH_1 (1) / KH_2 (1) / ResIII (1) / KH_5 (1) / CMS1 (1)	DEAD (1) / Helicase conserved C-terminal domain (1) / KH domain (2) / Type III restriction enzyme (1) / NusA-like KH domain (1) / U3-containing 90S pre-ribosomal complex subunit (1)	dd_Smed_v4_596_0_1	Human: DEAD (Asp-Glu-Ala-Asp) box polypeptide 43 (DDX43)	probable ATP-dependent RNA helicase DDX43 [Homo sapiens]	NP_061135.2	DDX43	8.17e-122	probable ATP-dependent RNA helicase DDX43 isoform X2 [Mus musculus]	1.77e-126	uncharacterized protein Dmel_CG7878 [Drosophila melanogaster]	3.54e-133
5.52459e-307	1.37939	0.641	0.2	1.54926e-302	1	dd-Smed-v6-4407-0	dd-Smed-v6-4407-0-1
1.16512e-306	1.57055	0.476	0.12	3.26733e-302	1	dd-Smed-v6-8477-0	dd-Smed-v6-8477-0-1	catalytic activity | cellular_component | flavin adenine dinucleotide binding | metal ion binding | nucleic acid binding | oxidation-reduction process | oxidoreductase activity | tRNA dihydrouridine synthase activity | tRNA processing | zinc ion binding	Dus (1) / zf-CCCH_4 (1)	Dihydrouridine synthase (Dus) (1) / CCCH-type zinc finger (1)	dd_Smed_v4_8477_0_1	Human: dihydrouridine synthase 3-like (S. cerevisiae) (DUS3L)	tRNA-dihydrouridine(47) synthase [NAD(P)(+)]-like isoform 1 [Homo sapiens]	NP_064560.2	DUS3L	0	tRNA-dihydrouridine(47) synthase [NAD(P)(+)]-like isoform 1 [Mus musculus]	0	uncharacterized protein Dmel_CG10463 [Drosophila melanogaster]	1.2e-163
1.49667e-306	1.39114	0.364	0.076	4.19712e-302	1	dd-Smed-v6-8580-0	dd-Smed-v6-8580-0-1	Golgi apparatus | Golgi membrane | O-glycan processing | carbohydrate binding | cellular protein metabolic process | integral component of membrane | membrane | metabolic process | perinuclear region of cytoplasm | polypeptide N-acetylgalactosaminyltransferase activity | post-translational protein modification | protein O-linked glycosylation | transferase activity | transferase activity, transfe…	Glycos_transf_2 (1) / Glyco_transf_7C (1)	Glycosyl transferase family 2 (1) / N-terminal domain of galactosyltransferase (1)	dd_Smed_v4_8580_0_1	Human: UDP-N-acetyl-alpha-D-galactosamine:polypeptide N-acetylgalactosaminyltransferase 6 (GalNAc-T6) (GALNT6)	polypeptide N-acetylgalactosaminyltransferase 6 isoform X1 [Homo sapiens]	XP_024304585.1	GALNT6	1.25e-133	polypeptide N-acetylgalactosaminyltransferase 6 isoform X1 [Mus musculus]	1.82e-133	polypeptide N-Acetylgalactosaminyltransferase 9, isoform B [Drosophila melanogaster]	1.03e-156
4.25666e-306	1.42375	0.553	0.156	1.1937e-301	1	dd-Smed-v6-8736-0	dd-Smed-v6-8736-0-1	RNA binding | cell cycle | cell division | cytoplasm | exonuclease activity | hydrolase activity | mitotic nuclear division | mitotic sister chromatid separation | negative regulation of cell proliferation | nuclease activity | ribonuclease activity	RNB (1)	RNB domain (1)	dd_Smed_v4_8736_0_1	Human: DIS3 mitotic control homolog (S. cerevisiae)-like 2 (DIS3L2)	DIS3-like exonuclease 2 isoform 1 [Homo sapiens]	NP_689596.4	DIS3L2	2.16e-66	DIS3-like exonuclease 2 isoform X7 [Mus musculus]	1.71e-65	Dis3, isoform A [Drosophila melanogaster]	7.2e-53
4.85251e-306	1.59426	0.466	0.117	1.36079e-301	1	dd-Smed-v6-10108-0	dd-Smed-v6-10108-0-1	ATP binding | ATP-dependent helicase activity | RNA splicing | catalytic step 2 spliceosome | cellular_component | exosome (RNase complex) | fin regeneration | helicase activity | hydrolase activity | hydrolase activity, acting on acid anhydrides | hydrolase activity, acting on acid anhydrides, in phosphorus-containing anhydrides | mRNA processing | mRNA splicing, via spliceosome | maturation of …	DSHCT (1) / DEAD (1) / MTR4_beta-barrel (1) / ResIII (1) / MTR4-like_stalk (1) / Helicase_C (1) / DEXQc_Suv3 (1) / nSTAND3 (1)	DSHCT (NUC185) domain (1) / DEAD (1) / Mtr4-like (1) / Type III restriction enzyme (1) / Exosome RNA helicase MTR4-like (1) / Helicase conserved C-terminal domain (1) / DEXQ-box helicase domain of Suv3 (1) / Novel STAND NTPase 3 (1)	dd_Smed_v4_10108_0_1	Human: superkiller viralicidic activity 2-like 2 (S. cerevisiae) (SKIV2L2)	exosome RNA helicase MTR4 [Homo sapiens]	NP_056175.3	MTREX	0	exosome RNA helicase MTR4 [Mus musculus]	0	Mtr4 helicase [Drosophila melanogaster]	0
9.59555e-306	2.79303	0.19	0.024	2.69088e-301	1	dd-Smed-v6-19436-0	dd-Smed-v6-19436-0-1	DNA binding | nucleus | regulation of transcription, DNA-templated | transcription, DNA-templated | zinc ion binding	zf-C2H2 (1) / zf-H2C2_2 (1) / zf-C2H2_4 (1) / zf-C2H2_6 (1)	Zinc finger (1) / Zinc-finger double domain (1) / C2H2-type zinc finger (2)	dd_Smed_v4_19436_0_1	Human: zinc finger protein 530 (ZNF530)	zinc finger and SCAN domain-containing protein 30 isoform X1 [Homo sapiens]	XP_016881004.1	ZSCAN30	4.8e-19	zinc finger and SCAN domain-containing protein 22 isoform a [Mus musculus]	1.39e-18	jim, isoform E [Drosophila melanogaster]	1.36e-16
2.05709e-305	1.26256	0.743	0.257	5.76869e-301	1	dd-Smed-v6-11647-0	dd-Smed-v6-11647-0-1		zf-C2H2 (1) / zf-C2H2_4 (1) / zf-met (1) / DUF7128 (1)	Zinc finger (1) / C2H2-type zinc finger (1) / Zinc-finger of C2H2 type (1) / Domain of unknown function (DUF7128) (1)	dd_Smed_v4_11647_0_1	Human: PR domain containing 5 (PRDM5)	PR domain zinc finger protein 5 isoform 4 [Homo sapiens]	NP_001366033.1	PRDM5	1.9e-09	PR domain zinc finger protein 5 isoform 2 [Mus musculus]	5.99e-10	uncharacterized protein Dmel_CG2889, isoform A [Drosophila melanogaster]	1.04e-06
8.63929e-305	1.51244	0.541	0.15	2.42272e-300	1	dd-Smed-v6-3243-0	dd-Smed-v6-3243-0-1	RNA processing | RNA-3'-phosphate cyclase activity | nucleolus | nucleus | ribosome biogenesis			dd_Smed_v4_3243_0_1	Human: RNA terminal phosphate cyclase-like 1 (RCL1)	RNA 3'-terminal phosphate cyclase-like protein isoform a [Homo sapiens]	NP_005763.3	RCL1	1.18e-54	RNA 3'-terminal phosphate cyclase-like protein [Mus musculus]	1.5e-54	Rtc1 [Drosophila melanogaster]	8.09e-60
1.50415e-304	1.19242	0.826	0.314	4.21808e-300	1	dd-Smed-v6-1652-0	dd-Smed-v6-1652-0-1		LEM (1)	LEM domain (1)	dd_Smed_v4_1652_0_1	PFAM: LEM,
4.1845e-303	1.72379	0.314	0.06	1.17346e-298	1	dd-Smed-v6-21601-0	dd-Smed-v6-21601-0-1
5.97932e-303	1.36196	0.399	0.09	1.67678e-298	1	dd-Smed-v6-21084-0	dd-Smed-v6-21084-0-1
1.99669e-302	1.3625	0.278	0.047	5.59933e-298	1	dd-Smed-v6-824-0	dd-Smed-v6-824-0-1		Dynein_light (1) / EF-hand_6 (1) / EF-hand_7 (1) / EF-hand_1 (1) / EF-hand_8 (1)	Dynein light chain type 1 (1) / EF-hand domain (1) / EF-hand domain pair (2) / EF hand domain (1)	dd_Smed_v4_824_0_1	PFAM: EF_hand_5, EF_hand_4, efhand,
3.36355e-302	1.67169	0.376	0.082	9.4324e-298	1	dd-Smed-v6-9065-0	dd-Smed-v6-9065-0-1	ATP binding | anaphase-promoting complex-dependent proteasomal ubiquitin-dependent protein catabolic process | cell cycle | cell division | cell projection organization | centrosome | cytoplasm | cytoskeleton | cytosol | kinase activity | microtubule | midbody | mitotic cell cycle | mitotic nuclear division | nucleotide binding | nucleus | perinuclear region of cytoplasm | phosphatidylinositol-me…	Pkinase (1) / PK_Tyr_Ser-Thr (1) / Kinase-like (1) / ABC1 (1) / Kdo (1) / Pkinase_fungal (1)	Protein kinase domain (1) / Protein tyrosine and serine (1) / Kinase-like (1) / ABC1 atypical kinase-like domain (1) / Lipopolysaccharide kinase (Kdo (1) / Fungal protein kinase (1)	dd_Smed_v4_9065_0_1	Smed: Smed00815_V2 aurora kinase-1	aurora kinase A isoform X2 [Homo sapiens]	XP_024307742.1	AURKA	1.71e-98	aurora kinase A isoform X1 [Mus musculus]	1.4e-98	aurora A [Drosophila melanogaster]	1e-87
1.00922e-301	1.12701	0.936	0.452	2.83016e-297	1	dd-Smed-v6-2875-0	dd-Smed-v6-2875-0-1	DNA binding | cell maturation | cellular_component | compound eye development | core-binding factor complex | definitive hemopoiesis | lymphocyte differentiation | myeloid cell differentiation | nucleus | osteoblast differentiation | positive regulation of transcription from RNA polymerase II promoter | protein binding | protein heterodimerization activity | regulation of hemocyte proliferation |…	CBF_beta (1)	Core binding factor beta subunit (1)	dd_Smed_v4_2875_0_1	Human: core-binding factor, beta subunit (CBFB)	core-binding factor subunit beta isoform 2 [Homo sapiens]	NP_001746.1	CBFB	1.6e-19	core-binding factor subunit beta isoform 4 [Mus musculus]	1.6e-19	brother [Drosophila melanogaster]	9.84e-26
1.20818e-301	0.894712	1	0.804	3.3881e-297	1	dd-Smed-v6-151-0	dd-Smed-v6-151-0-1	5S rRNA binding | RNA binding | RNA metabolic process | SRP-dependent cotranslational protein targeting to membrane | cellular protein metabolic process | cytoplasm | cytosol | cytosolic large ribosomal subunit | gene expression | intracellular | mRNA metabolic process | nuclear-transcribed mRNA catabolic process, nonsense-mediated decay | nucleolus | nucleus | protein binding | rRNA binding | rR…	Ribosomal_L5e (1) / Ribosomal_L18_c (1)	Ribosomal large subunit proteins 60S L5 (1) / Ribosomal L18 C-terminal region (1)	dd_Smed_v4_151_0_1	Human: ribosomal protein L5 (RPL5)	60S ribosomal protein L5 [Homo sapiens]	NP_000960.2	RPL5	1.45e-84	60S ribosomal protein L5 [Mus musculus]	3.25e-84	ribosomal protein L5, isoform H [Drosophila melanogaster]	1.65e-91
1.2638e-301	1.21825	0.568	0.163	3.54406e-297	1	dd-Smed-v6-9775-0	dd-Smed-v6-9775-0-1		MAD (1)	Mitotic checkpoint protein (1)
1.11801e-300	1.1857	0.8	0.301	3.13522e-296	1	dd-Smed-v6-6196-0	dd-Smed-v6-6196-0-1		Kelch_HCF (1) / Kelch_KLHDC2_KLHL20_DRC7 (1) / Kelch_3 (1) / Beta-prop_ATRN-LZTR1 (1) / Kelch_4 (1) / Kelch_1 (1) / Kelch_6 (1) / Kelch_2 (1) / NANM (1) / fn3 (1) / Kelch_FKB95 (1)	Host cell factor (1) / KLHDC2 (1) / Galactose oxidase (2) / Attractin (1) / Kelch motif (3) / N-acetylneuraminate epimerase (1) / Fibronectin type III domain (1) / FKB95 (1)	dd_Smed_v4_6196_0_1	Smed: Smed00935_V2 host cell factor-1	host cell factor 1 isoform X2 [Homo sapiens]	XP_006724879.1	HCFC1	5.16e-173	host cell factor 1 isoform X2 [Mus musculus]	2.28e-172	host cell factor, isoform G [Drosophila melanogaster]	1.95e-153
2.42072e-300	0.992508	0.993	0.664	6.78843e-296	1	dd-Smed-v6-802-0	dd-Smed-v6-802-0-1	DNA binding | DNA binding, bending | TBP-class protein binding | chromatin remodeling | developmental process | leg disc development | negative regulation of RNA polymerase II transcriptional preinitiation complex assembly | negative regulation of antimicrobial humoral response | negative regulation of transcription from RNA polymerase II promoter | nucleus | polytene chromosome | positive regula…	DUF1232 (1) / zf-RING_2 (1) / zf-C3HC4_3 (1) / zf-C3HC4 (1) / zf-RING_UBOX (1) / zf-C3HC4_4 (1) / zf-RING_5 (1) / zf-C3HC4_2 (1) / RING_XB3-XBAT31 (1)	Protein of unknown function (DUF1232) (1) / Ring finger domain (1) / Zinc finger (3) / RING-type zinc-finger (1) / zinc finger of C3HC4-type (1) / zinc-RING finger domain (1) / E3 ubiquitin-protein ligase XB3 (1)	dd_Smed_v4_802_0_1	Smed: Smed02317_V2 high mobility group-1	high mobility group protein B1 isoform X1 [Homo sapiens]	XP_024305109.1	HMGB1	4.49e-43	high mobility group protein B1 [Mus musculus]	3.8e-43	dorsal switch protein 1, isoform B [Drosophila melanogaster]	2.25e-50
2.23325e-299	1.09763	0.947	0.506	6.26271e-295	1	dd-Smed-v6-283-0	dd-Smed-v6-283-0-1	ATP binding | ATP-dependent RNA helicase activity | ATP-dependent helicase activity | RNA binding | RNA helicase activity | double-stranded RNA binding | helicase activity | hydrolase activity | metabolic process | nucleic acid binding | nucleolus | nucleotide binding | nucleus | protein binding | response to exogenous dsRNA | response to virus	DEAD (1) / Helicase_C (1) / GUCT (1) / ResIII (1) / Cas3-like_C_2 (1)	DEAD (1) / Helicase conserved C-terminal domain (1) / GUCT (NUC152) domain (1) / Type III restriction enzyme (1) / CRISPR-associated nuclease (1)	dd_Smed_v4_283_0_1	PFAM: DEAD, Helicase_C, GUCT, ResIII,	nucleolar RNA helicase 2 isoform 1 [Homo sapiens]	NP_004719.2	DDX21	0	nucleolar RNA helicase 2 [Mus musculus]	0	vasa, isoform A [Drosophila melanogaster]	4.14e-58
9.17796e-299	1.09456	0.95	0.494	2.57377e-294	1	dd-Smed-v6-2907-0	dd-Smed-v6-2907-0-1	ATP binding | biological_process | cellular_component | cytosol | metal ion binding | nucleus | zinc ion binding	Morc6_S5 (1) / HATPase_c_3 (1) / zf-CW (1) / Chromo_MORC2_6th (1)	Morc6 ribosomal protein S5 domain 2-like (1) / Histidine kinase- (1) / CW-type Zinc Finger (1) / ATPase MORC2 (1)	dd_Smed_v4_2907_0_1	Human: MORC family CW-type zinc finger 2 (MORC2)	ATPase MORC2 isoform 2 [Homo sapiens]	NP_001290186.1	MORC2	0	ATPase MORC2A isoform 1 [Mus musculus]	0
9.9162e-299	1.26405	0.796	0.303	2.7808e-294	1	dd-Smed-v6-1190-0	dd-Smed-v6-1190-0-1		MAM33 (1)	Mitochondrial glycoprotein (1)	dd_Smed_v4_1190_0_1	PFAM: MAM33,	complement component 1 Q subcomponent-binding protein, mitochondrial precursor [Homo sapiens]	NP_001203.1	C1QBP	1.24e-05	complement component 1 Q subcomponent-binding protein, mitochondrial [Mus musculus]	2.13e-05	P32 [Drosophila melanogaster]	8.6e-07
2.59638e-298	1.03942	0.986	0.603	7.28103e-294	1	dd-Smed-v6-286-0	dd-Smed-v6-286-0-1	R-SMAD binding | Wnt signaling pathway | calmodulin-dependent protein phosphatase activity | catalytic activity | cell cycle arrest | cytosol | dephosphorylation | gene expression | hydrolase activity | insulin receptor signaling pathway | magnesium ion binding | manganese ion binding | metal ion binding | negative regulation of SMAD protein complex assembly | negative regulation of transcription…	FGGY_N (1) / FGGY_C (1)	FGGY family of carbohydrate kinases (2)	dd_Smed_v4_286_0_1	Human: protein phosphatase, Mg2+/Mn2+ dependent, 1A (PPM1A)	protein phosphatase 1A isoform X4 [Homo sapiens]	XP_024305405.1	PPM1A	6.37e-146	protein phosphatase 1B isoform X3 [Mus musculus]	1.34e-147	alphabet, isoform D [Drosophila melanogaster]	1.22e-117
3.31617e-298	1.23244	0.505	0.134	9.29954e-294	1	dd-Smed-v6-14064-0	dd-Smed-v6-14064-0-1	ATP binding | DNA binding | DNA ligation | DNA metabolic process | DNA repair | DNA replication | DNA topoisomerase activity | DNA topoisomerase complex (ATP-hydrolyzing) | DNA topoisomerase type II (ATP-hydrolyzing) activity | DNA topological change | DNA-dependent ATPase activity | DNA-dependent DNA replication | aging | apoptotic chromosome condensation | cellular response to DNA damage stimul…	DNA_topoisoIV (1) / TOPRIM_C (1) / DNA_gyraseB (1) / Toprim (1) / HATPase_c (1)	DNA gyrase (1) / C-terminal associated domain of TOPRIM (1) / DNA gyrase B (1) / Toprim domain (1) / Histidine kinase- (1)	dd_Smed_v4_14064_0_1	Human: topoisomerase (DNA) II alpha 170kDa (TOP2A)	DNA topoisomerase 2-alpha isoform X1 [Homo sapiens]	XP_005257689.1	TOP2A	0	DNA topoisomerase 2-alpha isoform X2 [Mus musculus]	0	topoisomerase 2, isoform A [Drosophila melanogaster]	0
5.66384e-298	1.06169	0.988	0.614	1.58831e-293	1	dd-Smed-v6-745-0	dd-Smed-v6-745-0-1	ADP biosynthetic process | ATP binding | ATP biosynthetic process | ATP hydrolysis coupled proton transport | ATP metabolic process | ATP synthesis coupled proton transport | ATPase activity | MHC class I protein binding | angiogenesis | apoptotic process | calcium ion binding | cell surface | cilium | dauer larval development | defecation | determination of adult lifespan | embryo development en…	ATP-synt_ab (1) / ATP-synt_ab_N (1) / ATP-synt_VA_C (1) / AAA_16 (1)	ATP synthase alpha (2) / C-terminal domain of V and A type ATP synthase (1) / AAA ATPase domain (1)	dd_Smed_v4_745_0_1	Human: ATP synthase, H+ transporting, mitochondrial F1 complex, beta polypeptide (ATP5B)	ATP synthase subunit beta, mitochondrial precursor [Homo sapiens]	NP_001677.2	ATP5F1B	0	ATP synthase subunit beta, mitochondrial precursor [Mus musculus]	0	ATP synthase, beta subunit, isoform C [Drosophila melanogaster]	0
7.91551e-298	1.47097	0.528	0.147	2.21975e-293	1	dd-Smed-v6-6527-0	dd-Smed-v6-6527-0-1	3'-5'-exoribonuclease activity | RNA binding | centrosome | cytoplasm | cytoplasmic exosome (RNase complex) | enzyme binding | exonuclease activity | exosome (RNase complex) | hydrolase activity | nuclease activity | plasma membrane | protein binding | rRNA catabolic process | ribonuclease activity	RNB (1) / OB_Dis3 (1) / Rrp44_S1 (1) / Rrp44_CSD1 (1) / CSD2 (1)	RNB domain (1) / Dis3-like cold-shock domain 2 (CSD2) (1) / S1 domain (1) / Rrp44-like cold shock domain (1) / Cold shock domain (1)	dd_Smed_v4_6527_0_1	Human: DIS3 mitotic control homolog (S. cerevisiae)-like (DIS3L)	DIS3-like exonuclease 1 isoform 6 [Homo sapiens]	NP_001310873.1	DIS3L	0	DIS3-like exonuclease 1 isoform 1 [Mus musculus]	0	Dis3, isoform A [Drosophila melanogaster]	6.64e-153
2.07405e-297	0.916503	0.996	0.751	5.81627e-293	1	dd-Smed-v6-269-0	dd-Smed-v6-269-0-1	DNA repair | DNA-(apurinic or apyrimidinic site) lyase activity | NF-kappaB binding | RNA binding | RNA metabolic process | SRP-dependent cotranslational protein targeting to membrane | activation of cysteine-type endopeptidase activity involved in apoptotic process | cellular protein metabolic process | cellular response to DNA damage stimulus | cytoplasm | cytosol | cytosolic small ribosomal su…	Ribosomal_S3_C (1) / KH_2 (1)	Ribosomal protein S3 (1) / KH domain (1)	dd_Smed_v4_269_0_1	PFAM: Ribosomal_S3_C, KH_2,	40S ribosomal protein S3 isoform 1 [Homo sapiens]	NP_001243731.1	RPS3	9.09e-113	40S ribosomal protein S3 [Mus musculus]	2.86e-112	ribosomal protein S3, isoform A [Drosophila melanogaster]	4.53e-106
2.96012e-297	1.37344	0.557	0.159	8.30106e-293	1	dd-Smed-v6-10377-0	dd-Smed-v6-10377-0-1	ATP binding | DNA binding | DNA-directed RNA polymerase II, holoenzyme | Elongator holoenzyme complex | I-kappaB phosphorylation | cytoplasm | immune response | nucleolus | phosphorylase kinase regulator activity | positive regulation of cell migration | protein binding | protein complex assembly | protein kinase activity | protein phosphorylation | regulation of transcription from RNA polymerase…	A-sol_ELP1 (1) / Beta-prop_ELP1_1st (1) / Beta-prop_ELP1_2nd (1) / HB_ELP1 (1) / TPR_ELP1 (1)	ELP1 alpha-solenoid (1) / ELP1 first N-terminal beta-propeller (1) / ELP1 N-terminal second beta-propeller (1) / ELP1 three-helix bundle (1) / ELP1 TPR domain (1)	dd_Smed_v4_10377_0_1	Human: inhibitor of kappa light polypeptide gene enhancer in B-cells, kinase complex-associated protein (IKBKAP)	elongator complex protein 1 isoform 2 [Homo sapiens]	NP_001305289.1	ELP1	7.68e-110	elongator complex protein 1 [Mus musculus]	4.65e-92	elongator complex protein 1, isoform A [Drosophila melanogaster]	8.74e-55
1.17039e-296	1.26804	0.387	0.085	3.28212e-292	1	dd-Smed-v6-6626-0	dd-Smed-v6-6626-0-1	regulation of transcription, DNA-templated | sequence-specific DNA binding | transcription factor activity, sequence-specific DNA binding	Ets (1)	Ets-domain (1)	dd_Smed_v4_6626_0_1	Human: E74-like factor 4 (ets domain transcription factor) (ELF4)	ETS-related transcription factor Elf-4 isoform X3 [Homo sapiens]	XP_011529610.1	ELF4	4.87e-26	ETS-related transcription factor Elf-4 isoform X1 [Mus musculus]	4.18e-26	Ecdysone-induced protein 74EF, isoform A [Drosophila melanogaster]	1.85e-27
2.0198e-296	1.07926	0.857	0.339	5.66414e-292	1	dd-Smed-v6-4063-0	dd-Smed-v6-4063-0-1
3.12519e-296	1.21652	0.843	0.356	8.76398e-292	1	dd-Smed-v6-1390-0	dd-Smed-v6-1390-0-1	Hsp90 protein binding | calcium ion binding | cellular_component | chaperone-mediated protein folding | metal ion binding | negative regulation of Rho-dependent protein serine/threonine kinase activity | protein binding | regulation of centrosome duplication | regulation of response to stress | response to stress | zinc ion binding	CHORD (1) / CS (1)	CHORD (1) / CS domain (1)	dd_Smed_v4_1390_0_1	Human: cysteine and histidine-rich domain (CHORD) containing 1 (CHORDC1)	cysteine and histidine-rich domain-containing protein 1 isoform a [Homo sapiens]	NP_036256.2	CHORDC1	4.22e-75	cysteine and histidine-rich domain-containing protein 1 [Mus musculus]	2.18e-75	CHORD [Drosophila melanogaster]	3.54e-61
3.53214e-296	1.06856	0.86	0.349	9.90517e-292	1	dd-Smed-v6-5347-0	dd-Smed-v6-5347-0-1		Nup96 (1) / Nucleoporin2 (1) / Nup98_GLEBS (1) / Nucleoporin_FG (1)	Nuclear protein 96 (1) / Nup98-96 autopeptidase S59 (1) / Nup98 (1) / Nucleoporin FG repeat region (1)	dd_Smed_v4_5347_0_1	Human: nucleoporin 98kDa (NUP98)	nuclear pore complex protein Nup98-Nup96 isoform 7 precursor [Homo sapiens]	NP_001352056.1	NUP98	2.46e-59	nuclear pore complex protein Nup98-Nup96 isoform X1 [Mus musculus]	3.67e-61	nucleoporin 98-96kD, isoform A [Drosophila melanogaster]	4.25e-51
1.25887e-295	1.09253	0.97	0.545	3.53025e-291	1	dd-Smed-v6-530-0	dd-Smed-v6-530-0-1	cytoplasm | mitochondrion | perinuclear region of cytoplasm	Rhodanese (1)	Rhodanese-like domain (1)	dd_Smed_v4_530_0_1	Human: thiosulfate sulfurtransferase (rhodanese)-like domain containing 1 (TSTD1)	thiosulfate:glutathione sulfurtransferase isoform 1 [Homo sapiens]	NP_001106678.1	TSTD1	3.6e-19	thiosulfate sulfurtransferase/rhodanese-like domain-containing protein 3 [Mus musculus]	1.65e-16	uncharacterized protein Dmel_CG4456, isoform D [Drosophila melanogaster]	5.48e-15
1.42746e-295	1.51397	0.439	0.107	4.00302e-291	1	dd-Smed-v6-11775-0	dd-Smed-v6-11775-0-1	DNA binding | DNA-directed RNA polymerase III complex | DNA-directed RNA polymerase activity | chromatin binding | defense response to virus | gene expression | innate immune response | nucleolus | nucleoplasm | nucleotidyltransferase activity | nucleus | positive regulation of interferon-beta production | ribonucleoside binding | termination of RNA polymerase III transcription | transcription el…	RNA_pol_Rpb1_5 (1) / RNA_pol_Rpb1_2 (1) / RNA_pol_Rpb1_1 (1) / RNA_pol_Rpb1_4 (1) / RNA_pol_Rpb1_3 (1)	RNA polymerase Rpb1 (5)	dd_Smed_v4_11775_0_1	Human: polymerase (RNA) III (DNA directed) polypeptide A, 155kDa (POLR3A)	DNA-directed RNA polymerase III subunit RPC1 [Homo sapiens]	NP_008986.2	POLR3A	0	DNA-directed RNA polymerase III subunit RPC1 [Mus musculus]	0	RNA polymerase III subunit C160 [Drosophila melanogaster]	0
1.93024e-295	1.47863	0.534	0.15	5.41298e-291	1	dd-Smed-v6-9516-0	dd-Smed-v6-9516-0-1
5.90898e-295	1.2125	0.839	0.337	1.65705e-290	1	dd-Smed-v6-998-0	dd-Smed-v6-998-0-1	ATP binding | acid-amino acid ligase activity | protein K48-linked ubiquitination | protein K63-linked ubiquitination | ubiquitin protein ligase binding | ubiquitin-dependent protein catabolic process | ubiquitin-protein transferase activity	UQ_con (1)	Ubiquitin-conjugating enzyme (1)	dd_Smed_v4_998_0_1	Human: ubiquitin-conjugating enzyme E2G 1 (UBE2G1)	ubiquitin-conjugating enzyme E2 G1 [Homo sapiens]	NP_003333.1	UBE2G1	1.76e-91	ubiquitin-conjugating enzyme E2 G1 [Mus musculus]	1.49e-91	uncharacterized protein Dmel_CG40045, isoform A [Drosophila melanogaster]	2.42e-89
6.20936e-295	2.02039	0.314	0.061	1.74129e-290	1	dd-Smed-v6-8634-0	dd-Smed-v6-8634-0-1	90S preribosome | RNA metabolic process | SRP-dependent cotranslational protein targeting to membrane | cell adhesion | cellular protein metabolic process | cytoplasm | cytosol | cytosolic small ribosomal subunit | endonucleolytic cleavage in ITS1 to separate SSU-rRNA from 5.8S rRNA and LSU-rRNA from tricistronic rRNA transcript (SSU-rRNA, 5.8S rRNA, LSU-rRNA) | endonucleolytic cleavage to genera…			dd_Smed_v4_8634_0_1	Human: ribosomal protein SA pseudogene 58 (RPSAP58)	ribosomal protein SA pseudogene 58 [Homo sapiens]	NP_001374775.1	RPSAP58	2.15e-22	40S ribosomal protein SA [Mus musculus]	1.71e-22	stubarista, isoform E [Drosophila melanogaster]	1.21e-23
1.2497e-294	1.26764	0.668	0.218	3.50452e-290	1	dd-Smed-v6-10802-0	dd-Smed-v6-10802-0-1	RNA binding | cytosol | mRNA processing | nucleolus | nucleus | protein binding | rRNA processing | transcription factor binding	S1 (1) / S1_RRP5 (1) / Spt6_S1 (1) / OB_RRP5_4th (1)	S1 RNA binding domain (1) / RRP5 S1 domain (1) / Spt6 (1) / RRP5 OB-fold domain (1)	dd_Smed_v4_10802_0_1	Human: programmed cell death 11 (PDCD11)	protein RRP5 homolog isoform X3 [Homo sapiens]	XP_011537842.1	PDCD11	1.72e-55	protein RRP5 homolog [Mus musculus]	2.08e-39	uncharacterized protein Dmel_CG5728 [Drosophila melanogaster]	5.27e-13
1.58055e-294	0.991635	0.993	0.68	4.43235e-290	1	dd-Smed-v6-731-0	dd-Smed-v6-731-0-1	ADP binding | ADP biosynthetic process | ATP binding | ATP biosynthetic process | ATP hydrolysis coupled proton transport | ATP metabolic process | ATP synthesis coupled proton transport | ATPase activity | COP9 signalosome | MHC class I protein binding | embryo development | hydrolase activity | hydrolase activity, acting on acid anhydrides, catalyzing transmembrane movement of substances | ion …	ATP-synt_ab (1) / ATP-synt_ab_C (1) / ATP-synt_ab_N (1) / HAS-barrel (1)	ATP synthase alpha (3) / HAS barrel domain (1)	dd_Smed_v4_731_0_1	Human: ATP synthase, H+ transporting, mitochondrial F1 complex, alpha subunit 1, cardiac muscle (ATP5A1)	ATP synthase subunit alpha, mitochondrial isoform a precursor [Homo sapiens]	NP_004037.1	ATP5F1A	0	ATP synthase subunit alpha, mitochondrial precursor [Mus musculus]	0	bellwether [Drosophila melanogaster]	0
2.02008e-294	1.16848	0.86	0.361	5.66491e-290	1	dd-Smed-v6-2416-0	dd-Smed-v6-2416-0-1	RNA metabolic process | biological_process | cytoplasm | cytoplasmic mRNA processing body | cytosol | exonucleolytic nuclear-transcribed mRNA catabolic process involved in deadenylation-dependent decay | gene expression | intracellular membrane-bounded organelle | mRNA metabolic process | nuclear-transcribed mRNA catabolic process, deadenylation-dependent decay | nucleolus | nucleus | protein bin…	Ge1_WD40 (1) / EDC4_C (1) / DUF445 (1) / WD40_WDHD1_1st (1) / Beta-prop_WDR3_1st (1) / WD40 (1)	WD40 region of Ge1 (1) / Enhancer of mRNA-decapping protein 4 (1) / Protein of unknown function (DUF445) (1) / WDHD1 first WD40 domain (1) / WDR3 first beta-propeller domain (1) / WD domain (1)	dd_Smed_v4_2416_0_1	Human: enhancer of mRNA decapping 4 (EDC4)	enhancer of mRNA-decapping protein 4 [Homo sapiens]	NP_055144.3	EDC4	6.72e-34	enhancer of mRNA-decapping protein 4 isoform X2 [Mus musculus]	9.05e-20	Ge-1, isoform B [Drosophila melanogaster]	3.1e-31
2.62815e-294	1.488	0.517	0.142	7.37013e-290	1	dd-Smed-v6-4679-0	dd-Smed-v6-4679-0-1		Fibrillarin (1) / GCD14 (1)	Fibrillarin (1) / tRNA methyltransferase complex GCD14 subunit (1)	dd_Smed_v4_4679_0_1	Human: fibrillarin (FBL)	rRNA 2'-O-methyltransferase fibrillarin isoform X2 [Homo sapiens]	XP_011524925.1	FBL	1.79e-86	rRNA 2'-O-methyltransferase fibrillarin isoform X1 [Mus musculus]	7.72e-86	fibrillarin [Drosophila melanogaster]	2.14e-85
3.09832e-294	1.0836	0.966	0.539	8.68863e-290	1	dd-Smed-v6-1353-0	dd-Smed-v6-1353-0-1	'de novo' cotranslational protein folding | DNA binding | DNA replication | Hsp70 protein binding | chromatin binding | chromatin modification | cytoplasm | cytosol | heat shock protein binding | histone binding | mitotic G2 phase | negative regulation of cell growth | nuclear membrane | nucleus | positive regulation of transcription, DNA-templated | protein binding | regulation of transcription,…	ZUO1-like_ZHD (1) / DnaJ (1) / Myb_DNA-binding (1) / RAC_head (1) / Myb_DNA-bind_6 (1) / Myb_DNA-binding_2 (1)	Zuotin-like (1) / DnaJ domain (1) / Myb-like DNA-binding domain (3) / Ribosome-associated complex head domain (1)	dd_Smed_v4_1353_0_1	Human: DnaJ (Hsp40) homolog, subfamily C, member 2 (DNAJC2)	dnaJ homolog subfamily C member 2 isoform 3 [Homo sapiens]	NP_001349596.1	DNAJC2	1.16e-103	dnaJ homolog subfamily C member 2 isoform X1 [Mus musculus]	3.1e-100	uncharacterized protein Dmel_CG10565, isoform A [Drosophila melanogaster]	3.52e-85
4.57425e-294	1.26033	0.435	0.105	1.28276e-289	1	dd-Smed-v6-6488-0	dd-Smed-v6-6488-0-1		Choline_transpo (1) / CitMHS (1)	Plasma-membrane choline transporter (1) / Citrate transporter (1)	dd_Smed_v4_6488_0_1	Human: solute carrier family 44, member 2 (SLC44A2)	choline transporter-like protein 2 isoform 3 [Homo sapiens]	NP_001350540.1	SLC44A2	1.02e-113	choline transporter-like protein 2 isoform X3 [Mus musculus]	3.08e-117	choline transporter-like 2, isoform C [Drosophila melanogaster]	5.16e-54
1.58952e-293	1.07441	0.871	0.375	4.45748e-289	1	dd-Smed-v6-2617-0	dd-Smed-v6-2617-0-1	RNA binding | cytoplasm | molecular_function | positive regulation of macroautophagy	LARP1_HEAT (1) / La (1)	LARP1 HEAT repeat region (1) / La domain (1)	dd_Smed_v4_2617_0_1	Human: La ribonucleoprotein domain family, member 1B (LARP1B)	la-related protein 1B isoform 5 [Homo sapiens]	NP_001337460.1	LARP1B	5.91e-55	la-related protein 1 isoform X2 [Mus musculus]	6.18e-54	La related protein, isoform B [Drosophila melanogaster]	3.25e-50
4.38223e-293	1.39893	0.576	0.171	1.22891e-288	1	dd-Smed-v6-5191-0	dd-Smed-v6-5191-0-1	ATP binding | biological_process | kinase activity | mitochondrion | molecular_function | nucleotide binding | phosphorylation | protein phosphorylation | protein serine/threonine kinase activity | transferase activity | transferase activity, transferring phosphorus-containing groups	ABC1 (1)	ABC1 atypical kinase-like domain (1)	dd_Smed_v4_5191_0_1	Human: aarF domain containing kinase 3 (ADCK3)	atypical kinase COQ8A, mitochondrial isoform X1 [Homo sapiens]	XP_024304286.1	COQ8A	9.69e-164	atypical kinase COQ8A, mitochondrial isoform 3 [Mus musculus]	1.79e-167	coenzyme Q8 [Drosophila melanogaster]	4.01e-147
6.07311e-293	1.17134	0.784	0.296	1.70308e-288	1	dd-Smed-v6-3776-0	dd-Smed-v6-3776-0-1	PML body | biological_process | cytoskeleton organization | cytosol | metal ion binding | nucleus | regulation of cell morphogenesis | regulation of transcription, DNA-templated | transcription, DNA-templated | ubiquitin conjugating enzyme binding | zinc ion binding	DUF3504 (1)	Domain of unknown function (DUF3504) (1)	dd_Smed_v4_3776_0_1	Smed: ZMYM-1	zinc finger MYM-type protein 2 isoform X2 [Homo sapiens]	XP_005266577.1	ZMYM2	3.99e-36	zinc finger MYM-type protein 3 isoform X8 [Mus musculus]	3.9e-37	without children, isoform C [Drosophila melanogaster]	7.45e-35
6.27952e-293	1.21458	0.77	0.287	1.76097e-288	1	dd-Smed-v6-1469-0	dd-Smed-v6-1469-0-1	G1/S transition of mitotic cell cycle | GTP binding | GTPase activity | intracellular | nuclear-transcribed mRNA catabolic process, nonsense-mediated decay | protein binding | protein methylation | translation release factor activity |	GTP_EFTU (1) / GTP-eEF1A_C (1) / GTP_EFTU_D3 (1) / GTP_EFTU_D2 (1) / MMR_HSR1 (1) / PAM2 (1)	Elongation factor Tu GTP binding domain (1) / GTP-eEF1A C-terminal domain-like (1) / Elongation factor Tu C-terminal domain (1) / Elongation factor Tu domain 2 (1) / 50S ribosome-binding GTPase (1) / Ataxin-2 C-terminal region (1)	dd_Smed_v4_1469_0_1	Human: G1 to S phase transition 1 (GSPT1)	eukaryotic peptide chain release factor GTP-binding subunit ERF3A isoform 2 [Homo sapiens]	NP_001123478.2	GSPT1	0	eukaryotic peptide chain release factor GTP-binding subunit ERF3A isoform 1 [Mus musculus]	0	eukaryotic translation release factor 3, isoform C [Drosophila melanogaster]	7.88e-169
2.35553e-292	1.26383	0.316	0.062	6.60562e-288	1	dd-Smed-v6-10282-0	dd-Smed-v6-10282-0-1		Spectrin (1)	Spectrin repeat (1)	dd_Smed_v4_10282_0_1	PFAM: Spectrin,	nesprin-1 isoform X8 [Homo sapiens]	XP_006715475.1	SYNE1	5.19e-05	nesprin-1 isoform X17 [Mus musculus]	0.000145	Muscle-specific protein 300 kDa, isoform B [Drosophila melanogaster]	1.28e-12
4.16759e-292	1.10164	0.957	0.498	1.16872e-287	1	dd-Smed-v6-903-0	dd-Smed-v6-903-0-1	ATP binding | aggresome | behavioral response to nicotine | cellular protein metabolic process | centrosome | cytoplasm | cytoskeleton | cytosol | intermediate filament cytoskeleton | microtubule | microtubule organizing center | nucleotide binding | protein folding | unfolded protein binding	Cpn60_TCP1 (1)	TCP-1 (1)	dd_Smed_v4_903_0_1	Smed: chaperonin-containing TCP1 theta subunit	T-complex protein 1 subunit theta isoform 1 [Homo sapiens]	NP_006576.2	CCT8	0	T-complex protein 1 subunit theta [Mus musculus]	0	chaperonin containing TCP1 subunit 8 [Drosophila melanogaster]	0
6.90823e-292	1.89889	0.329	0.067	1.93727e-287	1	dd-Smed-v6-14737-0	dd-Smed-v6-14737-0-1	DNA binding | DNA metabolic process | DNA repair | PML body | cellular response to DNA damage stimulus | chromosome | condensed nuclear chromosome | male germ cell nucleus | microtubule organizing center | nucleus | protein C-terminus binding | protein binding | response to ionizing radiation | spindle pole	BRCT (1) / PTCB-BRCT (1) / BRCT_2 (1) / RTT107_BRCT_5 (1) / BRCT_3 (1) / LIG3_BRCT (1) / BRCT_TopB1_SLF1 (1) / TopBP1_BRCT0 (1)	BRCA1 C Terminus (BRCT) domain (2) / twin BRCT domain (1) / BRCT domain (1) / Regulator of Ty1 transposition protein 107 BRCT domain (1) / DNA ligase 3 BRCT domain (1) / TopBP1 (2)	dd_Smed_v4_14737_0_1	Human: topoisomerase (DNA) II binding protein 1 (TOPBP1)	DNA topoisomerase 2-binding protein 1 isoform 2 [Homo sapiens]	NP_001350818.1	TOPBP1	3.32e-43	DNA topoisomerase 2-binding protein 1 isoform X2 [Mus musculus]	8.93e-32	mutagen-sensitive 101 [Drosophila melanogaster]	2.3e-23
8.58635e-292	1.22529	0.524	0.143	2.40787e-287	1	dd-Smed-v6-5896-0	dd-Smed-v6-5896-0-1		dsrm (1)	Double-stranded RNA binding motif (1)	dd_Smed_v4_5896_0_1	PFAM: dsrm,
2.81396e-291	2.31914	0.121	0.01	7.89119e-287	1	dd-Smed-v6-16007-0	dd-Smed-v6-16007-0-1	DNA binding | cell fate commitment | cell fate determination | multicellular organismal development | nervous system development | neuron differentiation | neuron migration | nucleus | positive regulation of transcription from RNA polymerase II promoter | positive regulation of translation | regulation of axon extension | regulation of transcription from RNA polymerase II promoter | regulation of…	Homeodomain (1)	Homeodomain (1)	dd_Smed_v4_16007_0_1	Human: BarH-like homeobox 2 (BARHL2)	barH-like 2 homeobox protein [Homo sapiens]	NP_064447.1	BARHL2	1.78e-43	barH-like 2 homeobox protein [Mus musculus]	1.51e-43	BarH2, isoform B [Drosophila melanogaster]	1.03e-40
3.61156e-291	1.03763	0.808	0.31	1.01279e-286	1	dd-Smed-v6-400-0	dd-Smed-v6-400-0-1	alcohol metabolic process | aldehyde dehydrogenase (NAD) activity | aldehyde dehydrogenase [NAD(P)+] activity | carbohydrate metabolic process | cellular response to fatty acid | cellular response to hormone stimulus | electron carrier activity | ethanol catabolic process | ethanol oxidation | identical protein binding | liver development | metabolic process | mitochondrial matrix | mitochondrion…	Aldedh (1)	Aldehyde dehydrogenase family (1)	dd_Smed_v4_400_0_1	Smed: unknown	aldehyde dehydrogenase, mitochondrial isoform 1 precursor [Homo sapiens]	NP_000681.2	ALDH2	0	aldehyde dehydrogenase, mitochondrial isoform 1 precursor [Mus musculus]	0	uncharacterized protein Dmel_CG31075, isoform A [Drosophila melanogaster]	0
3.72226e-291	1.30943	0.402	0.093	1.04383e-286	1	dd-Smed-v6-9133-0	dd-Smed-v6-9133-0-1	cell cycle arrest | cellular response to DNA damage stimulus | negative regulation of cell proliferation | nucleus	PA26 (1)	PA26 p53-induced protein (sestrin) (1)	dd_Smed_v4_9133_0_1	Human: sestrin 1 (SESN1)	sestrin-1 isoform 1 [Homo sapiens]	NP_055269.1	SESN1	2.78e-79	sestrin-3 [Mus musculus]	5.51e-73	sestrin, isoform D [Drosophila melanogaster]	6.63e-35
6.60144e-291	1.19857	0.846	0.343	1.85124e-286	1	dd-Smed-v6-3204-0	dd-Smed-v6-3204-0-1	apoptotic process | cellular_component | cytoplasm | hemopoiesis | molecular_function | negative regulation of apoptotic process | nucleolus | nucleus | protein binding	CIAPIN1 (1) / Anamorsin_N (1)	Cytokine-induced anti-apoptosis inhibitor 1 (1) / Anamorsin (1)	dd_Smed_v4_3204_0_1	Human: cytokine induced apoptosis inhibitor 1 (CIAPIN1)	anamorsin isoform 1 [Homo sapiens]	NP_064709.2	CIAPIN1	2.74e-36	anamorsin isoform X1 [Mus musculus]	9.78e-32	cytokine induced apoptosis inhibitor 1 [Drosophila melanogaster]	2.88e-35
8.82555e-291	1.59143	0.311	0.061	2.47495e-286	1	dd-Smed-v6-1714-0	dd-Smed-v6-1714-0-1	SH3 domain binding | actin binding | actin cytoskeleton organization | actin filament organization | adherens junction | axon | axon guidance | axonogenesis | border follicle cell migration | cell leading edge | cell-cell junction | compound eye development | cytoplasmic transport, nurse cell to oocyte | cytoskeleton organization | dendrite morphogenesis | dorsal closure | epithelial cell morphog…	WH1 (1) / VASP_tetra (1)	WH1 domain (1) / VASP tetramerisation domain (1)	dd_Smed_v4_1714_0_1	Human: Enah/Vasp-like (EVL)	ena/VASP-like protein isoform 1 [Homo sapiens]	NP_057421.1	EVL	1.26e-15	protein enabled homolog isoform X19 [Mus musculus]	1.36e-15	enabled, isoform G [Drosophila melanogaster]	1.94e-16
9.09415e-291	1.22766	0.657	0.217	2.55027e-286	1	dd-Smed-v6-9411-0	dd-Smed-v6-9411-0-1	biological_process | cellular_component | molecular_function	KIAA2026_hel (1) / Bromodomain (1)	KIAA2026 helical domain (1) / Bromodomain (1)	dd_Smed_v4_9411_0_1	Human: KIAA2026 (KIAA2026)	uncharacterized protein KIAA2026 isoform X7 [Homo sapiens]	XP_016869825.1	KIAA2026	7.72e-22	uncharacterized protein KIAA2026 homolog [Mus musculus]	3.66e-20	female sterile (1) homeotic, isoform H [Drosophila melanogaster]	4.31e-11
9.43666e-290	1.0889	0.957	0.5	2.64632e-285	1	dd-Smed-v6-668-0	dd-Smed-v6-668-0-1	Hsp70 protein binding | chaperone binding | chaperone cofactor-dependent protein refolding | cytoplasm | cytosol | dATP binding | identical protein binding | negative regulation of protein refolding | protein binding | protein binding, bridging | protein complex | protein complex binding | protein domain specific binding | protein folding | protein homooligomerization | unfolded protein binding	HipN (1) / STI1-HOP_DP (1) / TPR_11 (1) / TPR_2 (1) / TPR_1 (1) / TPR_9 (1) / TPR_17 (1) / TPR_8 (1) / TPR_16 (1) / TPR_19 (1)	Hsp70-interacting protein N N-terminal domain (1) / STI1 (1) / TPR repeat (1) / Tetratricopeptide repeat (7)	dd_Smed_v4_668_0_1	Smed: Smed34297_V2 hypothetical protein	hsc70-interacting protein isoform 2 [Homo sapiens]	NP_001265518.1	ST13	5.96e-53	hsc70-interacting protein [Mus musculus]	2.15e-51	Hsc/Hsp70-interacting protein related, isoform B [Drosophila melanogaster]	6.55e-27
1.15039e-289	1.09542	0.86	0.361	3.22603e-285	1	dd-Smed-v6-3533-0	dd-Smed-v6-3533-0-1	biological_process | carbohydrate metabolic process | cellular_component | cytokine-mediated signaling pathway | glucose transport | hexose transport | mRNA transport | molecular_function | nuclear envelope | nuclear membrane | nuclear pore | nucleocytoplasmic transport | protein binding | protein import into nucleus, docking | regulation of glucose transport | small molecule metabolic process | …	Nup192 (1)	Nuclear pore complex scaffold (1)	dd_Smed_v4_3533_0_1	Human: nucleoporin 205kDa (NUP205)	nuclear pore complex protein Nup205 isoform 1 [Homo sapiens]	NP_055950.2	NUP205	2.3e-105	nuclear pore complex protein Nup205 isoform X1 [Mus musculus]	5.36e-111	nucleoporin 205kD, isoform B [Drosophila melanogaster]	1.14e-25
1.54345e-287	1.14176	0.88	0.375	4.32829e-283	1	dd-Smed-v6-1236-0	dd-Smed-v6-1236-0-1	N-terminal peptidyl-alanine trimethylation | N-terminal peptidyl-proline dimethylation | N-terminal peptidyl-serine dimethylation | N-terminal peptidyl-serine trimethylation | chromosome segregation | cytoplasm | methylation | methyltransferase activity | nucleolus | nucleus | protein methyltransferase activity | spindle organization | transferase activity	Methyltransf_PK (1) / Methyltransf_25 (1) / Methyltransf_11 (1) / Methyltransf_12 (1) / Methyltransf_23 (1)	AdoMet dependent proline di-methyltransferase (1) / Methyltransferase domain (4)	dd_Smed_v4_1236_0_1	Human: N-terminal Xaa-Pro-Lys N-methyltransferase 1 (NTMT1)	N-terminal Xaa-Pro-Lys N-methyltransferase 1 isoform a [Homo sapiens]	NP_054783.2	NTMT1	1.27e-61	N-terminal Xaa-Pro-Lys N-methyltransferase 1 isoform X1 [Mus musculus]	1.01e-61	N-terminal methyltransferase, isoform A [Drosophila melanogaster]	5.02e-53
2.11178e-287	1.03301	0.98	0.581	5.92206e-283	1	dd-Smed-v6-6243-0	dd-Smed-v6-6243-0-1		zf-CCCH_9 (1) / zf-CCCH_2 (1) / zf_CCCH_4 (1) / zf-CCCH (1) / Torus (1) / zf-CCCH_4 (1)	KIAA1064-like (1) / RNA-binding (1) / Zinc finger domain (1) / Zinc finger C-x8-C-x5-C-x3-H type (and similar) (1) / Torus domain (1) / CCCH-type zinc finger (1)	dd_Smed_v4_6243_0_1	Human: zinc finger CCCH-type containing 6 (ZC3H6)	zinc finger CCCH domain-containing protein 6 [Homo sapiens]	NP_940983.2	ZC3H6	2.7e-21	zinc finger CCCH domain-containing protein 6 isoform X2 [Mus musculus]	2.51e-21	suppressor of sable, isoform B [Drosophila melanogaster]	6.35e-14
1.25543e-286	1.13253	0.829	0.335	3.5206e-282	1	dd-Smed-v6-8341-0	dd-Smed-v6-8341-0-1		OST-HTH (1)	OST-HTH (1)			tudor domain-containing protein 7 isoform 1 [Homo sapiens]	NP_055105.2	TDRD7	0.000179	tudor domain-containing protein 7 isoform X3 [Mus musculus]	6.4e-05
1.96159e-286	1.23601	0.622	0.197	5.50089e-282	1	dd-Smed-v6-3466-0	dd-Smed-v6-3466-0-1	NLS-bearing protein import into nucleus | actin filament organization | apoptotic DNA fragmentation | apoptotic process | cellular component disassembly involved in execution phase of apoptosis | chorion-containing eggshell formation | cytokine-mediated signaling pathway | cytoplasm | cytosol | intracellular protein transport | lipid particle | microtubule associated complex | mitotic nuclear div…	HEAT_EZ (1) / HEAT (1) / IBN_N (1) / HEAT_EF3_N (1) / mTOR_dom (1) / HEAT_2 (1) / TOR1L1_N (1) / UME (1) / Vac14_Fab1_bd (1)	HEAT-like repeat (1) / HEAT repeat (1) / Importin-beta N-terminal domain (1) / EF3 N-terminal HEAT repeat (1) / Serine (1) / HEAT repeats (1) / TORTIFOLIA1 N-terminal (1) / UME (NUC010) domain (1) / Vacuolar 14 Fab1-binding region (1)	dd_Smed_v4_3466_0_1	PFAM: HEAT_EZ, HEAT, IBN_N, HEAT_2,	importin subunit beta-1 isoform 1 [Homo sapiens]	NP_002256.2	KPNB1	0	importin subunit beta-1 [Mus musculus]	0	female sterile (2) ketel, isoform A [Drosophila melanogaster]	0
2.43276e-286	1.48315	0.326	0.066	6.82219e-282	1	dd-Smed-v6-21722-0	dd-Smed-v6-21722-0-1	DNA binding | DNA-templated transcription, initiation | TBP-class protein binding | cellular_component | histone acetylation | histone acetyltransferase activity | lysine-acetylated histone binding | male meiosis | positive regulation of transcription, DNA-templated | protein serine/threonine kinase activity | regulation of transcription from RNA polymerase II promoter | transcription factor TFII…	DUF3591 (1)	Protein of unknown function (DUF3591) (1)	dd_Smed_v4_21722_0_1	Human: TAF1 RNA polymerase II, TATA box binding protein (TBP)-associated factor, 210kDa-like (TAF1L)	transcription initiation factor TFIID subunit 1-like [Homo sapiens]	NP_722516.1	TAF1L	3.56e-19	transcription initiation factor TFIID subunit 1 isoform X2 [Mus musculus]	3.22e-15	TBP-associated factor 1, isoform A [Drosophila melanogaster]	3.12e-14
3.37453e-286	1.15388	0.882	0.384	9.46319e-282	1	dd-Smed-v6-1045-0	dd-Smed-v6-1045-0-1		EF1_GNE (1)	EF-1 guanine nucleotide exchange domain (1)	dd_Smed_v4_1045_0_1	Human: eukaryotic translation elongation factor 1 beta 2 (EEF1B2)	elongation factor 1-beta [Homo sapiens]	NP_066944.1	EEF1B2	2.93e-32	elongation factor 1-beta [Mus musculus]	1.56e-31	eukaryotic translation elongation factor 1 beta, isoform B [Drosophila melanogaster]	5.93e-30
4.11925e-286	1.25499	0.619	0.195	1.15516e-281	1	dd-Smed-v6-7844-0	dd-Smed-v6-7844-0-1	nuclear envelope | nuclear pore | nucleocytoplasmic transport | nucleus | structural constituent of nuclear pore	Nucleoporin_C (1) / Nucleoporin_N (1)	Non-repetitive (1) / Nup133 N terminal like (1)	dd_Smed_v4_7844_0_1	Human: nucleoporin 155kDa (NUP155)	nuclear pore complex protein Nup155 isoform X1 [Homo sapiens]	XP_011512467.1	NUP155	1.51e-72	nuclear pore complex protein Nup155 [Mus musculus]	5.63e-71	nucleoporin 154kD, isoform C [Drosophila melanogaster]	9.02e-102
9.97584e-286	1.31192	0.636	0.203	2.79753e-281	1	dd-Smed-v6-970-0	dd-Smed-v6-970-0-1	RNA binding | chromosome | condensed nuclear chromosome | cytoplasm | mRNA binding | negative regulation of phosphatase activity | neurogenesis | nucleic acid binding | nucleolus | nucleoplasm | nucleotide binding | nucleus	RRM_1 (1)	RNA recognition motif (1)	dd_Smed_v4_970_0_1	Human: MKI67 (FHA domain) interacting nucleolar phosphoprotein (MKI67IP)	MKI67 FHA domain-interacting nucleolar phosphoprotein [Homo sapiens]	NP_115766.3	NIFK	6.15e-07	MKI67 FHA domain-interacting nucleolar phosphoprotein [Mus musculus]	1.37e-07	uncharacterized protein Dmel_CG6937 [Drosophila melanogaster]	2.32e-09
1.94492e-285	1.15481	0.603	0.187	5.45415e-281	1	dd-Smed-v6-960-0	dd-Smed-v6-960-0-1	NADP binding | cell differentiation | cell proliferation | cell redox homeostasis | cellular lipid metabolic process | cytoplasm | cytosol | electron carrier activity | electron transport chain | endoplasmic reticulum | flavin adenine dinucleotide binding | glutathione metabolic process | hydrogen peroxide catabolic process | intracellular membrane-bounded organelle | mesoderm formation | mitocho…	Pyr_redox_2 (1) / Pyr_redox_dim (1) / Pyr_redox (1) / Glutaredoxin (1) / Pyr_redox_3 (1) / AlaDh_PNT_C (1) / FAD_binding_2 (1) / Thi4 (1) / DAO (1) / FAD_oxidored (1) / HI0933_like (1) / GIDA (1) / Glrx-like (1)	Pyridine nucleotide-disulphide oxidoreductase (4) / Glutaredoxin (1) / Alanine dehydrogenase (1) / FAD binding domain (1) / Thi4 family (1) / FAD dependent oxidoreductase (2) / HI0933-like protein Rossmann domain (1) / Glucose inhibited division protein A (1) / Glutaredoxin-like domain (DUF836) (1)	dd_Smed_v4_960_0_1	Human: thioredoxin reductase 3 (TXNRD3)	thioredoxin reductase 3 isoform 1 [Homo sapiens]	NP_443115.1	TXNRD3	0	thioredoxin reductase 3 isoform 2 [Mus musculus]	0	thioredoxin reductase-1, isoform A [Drosophila melanogaster]	7.5e-175
5.42458e-285	1.62812	0.387	0.09	1.52121e-280	1	dd-Smed-v6-10577-0	dd-Smed-v6-10577-0-1	biological_process | cytoplasm | hydrolase activity | integrator complex | molecular_function | nucleus | snRNA processing	Beta-Casp (1) / Lactamase_B_6 (1) / RMMBL (1) / Lactamase_B (1) / Lactamase_B_2 (1) / IntS11_C (1) / Beta_lactamase3 (1) / Lactamase_B_3 (1)	Beta-Casp domain (1) / Metallo-beta-lactamase superfamily domain (1) / Zn-dependent metallo-hydrolase RNA specificity domain (1) / Metallo-beta-lactamase superfamily (1) / Beta-lactamase superfamily domain (2) / Integrator IntS11 (1) / Putative beta-lactamase-like family (1)	dd_Smed_v4_10577_0_1	PFAM: Beta-Casp, RMMBL, Lactamase_B, Lactamase_B_2, Lactamase_B_3,	integrator complex subunit 11 isoform 2 [Homo sapiens]	NP_060341.2	INTS11	0	integrator complex subunit 11 [Mus musculus]	0	integrator 11 [Drosophila melanogaster]	0
6.08741e-285	0.991083	0.982	0.604	1.70709e-280	1	dd-Smed-v6-804-0	dd-Smed-v6-804-0-1	cellular protein metabolic process | cytoplasm | cytoskeleton | cytosol | eukaryotic translation initiation factor 3 complex | formation of cytoplasmic translation initiation complex | gene expression | nucleolus | nucleus | protein binding | structural molecule activity | translation | translation initiation factor activity | translational initiation	eIF3a_PCI_TPR-like (1) / PCI (1)	eIF3a (1) / PCI domain (1)	dd_Smed_v4_804_0_1	Human: eukaryotic translation initiation factor 3, subunit A (EIF3A)	eukaryotic translation initiation factor 3 subunit A [Homo sapiens]	NP_003741.1	EIF3A	6.85e-121	eukaryotic translation initiation factor 3 subunit A [Mus musculus]	5.99e-122	eukaryotic translation initiation factor 3 subunit a, isoform D [Drosophila melanogaster]	1.08e-89
8.11146e-285	1.29544	0.637	0.209	2.2747e-280	1	dd-Smed-v6-1345-0	dd-Smed-v6-1345-0-1	Golgi apparatus | cytoplasm | intracellular | intrinsic apoptotic signaling pathway in response to oxidative stress | metal ion binding | nucleic acid binding | nucleolus | nucleus | positive regulation of JNK cascade | positive regulation of MAPK cascade | positive regulation of apoptotic process | positive regulation of kinase activity | zinc ion binding	zf-C2H2_2 (1) / zf-C2H2_jaz (1) / zf-met (1)	C2H2 type zinc-finger (2 copies) (1) / Zinc-finger double-stranded RNA-binding (1) / Zinc-finger of C2H2 type (1)	dd_Smed_v4_1345_0_1	Human: zinc finger protein 622 (ZNF622)	zinc finger protein 622 [Homo sapiens]	NP_219482.1	ZNF622	9e-20	zinc finger protein 622 [Mus musculus]	1.24e-20	uncharacterized protein Dmel_CG6769, isoform A [Drosophila melanogaster]	1.03e-18
7.97023e-284	1.12106	0.862	0.357	2.23509e-279	1	dd-Smed-v6-1276-0	dd-Smed-v6-1276-0-1	DNA binding | DNA repair | Prp19 complex | RNA splicing | catalytic step 2 spliceosome | cellular response to DNA damage stimulus | cytoplasm | cytoskeleton | identical protein binding | inner cell mass cell proliferation | lipid biosynthetic process | lipid particle | mRNA processing | mRNA splicing, via spliceosome | microtubule associated complex | negative regulation of neuron differentiation…			dd_Smed_v4_1276_0_1	Human: PRP19/PSO4 pre-mRNA processing factor 19 homolog (S. cerevisiae) (PRPF19)	pre-mRNA-processing factor 19 [Homo sapiens]	NP_055317.1	PRPF19	0	pre-mRNA-processing factor 19 isoform 2 [Mus musculus]	0	Pre-RNA processing factor 19 [Drosophila melanogaster]	0
1.32837e-283	1.75462	0.288	0.054	3.72513e-279	1	dd-Smed-v6-15557-0	dd-Smed-v6-15557-0-1		Ank (1) / Ank_2 (1) / Ank_4 (1) / Ank_3 (1) / Ank_5 (1) / TPR_2 (1) / TPR_12 (1) / Ank_KRIT1 (1) / TPR_1 (1) / DUF1642 (1)	Ankyrin repeat (2) / Ankyrin repeats (3 copies) (1) / Ankyrin repeats (many copies) (2) / Tetratricopeptide repeat (3) / KRIT1 ankyrin-repeats domain (1) / Protein of unknown function (DUF1642) (1)	dd_Smed_v4_15557_0_1	Human: tonsoku-like, DNA repair protein (TONSL)	tonsoku-like protein isoform X3 [Homo sapiens]	XP_011515352.1	TONSL	1.05e-20	tonsoku-like protein [Mus musculus]	3.21e-22	uncharacterized protein Dmel_CG7457, isoform A [Drosophila melanogaster]	8.88e-25
1.37247e-283	1.00237	0.964	0.533	3.84882e-279	1	dd-Smed-v6-3448-0	dd-Smed-v6-3448-0-1		GYF (1) / GYF_2 (1)	GYF domain (1) / GYF domain 2 (1)	dd_Smed_v4_3448_0_1	Human: GRB10 interacting GYF protein 1 (GIGYF1)	GRB10-interacting GYF protein 1 isoform a [Homo sapiens]	NP_001362693.1	GIGYF1	8.12e-08	GRB10-interacting GYF protein 2 isoform X8 [Mus musculus]	5.65e-08	gigyf, isoform F [Drosophila melanogaster]	1.63e-10
1.69517e-283	1.67287	0.295	0.056	4.75377e-279	1	dd-Smed-v6-11652-0	dd-Smed-v6-11652-0-1	Wnt signaling pathway involved in somitogenesis | calcium ion binding | eye photoreceptor cell differentiation | molecular_function | negative regulation of canonical Wnt signaling pathway | positive regulation of canonical Wnt signaling pathway | positive regulation of protein catabolic process | protein binding | protein dephosphorylation | protein phosphatase type 2A complex | protein phosphat…	EF-hand_13 (1) / EF-hand_7 (1) / P2R3B_EF-hand (1) / EF-hand_5 (1) / EF-hand_1 (1) / EF-hand_6 (1)	EF-hand domain (2) / EF-hand domain pair (1) / P2R3B (1) / EF hand (1) / EF hand domain (1)	dd_Smed_v4_11652_0_1	Human: protein phosphatase 2, regulatory subunit B'', alpha (PPP2R3A)	serine/threonine-protein phosphatase 2A regulatory subunit B'' subunit alpha isoform 2 [Homo sapiens]	NP_871626.1	PPP2R3A	3.49e-138	serine/threonine-protein phosphatase 2A regulatory subunit B'' subunit alpha isoform X4 [Mus musculus]	4.25e-139	uncharacterized protein Dmel_CG4733, isoform B [Drosophila melanogaster]	1.93e-133
2.90543e-283	1.03932	0.936	0.447	8.14769e-279	1	dd-Smed-v6-3886-0	dd-Smed-v6-3886-0-1	DNA binding | RNA binding | RNA splicing | RNA splicing, via transesterification reactions | catalytic step 2 spliceosome | mRNA processing | mRNA splicing, via spliceosome | nuclear matrix | nucleus | spliceosomal complex	PWI (1)	PWI domain (1)	dd_Smed_v4_3886_0_1	Human: serine/arginine repetitive matrix 1 (SRRM1)	serine/arginine repetitive matrix protein 1 isoform 23 [Homo sapiens]	NP_001353521.1	SRRM1	5.54e-45	serine/arginine repetitive matrix protein 1 isoform X9 [Mus musculus]	2.3e-45	Serine-arginine repetitive matrix 1 [Drosophila melanogaster]	1.58e-40
1.93715e-282	1.31727	0.534	0.153	5.43234e-278	1	dd-Smed-v6-11179-0	dd-Smed-v6-11179-0-1	biological_process | cytosol | molecular_function	GCFC (1)	GC-rich sequence DNA-binding factor-like protein (1)	dd_Smed_v4_11179_0_1	Human: PAX3 and PAX7 binding protein 1 (PAXBP1)	PAX3- and PAX7-binding protein 1 isoform 1 [Homo sapiens]	NP_057715.2	PAXBP1	7.85e-48	PAX3- and PAX7-binding protein 1 [Mus musculus]	3.92e-49	uncharacterized protein Dmel_CG1965, isoform A [Drosophila melanogaster]	4.19e-38
3.35185e-282	1.26527	0.737	0.27	9.39958e-278	1	dd-Smed-v6-892-0	dd-Smed-v6-892-0-1	embryo development ending in birth or egg hatching | growth | intracellular | nematode larval development | positive regulation of growth rate | receptor-mediated endocytosis | reproduction | zinc ion binding	zf-C2H2_jaz (1) / Thymidylate_kin (1) / zf-C2H2_2 (1) / zf-C2H2_14 (1)	Zinc-finger double-stranded RNA-binding (1) / Thymidylate kinase (1) / C2H2 type zinc-finger (2 copies) (1) / CIZ1-like (1)	dd_Smed_v4_892_0_1	PFAM: zf-C2H2_jaz, Thymidylate_kin,	zinc finger protein 593 [Homo sapiens]	NP_056955.2	ZNF593	0.002	zinc finger protein 593 [Mus musculus]	0.041	uncharacterized protein Dmel_CG3224 [Drosophila melanogaster]	0.000597
4.86607e-282	1.21246	0.705	0.245	1.36459e-277	1	dd-Smed-v6-1405-0	dd-Smed-v6-1405-0-1	Cajal body | MLL1 complex | RNA binding | RNA splicing | U2-type spliceosomal complex | U4 snRNP | U4/U6 x U5 tri-snRNP complex | U4atac snRNP | mRNA processing | mRNA splicing, via spliceosome | neurogenesis | nuclear speck | nucleus | precatalytic spliceosome | protein binding | ribonucleoprotein complex | ribonucleoprotein complex binding | snRNP binding | spliceosomal complex | spliceosomal t…	Nop (1) / Prp31_C (1)	snoRNA binding domain (1) / Prp31 C terminal domain (1)	dd_Smed_v4_1405_0_1	Human: PRP31 pre-mRNA processing factor 31 homolog (S. cerevisiae) (PRPF31)	U4/U6 small nuclear ribonucleoprotein Prp31 isoform X1 [Homo sapiens]	XP_006723200.1	PRPF31	1.88e-85	U4/U6 small nuclear ribonucleoprotein Prp31 isoform 1 [Mus musculus]	3.41e-88	Pre-mRNA processing factor 31 [Drosophila melanogaster]	1.25e-86
1.00137e-281	2.56441	0.169	0.021	2.80813e-277	1	dd-Smed-v6-5938-0	dd-Smed-v6-5938-0-1
2.22407e-281	1.52607	0.332	0.069	6.23696e-277	1	dd-Smed-v6-9363-0	dd-Smed-v6-9363-0-1	biological_process | cellular_component | molecular_function	VWA_3 (1) / VWA (1) / VWA_2 (1) / VWA_4 (1)	von Willebrand factor type A domain (3) / von Willebrand factor A domain (1)	dd_Smed_v4_9363_0_1	Human: von Willebrand factor A domain containing 3B (VWA3B)	von Willebrand factor A domain-containing protein 3B isoform X4 [Homo sapiens]	XP_011509074.1	VWA3B	8.98e-173	von Willebrand factor A domain-containing protein 3B isoform X1 [Mus musculus]	3.87e-159
5.32939e-281	1.29605	0.539	0.154	1.49452e-276	1	dd-Smed-v6-9246-0	dd-Smed-v6-9246-0-1	RNA polymerase II transcription cofactor activity | androgen receptor signaling pathway | intracellular steroid hormone receptor signaling pathway | mediator complex | nucleus | positive regulation of transcription from RNA polymerase II promoter | positive regulation of transcription, DNA-templated | receptor activity | regulation of transcription from RNA polymerase II promoter | regulation of …			dd_Smed_v4_9246_0_1	Human: mediator complex subunit 17 (MED17)	mediator of RNA polymerase II transcription subunit 17 [Homo sapiens]	NP_004259.3	MED17	6.48e-17	mediator of RNA polymerase II transcription subunit 17 isoform 1 [Mus musculus]	3.82e-20	mediator complex subunit 17 [Drosophila melanogaster]	3.21e-14
9.55354e-281	2.41019	0.144	0.015	2.6791e-276	1	dd-Smed-v6-11840-0	dd-Smed-v6-11840-0-1	DNA binding | cell fate commitment | cytoplasm | embryonic placenta development | germ cell development | histone deacetylase binding | in utero embryonic development | intracellular | maternal placenta development | metal ion binding | multicellular organismal development | negative regulation of B cell proliferation | negative regulation of lipopolysaccharide-mediated signaling pathway | negati…	zf-H2C2_2 (1) / zf-C2H2 (1) / zf-C2H2_4 (1) / zf-C2H2_6 (1) / C2CH-3rd_BIRD-IDD (1) / zf-met (1) / zf-C2H2_jaz (1)	Zinc-finger double domain (1) / Zinc finger (1) / C2H2-type zinc finger (2) / BIRD-IDD transcription factor (1) / Zinc-finger of C2H2 type (1) / Zinc-finger double-stranded RNA-binding (1)	dd_Smed_v4_11840_0_1	Human: PR domain containing 1, with ZNF domain (PRDM1)	PR domain zinc finger protein 1 isoform X4 [Homo sapiens]	XP_011534366.1	PRDM1	2.29e-54	PR domain zinc finger protein 1 isoform X6 [Mus musculus]	1.7e-55	Blimp-1, isoform A [Drosophila melanogaster]	2.12e-54
9.712e-281	1.96936	0.295	0.057	2.72354e-276	1	dd-Smed-v6-21560-0	dd-Smed-v6-21560-0-1		RhoGAP (1)	RhoGAP domain (1)	dd_Smed_v4_21560_0_1	PFAM: RhoGAP,	rho GTPase-activating protein 20 isoform 3 [Homo sapiens]	NP_001245345.1	ARHGAP20	0.001	uncharacterized protein LOC385263 isoform X1 [Mus musculus]	0.000207
5.5325e-280	1.0837	0.765	0.273	1.55148e-275	1	dd-Smed-v6-2286-0	dd-Smed-v6-2286-0-1	DNA replication | G1/S transition of mitotic cell cycle | cytoplasm | cytosol | deoxyribonucleoside diphosphate metabolic process | deoxyribonucleotide biosynthetic process | deoxyribonucleotide metabolic process | metal ion binding | mitotic cell cycle | nuclear envelope | nucleobase-containing small molecule interconversion | nucleobase-containing small molecule metabolic process | nucleoplasm …	Ribonuc_red_sm (1) / DUF6034 (1)	Ribonucleotide reductase (1) / Family of unknown function (DUF6034) (1)	dd_Smed_v4_2286_0_1	Smed: Smed00510_V2 ribonucleoside diphosphate reductase subunit M2-2	ribonucleoside-diphosphate reductase subunit M2 isoform 2 [Homo sapiens]	NP_001025.1	RRM2	1.73e-148	ribonucleoside-diphosphate reductase subunit M2 [Mus musculus]	2.98e-148	ribonucleoside diphosphate reductase small subunit [Drosophila melanogaster]	4.7e-146
8.03104e-280	0.966297	0.944	0.45	2.25214e-275	1	dd-Smed-v6-4808-0	dd-Smed-v6-4808-0-1	DNA binding | cellular response to acid chemical | chromosome | extrinsic component of plasma membrane | inflammatory response | lipid particle | mononuclear cell migration | nucleosome | nucleosome assembly | nucleus | plasminogen activation | positive regulation of binding | protein heterodimerization activity	Histone (1) / CBFD_NFYB_HMF (1) / TFIID_20kDa (1)	Core histone H2A (1) / Histone-like transcription factor (CBF (1) / Transcription initiation factor TFIID subunit A (1)	dd_Smed_v4_4808_0_1	Smed: Smed15708_V2 histone h2b-2	histone H2B type 1-L [Homo sapiens]	NP_003510.1	H2BC13	5.62e-54	histone H2B type 1-A [Mus musculus]	3.45e-54	histone H2B [Drosophila melanogaster]	2.91e-55
1.01584e-279	1.31653	0.616	0.199	2.84871e-275	1	dd-Smed-v6-2358-0	dd-Smed-v6-2358-0-1		Radical_SAM (1) / UPF0004 (1) / TRAM (1)	Radical SAM superfamily (1) / Uncharacterized protein family UPF0004 (1) / TRAM domain (1)	dd_Smed_v4_2358_0_1	Human: CDK5 regulatory subunit associated protein 1-like 1 (CDKAL1)	threonylcarbamoyladenosine tRNA methylthiotransferase [Homo sapiens]	NP_060244.2	CDKAL1	0	threonylcarbamoyladenosine tRNA methylthiotransferase isoform 1 [Mus musculus]	0	uncharacterized protein Dmel_CG6550 [Drosophila melanogaster]	0
4.13986e-279	1.88922	0.279	0.052	1.16094e-274	1	dd-Smed-v6-10217-0	dd-Smed-v6-10217-0-1	DNA binding | RNA binding | RNA polymerase binding | RNA processing | chromatin binding | chromosome, centromeric region | heterochromatin maintenance | nucleus | protein binding | regulation of chromosome organization	Mcl1_mid (1) / Ctf4_C (1)	Minichromosome loss protein (1) / DNA polymerase alpha-binding protein Ctf4 (1)	dd_Smed_v4_10217_0_1	Human: WD repeat and HMG-box DNA binding protein 1 (WDHD1)	WD repeat and HMG-box DNA-binding protein 1 isoform X4 [Homo sapiens]	XP_016876430.1	WDHD1	1.17e-14	WD repeat and HMG-box DNA-binding protein 1 isoform 2 [Mus musculus]	1.35e-13	chromosome transmission fidelity 4 [Drosophila melanogaster]	0.000167
1.63392e-278	1.21753	0.5	0.138	4.582e-274	1	dd-Smed-v6-6188-0	dd-Smed-v6-6188-0-1		FH2 (1)	Formin Homology 2 Domain (1)	dd_Smed_v4_6188_0_1	Human: diaphanous-related formin 1 (DIAPH1)	protein diaphanous homolog 1 isoform 3 [Homo sapiens]	NP_001300936.1	DIAPH1	1.11e-13	protein diaphanous homolog 1 isoform X1 [Mus musculus]	1.56e-13	diaphanous, isoform B [Drosophila melanogaster]	1.1e-18
1.86707e-278	0.864137	0.999	0.769	5.23583e-274	1	dd-Smed-v6-82-0	dd-Smed-v6-82-0-1	RNA binding | RNA metabolic process | SRP-dependent cotranslational protein targeting to membrane | cellular protein metabolic process | centrosome duplication | centrosome organization | cytosol | cytosolic small ribosomal subunit | gene expression | lipid particle | mRNA metabolic process | mitotic spindle elongation | mitotic spindle organization | multicellular organismal development | nuclea…	Ribosomal_S4e (1) / 40S_S4_C (1) / RS4NT (1) / KOW (1) / S4 (1)	Ribosomal family S4e (1) / 40S ribosomal protein S4 C-terminus (1) / RS4NT (NUC023) domain (1) / KOW motif (1) / S4 domain (1)	dd_Smed_v4_82_0_1	Human: ribosomal protein S4, Y-linked 1 (RPS4Y1)	40S ribosomal protein S4, Y isoform 1 [Homo sapiens]	NP_000999.1	RPS4Y1	1.07e-119	40S ribosomal protein S4, X isoform [Mus musculus]	3.19e-119	ribosomal protein S4, isoform A [Drosophila melanogaster]	2.09e-123
1.96753e-278	1.05174	0.951	0.512	5.51754e-274	1	dd-Smed-v6-449-0	dd-Smed-v6-449-0-1	2-oxoglutarate metabolic process | NAD binding | carbohydrate metabolic process | glyoxylate cycle | isocitrate dehydrogenase (NADP+) activity | isocitrate metabolic process | magnesium ion binding | metal ion binding | mitochondrial inner membrane | mitochondrial matrix | mitochondrion | oxidation-reduction process | oxidoreductase activity | oxidoreductase activity, acting on the CH-OH group of…	Iso_dh (1)	Isocitrate (1)	dd_Smed_v4_449_0_1	Human: isocitrate dehydrogenase 2 (NADP+), mitochondrial (IDH2)	isocitrate dehydrogenase [NADP], mitochondrial isoform 1 precursor [Homo sapiens]	NP_002159.2	IDH2	0	isocitrate dehydrogenase [NADP], mitochondrial precursor [Mus musculus]	0	isocitrate dehydrogenase, isoform K [Drosophila melanogaster]	0
2.79778e-278	2.2452	0.245	0.041	7.84581e-274	1	dd-Smed-v6-17552-0	dd-Smed-v6-17552-0-1
1.43542e-276	0.861335	0.998	0.769	4.02534e-272	1	dd-Smed-v6-276-0	dd-Smed-v6-276-0-1	DNA binding | RNA binding | RNA metabolic process | SRP-dependent cotranslational protein targeting to membrane | cellular protein metabolic process | cytosol | cytosolic large ribosomal subunit | gene expression | mRNA binding | mRNA metabolic process | nuclear-transcribed mRNA catabolic process, nonsense-mediated decay | protein homodimerization activity | rRNA processing | ribonucleoprotein co…	Ribosomal_L30 (1) / Ribosomal_L30_N (1)	Ribosomal protein L30p (1) / Ribosomal L30 N-terminal domain (1)	dd_Smed_v4_276_0_1	Human: ribosomal protein L7 (RPL7)	60S ribosomal protein L7 isoform 1 [Homo sapiens]	NP_000962.2	RPL7	2.63e-82	60S ribosomal protein L7 [Mus musculus]	7.24e-82	ribosomal protein L7, isoform A [Drosophila melanogaster]	1.63e-76
4.24383e-276	1.23315	0.584	0.181	1.1901e-271	1	dd-Smed-v6-4288-0	dd-Smed-v6-4288-0-1
8.54197e-276	2.3357	0.224	0.035	2.39542e-271	1	dd-Smed-v6-20423-0	dd-Smed-v6-20423-0-1	ATP binding | DNA damage checkpoint | DNA repair | DNA replication | DNA replication checkpoint | cell cycle | cell cycle checkpoint | cellular response to DNA damage stimulus | chromosome, telomeric region | mitotic cell cycle checkpoint | multicellular organismal development | negative regulation of DNA replication | nucleolus | nucleoplasm | nucleoside-triphosphatase activity | nucleotide bind…	Rad17 (1) / AAA_lid_RFC1 (1) / RCF1-5-like_lid (1) / T2SSE (1) / AAA_16 (1) / AAA_assoc_2 (1) / nSTAND3 (1) / AAA_22 (1) / NPHP3_N (1) / AAA_11 (1)	Rad17 P-loop domain (1) / RFC1-like (1) / RCF1 (1) / Type II (1) / AAA ATPase domain (1) / AAA C-terminal domain (1) / Novel STAND NTPase 3 (1) / AAA domain (2) / Nephrocystin 3 (1)	dd_Smed_v4_20423_0_1	Human: RAD17 homolog (S. pombe) (RAD17)	cell cycle checkpoint protein RAD17 isoform 2 [Homo sapiens]	NP_579917.1	RAD17	7.98e-52	cell cycle checkpoint protein RAD17 isoform X1 [Mus musculus]	7e-54	Rad17 [Drosophila melanogaster]	7.3e-35
1.38361e-275	1.89687	0.281	0.053	3.88006e-271	1	dd-Smed-v6-1420-0	dd-Smed-v6-1420-0-1	Golgi apparatus | RNA binding | RNA processing | cytoplasm | intracellular membrane-bounded organelle | nucleolus | nucleotide binding | nucleus | regulation of translation | ribonucleoprotein complex	La (1)	La domain (1)	dd_Smed_v4_1420_0_1	Human: La ribonucleoprotein domain family, member 6 (LARP6)	la-related protein 6 isoform 1 [Homo sapiens]	NP_060827.2	LARP6	1.4e-17	la-related protein 6 [Mus musculus]	4.12e-17	achilles, isoform A [Drosophila melanogaster]	4.71e-14
1.88579e-275	1.13168	0.863	0.379	5.28832e-271	1	dd-Smed-v6-2005-0	dd-Smed-v6-2005-0-1	5'-3' exonuclease activity | DNA binding | RNA binding | RNA splicing | endonuclease activity | endoribonuclease activity | gene expression | histone mRNA 3'-end processing | hydrolase activity | mRNA 3'-end processing | mRNA binding | mRNA cleavage | mRNA cleavage and polyadenylation specificity factor complex | mRNA export from nucleus | mRNA polyadenylation | mRNA processing | mRNA splicing, v…			dd_Smed_v4_2005_0_1	Smed: 1B06 cleavage and polyadenylation specificity factor subunit 3	cleavage and polyadenylation specificity factor subunit 3 isoform a [Homo sapiens]	NP_057291.1	CPSF3	0	cleavage and polyadenylation specificity factor subunit 3 isoform 1 [Mus musculus]	0	cleavage and polyadenylation specificity factor 73 [Drosophila melanogaster]	0
2.80507e-275	1.08705	0.841	0.35	7.86627e-271	1	dd-Smed-v6-1605-0	dd-Smed-v6-1605-0-1	integral component of membrane | integral component of mitochondrial inner membrane | membrane | mitochondrial calcium ion homeostasis | mitochondrial inner membrane | mitochondrion | protein binding	Mitofilin (1)	Mitochondrial inner membrane protein (1)	dd_Smed_v4_1605_0_1	Human: inner membrane protein, mitochondrial (IMMT)	MICOS complex subunit MIC60 isoform X5 [Homo sapiens]	XP_016858684.1	IMMT	2.89e-58	MICOS complex subunit Mic60 isoform X5 [Mus musculus]	1.07e-61	mitofilin, isoform C [Drosophila melanogaster]	1.56e-45
3.75808e-275	1.20365	0.655	0.217	1.05388e-270	1	dd-Smed-v6-2168-0	dd-Smed-v6-2168-0-1	GTP binding | GTPase activity | GTPase binding | blastocyst formation | blood coagulation | camera-type eye morphogenesis | cell cycle arrest | cytosol | hydrolase activity | integral component of membrane | intrinsic component of mitochondrial outer membrane | membrane | metabolic process | microtubule cytoskeleton | mitochondrial fusion | mitochondrial membrane organization | mitochondrial oute…	Fzo_mitofusin (1) / Dynamin_N (1) / MMR_HSR1 (1)	fzo-like conserved region (1) / Dynamin family (1) / 50S ribosome-binding GTPase (1)	dd_Smed_v4_2168_0_1	Human: mitofusin 2 (MFN2)	mitofusin-2 isoform X1 [Homo sapiens]	XP_024307067.1	MFN2	6e-177	mitofusin-2 isoform X1 [Mus musculus]	3.96e-175	mitochondrial assembly regulatory factor, isoform B [Drosophila melanogaster]	1.8e-159
7.41173e-275	1.03753	0.963	0.532	2.07847e-270	1	dd-Smed-v6-525-0	dd-Smed-v6-525-0-1	'de novo' posttranslational protein folding | ATP binding | Kupffer's vesicle development | cellular protein metabolic process | chaperone-mediated protein complex assembly | chaperonin-containing T-complex | cytoplasm | cytosol | melanosome transport | microtubule | nucleolus | nucleotide binding | nucleus | protein binding | protein folding | unfolded protein binding	Cpn60_TCP1 (1)	TCP-1 (1)	dd_Smed_v4_525_0_1	Human: chaperonin containing TCP1, subunit 2 (beta) (CCT2)	T-complex protein 1 subunit beta isoform 1 [Homo sapiens]	NP_006422.1	CCT2	0	T-complex protein 1 subunit beta [Mus musculus]	0	chaperonin containing TCP1 subunit 2 [Drosophila melanogaster]	0
7.45581e-275	1.4922	0.5	0.141	2.09083e-270	1	dd-Smed-v6-4341-0	dd-Smed-v6-4341-0-1	DNA binding | DNA recombinase assembly | DNA repair | DNA replication | DNA replication factor A complex | DNA strand elongation involved in DNA replication | DNA-dependent DNA replication | G1/S transition of mitotic cell cycle | PML body | cell cycle checkpoint | double-strand break repair | double-strand break repair via homologous recombination | mitotic S phase | mitotic cell cycle | nucleol…	RPA_C (1) / RMI2 (1) / tRNA_anti-codon (1)	Replication protein A C terminal (1) / RecQ-mediated genome instability protein 2 (1) / OB-fold nucleic acid binding domain (1)	dd_Smed_v4_4341_0_1	Human: replication protein A2, 32kDa (RPA2)	replication protein A 32 kDa subunit isoform 1 [Homo sapiens]	NP_002937.1	RPA2	1.12e-23	replication protein A 32 kDa subunit [Mus musculus]	2.34e-23	replication protein A2, isoform A [Drosophila melanogaster]	6.78e-10
2.11867e-274	1.98776	0.229	0.037	5.94139e-270	1	dd-Smed-v6-3278-0	dd-Smed-v6-3278-0-1				dd_Smed_v4_3278_0_1	Smed: X1.A.C4.1
9.33803e-274	1.04415	0.858	0.362	2.61866e-269	1	dd-Smed-v6-4658-0	dd-Smed-v6-4658-0-1	biological_process | enzyme inhibitor activity | magnesium ion binding | molecular_function | negative regulation of catalytic activity | nucleobase-containing compound metabolic process | nucleotide biosynthetic process | protein complex | ribose phosphate diphosphokinase activity | ribose phosphate diphosphokinase complex	Pribosyl_synth (1) / Pribosyltran_N (1) / Pribosyltran (1)	Phosphoribosyl synthetase-associated domain (1) / N-terminal domain of ribose phosphate pyrophosphokinase (1) / Phosphoribosyl transferase domain (1)	dd_Smed_v4_4658_0_1	Human: phosphoribosyl pyrophosphate synthetase-associated protein 2 (PRPSAP2)	phosphoribosyl pyrophosphate synthase-associated protein 2 isoform X1 [Homo sapiens]	XP_016880355.1	PRPSAP2	2.42e-155	phosphoribosyl pyrophosphate synthase-associated protein 2 isoform X1 [Mus musculus]	5.59e-155	uncharacterized protein Dmel_CG2246, isoform P [Drosophila melanogaster]	3.2e-159
1.09836e-273	1.09961	0.72	0.258	3.08013e-269	1	dd-Smed-v6-2829-0	dd-Smed-v6-2829-0-1	DNA repair | deoxyribodipyrimidine photo-lyase activity	DNA_photolyase (1)	DNA photolyase (1)	dd_Smed_v4_2829_0_1	PFAM: DNA_photolyase, FAD_binding_7, FAD_binding_7,							photorepair, isoform B [Drosophila melanogaster]	0
2.21811e-273	1.22514	0.76	0.292	6.22025e-269	1	dd-Smed-v6-2684-0	dd-Smed-v6-2684-0-1	P-P-bond-hydrolysis-driven protein transmembrane transporter activity | cellular protein metabolic process | integral component of membrane | intracellular protein transport | membrane | mitochondrial envelope | mitochondrial outer membrane | mitochondrial outer membrane translocase complex | mitochondrion | protein binding | protein targeting | protein targeting to mitochondrion | protein transp…	MAS20 (1)	MAS20 protein import receptor (1)	dd_Smed_v4_2684_0_1	Human: translocase of outer mitochondrial membrane 20 homolog (yeast) (TOMM20)	mitochondrial import receptor subunit TOM20 homolog [Homo sapiens]	NP_055580.1	TOMM20	4.27e-19	mitochondrial import receptor subunit TOM20 homolog [Mus musculus]	5.1e-19	translocase of outer membrane 20, isoform A [Drosophila melanogaster]	4.29e-18
7.66186e-273	1.24781	0.436	0.111	2.14862e-268	1	dd-Smed-v6-14586-0	dd-Smed-v6-14586-0-1	1-phosphatidylinositol-3-kinase activity | ATP binding | DNA binding | DNA damage checkpoint | DNA damage induced protein phosphorylation | DNA damage response, signal transduction by p53 class mediator resulting in cell cycle arrest | DNA repair | DNA-dependent protein kinase activity | G2 DNA damage checkpoint | brain development | cell cycle | cell cycle arrest | cell cycle checkpoint | cellul…	PI3_PI4_kinase (1) / FATC (1) / HEAT_ATR (1)	Phosphatidylinositol 3- and 4-kinase (1) / FATC domain (1) / Serine (1)	dd_Smed_v4_14586_0_1	Human: ataxia telangiectasia mutated (ATM)	serine-protein kinase ATM isoform X8 [Homo sapiens]	XP_006718908.1	ATM	6.85e-143	serine-protein kinase ATM isoform X1 [Mus musculus]	6.41e-140	telomere fusion [Drosophila melanogaster]	1.16e-93
2.81874e-272	1.29736	0.598	0.189	7.90459e-268	1	dd-Smed-v6-12841-0	dd-Smed-v6-12841-0-1
3.70347e-271	1.0597	0.697	0.243	1.03856e-266	1	dd-Smed-v6-2789-0	dd-Smed-v6-2789-0-1		bZIP_1 (1) / bZIP_2 (1) / bZIP_Maf (1)	bZIP transcription factor (1) / Basic region leucine zipper (1) / bZIP Maf transcription factor (1)	dd_Smed_v4_2789_0_1	Smed: clone SMED_00055_V2 fos-1
7.06503e-271	1.00284	0.934	0.45	1.98125e-266	1	dd-Smed-v6-5865-0	dd-Smed-v6-5865-0-1	ATP binding | DNA recombination | DNA repair | cell cycle | cell division | chromosome | chromosome condensation | chromosome organization | condensin complex | cytoplasm | kinetochore organization | meiotic chromosome condensation | meiotic chromosome segregation | mitotic chromosome condensation | mitotic nuclear division | mitotic sister chromatid segregation | nucleolus | nucleotide binding |…	SMC_N (1) / CALCOCO1 (1)	RecF (1) / Calcium binding and coiled-coil domain (CALCOCO1) like (1)	dd_Smed_v4_5865_0_1	Human: structural maintenance of chromosomes 4 (SMC4)	structural maintenance of chromosomes protein 4 isoform 2 [Homo sapiens]	NP_001275682.1	SMC4	0	structural maintenance of chromosomes protein 4 isoform X2 [Mus musculus]	0	gluon [Drosophila melanogaster]	1.83e-100
9.04492e-271	1.44294	0.457	0.12	2.53647e-266	1	dd-Smed-v6-6407-0	dd-Smed-v6-6407-0-1												molybdenum cofactor synthesis 2A [Drosophila melanogaster]	0.003
1.10122e-270	1.2354	0.661	0.221	3.08814e-266	1	dd-Smed-v6-6389-0	dd-Smed-v6-6389-0-1										protein FAM243A [Mus musculus]	0.000364
3.21061e-270	1.30744	0.542	0.161	9.00351e-266	1	dd-Smed-v6-10490-0	dd-Smed-v6-10490-0-1		RNA_pol_I_A49 (1)	A49-like RNA polymerase I associated factor (1)	dd_Smed_v4_10490_0_1	PFAM: RNA_pol_I_A49,
3.25261e-270	1.24999	0.536	0.158	9.1213e-266	1	dd-Smed-v6-7439-0	dd-Smed-v6-7439-0-1	GTP binding | GTPase activity | hydrolase activity | integral component of membrane | membrane | mitochondrial envelope | mitochondrial fusion | mitochondrial outer membrane | mitochondrion | mitochondrion organization | multicellular organismal development | nucleotide binding | plasma membrane | protein binding |	Fzo_mitofusin (1) / Dynamin_N (1) / MMR_HSR1 (1)	fzo-like conserved region (1) / Dynamin family (1) / 50S ribosome-binding GTPase (1)	dd_Smed_v4_7439_0_1	Human: mitofusin 1 (MFN1)	mitofusin-1 isoform X1 [Homo sapiens]	XP_005247653.2	MFN1	1.66e-100	mitofusin-1 [Mus musculus]	8.6e-105	mitochondrial assembly regulatory factor, isoform B [Drosophila melanogaster]	1.09e-107
3.94129e-270	1.07158	0.644	0.212	1.10525e-265	1	dd-Smed-v6-1319-0	dd-Smed-v6-1319-0-1	ATP binding | B cell receptor signaling pathway | BMP signaling pathway | ERK1 and ERK2 cascade | Golgi apparatus | JAK-STAT cascade involved in growth hormone signaling pathway | JUN kinase activity | MAP kinase activity | MAPK cascade | MAPK import into nucleus | MyD88-dependent toll-like receptor signaling pathway | MyD88-independent toll-like receptor signaling pathway | R7 cell development |…	Pkinase (1) / PK_Tyr_Ser-Thr (1) / ABC1 (1) / Haspin_kinase (1) / Fn3_ELFN (1) / APH (1)	Protein kinase domain (1) / Protein tyrosine and serine (1) / ABC1 atypical kinase-like domain (1) / Haspin like kinase domain (1) / ELFN1 (1) / Phosphotransferase enzyme family (1)	dd_Smed_v4_1319_0_1	Human: mitogen-activated protein kinase 3 (MAPK3)	mitogen-activated protein kinase 3 isoform 1 [Homo sapiens]	NP_002737.2	MAPK3	1.11e-172	mitogen-activated protein kinase 1 [Mus musculus]	1.09e-172	rolled, isoform I [Drosophila melanogaster]	8.47e-169
4.32032e-270	1.77487	0.336	0.074	1.21155e-265	1	dd-Smed-v6-11186-0	dd-Smed-v6-11186-0-1	RNA (guanine-N7)-methylation | cytoplasm | nucleoplasm | nucleus | protein binding | tRNA (guanine-N7-)-methyltransferase activity | tRNA modification | tRNA processing	WDR55 (1) / WD40 (1) / WD40_WDHD1_1st (1) / WD40_MABP1-WDR62_2nd (1) / Beta-prop_EML_2 (1) / Beta-prop_WDR3_1st (1) / Beta-prop_THOC3 (1) / WD40_CDC20-Fz (1) / WD40_Prp19 (1) / Beta-prop_WDR75_1st (1) / Beta-prop_WDR3_2nd (1) / EIF3I (1) / Beta-prop_WDR5 (1) / Beta-prop_WDR90_POC16_2nd (1) / ANAPC4_WD40 (1) / Beta-prop_CAF1B_HIR1 (1) / Beta-prop_NUP159_NUP214 (1) / Beta-prop_WDR36-Utp21_1st (1) /…	WDR55 (1) / WD domain (1) / WDHD1 first WD40 domain (1) / MABP1 (1) / Echinoderm microtubule-associated protein second beta-propeller (1) / WDR3 first beta-propeller domain (1) / THOC3 beta-propeller domain (1) / CDC20 (1) / Prp19 WD40 domain (1) / WD repeat-containing protein 75 first beta-propeller (1) / WDR3 second beta-propeller domain (1) / EIF3I (1) / WDR5 beta-propeller domain (1) / WDR90 …	dd_Smed_v4_11186_0_1	PFAM: WD40,	tRNA (guanine-N(7)-)-methyltransferase non-catalytic subunit WDR4 isoform X1 [Homo sapiens]	XP_011527735.1	WDR4	1.73e-21	tRNA (guanine-N(7)-)-methyltransferase non-catalytic subunit WDR4 isoform X1 [Mus musculus]	8.43e-21	wuho [Drosophila melanogaster]	8.42e-17
6.96438e-270	1.4441	0.434	0.111	1.95302e-265	1	dd-Smed-v6-11041-0	dd-Smed-v6-11041-0-1	PeBoW complex | cell proliferation | maturation of LSU-rRNA from tricistronic rRNA transcript (SSU-rRNA, 5.8S rRNA, LSU-rRNA) | neurogenesis | nucleolus | nucleoplasm | protein binding | rRNA processing | regulation of cell cycle | regulation of hemocyte proliferation | ribonucleoprotein complex | ribonucleoprotein complex binding | ribosome biogenesis	BOP1NT (1) / Beta-prop_THOC3 (1) / Beta-prop_EML_2 (1) / WD40_CDC20-Fz (1) / WD40 (1) / WD40_Prp19 (1) / Beta-prop_WDR3_1st (1) / Beta-prop_WDR3_2nd (1) / WD40_WDHD1_1st (1) / Beta-prop_WDR36-Utp21_1st (1) / ANAPC4_WD40 (1) / Beta-prop_Vps41 (1) / WDR55 (1) / Beta-prop_RIG_2nd (1) / Beta-prop_IFT140_1st (1) / Beta-prop_HPS5 (1) / Frtz (1) / Beta-prop_LRRK2 (1) / Beta-prop_WDR90_POC16_2nd (1)	BOP1NT (NUC169) domain (1) / THOC3 beta-propeller domain (1) / Echinoderm microtubule-associated protein second beta-propeller (1) / CDC20 (1) / WD domain (1) / Prp19 WD40 domain (1) / WDR3 first beta-propeller domain (1) / WDR3 second beta-propeller domain (1) / WDHD1 first WD40 domain (1) / WDR36 (1) / Anaphase-promoting complex subunit 4 WD40 domain (1) / Vps42 beta-propeller (1) / WDR55 (1) /…	dd_Smed_v4_11041_0_1	Human: block of proliferation 1 (BOP1)	ribosome biogenesis protein BOP1 [Homo sapiens]	NP_056016.1	BOP1	1.81e-84	ribosome biogenesis protein BOP1 [Mus musculus]	3.82e-74	uncharacterized protein Dmel_CG5033 [Drosophila melanogaster]	3.74e-91
1.44435e-269	1.1589	0.667	0.23	4.05039e-265	1	dd-Smed-v6-1437-0	dd-Smed-v6-1437-0-1	TBP-class protein binding | cellular_component | gene expression | molecular_function | nucleoplasm | positive regulation of transcription, DNA-templated | rRNA transcription | regulation of mRNA stability | tRNA transcription | transcription factor TFIIIB complex | transcription from RNA polymerase III promoter | transcription initiation from RNA polymerase III promoter | translation initiation …	TFIIB (1) / BRF1 (1) / Zn_Ribbon_TF (1) / Cyclin_N (1)	Transcription factor TFIIB repeat (1) / Brf1-like TBP-binding domain (1) / TFIIB zinc-binding (1) / Cyclin (1)	dd_Smed_v4_1437_0_1	Human: BRF1, RNA polymerase III transcription initiation factor 90 kDa subunit (BRF1)	transcription factor IIIB 90 kDa subunit isoform X1 [Homo sapiens]	XP_005267618.1	BRF1	1.42e-59	transcription factor IIIB 90 kDa subunit isoform X2 [Mus musculus]	1.38e-62	Brf RNA polymerase III subunit, isoform A [Drosophila melanogaster]	9.68e-56
3.26255e-269	1.31895	0.503	0.142	9.14916e-265	1	dd-Smed-v6-4830-0	dd-Smed-v6-4830-0-1	PTW/PP1 phosphatase complex | Set1C/COMPASS complex | chromatin | histone H3-K4 methylation | histone H3-K4 trimethylation | histone methyltransferase activity (H3-K4 specific) | histone methyltransferase complex | katanin complex | microtubule severing | protein binding			dd_Smed_v4_4830_0_1	Smed: wdr82-2	WD repeat-containing protein 82 [Homo sapiens]	NP_079498.2	WDR82	2.4e-124	WD repeat-containing protein 82 [Mus musculus]	2.03e-124	WD repeat domain 82 [Drosophila melanogaster]	2.56e-132
4.51652e-269	1.0138	0.963	0.529	1.26657e-264	1	dd-Smed-v6-2325-0	dd-Smed-v6-2325-0-1	Notch binding | Notch signaling pathway | RNA splicing | catalytic step 2 spliceosome | cellular response to retinoic acid | chromatin | gene expression | mRNA processing | mRNA splicing, via spliceosome | negative regulation of transcription, DNA-templated | nuclear hormone receptor binding | nuclear part | nucleolus | nucleoplasm | nucleus | positive regulation of neurogenesis | positive regula…	SKIP_SNW (1)	SKIP (1)	dd_Smed_v4_2325_0_1	Human: SNW domain containing 1 (SNW1)	SNW domain-containing protein 1 isoform 1 [Homo sapiens]	NP_001305773.1	SNW1	3.78e-106	SNW domain-containing protein 1 [Mus musculus]	2.06e-105	Bx42, isoform A [Drosophila melanogaster]	1.45e-89
5.78263e-269	0.988673	0.98	0.619	1.62162e-264	1	dd-Smed-v6-435-0	dd-Smed-v6-435-0-1	ATP binding | ATPase activity, coupled | cellular protein metabolic process | chaperonin-containing T-complex | cytoplasm | embryonic eye morphogenesis | microtubule | microtubule associated complex | mitotic spindle organization | negative regulation of retinal cell programmed cell death | nucleotide binding | plasma membrane | protein folding | terminal branching, open tracheal system | trachea…	Cpn60_TCP1 (1)	TCP-1 (1)	dd_Smed_v4_435_0_1	Human: chaperonin containing TCP1, subunit 3 (gamma) (CCT3)	T-complex protein 1 subunit gamma isoform a [Homo sapiens]	NP_005989.3	CCT3	0	T-complex protein 1 subunit gamma [Mus musculus]	0	chaperonin containing TCP1 subunit 3, isoform B [Drosophila melanogaster]	0
1.11651e-268	1.47788	0.466	0.127	3.13103e-264	1	dd-Smed-v6-4129-0	dd-Smed-v6-4129-0-1
1.55025e-268	1.34284	0.473	0.128	4.34735e-264	1	dd-Smed-v6-5543-0	dd-Smed-v6-5543-0-1	CAF-1 complex | DNA repair | DNA replication | DNA replication-dependent nucleosome assembly | cell cycle | cellular response to DNA damage stimulus | chromatin assembly | chromatin binding | cytoplasm | cytosol | histone binding | nucleolus | nucleoplasm | nucleus | protein binding | protein complex assembly | regulation of transcription, DNA-templated | transcription, DNA-templated | unfolded p…			dd_Smed_v4_5543_0_1	Human: chromatin assembly factor 1, subunit B (p60) (CHAF1B)	chromatin assembly factor 1 subunit B isoform X1 [Homo sapiens]	XP_016883967.1	CHAF1B	9.57e-98	chromatin assembly factor 1 subunit B isoform X1 [Mus musculus]	1.95e-96	chromatin assembly factor 1, p105 subunit [Drosophila melanogaster]	1.11e-88
1.67377e-268	1.06653	0.825	0.333	4.69375e-264	1	dd-Smed-v6-5108-0	dd-Smed-v6-5108-0-1	Cajal body | Golgi apparatus | catalytic step 2 spliceosome | cell cycle arrest | cytoplasm | cytosol | intrinsic apoptotic signaling pathway | mRNA splicing, via spliceosome | molecular_function | nucleolus | nucleoplasm | nucleus | positive regulation of cytotoxic T cell differentiation | protein binding | spliceosomal snRNP assembly	SART-1 (1) / HIND (1)	SART-1 family (1) / HIND motif (1)	dd_Smed_v4_5108_0_1	Human: squamous cell carcinoma antigen recognized by T cells (SART1)	U4/U6.U5 tri-snRNP-associated protein 1 isoform X1 [Homo sapiens]	XP_011543646.1	SART1	6.89e-24	U4/U6.U5 tri-snRNP-associated protein 1 isoform X1 [Mus musculus]	5.1e-22	uncharacterized protein Dmel_CG6686, isoform B [Drosophila melanogaster]	2.93e-23
4.01976e-268	2.59386	0.169	0.022	1.12726e-263	1	dd-Smed-v6-12450-0	dd-Smed-v6-12450-0-1		RNF220 (1)	E3 ubiquitin-protein ligase RNF220 (1)
6.41423e-268	1.16858	0.742	0.274	1.79874e-263	1	dd-Smed-v6-3018-0	dd-Smed-v6-3018-0-1
1.30925e-267	0.868051	0.996	0.74	3.67153e-263	1	dd-Smed-v6-295-0	dd-Smed-v6-295-0-1	RNA binding | RNA metabolic process | SRP-dependent cotranslational protein targeting to membrane | cellular protein metabolic process | cytosol | cytosolic small ribosomal subunit | gene expression | intracellular | mRNA binding | mRNA metabolic process | mitotic spindle elongation | mitotic spindle organization | nuclear-transcribed mRNA catabolic process, nonsense-mediated decay | regulation o…	Ribosomal_S7 (1)	Ribosomal protein S7p (1)	dd_Smed_v4_295_0_1	Human: ribosomal protein S5 (RPS5)	40S ribosomal protein S5 [Homo sapiens]	NP_001000.2	RPS5	9.08e-103	40S ribosomal protein S5 isoform X1 [Mus musculus]	7.68e-103	ribosomal protein S5a, isoform A [Drosophila melanogaster]	2.81e-99
1.75323e-267	0.805577	0.999	0.799	4.91658e-263	1	dd-Smed-v6-52-0	dd-Smed-v6-52-0-1	CRD-mediated mRNA stability complex | CRD-mediated mRNA stabilization | DNA binding | RNA binding | RNA splicing | U12-type spliceosomal complex | chromatin binding | cytoplasm | cytoplasmic stress granule | dendrite | extracellular region | histone pre-mRNA 3'end processing complex | in utero embryonic development | intracellular membrane-bounded organelle | lipid binding | mRNA 3'-UTR binding |…			dd_Smed_v4_52_0_1	Smed: Smed00968_V2 Y box protein-1	Y-box-binding protein 2 [Homo sapiens]	NP_057066.2	YBX2	1.39e-18	Y-box-binding protein 1 isoform X1 [Mus musculus]	1.4e-17	ypsilon schachtel, isoform A [Drosophila melanogaster]	7.68e-17
1.85117e-267	1.21036	0.64	0.215	5.19122e-263	1	dd-Smed-v6-5183-0	dd-Smed-v6-5183-0-1
3.31517e-267	0.970362	0.98	0.561	9.29673e-263	1	dd-Smed-v6-1909-1	dd-Smed-v6-1909-1-1		FF (1) / WW (1) / FF_PRPF40A (1) / WW_TCERG1 (1) / WW_2 (1)	FF domain (1) / WW domain (2) / PRPF40A-like (1) / TCERG1 WW domain (1)	dd_Smed_v4_1909_1_1	Human: PRP40 pre-mRNA processing factor 40 homolog A (S. cerevisiae) (PRPF40A)	pre-mRNA-processing factor 40 homolog A isoform X13 [Homo sapiens]	XP_024308748.1	PRPF40A	9.09e-116	pre-mRNA-processing factor 40 homolog A isoform 3 [Mus musculus]	1.79e-117	uncharacterized protein Dmel_CG3542 [Drosophila melanogaster]	2.86e-146
3.77119e-267	1.12772	0.873	0.382	1.05755e-262	1	dd-Smed-v6-4005-0	dd-Smed-v6-4005-0-1	P-P-bond-hydrolysis-driven protein transmembrane transporter activity | cellular protein metabolic process | cellular response to hypoxia | integral component of membrane | integral component of mitochondrial outer membrane | mitochondrial outer membrane translocase complex | mitochondrion | pore complex | porin activity | protein targeting to mitochondrion | protein transmembrane transporter act…	Porin_3 (1)	Eukaryotic porin (1)	dd_Smed_v4_4005_0_1	Human: translocase of outer mitochondrial membrane 40 homolog (yeast) (TOMM40)	mitochondrial import receptor subunit TOM40 homolog [Homo sapiens]	NP_006105.1	TOMM40	3.72e-49	mitochondrial import receptor subunit TOM40 homolog [Mus musculus]	7.25e-48	translocase of outer membrane 40, isoform B [Drosophila melanogaster]	6.56e-65
4.51472e-267	1.39006	0.453	0.12	1.26606e-262	1	dd-Smed-v6-13062-0	dd-Smed-v6-13062-0-1	fat cell differentiation | nuclear speck | nucleolus | nucleus	NOC3p (1)	Nucleolar complex-associated protein (1)	dd_Smed_v4_13062_0_1	Human: nucleolar complex associated 3 homolog (S. cerevisiae) (NOC3L)	nucleolar complex protein 3 homolog isoform X1 [Homo sapiens]	XP_016872033.1	NOC3L	2.19e-31	nucleolar complex protein 3 homolog [Mus musculus]	7.91e-31	uncharacterized protein Dmel_CG1234 [Drosophila melanogaster]	7.93e-19
7.22703e-267	0.85097	0.998	0.741	2.02668e-262	1	dd-Smed-v6-565-0	dd-Smed-v6-565-0-1		DUF4156 (1)	Domain of unknown function (DUF4156) (1)
9.11839e-267	1.02941	0.858	0.366	2.55707e-262	1	dd-Smed-v6-1343-0	dd-Smed-v6-1343-0-1	N-acetyltransferase activity | N-terminal protein amino acid acetylation | acetyltransferase activity | angiogenesis | biological_process | cell differentiation | cytoplasm | molecular_function | nucleus | positive regulation of transcription, DNA-templated | protein binding | ribosome binding | transcription factor complex | transcription, DNA-templated			dd_Smed_v4_1343_0_1	Human: N(alpha)-acetyltransferase 16, NatA auxiliary subunit (NAA16)	N-alpha-acetyltransferase 16, NatA auxiliary subunit isoform 1 [Homo sapiens]	NP_078837.3	NAA16	0	N-alpha-acetyltransferase 16, NatA auxiliary subunit [Mus musculus]	0	N(alpha)-acetyltransferase 15/16, isoform A [Drosophila melanogaster]	0
1.85621e-266	1.14416	0.833	0.344	5.20538e-262	1	dd-Smed-v6-1238-0	dd-Smed-v6-1238-0-1	ADP binding | ADP biosynthetic process | ATP binding | ATP biosynthetic process | ATP metabolic process | ATP synthesis coupled proton transport | ATPase activity | hydrogen ion transmembrane transporter activity | ion transmembrane transport | ion transport | membrane | mitochondrial ATP synthesis coupled proton transport | mitochondrial envelope | mitochondrial inner membrane | mitochondrial ma…	ATP-synt_DE_N (1) / ATPD_C_metazoa (1)	ATP synthase (1) / Metazoan delta subunit of F1F0-ATP synthase (1)	dd_Smed_v4_1238_0_1	Human: ATP synthase, H+ transporting, mitochondrial F1 complex, delta subunit (ATP5D)	ATP synthase subunit delta, mitochondrial precursor [Homo sapiens]	NP_001678.1	ATP5F1D	6.15e-46	ATP synthase subunit delta, mitochondrial isoform X1 [Mus musculus]	7.3e-49	ATP synthase, delta subunit, isoform A [Drosophila melanogaster]	1.03e-36
2.99769e-266	1.17677	0.479	0.132	8.40641e-262	1	dd-Smed-v6-14557-0	dd-Smed-v6-14557-0-1		CRAL_TRIO (1) / CRAL_TRIO_2 (1)	CRAL (1) / Divergent CRAL (1)	dd_Smed_v4_14557_0_1	Human: motile sperm domain containing 2 (MOSPD2)	motile sperm domain-containing protein 2 isoform 1 [Homo sapiens]	NP_689794.1	MOSPD2	1.15e-09	motile sperm domain-containing protein 2 isoform 1 [Mus musculus]	5.96e-10	uncharacterized protein Dmel_CG32485 [Drosophila melanogaster]	1.9e-38
4.496e-266	1.01218	0.909	0.428	1.26081e-261	1	dd-Smed-v6-932-0	dd-Smed-v6-932-0-1	ADP binding | ATP binding | GTP binding | NAD+ binding | cellular amino acid biosynthetic process | cellular amino acid metabolic process | cellular nitrogen compound metabolic process | cytoplasm | enzyme binding | glutamate biosynthetic process | glutamate catabolic process | glutamate dehydrogenase (NAD+) activity | glutamate dehydrogenase [NAD(P)+] activity | identical protein binding | leuci…	ELFV_dehydrog (1) / ELFV_dehydrog_N (1)	Glutamate (1) / Glu (1)	dd_Smed_v4_932_0_1	Human: glutamate dehydrogenase 1 (GLUD1)	glutamate dehydrogenase 1, mitochondrial isoform a precursor [Homo sapiens]	NP_005262.1	GLUD1	0	glutamate dehydrogenase 1, mitochondrial precursor [Mus musculus]	0	glutamate dehydrogenase, isoform F [Drosophila melanogaster]	0
8.45562e-266	0.973127	0.973	0.572	2.37121e-261	1	dd-Smed-v6-823-0	dd-Smed-v6-823-0-1	biological_process | cytoplasm | endoplasmic reticulum | endoplasmic reticulum membrane | membrane | molecular_function | nuclear envelope | nucleolus | nucleus | protein binding | response to unfolded protein	UBX (1) / UBX7_N (1)	UBX domain (1) / UBX7 N-terminal domain (1)	dd_Smed_v4_823_0_1	Human: UBX domain protein 4 (UBXN4)	UBX domain-containing protein 4 [Homo sapiens]	NP_055422.1	UBXN4	6.33e-18	UBX domain-containing protein 4 isoform 1 [Mus musculus]	5.12e-16	uncharacterized protein Dmel_CG8042 [Drosophila melanogaster]	5.11e-08
5.60399e-265	1.32514	0.476	0.132	1.57153e-260	1	dd-Smed-v6-10340-0	dd-Smed-v6-10340-0-1	ATP binding | ATP-dependent helicase activity | biological_process | cellular_component | helicase activity | hydrolase activity | neurogenesis | nucleic acid binding | nucleotide binding | nucleus	Helicase_C (1) / OB_NTP_bind (1) / HA2_C (1) / DEAD (1) / DHX37_C (1) / AAA_19 (1) / HA2_N (1) / AAA_22 (1) / ATPase (1) / ResIII (1) / PP1c_bdg (1)	Helicase conserved C-terminal domain (1) / Oligonucleotide (1) / Helicase associated domain (HA2) (2) / DEAD (1) / DEAH helicase DHX37 C-terminal domain (1) / AAA domain (2) / KaiC (1) / Type III restriction enzyme (1) / Phosphatase-1 catalytic subunit binding region (1)	dd_Smed_v4_10340_0_1	Human: DEAH (Asp-Glu-Ala-His) box polypeptide 37 (DHX37)	probable ATP-dependent RNA helicase DHX37 [Homo sapiens]	NP_116045.2	DHX37	6.35e-92	probable ATP-dependent RNA helicase DHX37 isoform X4 [Mus musculus]	4.3e-103	kurz, isoform A [Drosophila melanogaster]	5.01e-106
6.07945e-265	0.918313	0.65	0.211	1.70486e-260	1	dd-Smed-v6-13582-0	dd-Smed-v6-13582-0-1
3.1516e-264	1.45118	0.396	0.096	8.83804e-260	1	dd-Smed-v6-16306-0	dd-Smed-v6-16306-0-1		Pkinase (1)	Protein kinase domain (1)	dd_Smed_v4_16306_0_1	PFAM: Pkinase,	serine/threonine-protein kinase pim-3 [Homo sapiens]	NP_001001852.2	PIM3	1.19e-05	sperm motility kinase X-like [Mus musculus]	3.51e-07	Calcium/calmodulin-dependent protein kinase II, isoform K [Drosophila melanogaster]	2.99e-05
6.89982e-264	1.28496	0.593	0.188	1.93492e-259	1	dd-Smed-v6-5140-0	dd-Smed-v6-5140-0-1	carbohydrate metabolic process | cytokine-mediated signaling pathway | glucose transport | hexose transport | intracellular transport | mRNA transport | nuclear membrane | nuclear pore | nucleoplasm | protein binding | protein transport | regulation of glucose transport | small molecule metabolic process | transmembrane transport | viral process	NUP50 (1) / Ran_BP1 (1)	NUP50 (Nucleoporin 50 kDa) (1) / RanBP1 domain (1)	dd_Smed_v4_5140_0_1	Human: nucleoporin 50kDa (NUP50)	nuclear pore complex protein Nup50 isoform X1 [Homo sapiens]	XP_024307914.1	NUP50	2.46e-26	nuclear pore complex protein Nup50 [Mus musculus]	2.64e-23	nucleoporin 50kD [Drosophila melanogaster]	6.7e-21
7.23532e-264	1.28547	0.588	0.186	2.029e-259	1	dd-Smed-v6-7185-0	dd-Smed-v6-7185-0-1	cytoplasm | integral component of membrane | ion channel activity | ion transport | juxtaparanode region of axon | plasma membrane | potassium channel regulator activity | potassium ion transport | protein heterooligomerization | regulation of ion transmembrane transport | synaptic transmission | transport | voltage-gated ion channel activity | voltage-gated potassium channel activity	Glutaredoxin (1) / Thioredoxin (1) / DIM1 (1) / Thioredoxin_8 (1) / Thioredoxin_2 (1) / TXD17-like_Trx (1) / HyaE (1) / GST_N_3 (1)	Glutaredoxin (1) / Thioredoxin (1) / Mitosis protein DIM1 (1) / Thioredoxin-like (1) / Thioredoxin-like domain (1) / Thioredoxin domain-containing protein 17-like (1) / Hydrogenase-1 expression protein HyaE (1) / Glutathione S-transferase (1)	dd_Smed_v4_7185_0_1	Human: potassium voltage-gated channel, shaker-related subfamily, beta member 2 (KCNAB2)	voltage-gated potassium channel subunit beta-2 isoform X1 [Homo sapiens]	XP_016858108.1	KCNAB2	1.35e-137	voltage-gated potassium channel subunit beta-2 isoform X2 [Mus musculus]	3.9e-138	hyperkinetic, isoform I [Drosophila melanogaster]	2.5e-89
9.71343e-264	0.887369	0.996	0.718	2.72394e-259	1	dd-Smed-v6-150-0	dd-Smed-v6-150-0-1	RNA binding | RNA metabolic process | SRP-dependent cotranslational protein targeting to membrane | cellular protein metabolic process | centrosome duplication | cytoplasm | cytosol | cytosolic large ribosomal subunit | gene expression | mRNA metabolic process | mitotic spindle elongation | mitotic spindle organization | nuclear-transcribed mRNA catabolic process, nonsense-mediated decay | nucleo…	Ribosomal_L6 (1)	Ribosomal protein L6 (1)	dd_Smed_v4_150_0_1	Human: ribosomal protein L9 (RPL9)	60S ribosomal protein L9 [Homo sapiens]	NP_001020092.1	RPL9	2.46e-67	60S ribosomal protein L9 [Mus musculus]	1.3e-67	ribosomal protein L9, isoform B [Drosophila melanogaster]	1.01e-70
2.4457e-263	2.26806	0.117	0.011	6.85849e-259	1	dd-Smed-v6-26155-0	dd-Smed-v6-26155-0-1
8.82784e-263	1.06126	0.891	0.425	2.47559e-258	1	dd-Smed-v6-3492-0	dd-Smed-v6-3492-0-1	7-methylguanosine mRNA capping | DNA-templated transcription, elongation | DSIF complex | cell cycle | chromatin binding | chromatin remodeling | enzyme binding | gene expression | negative regulation of DNA-templated transcription, elongation | negative regulation of transcription from RNA polymerase II promoter | nucleolus | nucleoplasm | nucleus | positive regulation of DNA-templated transcrip…	KOW4_SPT5 (1) / Spt5-NGN (1) / KOW5_SPT5 (1) / KOW (1) / KOW1_SPT5 (1) / KOW2_Spt5 (1) / Spt5_N (1) / KOWx_SPT5 (1) / SH3_KIN17_C (1) / CTD (1) / KOW7_SPT5 (1) / Ribosomal_uL24m-like (1) / MS_channel_2nd (1)	Transcription elongation factor SPT5 (6) / Early transcription elongation factor of RNA pol II (1) / KOW motif (1) / Spt5 transcription elongation factor (1) / KIN17 C-terminal SH3 domain (1) / Spt5 C-terminal nonapeptide repeat binding Spt4 (1) / Large ribosomal subunit protein uL24m (1) / Mechanosensitive ion channel (1)	dd_Smed_v4_3492_0_1	Human: suppressor of Ty 5 homolog (S. cerevisiae) (SUPT5H)	transcription elongation factor SPT5 isoform b [Homo sapiens]	NP_001306920.1	SUPT5H	8e-130	transcription elongation factor SPT5 isoform X2 [Mus musculus]	3.3e-134	Spt5 [Drosophila melanogaster]	1.15e-122
9.90437e-263	0.95399	0.965	0.539	2.77748e-258	1	dd-Smed-v6-2899-0	dd-Smed-v6-2899-0-1	ATP binding | carbohydrate metabolic process | condensed chromosome kinetochore | cytokine-mediated signaling pathway | cytoplasm | glucose transport | hexose transport | kinetochore | mRNA transport | mitotic spindle assembly checkpoint | molecular_function | nuclear envelope | nuclear membrane | nuclear pore | nucleoplasm | protein binding | protein import into nucleus | regulation of glucose t…	TPR_MLP1_2 (1)	TPR (1)	dd_Smed_v4_2899_0_1	Human: translocated promoter region, nuclear basket protein (TPR)	nucleoprotein TPR [Homo sapiens]	NP_003283.2	TPR	2.96e-41	nucleoprotein TPR isoform X1 [Mus musculus]	9.32e-39	megator, isoform A [Drosophila melanogaster]	5.09e-09
1.05226e-262	1.19425	0.689	0.244	2.95084e-258	1	dd-Smed-v6-8001-0	dd-Smed-v6-8001-0-1	ATP binding | ATP-dependent RNA helicase activity | RNA binding | catalytic step 2 spliceosome | mRNA splicing, via spliceosome | neurogenesis | nucleus | precatalytic spliceosome | regulation of alternative mRNA splicing, via spliceosome | spermatid development | spliceosomal complex	Helicase_C (1) / DEAD (1) / ResIII (1) / AAA_22 (1) / nSTAND3 (1) / OB_NTP_bind (1) / AAA_19 (1) / T2SSE (1) / SLFN-g3_helicase (1) / Rad17 (1)	Helicase conserved C-terminal domain (1) / DEAD (1) / Type III restriction enzyme (1) / AAA domain (2) / Novel STAND NTPase 3 (1) / Oligonucleotide (1) / Type II (1) / Schlafen group 3 (1) / Rad17 P-loop domain (1)	dd_Smed_v4_8001_0_1	Human: DEAH (Asp-Glu-Ala-His) box polypeptide 8 (DHX8)	ATP-dependent RNA helicase DHX8 isoform 3 [Homo sapiens]	NP_001309145.1	DHX8	6.3e-72	ATP-dependent RNA helicase DHX8 [Mus musculus]	1.87e-70	peanuts [Drosophila melanogaster]	2.16e-73
1.14497e-262	1.00922	0.617	0.198	3.21084e-258	1	dd-Smed-v6-9090-0	dd-Smed-v6-9090-0-1	biological_process | cellular_component | helicase activity | metal ion binding | molecular_function | nucleus	SNF2-rel_dom (1) / Helicase_C (1) / HDA2-3 (1) / CHDCT2 (1) / ResIII (1) / CHDII_SANT-like (1) / DEAD (1) / Chromo (1)	SNF2-related domain (1) / Helicase conserved C-terminal domain (1) / Class II histone deacetylase complex subunits 2 and 3 (1) / CHDCT2 (NUC038) domain (1) / Type III restriction enzyme (1) / CHD subfamily II (1) / DEAD (1) / Chromo (CHRromatin Organisation MOdifier) domain (1)	dd_Smed_v4_9090_0_1	Human: chromodomain helicase DNA binding protein 4 (CHD4)	chromodomain-helicase-DNA-binding protein 4 isoform 3 [Homo sapiens]	NP_001350535.1	CHD4	0	chromodomain-helicase-DNA-binding protein 5 isoform X5 [Mus musculus]	0	Mi-2, isoform D [Drosophila melanogaster]	0
1.68988e-262	1.69277	0.364	0.086	4.73893e-258	1	dd-Smed-v6-11417-0	dd-Smed-v6-11417-0-1	3'-5' exonuclease activity | DNA binding | DNA demethylation | DNA recombination | DNA repair | DNA-(apurinic or apyrimidinic site) lyase activity | NF-kappaB binding | RNA binding | RNA-DNA hybrid ribonuclease activity | aging | base-excision repair | cell redox homeostasis | cellular response to DNA damage stimulus | cellular response to hydrogen peroxide | centrosome | chromatin DNA binding | …	Exo_endo_phos (1) / Exo_endo_phos_2 (1)	Endonuclease (1) / Endonuclease-reverse transcriptase (1)	dd_Smed_v4_11417_0_1	Human: APEX nuclease (multifunctional DNA repair enzyme) 1 (APEX1)	DNA-(apurinic or apyrimidinic site) endonuclease [Homo sapiens]	NP_542380.1	APEX1	7.93e-105	DNA-(apurinic or apyrimidinic site) endonuclease [Mus musculus]	1.72e-105	recombination repair protein 1, isoform A [Drosophila melanogaster]	1.51e-96
4.15694e-262	0.851	0.986	0.545	1.16573e-257	1	dd-Smed-v6-1122-0	dd-Smed-v6-1122-0-1	Golgi to plasma membrane protein transport | M band | SMAD protein import into nucleus | actin binding | actin filament binding | actin filament capping | ankyrin binding | apicolateral plasma membrane | axon | axon guidance | axon midline choice point recognition | axonogenesis | calmodulin binding | common-partner SMAD protein phosphorylation | cortical cytoskeleton | cuticular plate | cytoplas…	Spectrin (1) / CH (1) / PH_9 (1) / PH (1)	Spectrin repeat (1) / Calponin homology (CH) domain (1) / Pleckstrin homology domain (1) / PH domain (1)	dd_Smed_v4_1122_0_1	Human: spectrin, beta, non-erythrocytic 1 (SPTBN1)	spectrin beta chain, non-erythrocytic 1 isoform X1 [Homo sapiens]	XP_016860270.1	SPTBN1	0	spectrin beta chain, non-erythrocytic 1 isoform X1 [Mus musculus]	0	beta spectrin, isoform B [Drosophila melanogaster]	0
4.51123e-262	1.6824	0.349	0.08	1.26508e-257	1	dd-Smed-v6-6943-0	dd-Smed-v6-6943-0-1	biological_process | cellular_component | molecular_function | nucleolus | rRNA processing | response to stimulus | small-subunit processome | visual perception			dd_Smed_v4_6943_0_1	Smed: 2E03 WD repeat-containing protein 36	WD repeat-containing protein 36 [Homo sapiens]	NP_644810.2	WDR36	4.26e-99	WD repeat-containing protein 36 isoform X1 [Mus musculus]	1.67e-101	uncharacterized protein Dmel_CG9799 [Drosophila melanogaster]	2.25e-101
5.80414e-262	0.943653	0.986	0.611	1.62766e-257	1	dd-Smed-v6-516-0	dd-Smed-v6-516-0-1		ubiquitin (1) / Rad60-SLD (1) / Ubiquitin_2 (1) / Ubiquitin_4 (1) / Rad60-SLD_2 (1) / Plexin_RBD (1) / DUF2604 (1) / Ubiquitin_5 (1) / TBK1_ULD (1)	Ubiquitin family (1) / Ubiquitin-2 like Rad60 SUMO-like (2) / Ubiquitin-like domain (3) / Plexin cytoplasmic RhoGTPase-binding domain (1) / Protein of Unknown function (DUF2604) (1) / TANK binding kinase 1 ubiquitin-like domain (1)	dd_Smed_v4_516_0_1	Human: ubiquitin C (UBC)	ubiquitin-60S ribosomal protein L40 isoform 2 [Homo sapiens]	NP_001307950.1	UBA52	2.81e-40	ubiquitin-60S ribosomal protein L40 precursor [Mus musculus]	3.51e-40	ribosomal protein L40, isoform A [Drosophila melanogaster]	1.17e-40
7.01135e-262	1.16556	0.521	0.15	1.96619e-257	1	dd-Smed-v6-5862-0	dd-Smed-v6-5862-0-1	DNA repair | DNA replication | cellular response to DNA damage stimulus | cytoplasm | deoxyribonucleoside diphosphate metabolic process | deoxyribonucleoside triphosphate metabolic process | deoxyribonucleotide biosynthetic process | kidney development | metal ion binding | mitochondrial DNA replication | mitochondrion | negative regulation of apoptotic process | nucleobase-containing small molec…	Ribonuc_red_sm (1)	Ribonucleotide reductase (1)	dd_Smed_v4_5862_0_1	Smed: Smed05893_V2 ribonucleoside diphosphate reductase subunit M2	ribonucleoside-diphosphate reductase subunit M2 B isoform 1 [Homo sapiens]	NP_056528.2	RRM2B	1.31e-30	ribonucleoside-diphosphate reductase subunit M2 B isoform 2 [Mus musculus]	1.24e-30	ribonucleoside diphosphate reductase small subunit [Drosophila melanogaster]	4.03e-28
1.04577e-261	1.30493	0.56	0.173	2.93265e-257	1	dd-Smed-v6-3242-0	dd-Smed-v6-3242-0-1	DNA binding | DNA-templated transcription, initiation | RNA polymerase I transcription factor complex | RNA polymerase II repressing transcription factor binding | cytoplasm | female pronucleus | male pronucleus | nuclear euchromatin | nucleus | positive regulation of transcription, DNA-templated | pronucleus | protein binding | regulation of transcription, DNA-templated | repressing transcriptio…	TBP (1)	Transcription factor TFIID (or TATA-binding protein (1)	dd_Smed_v4_3242_0_1	Human: TATA box binding protein (TBP)	TATA-box-binding protein isoform 2 [Homo sapiens]	NP_001165556.1	TBP	1.74e-49	TATA-box-binding protein [Mus musculus]	1.03e-49	TBP-related factor [Drosophila melanogaster]	2.07e-48
1.6044e-261	1.82723	0.273	0.052	4.49921e-257	1	dd-Smed-v6-19210-0	dd-Smed-v6-19210-0-1	ATP binding | RNA binding | defense response to virus | double-stranded RNA binding | endoplasmic reticulum unfolded protein response | intracellular | kinase activity | negative regulation of osteoblast proliferation | non-membrane spanning protein tyrosine kinase activity | nucleotide binding | nucleus | phosphorylation | positive regulation of apoptotic process | protein autophosphorylation | …	Pkinase (1) / PK_Tyr_Ser-Thr (1)	Protein kinase domain (1) / Protein tyrosine and serine (1)	dd_Smed_v4_19210_0_1	Human: unc-51-like kinase 2 (C. elegans) (ULK2)	serine/threonine-protein kinase ULK2 [Homo sapiens]	NP_055498.3	ULK2	9.05e-08	interferon-induced, double-stranded RNA-activated protein kinase [Mus musculus]	1.16e-08	Tao, isoform H [Drosophila melanogaster]	1.1e-08
4.77923e-261	1.54297	0.346	0.078	1.34024e-256	1	dd-Smed-v6-9160-0	dd-Smed-v6-9160-0-1	DNA catabolic process | DNA metabolic process | cytoplasm | deoxyribonuclease II activity | endodeoxyribonuclease activity | endonuclease activity | extracellular region | hydrolase activity | lysosome | nuclease activity | nurse cell apoptotic process	DNase_II (1)	Deoxyribonuclease II (1)	dd_Smed_v4_9160_0_1	Human: deoxyribonuclease II beta (DNASE2B)	deoxyribonuclease-2-beta isoform 1 precursor [Homo sapiens]	NP_067056.2	DNASE2B	5.81e-51	deoxyribonuclease-2-beta isoform X1 [Mus musculus]	5.95e-57	deoxyribonuclease II [Drosophila melanogaster]	6.31e-55
6.47394e-261	0.886884	0.736	0.267	1.81549e-256	1	dd-Smed-v6-3469-0	dd-Smed-v6-3469-0-1	actin binding | adult somatic muscle development | axon guidance | centrosome organization | cystoblast division | cytoplasm | female germ-line cyst formation | female germline ring canal formation, actin assembly | female germline ring canal inner rim | fusome | fusome organization | germ-line cyst formation | germarium-derived oocyte fate determination | germline ring canal | lipid particle | m…	Aldolase_II (1)	Class II Aldolase and Adducin N-terminal domain (1)	dd_Smed_v4_3469_0_1	Human: adducin 3 (gamma) (ADD3)	gamma-adducin isoform X2 [Homo sapiens]	XP_024303575.1	ADD3	2.81e-65	alpha-adducin isoform X14 [Mus musculus]	9.05e-67	hu li tai shao, isoform D [Drosophila melanogaster]	2.31e-82
2.26732e-260	0.823893	0.999	0.768	6.35823e-256	1	dd-Smed-v6-178-0	dd-Smed-v6-178-0-1	G1/S transition of mitotic cell cycle | T cell differentiation in thymus | T cell proliferation involved in immune response | TOR signaling | activation-induced cell death of T cells | centrosome duplication | cytoplasm | cytosolic small ribosomal subunit | erythrocyte development | gastrulation | immune response | lipid particle | mitotic nuclear division | mitotic spindle elongation | mitotic s…	Ribosomal_S6e (1)	Ribosomal protein S6e (1)	dd_Smed_v4_178_0_1	Human: ribosomal protein S6 (RPS6)	40S ribosomal protein S6 [Homo sapiens]	NP_001001.2	RPS6	2.22e-79	40S ribosomal protein S6 [Mus musculus]	1.87e-79	ribosomal protein S6, isoform B [Drosophila melanogaster]	4.84e-82
2.42646e-260	1.19026	0.573	0.181	6.80453e-256	1	dd-Smed-v6-8531-0	dd-Smed-v6-8531-0-1
4.76007e-260	1.60315	0.345	0.078	1.33487e-255	1	dd-Smed-v6-16842-0	dd-Smed-v6-16842-0-1	ATP binding | ATP-dependent 5'-3' DNA helicase activity | ATP-dependent 5'-3' DNA/RNA helicase activity | DNA binding | helicase activity | hydrolase activity | magnesium ion binding | negative regulation of telomerase activity | nuclear chromosome, telomeric region | nucleotide binding | nucleus | regulation of telomere maintenance | single-stranded DNA-dependent ATP-dependent DNA helicase activ…	PIF1 (1) / Pif1_2B_dom (1) / PH_LRR1 (1) / AAA_30 (1) / AAA_19 (1) / Viral_helicase1 (1) / DEAD (1) / AAA_22 (1) / PhoH (1)	PIF1-like helicase (1) / DNA helicase Pif1 (1) / LRR1 pleckstrin homology domain (1) / AAA domain (3) / Viral (Superfamily 1) RNA helicase (1) / DEAD (1) / PhoH-like protein (1)	dd_Smed_v4_16842_0_1	Human: PIF1 5'-to-3' DNA helicase (PIF1)	ATP-dependent DNA helicase PIF1 isoform c [Homo sapiens]	NP_001273428.1	PIF1	1.12e-121	ATP-dependent DNA helicase PIF1 [Mus musculus]	5.41e-123	Pif1 DNA helicase, isoform A [Drosophila melanogaster]	6.13e-119
5.56709e-260	1.33127	0.466	0.129	1.56118e-255	1	dd-Smed-v6-3855-0	dd-Smed-v6-3855-0-1	biological_process | molecular_function | nucleus | rRNA processing			dd_Smed_v4_3855_0_1	Human: UTP18 small subunit (SSU) processome component homolog (yeast) (UTP18)	U3 small nucleolar RNA-associated protein 18 homolog [Homo sapiens]	NP_057085.2	UTP18	2.32e-32	U3 small nucleolar RNA-associated protein 18 homolog [Mus musculus]	1.13e-37	wicked [Drosophila melanogaster]	1.74e-28
3.12849e-259	1.02005	0.916	0.446	8.77321e-255	1	dd-Smed-v6-3681-0	dd-Smed-v6-3681-0-1		RRM_1 (1) / SAP (1)	RNA recognition motif (1) / SAP domain (1)	dd_Smed_v4_3681_0_1	Human: SAFB-like, transcription modulator (SLTM)	SAFB-like transcription modulator isoform b [Homo sapiens]	NP_001013865.1	SLTM	6.5e-19	SAFB-like transcription modulator isoform b [Mus musculus]	6.57e-19	scaffold attachment factor B, isoform B [Drosophila melanogaster]	7.11e-15
3.98708e-259	0.950604	0.98	0.614	1.1181e-254	1	dd-Smed-v6-360-0	dd-Smed-v6-360-0-1	RNA metabolic process | SRP-dependent cotranslational protein targeting to membrane | cellular protein metabolic process | cytosol | cytosolic small ribosomal subunit | gene expression | lipid particle | mRNA binding | mRNA metabolic process | mitotic spindle elongation | mitotic spindle organization | negative regulation of RNA splicing | nuclear-transcribed mRNA catabolic process, nonsense-medi…	Ribosomal_S13_N (1) / Ribosomal_S15 (1)	Ribosomal S13 (1) / Ribosomal protein S15 (1)	dd_Smed_v4_360_0_1	Human: ribosomal protein S13 (RPS13)	40S ribosomal protein S13 [Homo sapiens]	NP_001008.1	RPS13	2.97e-76	40S ribosomal protein S13 [Mus musculus]	2.51e-76	ribosomal protein S13, isoform A [Drosophila melanogaster]	1.95e-74
7.12788e-259	1.06166	0.879	0.403	1.99887e-254	1	dd-Smed-v6-1153-0	dd-Smed-v6-1153-0-1	RNA binding | RNA localization | RNA processing | RNA splicing | RNA splicing, via transesterification reactions | U2-type spliceosomal complex | U4/U6 snRNP | U4/U6 x U5 tri-snRNP complex | U5 snRNP | androgen receptor binding | catalytic step 2 spliceosome | gene expression | intracellular | mRNA processing | mRNA splicing, via spliceosome | neurogenesis | nuclear speck | nucleoplasm | nucleus …			dd_Smed_v4_1153_0_1	Human: PRP6 pre-mRNA processing factor 6 homolog (S. cerevisiae) (PRPF6)	pre-mRNA-processing factor 6 [Homo sapiens]	NP_036601.2	PRPF6	0	pre-mRNA-processing factor 6 [Mus musculus]	0	uncharacterized protein Dmel_CG6841, isoform A [Drosophila melanogaster]	0
8.68737e-259	1.76445	0.33	0.073	2.4362e-254	1	dd-Smed-v6-2145-0	dd-Smed-v6-2145-0-1				dd_Smed_v4_2145_0_1	Human: heat shock 70kDa protein 8 (HSPA8)	heat shock cognate 71 kDa protein isoform 2 [Homo sapiens]	NP_694881.1	HSPA8	7.81e-24	heat shock cognate 71 kDa protein isoform 1 [Mus musculus]	1.12e-23	heat shock protein cognate 1, isoform D [Drosophila melanogaster]	5.01e-24
1.08914e-258	0.970413	0.969	0.561	3.05427e-254	1	dd-Smed-v6-3816-0	dd-Smed-v6-3816-0-1	ATP binding | ATP-dependent RNA helicase activity | RNA interference | antimicrobial humoral response | catalytic step 2 spliceosome | mRNA binding | mRNA splicing, via spliceosome | microtubule associated complex | neurogenesis | nucleic acid binding | nucleus | polytene chromosome | polytene chromosome puff | precatalytic spliceosome | protein binding | regulation of alternative mRNA splicing, …	Helicase_C (1) / DEAD (1)	Helicase conserved C-terminal domain (1) / DEAD (1)	dd_Smed_v4_3816_0_1	Human: DEAD (Asp-Glu-Ala-Asp) box helicase 5 (DDX5)	probable ATP-dependent RNA helicase DDX17 isoform 1 [Homo sapiens]	NP_006377.2	DDX17	5.28e-73	probable ATP-dependent RNA helicase DDX17 isoform 4 [Mus musculus]	1.11e-73	Rm62, isoform B [Drosophila melanogaster]	1.81e-76
1.11581e-258	0.706978	0.844	0.36	3.12906e-254	1	dd-Smed-v6-536-0	dd-Smed-v6-536-0-1	GDP binding | GTP binding | carbohydrate metabolic process | carboxylic acid binding | cytoplasm | cytosol | drug metabolic process | gluconeogenesis | glucose homeostasis | glucose metabolic process | glycerol biosynthetic process from pyruvate | internal protein amino acid acetylation | magnesium ion binding | manganese ion binding | metal ion binding | mitochondrion | oxaloacetate metabolic pr…	PEPCK_GTP (1) / PEPCK_N (1)	Phosphoenolpyruvate carboxykinase C-terminal P-loop domain (1) / Phosphoenolpyruvate carboxykinase N-terminal domain (1)	dd_Smed_v4_536_0_1	Human: phosphoenolpyruvate carboxykinase 1 (soluble) (PCK1)	phosphoenolpyruvate carboxykinase, cytosolic [GTP] [Homo sapiens]	NP_002582.3	PCK1	0	phosphoenolpyruvate carboxykinase, cytosolic [GTP] [Mus musculus]	0	phosphoenolpyruvate carboxykinase 1 [Drosophila melanogaster]	0
1.39857e-258	0.992868	0.965	0.551	3.92201e-254	1	dd-Smed-v6-995-0	dd-Smed-v6-995-0-1	DNA binding | biological_process | cellular_component | molecular_function | nucleus | transcription, DNA-templated	Med26 (1)	TFIIS helical bundle-like domain (1)	dd_Smed_v4_995_0_1	Human: IWS1 homolog (S. cerevisiae) (IWS1)	protein IWS1 homolog isoform X5 [Homo sapiens]	XP_016859957.1	IWS1	8.54e-53	protein IWS1 homolog isoform X1 [Mus musculus]	1.98e-51	uncharacterized protein Dmel_CG9915, isoform C [Drosophila melanogaster]	1.14e-47
4.79379e-258	1.06863	0.776	0.305	1.34432e-253	1	dd-Smed-v6-3264-0	dd-Smed-v6-3264-0-1	Cajal body | RNA binding | RNA metabolic process | annulate lamellae | cytoplasm | cytosol | gene expression | intracellular protein transport | kinetochore | mRNA metabolic process | mRNA transport | mitotic M phase | mitotic cell cycle | mitotic prometaphase | modulation by virus of host morphology or physiology | negative regulation of transcription from RNA polymerase II promoter | negative r…	CRM1_C (1) / Xpo1 (1) / CRM1_repeat_2 (1) / CRM1_repeat_3 (1) / CRM1_repeat (1) / IBN_N (1) / Swm2 (1) / TPR_TNPO3_IPO13_2nd (1) / Nab2 (1)	CRM1 C terminal (1) / Exportin 1-like protein (1) / CRM1 (2) / Chromosome region maintenance or exportin repeat (1) / Importin-beta N-terminal domain (1) / Nucleolar protein Swm2 (1) / Transportin-3 (1) / Nuclear abundant poly(A) RNA-bind protein 2 (Nab2) (1)	dd_Smed_v4_3264_0_1	Human: exportin 1 (CRM1 homolog, yeast) (XPO1)	exportin-1 isoform X1 [Homo sapiens]	XP_024308894.1	XPO1	0	exportin-1 isoform X1 [Mus musculus]	0	embargoed, isoform A [Drosophila melanogaster]	0
9.26072e-258	0.993064	0.935	0.467	2.59698e-253	1	dd-Smed-v6-1709-0	dd-Smed-v6-1709-0-1		FBPase (1) / FBPase_C (1) / Inositol_P (1)	Fructose-1-6-bisphosphatase (2) / Inositol monophosphatase family (1)	dd_Smed_v4_1709_0_1	Human: fructose-1,6-bisphosphatase 1 (FBP1)	fructose-1,6-bisphosphatase 1 [Homo sapiens]	NP_001121100.1	FBP1	2.27e-153	fructose-1,6-bisphosphatase isozyme 2 [Mus musculus]	2.8e-157	fructose-1,6-bisphosphatase, isoform F [Drosophila melanogaster]	4.65e-157
1.20496e-257	1.05485	0.713	0.257	3.37907e-253	1	dd-Smed-v6-2837-0	dd-Smed-v6-2837-0-1		INTS1_R4 (1) / INT1_R3 (1)	Integrator complex subunit 1 (2)			integrator complex subunit 1 isoform X1 [Homo sapiens]	XP_016867448.1	INTS1	0.000253	integrator complex subunit 1 isoform X3 [Mus musculus]	6.09e-12
1.88825e-257	1.16504	0.697	0.25	5.29522e-253	1	dd-Smed-v6-1855-0	dd-Smed-v6-1855-0-1	ATP binding | ATPase activity | DNA damage response, signal transduction by p53 class mediator resulting in cell cycle arrest | G1/S transition of mitotic cell cycle | RNA metabolic process | anaphase-promoting complex-dependent proteasomal ubiquitin-dependent protein catabolic process | antigen processing and presentation of exogenous peptide antigen via MHC class I | antigen processing and pres…	AAA (1) / AAA_lid_3 (1) / Prot_ATP_ID_OB_C (1) / AAA_16 (1) / nSTAND3 (1) / AAA_5 (1) / AAA_22 (1) / RuvB_N (1) / AAA_2 (1) / DUF815 (1) / AAA_25 (1) / AAA_33 (1)	ATPase family associated with various cellular activities (AAA) (1) / AAA (1) / Proteasomal ATPase OB C-terminal domain (1) / AAA ATPase domain (1) / Novel STAND NTPase 3 (1) / AAA domain (dynein-related subfamily) (1) / AAA domain (3) / Holliday junction DNA helicase RuvB P-loop domain (1) / AAA domain (Cdc48 subfamily) (1) / Protein of unknown function (DUF815) (1)	dd_Smed_v4_1855_0_1	Human: proteasome (prosome, macropain) 26S subunit, ATPase, 3 (PSMC3)	26S proteasome regulatory subunit 6A [Homo sapiens]	NP_002795.2	PSMC3	0	26S proteasome regulatory subunit 6A [Mus musculus]	0	regulatory particle triple-A ATPase 5 [Drosophila melanogaster]	0
7.20513e-257	2.12557	0.23	0.039	2.02053e-252	1	dd-Smed-v6-16022-0	dd-Smed-v6-16022-0-1		TIMELESS_C (1)	Timeless PAB domain (1)
2.08351e-256	1.0016	0.941	0.489	5.8428e-252	1	dd-Smed-v6-1716-0	dd-Smed-v6-1716-0-1	calcium ion binding | cristae formation | integral component of membrane | membrane | mitochondrial inner membrane | mitochondrion | protein binding	LETM1_RBD (1) / SAP (1)	LETM1-like (1) / SAP domain (1)	dd_Smed_v4_1716_0_1	Human: leucine zipper-EF-hand containing transmembrane protein 1 (LETM1)	mitochondrial proton/calcium exchanger protein isoform X1 [Homo sapiens]	XP_006713947.1	LETM1	2.66e-104	mitochondrial proton/calcium exchanger protein precursor [Mus musculus]	1.01e-105	leucine zipper and EF-hand containing transmembrane protein 1, isoform C [Drosophila melanogaster]	1.7e-100
2.21229e-256	0.956638	0.953	0.542	6.20393e-252	1	dd-Smed-v6-3809-0	dd-Smed-v6-3809-0-1	ATP binding | DNA mediated transformation | DNA repair | basement membrane | cell cycle | cell division | cellular response to DNA damage stimulus | chromatin | chromatin binding | chromosome | chromosome organization | chromosome, centromeric region | cohesin complex | cytoplasm | dynein binding | establishment of imaginal disc-derived wing hair orientation | imaginal disc-derived wing morphogen…	SMC_N (1) / SMC_hinge (1) / AAA_23 (1) / AAA_21 (1) / AAA_15 (1) / AAA_29 (1) / APG6_N (1)	RecF (1) / SMC proteins Flexible Hinge Domain (1) / AAA domain (2) / AAA ATPase domain (1) / P-loop containing region of AAA domain (1) / Apg6 coiled-coil region (1)	dd_Smed_v4_3809_0_1	Human: structural maintenance of chromosomes 3 (SMC3)	structural maintenance of chromosomes protein 3 [Homo sapiens]	NP_005436.1	SMC3	0	structural maintenance of chromosomes protein 3 [Mus musculus]	0	structural maintenance of chromosomes 3 [Drosophila melanogaster]	0
4.33736e-256	0.955071	0.981	0.589	1.21632e-251	1	dd-Smed-v6-1872-0	dd-Smed-v6-1872-0-1	DNA binding | cell proliferation | cytoplasm | gene silencing by RNA | neuronal stem cell population maintenance | nucleoplasm | nucleus | primary miRNA processing | protein binding | regulation of transcription, DNA-templated | response to arsenic-containing substance | transcription, DNA-templated	ARS2 (1) / SERRATE_Ars2_N (1)	Arsenite-resistance protein 2 (1) / SERRATE (1)	dd_Smed_v4_1872_0_1	Human: serrate RNA effector molecule homolog (Arabidopsis) (SRRT)5	serrate RNA effector molecule homolog isoform X8 [Homo sapiens]	XP_024302562.1	SRRT	9.02e-116	serrate RNA effector molecule homolog isoform X4 [Mus musculus]	1.54e-114	arsenic resistance protein 2, isoform E [Drosophila melanogaster]	1.85e-112
6.8478e-256	1.3087	0.43	0.114	1.92033e-251	1	dd-Smed-v6-647-1	dd-Smed-v6-647-1-1	carbohydrate metabolic process | cytosol | glucose binding | glucose metabolic process | glycogen biosynthetic process | glycogen catabolic process | glycogenin glucosyltransferase activity | mesoderm development | metabolic process | metal ion binding | protein binding | small molecule metabolic process | transferase activity | transferase activity, transferring glycosyl groups	Glyco_transf_8 (1)	Glycosyl transferase family 8 (1)	dd_Smed_v4_647_1_1	Human: glycogenin 1 (GYG1)	glycogenin-1 isoform 2 [Homo sapiens]	NP_001171649.1	GYG1	1.52e-116	glycogenin-1 isoform 2 [Mus musculus]	8.89e-115	glycogenin, isoform B [Drosophila melanogaster]	1.95e-120
8.45685e-256	1.05445	0.814	0.34	2.37155e-251	1	dd-Smed-v6-1800-0	dd-Smed-v6-1800-0-1	Prp19 complex | RNA splicing | apoptotic process | enzyme binding | mRNA processing | nucleolus | nucleus | positive regulation of apoptotic process | protein binding | somatic diversification of immunoglobulins | spliceosomal complex |	CTNNBL (1)	Catenin-beta-like (1)	dd_Smed_v4_1800_0_1	Human: catenin, beta like 1 (CTNNBL1)	beta-catenin-like protein 1 isoform X1 [Homo sapiens]	XP_024307715.1	CTNNBL1	1.55e-118	beta-catenin-like protein 1 [Mus musculus]	1.04e-117	uncharacterized protein Dmel_CG11964 [Drosophila melanogaster]	6.01e-104
1.57246e-255	1.06108	0.927	0.459	4.40966e-251	1	dd-Smed-v6-2166-0	dd-Smed-v6-2166-0-1	RNA binding | cell growth | chromatin binding | intracellular | lipid particle | mitochondrial large ribosomal subunit | mitochondrial ribosome | mitochondrial small ribosomal subunit | mitochondrion | mitochondrion organization | positive regulation of transcription, DNA-templated | protein binding | ribonucleoprotein complex | ribosome | structural constituent of ribosome | transcription from m…	Ribosomal_L12 (1)	Ribosomal protein L7 (1)	dd_Smed_v4_2166_0_1	Human: mitochondrial ribosomal protein L12 (MRPL12)	39S ribosomal protein L12, mitochondrial [Homo sapiens]	NP_002940.2	MRPL12	2.14e-19	39S ribosomal protein L12, mitochondrial precursor [Mus musculus]	1.48e-19	mitochondrial ribosomal protein L12 [Drosophila melanogaster]	1.48e-22
1.79567e-255	1.3647	0.494	0.144	5.03559e-251	1	dd-Smed-v6-3858-0	dd-Smed-v6-3858-0-1	apoptotic process | cellular_component | cytoplasm | cytoskeleton | intracellular signal transduction | metal ion binding | microtubule | protein binding | signal transduction	Nore1-SARAH (1) / RA (1) / RA_2 (1) / C1_1 (1) / Ras_bdg_2 (1) / SNX17-27-31_F1_FERM (1)	Novel Ras effector 1 C-terminal SARAH (Sav (1) / Ras association (RalGDS (1) / RA like domain (1) / Phorbol esters (1) / Ras-binding domain of Byr2 (1) / Sortin nexin 17 (1)	dd_Smed_v4_3858_0_1	Human: Ras association (RalGDS/AF-6) domain family member 5 (RASSF5)	ras association domain-containing protein 5 isoform C [Homo sapiens]	NP_872606.1	RASSF5	1.59e-28	ras association domain-containing protein 5 isoform 2 [Mus musculus]	1.15e-29	Ras association family member [Drosophila melanogaster]	8.22e-07
2.12816e-255	1.40806	0.454	0.124	5.96801e-251	1	dd-Smed-v6-8023-0	dd-Smed-v6-8023-0-1		Ran_BP1 (1) / WH1 (1)	RanBP1 domain (1) / WH1 domain (1)	dd_Smed_v4_8023_0_1	Human: RAN binding protein 2 (RANBP2)	E3 SUMO-protein ligase RanBP2 isoform X10 [Homo sapiens]	XP_011509880.1	RANBP2	7.72e-27	E3 SUMO-protein ligase RanBP2 [Mus musculus]	2.86e-26	nucleoporin 358kD, isoform B [Drosophila melanogaster]	3e-27
5.64547e-255	1.09929	0.718	0.266	1.58316e-250	1	dd-Smed-v6-2105-0	dd-Smed-v6-2105-0-1	RNA binding | cytoplasm | cytosolic large ribosomal subunit | protein binding	KH_1 (1) / KH_9 (1) / Agenet (1)	KH domain (1) / FMRP KH0 domain (1) / Agenet domain (1)	dd_Smed_v4_2105_0_1	Human: fragile X mental retardation, autosomal homolog 2 (FXR2)	fragile X mental retardation syndrome-related protein 2 [Homo sapiens]	NP_004851.2	FXR2	1.41e-48	fragile X mental retardation syndrome-related protein 2 [Mus musculus]	4.18e-49	Fmr1, isoform A [Drosophila melanogaster]	5.03e-48
7.02654e-255	0.862232	0.998	0.738	1.97045e-250	1	dd-Smed-v6-171-0	dd-Smed-v6-171-0-1	90S preribosome | RNA metabolic process | SRP-dependent cotranslational protein targeting to membrane | cell adhesion | cellular protein metabolic process | cytoplasm | cytosol | cytosolic small ribosomal subunit | endonucleolytic cleavage in ITS1 to separate SSU-rRNA from 5.8S rRNA and LSU-rRNA from tricistronic rRNA transcript (SSU-rRNA, 5.8S rRNA, LSU-rRNA) | endonucleolytic cleavage to genera…	Ribosomal_S2 (1)	Ribosomal protein S2 (1)	dd_Smed_v4_171_0_1	Human: ribosomal protein SA (RPSA)	40S ribosomal protein SA isoform 1 [Homo sapiens]	NP_002286.2	RPSA	1.11e-93	40S ribosomal protein SA [Mus musculus]	8.91e-94	stubarista, isoform E [Drosophila melanogaster]	2.6e-92
7.30895e-255	1.09549	0.311	0.066	2.04965e-250	1	dd-Smed-v6-613-0	dd-Smed-v6-613-0-1	ATPase activity, coupled | actin filament bundle assembly | autophagy | centriole | centrosome | chaeta development | chaeta morphogenesis | cytoplasm | cytoplasmic dynein complex | cytoskeletal protein binding | cytoskeleton | dynein complex | dynein intermediate chain binding | establishment of mitotic spindle orientation | imaginal disc-derived wing morphogenesis | intracellular transport | mi…			dd_Smed_v4_613_0_1	Human: dynein, light chain, LC8-type 2 (DYNLL2)	dynein light chain 2, cytoplasmic [Homo sapiens]	NP_542408.1	DYNLL2	9.68e-56	dynein light chain 2, cytoplasmic isoform X1 [Mus musculus]	8.19e-56	cut up, isoform C [Drosophila melanogaster]	6.93e-55
8.30251e-255	1.19644	0.698	0.258	2.32827e-250	1	dd-Smed-v6-2464-0	dd-Smed-v6-2464-0-1	cellular lipid metabolic process | collagen binding | endoplasmic reticulum | endoplasmic reticulum membrane | estradiol 17-beta-dehydrogenase activity | estrogen biosynthetic process | extracellular matrix | extracellular matrix organization | fatty acid biosynthetic process | fibronectin binding | heparin binding | integral component of membrane | lipid metabolic process | long-chain fatty-acyl…	adh_short (1) / adh_short_C2 (1) / KR (1)	short chain dehydrogenase (1) / Enoyl-(Acyl carrier protein) reductase (1) / KR domain (1)	dd_Smed_v4_2464_0_1	Human: hydroxysteroid (17-beta) dehydrogenase 12 (HSD17B12)	very-long-chain 3-oxoacyl-CoA reductase [Homo sapiens]	NP_057226.1	HSD17B12	1.44e-70	very-long-chain 3-oxoacyl-CoA reductase [Mus musculus]	2.02e-65	spidey [Drosophila melanogaster]	1.73e-65
1.37244e-254	1.46884	0.412	0.107	3.84872e-250	1	dd-Smed-v6-6158-0	dd-Smed-v6-6158-0-1	biological_process | cellular_component | cytoplasm | molecular_function | nucleolus | nucleus			dd_Smed_v4_6158_0_1	Human: glutamate-rich WD repeat containing 1 (GRWD1)	glutamate-rich WD repeat-containing protein 1 [Homo sapiens]	NP_113673.3	GRWD1	3.55e-99	glutamate-rich WD repeat-containing protein 1 [Mus musculus]	3.14e-101	lethal (2) 09851, isoform A [Drosophila melanogaster]	9.14e-106
2.12517e-254	1.2002	0.551	0.171	5.95962e-250	1	dd-Smed-v6-2057-0	dd-Smed-v6-2057-0-1	mitochondrial large ribosomal subunit | mitochondrial small ribosomal subunit | structural constituent of ribosome | translation	Ribosomal_L3 (1)	Ribosomal protein L3 (1)	dd_Smed_v4_2057_0_1	Human: mitochondrial ribosomal protein L3 (MRPL3)	39S ribosomal protein L3, mitochondrial [Homo sapiens]	NP_009139.1	MRPL3	6.29e-40	39S ribosomal protein L3, mitochondrial isoform 3 [Mus musculus]	2.02e-40	mitochondrial ribosomal protein L3 [Drosophila melanogaster]	2.59e-54
2.52946e-254	0.946964	0.949	0.507	7.09335e-250	1	dd-Smed-v6-1125-0	dd-Smed-v6-1125-0-1	cytoplasm | cytoplasmic mRNA processing body | cytoplasmic mRNA processing body assembly | cytoplasmic stress granule | intracellular membrane-bounded organelle | multicellular organismal development | regulation of translation	LSM14 (1) / SM-ATX (1) / FDF (1)	Scd6-like Sm domain (1) / Ataxin 2 SM domain (1) / FDF domain (1)	dd_Smed_v4_1125_0_1	Human: LSM14A, SCD6 homolog A (S. cerevisiae) (LSM14A)	protein LSM14 homolog A isoform p [Homo sapiens]	NP_001371364.1	LSM14A	1.07e-35	protein LSM14 homolog A isoform X4 [Mus musculus]	1.46e-34	trailer hitch, isoform E [Drosophila melanogaster]	1.89e-23
3.12802e-254	1.03707	0.941	0.515	8.7719e-250	1	dd-Smed-v6-590-0	dd-Smed-v6-590-0-1	NLS-bearing protein import into nucleus | cytokine-mediated signaling pathway | cytoplasm | cytosol | nucleoplasm | nucleus | protein C-terminus binding | protein import into nucleus | protein transport | protein transporter activity | transport	Arm (1) / HEAT_EZ (1) / Arm_3 (1) / HEAT (1) / HEAT_2 (1) / IBB (1) / ARM_ARMC5 (1) / Cnd1 (1) / V-ATPase_H_C (1) / Adaptin_N (1) / TOR1L1_N (1) / NopRA1 (1)	Armadillo (1) / HEAT-like repeat (1) / Atypical Arm repeat (1) / HEAT repeat (1) / HEAT repeats (1) / Importin beta binding domain (1) / ARMC5 (1) / non-SMC mitotic condensation complex subunit 1 (1) / V-ATPase subunit H (1) / Adaptin N terminal region (1) / TORTIFOLIA1 N-terminal (1) / Nucleolar pre-ribosomal-associated protein 1 (1)	dd_Smed_v4_590_0_1	Human: karyopherin alpha 4 (importin alpha 3) (KPNA4)	importin subunit alpha-3 [Homo sapiens]	NP_002259.1	KPNA4	0	importin subunit alpha-3 [Mus musculus]	0	karyopherin alpha3, isoform C [Drosophila melanogaster]	0
3.52423e-254	1.01159	0.953	0.491	9.883e-250	1	dd-Smed-v6-1638-0	dd-Smed-v6-1638-0-1	intracellular | mitochondrion | ribonucleoprotein complex | ribosome | structural constituent of ribosome | translation	ribosomal_L24 (1) / KOW (1)	Ribosomal proteins 50S L24 (1) / KOW motif (1)	dd_Smed_v4_1638_0_1	Human: mitochondrial ribosomal protein L24 (MRPL24)	39S ribosomal protein L24, mitochondrial isoform X1 [Homo sapiens]	XP_011508284.1	MRPL24	2.75e-26	39S ribosomal protein L24, mitochondrial isoform X1 [Mus musculus]	4.92e-31	mitochondrial ribosomal protein L24 [Drosophila melanogaster]	8.83e-26
6.18635e-254	1.14906	0.734	0.274	1.73484e-249	1	dd-Smed-v6-7627-0	dd-Smed-v6-7627-0-1
1.24644e-253	1.0483	0.865	0.385	3.49539e-249	1	dd-Smed-v6-2754-0	dd-Smed-v6-2754-0-1	RNA splicing | RNA splicing, via transesterification reactions | U12-type spliceosomal complex | U2 snRNP | anterior/posterior pattern specification | catalytic step 2 spliceosome | chromatin binding | gene expression | mRNA splicing, via spliceosome | nuclear speck | nucleoplasm | nucleus | precatalytic spliceosome | spliceosomal complex			dd_Smed_v4_2754_0_1	Human: splicing factor 3b, subunit 1, 155kDa (SF3B1)	splicing factor 3B subunit 1 isoform 1 [Homo sapiens]	NP_036565.2	SF3B1	0	splicing factor 3B subunit 1 [Mus musculus]	0	splicing factor 3b subunit 1, isoform A [Drosophila melanogaster]	0
3.43619e-253	1.07494	0.647	0.217	9.63611e-249	1	dd-Smed-v6-3546-0	dd-Smed-v6-3546-0-1	cytoplasm | hydrolase activity | metal ion binding | metalloendopeptidase activity | metallopeptidase activity | peptidase activity | peptide binding | peptide metabolic process | proteolysis |	Peptidase_M3 (1)	Peptidase family M3 (1)	dd_Smed_v4_3546_0_1	Human: thimet oligopeptidase 1 (THOP1)	thimet oligopeptidase [Homo sapiens]	NP_003240.1	THOP1	0	thimet oligopeptidase [Mus musculus]	0	uncharacterized protein Dmel_CG7791 [Drosophila melanogaster]	7.96e-38
5.08596e-253	0.963004	0.975	0.58	1.42626e-248	1	dd-Smed-v6-461-0	dd-Smed-v6-461-0-1	DNA damage checkpoint | G2/M transition of mitotic cell cycle | Ras protein signal transduction | apoptotic process | axon guidance | axon part | cerebral cortex development | chromosome | cytoplasm | cytosol | determination of adult lifespan | enzyme binding | germarium-derived oocyte fate determination | germline ring canal | hippo signaling | hippocampus development | histone deacetylase bindi…	14-3-3 (1)	14-3-3 protein (1)	dd_Smed_v4_461_0_1	Human: tyrosine 3-monooxygenase/tryptophan 5-monooxygenase activation protein, epsilon polypeptide (YWHAE)	14-3-3 protein epsilon [Homo sapiens]	NP_006752.1	YWHAE	1.81e-89	14-3-3 protein epsilon isoform X1 [Mus musculus]	8.58e-90	14-3-3epsilon, isoform C [Drosophila melanogaster]	6.88e-91
6.87017e-253	1.07666	0.554	0.171	1.9266e-248	1	dd-Smed-v6-8210-0	dd-Smed-v6-8210-0-1	ATP binding | cellular response to starvation | cytosolic ribosome | endoplasmic reticulum unfolded protein response | eukaryotic translation initiation factor 2alpha kinase activity | kinase activity | negative regulation of translation | nucleotide binding | phosphorylation | protein homodimerization activity | protein kinase activity | protein phosphorylation | protein serine/threonine kinase …	Pkinase (1) / PK_Tyr_Ser-Thr (1) / RWD (1) / tRNA-synt_His (1) / Kinase-like (1)	Protein kinase domain (1) / Protein tyrosine and serine (1) / RWD domain (1) / Histidyl-tRNA synthetase (1) / Kinase-like (1)	dd_Smed_v4_8210_0_1	Human: eukaryotic translation initiation factor 2 alpha kinase 4 (EIF2AK4)	eIF-2-alpha kinase GCN2 [Homo sapiens]	NP_001013725.2	EIF2AK4	1.56e-67	eIF-2-alpha kinase GCN2 isoform 3 [Mus musculus]	9.31e-74	Gcn2, isoform C [Drosophila melanogaster]	3.09e-56
7.90646e-253	0.93167	0.975	0.562	2.21721e-248	1	dd-Smed-v6-1582-0	dd-Smed-v6-1582-0-1		TUDOR (1) / RRM_1 (1)	Tudor domain (1) / RNA recognition motif (1)	dd_Smed_v4_1582_0_1	Smed: tud-1	tudor domain-containing protein 15 isoform X1 [Homo sapiens]	XP_011531514.1	TDRD15	0.000793	zinc finger CCHC-type and RNA-binding motif-containing protein 1 isoform 1 [Mus musculus]	0.000189	tudor, isoform A [Drosophila melanogaster]	7.2e-05
1.86974e-252	1.66455	0.29	0.059	5.24331e-248	1	dd-Smed-v6-22244-0	dd-Smed-v6-22244-0-1	ATP binding | DNA binding | DNA repair | DNA replication | DNA strand elongation involved in DNA replication | G1/S transition of mitotic cell cycle | MCM8-MCM9 complex | cell cycle | cell cycle checkpoint | cellular response to DNA damage stimulus | double-strand break repair via homologous recombination | female gamete generation | helicase activity | hydrolase activity | male gamete generation…	MCM (1) / WHD_MCM8 (1) / MCM_lid (1) / MCM_OB (1) / Mg_chelatase (1) / AAA_5 (1) / AAA_3 (1) / Sigma54_activat (1) / AAA (1)	MCM P-loop domain (1) / MCM8 winged helix domain (1) / MCM AAA-lid domain (1) / MCM OB domain (1) / Magnesium chelatase (1) / AAA domain (dynein-related subfamily) (1) / ATPase family associated with various cellular activities (AAA) (2) / Sigma-54 interaction domain (1)	dd_Smed_v4_22244_0_1	Human: minichromosome maintenance complex component 8 (MCM8)	DNA helicase MCM8 isoform 1 [Homo sapiens]	NP_115874.3	MCM8	0	DNA helicase MCM8 isoform a [Mus musculus]	0	minichromosome maintenance 6 [Drosophila melanogaster]	9e-88
3.74063e-252	1.69899	0.315	0.069	1.04898e-247	1	dd-Smed-v6-18818-0	dd-Smed-v6-18818-0-1
4.08796e-252	0.979707	0.739	0.279	1.14639e-247	1	dd-Smed-v6-4552-0	dd-Smed-v6-4552-0-1		Nucleoporin_FG (1)	Nucleoporin FG repeat region (1)	dd_Smed_v4_4552_0_1	PFAM: Nucleoporin_FG,
1.0419e-251	1.32372	0.508	0.15	2.92181e-247	1	dd-Smed-v6-4961-0	dd-Smed-v6-4961-0-1	3'-5' exonuclease activity | ATP-dependent DNA helicase activity | DNA binding | DNA duplex unwinding | DNA metabolic process | DNA recombination | DNA repair | Mre11 complex | cell cycle checkpoint | cell proliferation | cellular response to DNA damage stimulus | chromosome organization | chromosome, telomeric region | condensed nuclear chromosome | double-strand break repair | double-strand bre…	Mre11_DNA_bind (1) / Metallophos (1)	Mre11 DNA-binding presumed domain (1) / Calcineurin-like phosphoesterase (1)	dd_Smed_v4_4961_0_1	Smed: mre11-like protein	double-strand break repair protein MRE11 isoform 2 [Homo sapiens]	NP_005581.2	MRE11	2.83e-163	double-strand break repair protein MRE11 isoform X1 [Mus musculus]	1.13e-164	meiotic recombination 11 [Drosophila melanogaster]	8.18e-121
2.1623e-251	1.46368	0.403	0.104	6.06375e-247	1	dd-Smed-v6-12357-0	dd-Smed-v6-12357-0-1	biological_process | cellular_component | cytoplasm | methionine metabolic process | methylation | methyltransferase activity | mitochondrial matrix | mitochondrion | molecular_function | nucleus | tRNA (guanine(37)-N(1))-methyltransferase activity | tRNA (guanine-N1-)-methyltransferase activity | tRNA methylation | tRNA methyltransferase activity | tRNA modification | tRNA processing | transfera…	TRM5-TYW2_MTfase (1) / TYW2_N_2 (1) / Methyltransf_25 (1)	TRM5 (1) / TYW2 N-terminal domain (1) / Methyltransferase domain (1)	dd_Smed_v4_12357_0_1	Human: tRNA methyltransferase 5 homolog (S. cerevisiae) (TRMT5)	tRNA (guanine(37)-N1)-methyltransferase isoform 3 [Homo sapiens]	NP_065861.3	TRMT5	4.49e-66	tRNA (guanine(37)-N1)-methyltransferase isoform X1 [Mus musculus]	2.36e-67	uncharacterized protein Dmel_CG32281 [Drosophila melanogaster]	1.72e-68
2.38253e-251	1.40465	0.395	0.1	6.68132e-247	1	dd-Smed-v6-7061-0	dd-Smed-v6-7061-0-1	CIA complex | DNA metabolic process | DNA repair | MMXD complex | cellular response to DNA damage stimulus | chromosome segregation | cytoplasm | estrogen receptor binding | holo TFIIH complex | iron-sulfur cluster assembly | nucleotide-excision repair | nucleus | phosphorelay signal transduction system | positive regulation of transcription, DNA-templated | protein binding | protein binding, bri…	MMS19_N (1)	Dos2-interacting transcription regulator of RNA-Pol-II (1)	dd_Smed_v4_7061_0_1	Human: MMS19 nucleotide excision repair homolog (S. cerevisiae) (MMS19)	MMS19 nucleotide excision repair protein homolog isoform X2 [Homo sapiens]	XP_006718007.2	MMS19	4.45e-11	MMS19 nucleotide excision repair protein homolog isoform X1 [Mus musculus]	3.96e-09	Mms19 [Drosophila melanogaster]	1.04e-12
2.57818e-251	1.30143	0.582	0.19	7.23e-247	1	dd-Smed-v6-3239-0	dd-Smed-v6-3239-0-1	Cajal body | RNA binding | box H/ACA snoRNP complex | cation channel activity | dense fibrillar component | nucleus | pseudouridine synthase activity | rRNA processing | ribonucleoprotein complex | ribosome biogenesis | snRNA pseudouridine synthesis | snoRNA binding	Gar1 (1)	Gar1 (1)	dd_Smed_v4_3239_0_1	Human: GAR1 ribonucleoprotein homolog (yeast) (GAR1)	H/ACA ribonucleoprotein complex subunit 1 [Homo sapiens]	NP_127460.1	GAR1	3.08e-29	H/ACA ribonucleoprotein complex subunit 1 isoform X1 [Mus musculus]	3.53e-30	uncharacterized protein Dmel_CG4038 [Drosophila melanogaster]	1.77e-24
2.97092e-251	1.161	0.633	0.216	8.33136e-247	1	dd-Smed-v6-2469-0	dd-Smed-v6-2469-0-1	RNA binding | cellular protein metabolic process | dephosphorylation | integral component of membrane | interleukin-2 receptor binding | membrane | mitochondrial inner membrane | mitochondrial inner membrane presequence translocase complex | mitochondrial membrane organization | mitochondrion | mitochondrion organization | mitotic nuclear division | molecular_function | nuclear speck | peptidyl-t…	NIF (1)	NLI interacting factor-like phosphatase (1)	dd_Smed_v4_2469_0_1	Human: translocase of inner mitochondrial membrane 50 homolog (S. cerevisiae) (TIMM50)	mitochondrial import inner membrane translocase subunit TIM50 isoform 1 [Homo sapiens]	NP_001001563.2	TIMM50	5.63e-68	mitochondrial import inner membrane translocase subunit TIM50 precursor [Mus musculus]	5.24e-68	tiny tim 50, isoform A [Drosophila melanogaster]	6.28e-70
3.15334e-251	1.1883	0.694	0.258	8.84292e-247	1	dd-Smed-v6-980-0	dd-Smed-v6-980-0-1	GTP binding | GTPase activity | cellular protein metabolic process | cellular_component | cytosol | gene expression | nucleotide binding | protein binding | translation | translation factor activity, RNA binding | translation initiation factor activity | translational initiation |	eIF2_C (1) / GTP_EFTU (1) / GTP_EFTU_D2 (1)	Initiation factor eIF2 gamma (1) / Elongation factor Tu GTP binding domain (1) / Elongation factor Tu domain 2 (1)	dd_Smed_v4_980_0_1	Human: eukaryotic translation initiation factor 2, subunit 3 gamma, 52kDa (EIF2S3)	eukaryotic translation initiation factor 2 subunit 3 [Homo sapiens]	NP_001406.1	EIF2S3	0	eukaryotic translation initiation factor 2 subunit 3, X-linked [Mus musculus]	0	eukaryotic translation initiation factor 2 subunit gamma, isoform B [Drosophila melanogaster]	0
3.85423e-251	1.07122	0.712	0.257	1.08084e-246	1	dd-Smed-v6-4240-0	dd-Smed-v6-4240-0-1	intracellular | mitochondrion | nucleus | regulation of DNA-templated transcription, elongation | translation | translation elongation factor activity | translational elongation	EF_TS (1) / EF-Ts_N (1)	Elongation factor TS (1) / Elongation factor Ts (1)	dd_Smed_v4_4240_0_1	Human: Ts translation elongation factor, mitochondrial (TSFM)	elongation factor Ts, mitochondrial isoform 2 precursor [Homo sapiens]	NP_005717.3	TSFM	6.41e-33	elongation factor Ts, mitochondrial precursor [Mus musculus]	5.74e-35	mitochondrial translation elongation factor Ts [Drosophila melanogaster]	5.68e-49
4.57094e-251	1.11686	0.863	0.406	1.28183e-246	1	dd-Smed-v6-1580-0	dd-Smed-v6-1580-0-1	ADP binding | ATP binding | S-adenosylmethionine biosynthetic process | amino acid binding | cellular nitrogen compound metabolic process | circadian rhythm | cytosol | identical protein binding | magnesium ion binding | metabolic process | metal ion binding | methanogenesis | methionine adenosyltransferase activity | methylation | nucleotide binding | one-carbon metabolic process | protein homod…	S-AdoMet_synt_C (1) / S-AdoMet_synt_M (1) / S-AdoMet_synt_N (1)	S-adenosylmethionine synthetase (3)	dd_Smed_v4_1580_0_1	Human: methionine adenosyltransferase II, alpha (MAT2A)	S-adenosylmethionine synthase isoform type-2 [Homo sapiens]	NP_005902.1	MAT2A	0	S-adenosylmethionine synthase isoform type-2 isoform 1 [Mus musculus]	0	S-adenosylmethionine synthetase, isoform E [Drosophila melanogaster]	0
1.53853e-250	1.34606	0.346	0.08	4.31451e-246	1	dd-Smed-v6-13044-0	dd-Smed-v6-13044-0-1
2.44909e-250	1.05521	0.539	0.166	6.86799e-246	1	dd-Smed-v6-8808-0	dd-Smed-v6-8808-0-1
3.56038e-250	1.18895	0.518	0.156	9.98438e-246	1	dd-Smed-v6-4740-0	dd-Smed-v6-4740-0-1		PPR_3 (1) / PPR_2 (1)	Pentatricopeptide repeat domain (1) / PPR repeat family (1)			leucine-rich PPR motif-containing protein, mitochondrial isoform X3 [Homo sapiens]	XP_016858606.1	LRPPRC	0.000692	leucine-rich PPR motif-containing protein, mitochondrial precursor [Mus musculus]	0.032	Leucine-rich pentatricopeptide repeat containing 2 [Drosophila melanogaster]	0.009
5.5915e-250	1.58101	0.369	0.091	1.56802e-245	1	dd-Smed-v6-6294-0	dd-Smed-v6-6294-0-1	'de novo' protein folding | ATP binding | ATPase activity | B cell activation | B cell cytokine production | B cell proliferation | DNA replication origin binding | Golgi apparatus | MyD88-dependent toll-like receptor signaling pathway | T cell activation | activation of cysteine-type endopeptidase activity involved in apoptotic process | cell surface | cellular protein metabolic process | cellul…	Cpn60_TCP1 (1)	TCP-1 (1)	dd_Smed_v4_6294_0_1	Human: heat shock 60kDa protein 1 (chaperonin) (HSPD1)	60 kDa heat shock protein, mitochondrial [Homo sapiens]	NP_955472.1	HSPD1	0	60 kDa heat shock protein, mitochondrial [Mus musculus]	0	heat shock protein 60A, isoform B [Drosophila melanogaster]	0
6.78712e-249	1.50491	0.429	0.115	1.90331e-244	1	dd-Smed-v6-4811-0	dd-Smed-v6-4811-0-1		CHCH (1)	CHCH domain (1)	dd_Smed_v4_4811_0_1	Human: cytochrome c oxidase assembly factor 4 homolog (S. cerevisiae) (COA4)	cytochrome c oxidase assembly factor 4 homolog, mitochondrial isoform X2 [Homo sapiens]	XP_016873373.1	COA4	3.64e-12	cytochrome c oxidase assembly factor 4 homolog, mitochondrial isoform X1 [Mus musculus]	3.87e-11	uncharacterized protein Dmel_CG44194, isoform B [Drosophila melanogaster]	2.05e-11
1.3148e-248	0.968021	0.957	0.537	3.6871e-244	1	dd-Smed-v6-1025-0	dd-Smed-v6-1025-0-1	'de novo' posttranslational protein folding | ATP binding | Golgi apparatus | Kupffer's vesicle development | cell junction | cellular protein metabolic process | centrosome | chaperonin-containing T-complex | cytoplasm | cytosol | heterochromatin | microtubule | microtubule organizing center | nuclear heterochromatin | nucleolus | nucleotide binding | nucleus | pericentriolar material | plasma m…	Cpn60_TCP1 (1)	TCP-1 (1)	dd_Smed_v4_1025_0_1	Human: t-complex 1 (TCP1)	T-complex protein 1 subunit alpha isoform a [Homo sapiens]	NP_110379.2	TCP1	0	T-complex protein 1 subunit alpha isoform 1 [Mus musculus]	0	chaperonin containing TCP1 subunit 1, isoform B [Drosophila melanogaster]	0
1.70064e-248	0.994335	0.908	0.442	4.76911e-244	1	dd-Smed-v6-4163-0	dd-Smed-v6-4163-0-1	DNA binding | Prp19 complex | RNA binding | RNA splicing | WD40-repeat domain binding | catalytic step 2 spliceosome | cell cycle | centrosome duplication | chromatin binding | cytoplasm | mRNA processing | mRNA splicing, via spliceosome | nuclear speck | nucleolus | nucleus | precatalytic spliceosome | protein binding | protein domain specific binding | regulation of transcription, DNA-templated…	Myb_Cef (1) / Myb_DNA-binding (1) / Myb_DNA-bind_6 (1)	pre-mRNA splicing factor component (1) / Myb-like DNA-binding domain (2)	dd_Smed_v4_4163_0_1	Human: cell division cycle 5-like (CDC5L)	cell division cycle 5-like protein [Homo sapiens]	NP_001244.1	CDC5L	5.91e-166	cell division cycle 5-like protein [Mus musculus]	2.01e-165	cell division cycle 5, isoform A [Drosophila melanogaster]	1.07e-164
3.46783e-248	1.18541	0.536	0.164	9.72484e-244	1	dd-Smed-v6-9708-0	dd-Smed-v6-9708-0-1		DEK_C (1)	DEK C terminal domain (1)	dd_Smed_v4_9708_0_1	PFAM: DEK_C,	protein DEK isoform 2 [Homo sapiens]	NP_001128181.1	DEK	0.035	protein DEK isoform X1 [Mus musculus]	0.001	Dek, isoform A [Drosophila melanogaster]	2.36e-05
1.8894e-247	0.995341	0.777	0.316	5.29844e-243	1	dd-Smed-v6-6533-0	dd-Smed-v6-6533-0-1
2.84754e-247	1.10635	0.998	0.819	7.98535e-243	1	dd-Smed-v6-320-0	dd-Smed-v6-320-0-1	ADP binding | ATP binding | ATPase activity, coupled | Prp19 complex | RNA metabolic process | RNA splicing | cell surface | chaperone mediated protein folding requiring cofactor | chaperone-mediated protein folding | clathrin-sculpted gamma-aminobutyric acid transport vesicle membrane | cytoplasm | cytosol | extracellular exosome | gene expression | intracellular | mRNA metabolic process | mRNA …	HSP70 (1) / MreB_Mbl (1)	Hsp70 protein (1) / MreB (1)	dd_Smed_v4_320_0_1	Human: heat shock 70kDa protein 8 (HSPA8)	heat shock cognate 71 kDa protein isoform X1 [Homo sapiens]	XP_011541100.1	HSPA8	0	heat shock cognate 71 kDa protein isoform 1 [Mus musculus]	0	heat shock protein cognate 4, isoform F [Drosophila melanogaster]	0
1.23061e-246	0.988646	0.686	0.245	3.45101e-242	1	dd-Smed-v6-9168-0	dd-Smed-v6-9168-0-1	3'-5' exonuclease activity | 4 iron, 4 sulfur cluster binding | DNA binding | DNA primase activity | DNA repair | DNA replication | DNA replication initiation | DNA replication, synthesis of RNA primer | DNA strand elongation involved in DNA replication | DNA synthesis involved in DNA repair | DNA-directed DNA polymerase activity | G1/S transition of mitotic cell cycle | alpha DNA polymerase:prim…	DNA_pol_B (1) / DNA_pol_B_exo1 (1) / zf-DNA_Pol (1) / DNA_pol_alpha_N (1)	DNA polymerase family B (2) / DNA Polymerase alpha zinc finger (1) / DNA polymerase alpha subunit p180 N terminal (1)	dd_Smed_v4_9168_0_1	Human: polymerase (DNA directed), alpha 1, catalytic subunit (POLA1)	DNA polymerase alpha catalytic subunit isoform 2 [Homo sapiens]	NP_058633.2	POLA1	0	DNA polymerase alpha catalytic subunit [Mus musculus]	0	DNA polymerase alpha 180kD subunit [Drosophila melanogaster]	0
1.00076e-245	1.44468	0.396	0.102	2.80643e-241	1	dd-Smed-v6-7937-0	dd-Smed-v6-7937-0-1	anaphase-promoting complex | anaphase-promoting complex-dependent proteasomal ubiquitin-dependent protein catabolic process | cell cycle checkpoint | cell division | cullin-RING ubiquitin ligase complex | cytosol | mitotic anaphase | mitotic cell cycle | mitotic nuclear division | mitotic spindle assembly checkpoint | modulation of synaptic transmission | negative regulation of cyclin-dependent p…			dd_Smed_v4_7937_0_1	Human: anaphase promoting complex subunit 2 (ANAPC2)	anaphase-promoting complex subunit 2 [Homo sapiens]	NP_037498.1	ANAPC2	7.87e-66	anaphase-promoting complex subunit 2 [Mus musculus]	3.23e-63	morula [Drosophila melanogaster]	4.45e-66
[truncated: 217,441+ more rows]

## Sheet: All Nb Clusters
p_val	avg_log2FC	pct.1	pct.2	p_val_adj	cluster	gene	full_contig	GO_names	pfam_features	pfam_descriptions	digiworm_gene	digiworm_annotation	human_description	human_accession	human_gene	human_eval	mouse_description	mouse_eval	fly_description	fly_eval
0	3.51623	0.932	0.144	0	1	dd-Smed-v6-10988-0	dd-Smed-v6-10988-0-1		RhoGAP (1)	RhoGAP domain (1)
0	3.19179	0.639	0.103	0	1	dd-Smed-v6-2191-0	dd-Smed-v6-2191-0-1
[truncated: 17,592 more rows]

## Sheet: All pmP Clusters
p_val	avg_log2FC	pct.1	pct.2	p_val_adj	cluster	gene	full_contig	GO_names	pfam_features	pfam_descriptions	digiworm_gene	digiworm_annotation	human_description	human_accession	human_gene	human_eval	mouse_description	mouse_eval	fly_description	fly_eval
[truncated: 20,316 more rows]
