# Supplementary material for: Single-cell transcriptomics and RNAi screening define a hierarchical program of planarian eye regeneration
Source: Cell Rep. Author manuscript; Available in PMC 2026 Jul 1. (PMC13322009; doi:10.1016/j.celrep.2026.117245)
Supplement: 3 [file NIHMS2170797-supplement-3.xlsx]

## Sheet: DE Eye vs All Other Cells
p_val	avg_log2FC	pct.1	pct.2	p_val_adj	RNAiScreened	gene	full_contig	GO_names	pfam_features	pfam_descriptions	digiworm_gene	digiworm_annotation	human_description	human_accession	human_gene	human_eval	mouse_description	mouse_eval	fly_description	fly_eval
0	5.77116	0.607	0.02	0	FALSE	dd-Smed-v6-15436-0	dd-Smed-v6-15436-0-1	DNA binding | aorta morphogenesis | branching involved in ureteric bud morphogenesis | cell proliferation | chondrocyte differentiation | chromatin binding | cochlea morphogenesis | embryonic cranial skeleton morphogenesis | embryonic skeletal system morphogenesis | epithelial cell differentiation | facial nerve morphogenesis | generation of neurons | inner ear development | inner ear morphogenes…	SIX1_SD (1) / Homeodomain (1) / Homeobox_KN (1) / DUF1647 (1)	Transcriptional regulator (1) / Homeodomain (1) / Homeobox KN domain (1) / Protein of unknown function (DUF1647) (1)	dd_Smed_v4_15436_0_1	Smed: sine oculis-1/2	homeobox protein SIX2 isoform X1 [Homo sapiens]	XP_005264157.1	SIX2	1.75e-105	homeobox protein SIX2 isoform X2 [Mus musculus]	2.81e-106	sine oculis [Drosophila melanogaster]	1.06e-102
0	13.5902	0.503	0	0	FALSE	dd-Smed-v6-48430-0	dd-Smed-v6-48430-0-1	DNA binding | angiogenesis | dorsal/ventral pattern formation | embryonic digestive tract morphogenesis | endocardium formation | establishment of protein localization to membrane | heart development | heart looping | heart trabecula formation | intracellular | labyrinthine layer blood vessel development | metal ion binding | negative regulation of Notch signaling pathway | negative regulation of…			dd_Smed_v4_48430_0_1	Smed: ovo	transcription factor Ovo-like 2 isoform 2 [Homo sapiens]	NP_001290391.1	OVOL2	9.98e-33	transcription factor Ovo-like 2 isoform X1 [Mus musculus]	9.81e-34	ovo, isoform D [Drosophila melanogaster]	7.8e-30
0	7.33872	0.506	0.008	0	TRUE	dd-Smed-v6-6287-0	dd-Smed-v6-6287-0-1
0	10.0185	0.448	0.008	0	FALSE	dd-Smed-v6-15036-0	dd-Smed-v6-15036-0-1		7tm_1 (1) / 7TM_GPCR_Srx (1) / 7TM_GPCR_Srsx (1) / 7tm_4 (1) / 7TM_GPCR_Srv (1)	7 transmembrane receptor (rhodopsin family) (1) / Serpentine type 7TM GPCR chemoreceptor Srx (1) / Serpentine type 7TM GPCR chemoreceptor Srsx (1) / Olfactory receptor (1) / Serpentine type 7TM GPCR chemoreceptor Srv (1)	dd_Smed_v4_15036_0_1	Smed: opsin	melanopsin isoform 1 [Homo sapiens]	NP_150598.1	OPN4	3.73e-58	melanopsin isoform 2 [Mus musculus]	2.1e-58	neither inactivation nor afterpotential E [Drosophila melanogaster]	3.77e-55
0	6.96783	0.459	0.022	0	FALSE	dd-Smed-v6-20495-0	dd-Smed-v6-20495-0-1	basolateral plasma membrane | beta-catenin binding | cadherin binding | calcium channel activity | calcium channel complex | calcium ion import | calcium ion transmembrane transport | calcium ion transport | cation channel activity | cation transport | caveola | cell surface | cortical cytoskeleton | cytoplasm | detection of light stimulus involved in visual perception | gamma-aminobutyric acid s…	TRP_2 (1) / Ion_trans (1) / Ank_2 (1) / Ank (1) / PKD_channel (1) / Ank_3 (1) / Ank_4 (1) / Ank_5 (1) / Ank_KRIT1 (1)	Transient receptor ion channel II (1) / Ion transport protein (1) / Ankyrin repeats (3 copies) (1) / Ankyrin repeat (2) / Polycystin cation channel (1) / Ankyrin repeats (many copies) (2) / KRIT1 ankyrin-repeats domain (1)	dd_Smed_v4_20495_0_1	Human: transient receptor potential cation channel, subfamily C, member 4 (TRPC4)beta	short transient receptor potential channel 4 isoform alpha [Homo sapiens]	NP_057263.1	TRPC4	0	short transient receptor potential channel 4 isoform X1 [Mus musculus]	0	transient receptor potential cation channel gamma, isoform D [Drosophila melanogaster]	0
0	5.64259	0.457	0.031	0	FALSE	dd-Smed-v6-11513-1	dd-Smed-v6-11513-1-1	cytoplasm | cytosol | enzyme activator activity | integral component of membrane | intracellular | lipid binding | nucleus | phospholipid binding | positive regulation of catalytic activity | positive regulation of cholesterol biosynthetic process | positive regulation of transcription, DNA-templated | regulation of cholesterol biosynthetic process | regulation of transcription, DNA-templated | t…	CRAL_TRIO (1) / GOLD_2 (1) / CRAL_TRIO_2 (1) / CRAL_TRIO_N (1)	CRAL (2) / Golgi-dynamics membrane-trafficking (1) / Divergent CRAL (1)	dd_Smed_v4_11513_1_1	Human: SEC14-like 2 (S. cerevisiae) (SEC14L2)	SEC14-like protein 2 isoform 1 [Homo sapiens]	NP_036561.1	SEC14L2	4.74e-83	SEC14-like protein 2 [Mus musculus]	1.59e-81	uncharacterized protein Dmel_CG13893 [Drosophila melanogaster]	1.22e-51
0	3.36445	0.467	0.048	0	FALSE	dd-Smed-v6-11372-0	dd-Smed-v6-11372-0-1	anatomical structure morphogenesis | aorta morphogenesis | branching involved in ureteric bud morphogenesis | cell fate commitment | cellular protein localization | cochlea morphogenesis | cytoplasm | double-strand break repair | embryonic skeletal system morphogenesis | establishment of mitotic spindle orientation | establishment or maintenance of apical/basal cell polarity | histone dephosphory…	Hydrolase (1)	haloacid dehalogenase-like hydrolase (1)	dd_Smed_v4_11372_0_1	Human: eyes absent homolog 1 (Drosophila) (EYA1)	eyes absent homolog 1 isoform 5 [Homo sapiens]	NP_001275504.1	EYA1	8.56e-158	eyes absent homolog 1 isoform X8 [Mus musculus]	1.02e-156	eyes absent, isoform C [Drosophila melanogaster]	1.48e-139
0	9.20964	0.405	0.003	0	FALSE	dd-Smed-v6-10741-0	dd-Smed-v6-10741-0-1	cytoplasm | endomembrane system | integral component of membrane | ligase activity | membrane | metal ion binding | negative regulation of cell cycle | protein binding | protein polyubiquitination | ubiquitin-protein transferase activity | zinc ion binding	zf-RING_11 (1) / zf-RING_2 (1)	RING-like zinc finger (1) / Ring finger domain (1)	dd_Smed_v4_10741_0_1	Human: ring finger protein 167 (RNF167)	E3 ubiquitin-protein ligase RNF167 isoform b [Homo sapiens]	NP_001357240.1	RNF167	5.52e-09	E3 ubiquitin-protein ligase RNF167 isoform X1 [Mus musculus]	3.49e-09	godzilla E3 ubiquitin protein ligase, isoform C [Drosophila melanogaster]	1.49e-06
0	3.8607	0.497	0.098	0	TRUE	dd-Smed-v6-5823-0	dd-Smed-v6-5823-0-1	ADP binding | ATP binding | actin binding | actin filament binding | actin filament-based movement | actin-dependent ATPase activity | apical plasma membrane | auditory receptor cell differentiation | auditory receptor cell stereocilium organization | calmodulin binding | cell cortex | cell projection organization | cytoplasm | cytoskeleton | cytosol | equilibrioception | eye photoreceptor cell d…	Myosin_head (1) / MyTH4 (1) / RA_2 (1) / FERM_C1_MyoVII (1) / FERM_M (1) / IRS (1) / Myosin_VII_N (1) / KRIT1_FRMD8_FERM_C (1) / IQ (1) / FERM_N (1) / AAA_22 (1) / SH3_2 (1)	Myosin head (motor domain) (1) / MyTH4 domain (1) / RA like domain (1) / Myosin-X FERM PH domain-like (1) / FERM central domain (1) / PTB domain (IRS-1 type) (1) / Myosin VII N-terminal beta barrel domain (1) / KRIT1 (1) / IQ calmodulin-binding motif (1) / FERM N-terminal domain (1) / AAA domain (1) / Variant SH3 domain (1)	dd_Smed_v4_5823_0_1	Human: myosin VIIA (MYO7A)	unconventional myosin-VIIa isoform X9 [Homo sapiens]	XP_016873273.1	MYO7A	0	unconventional myosin-VIIa isoform 2 [Mus musculus]	0	crinkled, isoform A [Drosophila melanogaster]	0
0	4.54429	0.414	0.04	0	FALSE	dd-Smed-v6-7637-0	dd-Smed-v6-7637-0-1	activation of phospholipase C activity | blood coagulation | calcineurin complex | calcium channel activity | calcium ion transmembrane transport | calcium ion transmembrane transporter activity | calcium ion transport | cytoplasm | dendrite | endoplasmic reticulum | endoplasmic reticulum calcium ion homeostasis | endoplasmic reticulum membrane | energy reserve metabolic process | epidermal growt…	Ins145_P3_rec (1) / RYDR_ITPR (1) / MIR (1) / RIH_assoc (1) / Ion_trans (1)	Inositol 1 (1) / RIH domain (1) / MIR domain (1) / RyR and IP3R Homology associated (1) / Ion transport protein (1)	dd_Smed_v4_7637_0_1	Human: inositol 1,4,5-trisphosphate receptor, type 1 (ITPR1)	inositol 1,4,5-trisphosphate receptor type 1 isoform 2 [Homo sapiens]	NP_002213.5	ITPR1	0	inositol 1,4,5-trisphosphate receptor type 1 isoform X19 [Mus musculus]	0	inositol 1,4,5,-trisphosphate receptor, isoform A [Drosophila melanogaster]	0
0	5.46377	0.434	0.074	0	TRUE	dd-Smed-v6-2708-0	dd-Smed-v6-2708-0-1
0	6.20481	0.364	0.01	0	TRUE	dd-Smed-v6-15356-0	dd-Smed-v6-15356-0-1	adult locomotory behavior | auditory receptor cell differentiation | auditory receptor cell stereocilium organization | calcium ion binding | calcium ion transport | calcium-dependent cell-cell adhesion via plasma membrane cell adhesion molecules | cell adhesion | cilium | cytosolic calcium ion homeostasis | equilibrioception | homophilic cell adhesion via plasma membrane adhesion molecules | inn…	Cadherin (1) / Cadherin_FAT4_N (1) / Cadherin_CELSR2_9th (1) / Cadherin_2 (1)	Cadherin domain (1) / FAT4-like (1) / CELSR2-like (1) / Cadherin-like (1)	dd_Smed_v4_15356_0_1	Human: cadherin-related 23 (CDH23)	cadherin-23 isoform 1 precursor [Homo sapiens]	NP_071407.4	CDH23	1.89e-115	cadherin-23 isoform 1 precursor [Mus musculus]	1.1e-115	cadherin 88C [Drosophila melanogaster]	1.39e-109
0	4.87743	0.367	0.024	0	TRUE	dd-Smed-v6-9453-0	dd-Smed-v6-9453-0-1	ATP binding | G-protein coupled peptide receptor activity | GTP binding | body fluid secretion | cGMP biosynthetic process | cell surface receptor signaling pathway | cyclic nucleotide biosynthetic process | dopamine metabolic process | guanylate cyclase activity | hormone binding | integral component of membrane | integral component of plasma membrane | intracellular | intracellular signal trans…	Guanylate_cyc (1) / PK_Tyr_Ser-Thr (1) / Pkinase (1) / ANF_receptor (1) / HNOBA (1)	Adenylate and Guanylate cyclase catalytic domain (1) / Protein tyrosine and serine (1) / Protein kinase domain (1) / Receptor family ligand binding region (1) / Heme NO binding associated (1)	dd_Smed_v4_9453_0_1	Human: natriuretic peptide receptor A/guanylate cyclase A (atrionatriuretic peptide receptor A) (NPR1)	atrial natriuretic peptide receptor 1 precursor [Homo sapiens]	NP_000897.3	NPR1	0	atrial natriuretic peptide receptor 1 precursor [Mus musculus]	0	uncharacterized protein Dmel_CG3216, isoform C [Drosophila melanogaster]	0
0	9.4869	0.353	0.011	0	FALSE	dd-Smed-v6-8392-0	dd-Smed-v6-8392-0-1	amino acid binding | aromatic amino acid family metabolic process | bone remodeling | cellular nitrogen compound metabolic process | cytosol | indolalkylamine biosynthetic process | iron ion binding | mammary gland alveolus development | metabolic process | metal ion binding | monooxygenase activity | negative regulation of ossification | neuron projection | oxidation-reduction process | oxidored…	Biopterin_H (1) / ACT (1) / TH_ACT (1)	Biopterin-dependent aromatic amino acid hydroxylase (1) / ACT domain (1) / Tyrosine 3-monooxygenase-like (1)	dd_Smed_v4_8392_0_1	Smed: tph	tryptophan 5-hydroxylase 1 [Homo sapiens]	NP_004170.1	TPH1	0	tryptophan 5-hydroxylase 1 isoform X1 [Mus musculus]	0	tryptophan hydroxylase [Drosophila melanogaster]	7.36e-179
0	8.55797	0.349	0.008	0	FALSE	dd-Smed-v6-10098-0	dd-Smed-v6-10098-0-1				dd_Smed_v4_10098_0_1	Human: phospholipase C, beta 1 (phosphoinositide-specific) (PLCB1)	1-phosphatidylinositol 4,5-bisphosphate phosphodiesterase beta-1 isoform a [Homo sapiens]	NP_056007.1	PLCB1	1.28e-26	1-phosphatidylinositol 4,5-bisphosphate phosphodiesterase beta-1 isoform X2 [Mus musculus]	9.59e-28	phospholipase C at 21C, isoform G [Drosophila melanogaster]	7.99e-26
0	8.70993	0.329	0.012	0	FALSE	dd-Smed-v6-20433-0	dd-Smed-v6-20433-0-1	Golgi apparatus | NADP binding | UV protection | aerobic respiration | aminoacylase activity | antioxidant activity | catalase activity | cellular response to growth factor stimulus | cholesterol metabolic process | cytosol | endoplasmic reticulum | enzyme binding | heme binding | hemoglobin metabolic process | hydrogen peroxide catabolic process | lysosome | menopause | metal ion binding | mitoc…	Catalase (1) / Catalase-rel (1)	Catalase (1) / Catalase-related immune-responsive (1)	dd_Smed_v4_20433_0_1	Human: catalase (CAT)	catalase [Homo sapiens]	NP_001743.1	CAT	6.69e-131	catalase [Mus musculus]	1.92e-126	catalase [Drosophila melanogaster]	4.99e-120
0	8.53387	0.317	0.008	0	FALSE	dd-Smed-v6-34399-0	dd-Smed-v6-34399-0-1	cell proliferation | copper ion binding | cytoplasm | integral component of membrane | melanin biosynthetic process | melanosome | membrane | metabolic process | metal ion binding | monooxygenase activity | monophenol monooxygenase activity | oxidation-reduction process | oxidoreductase activity | perinuclear region of cytoplasm | pigmentation | protein binding | protein heterodimerization activi…	Tyrosinase (1) / EGF_laminin (1) / EGF_Teneurin (1)	Common central domain of tyrosinase (1) / Laminin EGF domain (1) / Teneurin-like EGF domain (1)	dd_Smed_v4_34399_0_1	Smed: tyrosinase	L-dopachrome tautomerase isoform 1 precursor [Homo sapiens]	NP_001913.2	DCT	1.32e-65	tyrosinase isoform 1 precursor [Mus musculus]	3.21e-69
0	8.04089	0.304	0.005	0	FALSE	dd-Smed-v6-15455-0	dd-Smed-v6-15455-0-1	calcineurin complex | calcium ion binding | calcium-dependent protein serine/threonine phosphatase activity | calcium-dependent protein serine/threonine phosphatase regulator activity | calmodulin binding | meiotic nuclear division | neurotransmitter secretion | protein binding | protein dephosphorylation | sarcomere organization | skeletal muscle myosin thick filament assembly | sleep | synaptic…	EF-hand_7 (1) / EF-hand_1 (1) / EF-hand_6 (1) / EF-hand_5 (1) / EF-hand_8 (1) / EH (1) / SPARC_Ca_bdg (1) / EF-hand_9 (1) / DUF5580_M (1) / Caleosin (1)	EF-hand domain pair (2) / EF hand domain (1) / EF-hand domain (2) / EF hand (1) / EH domain (1) / Secreted protein acidic and rich in cysteine Ca binding region (1) / Family of unknown function (DUF5580) middle domain (1) / Caleosin related protein (1)	dd_Smed_v4_15455_0_1	Human: protein phosphatase 3, regulatory subunit B, beta (PPP3R2)	calcineurin subunit B type 2 [Homo sapiens]	NP_671709.2	PPP3R2	1.9e-06	calmodulin-4 [Mus musculus]	8.05e-11	calcineurin B2, isoform A [Drosophila melanogaster]	9.37e-09
0	5.14812	0.331	0.035	0	TRUE	dd-Smed-v6-3063-0	dd-Smed-v6-3063-0-1
0	3.98874	0.301	0.022	0	TRUE	dd-Smed-v6-15686-0	dd-Smed-v6-15686-0-1
0	6.50406	0.292	0.016	0	FALSE	dd-Smed-v6-27189-0	dd-Smed-v6-27189-0-1	calcium ion binding | diacylglycerol biosynthetic process | flight behavior | intracellular signal transduction | lipid catabolic process | phosphatidylinositol biosynthetic process | phosphatidylinositol phospholipase C activity	PI-PLC-X (1) / PI-PLC-Y (1) / PH_14 (1) / EF-hand_like (1) / PLCB1-4-like_EFh (1)	Phosphatidylinositol-specific phospholipase C (2) / PH domain (1) / Phosphoinositide-specific phospholipase C (1) / Phosphoinositide phospholipase C beta1-4-like EF-hand domain (1)	dd_Smed_v4_27189_0_1	PFAM: PI-PLC-X, PI-PLC-Y, efhand_like,	1-phosphatidylinositol 4,5-bisphosphate phosphodiesterase beta-1 isoform b [Homo sapiens]	NP_877398.1	PLCB1	2.95e-155	1-phosphatidylinositol 4,5-bisphosphate phosphodiesterase beta-1 isoform 2 [Mus musculus]	8.51e-155	phospholipase C at 21C, isoform H [Drosophila melanogaster]	5.99e-88
0	5.14636	0.264	0.013	0	TRUE	dd-Smed-v6-18236-0	dd-Smed-v6-18236-0-1	G-protein coupled receptor activity | G-protein coupled receptor signaling pathway, coupled to cyclic nucleotide second messenger | adenylate cyclase-activating G-protein coupled receptor signaling pathway | adrenomedullin receptor activity | angiogenesis | cAMP biosynthetic process | calcitonin gene-related peptide receptor activity | calcitonin receptor activity | calcium ion transport | cellul…	7tm_2 (1) / HRM (1)	7 transmembrane receptor (Secretin family) (1) / Hormone receptor domain (1)	dd_Smed_v4_18236_0_1	PFAM: 7tm_2, HRM,	calcitonin gene-related peptide type 1 receptor precursor [Homo sapiens]	NP_005786.1	CALCRL	2.24e-50	calcitonin receptor isoform 1a precursor [Mus musculus]	1.27e-48	hector, isoform A [Drosophila melanogaster]	1.02e-36
0	5.49388	0.275	0.025	0	TRUE	dd-Smed-v6-889-0	dd-Smed-v6-889-0-1				dd_Smed_v4_889_0_1	Smed: EYE53-1
0	5.48118	0.271	0.021	0	FALSE	dd-Smed-v6-1037-0	dd-Smed-v6-1037-0-1	GTP binding | GTPase activity | eye pigment granule organization | eye pigment precursor transport | learning or memory | mitochondrion | nucleotide binding | olfactory learning | ommochrome biosynthetic process | protein transport | small GTPase mediated signal transduction	Ras (1) / Roc (1) / Arf (1) / Gtr1_RagA (1) / AAA_22 (1) / PduV-EutP (1) / AAA_7 (1)	Ras family (1) / Ras of Complex (1) / ADP-ribosylation factor family (1) / Gtr1 (1) / AAA domain (1) / Ethanolamine utilisation - propanediol utilisation (1) / P-loop containing dynein motor region (1)	dd_Smed_v4_1037_0_1	Human: RAB32, member RAS oncogene family (RAB32)	ras-related protein Rab-32 [Homo sapiens]	NP_006825.1	RAB32	5.43e-86	ras-related protein Rab-32 [Mus musculus]	4.07e-86	Rab32, isoform D [Drosophila melanogaster]	6.99e-86
0	4.71048	0.271	0.023	0	TRUE	dd-Smed-v6-18595-0	dd-Smed-v6-18595-0-1		Cadherin (1) / PH_NF1 (1)	Cadherin domain (1) / PH domain-like (1)			cadherin-6 isoform X1 [Homo sapiens]	XP_016864399.1	CDH6	0.004	cadherin-6 isoform X1 [Mus musculus]	0.003	cadherin 96Cb, isoform D [Drosophila melanogaster]	0.000154
0	5.54347	0.262	0.014	0	TRUE	dd-Smed-v6-4268-0	dd-Smed-v6-4268-0-1
0	4.1093	0.277	0.03	0	TRUE	dd-Smed-v6-11177-0	dd-Smed-v6-11177-0-1	ATP binding | biological_process | cell junction | cytoplasm | kinase activity | nucleotide binding | nucleus | phosphorylation | protein kinase activity | protein phosphorylation | protein serine/threonine kinase activity | spindle | transferase activity | transferase activity, transferring phosphorus-containing groups	Pkinase (1) / PK_Tyr_Ser-Thr (1)	Protein kinase domain (1) / Protein tyrosine and serine (1)	dd_Smed_v4_11177_0_1	Human: tau tubulin kinase 2 (TTBK2)	tau-tubulin kinase 1 isoform X5 [Homo sapiens]	XP_016866856.1	TTBK1	1.75e-128	tau-tubulin kinase 1 isoform X3 [Mus musculus]	1.83e-129	asator, isoform F [Drosophila melanogaster]	6.13e-132
0	4.04863	0.268	0.025	0	FALSE	dd-Smed-v6-267-0	dd-Smed-v6-267-0-1		Peptidase_C1 (1) / Inhibitor_I29 (1) / Peptidase_C1_2 (1)	Papain family cysteine protease (1) / Cathepsin propeptide inhibitor domain (I29) (1) / Peptidase C1-like family (1)	dd_Smed_v4_267_0_1	Human: cathepsin L2 (CTSL2)	cathepsin L2 preproprotein [Homo sapiens]	NP_001324.2	CTSV	7.57e-118	cathepsin L1 isoform X1 [Mus musculus]	8.2e-111	cysteine proteinase-1, isoform A [Drosophila melanogaster]	1.21e-114
0	8.93865	0.242	0.005	0	FALSE	dd-Smed-v6-32853-0	dd-Smed-v6-32853-0-1	Golgi apparatus | NADP binding | UV protection | aerobic respiration | aminoacylase activity | antioxidant activity | catalase activity | cellular response to growth factor stimulus | cholesterol metabolic process | cytosol | endoplasmic reticulum | enzyme binding | heme binding | hemoglobin metabolic process | hydrogen peroxide catabolic process | lysosome | menopause | metal ion binding | mitoc…	Catalase (1)	Catalase (1)	dd_Smed_v4_32853_0_1	Human: catalase (CAT)	catalase [Homo sapiens]	NP_001743.1	CAT	9.14e-99	catalase [Mus musculus]	2e-96	catalase [Drosophila melanogaster]	5.71e-96
0	4.28655	0.25	0.017	0	FALSE	dd-Smed-v6-19631-0	dd-Smed-v6-19631-0-1	AP-2 adaptor complex binding | G-protein coupled receptor binding | G-protein coupled receptor internalization | G-protein coupled receptor signaling pathway | GTPase activator activity | Notch signaling pathway | V2 vasopressin receptor binding | activation of MAPK activity | adult walking behavior | alpha-1A adrenergic receptor binding | alpha-1B adrenergic receptor binding | angiotensin recept…	Arrestin_N (1) / Arrestin_C (1)	Arrestin (or S-antigen) (2)	dd_Smed_v4_19631_0_1	Human: arrestin, beta 1 (ARRB1)	beta-arrestin-1 isoform B [Homo sapiens]	NP_064647.1	ARRB1	1.33e-138	beta-arrestin-1 isoform B [Mus musculus]	1.89e-138	kurtz, isoform A [Drosophila melanogaster]	6.73e-138
0	5.60254	0.247	0.016	0	TRUE	dd-Smed-v6-5233-0	dd-Smed-v6-5233-0-1		TMEM169 (1)	TMEM169 protein family (1)
0	4.47582	0.247	0.018	0	FALSE	dd-Smed-v6-1082-0	dd-Smed-v6-1082-0-1	PDZ domain binding | biological_process | cellular_component | molecular_function | nitric-oxide synthase binding | protease binding | regulation of apoptotic process | regulation of nitric oxide biosynthetic process | regulation of nitric-oxide synthase activity	PID (1)	Phosphotyrosine interaction domain (PTB (1)	dd_Smed_v4_1082_0_1	Human: nitric oxide synthase 1 (neuronal) adaptor protein (NOS1AP)	carboxyl-terminal PDZ ligand of neuronal nitric oxide synthase protein isoform 3 [Homo sapiens]	NP_001158229.1	NOS1AP	1.58e-35	carboxyl-terminal PDZ ligand of neuronal nitric oxide synthase protein isoform 1 [Mus musculus]	9.21e-37	uncharacterized protein Dmel_CG42673, isoform D [Drosophila melanogaster]	3.5e-38
0	5.88433	0.239	0.015	0	FALSE	dd-Smed-v6-13047-0	dd-Smed-v6-13047-0-1	alcohol metabolic process | choline dehydrogenase activity | flavin adenine dinucleotide binding | oxidation-reduction process	GMC_oxred_N (1) / GMC_oxred_C (1) / NAD_binding_8 (1) / FAD_binding_2 (1) / Pyr_redox_3 (1) / Lycopene_cycl (1) / GIDA (1) / HI0933_like (1) / DAO (1) / ApbA (1)	GMC oxidoreductase (2) / NAD(P)-binding Rossmann-like domain (1) / FAD binding domain (1) / Pyridine nucleotide-disulphide oxidoreductase (1) / Lycopene cyclase protein (1) / Glucose inhibited division protein A (1) / HI0933-like protein Rossmann domain (1) / FAD dependent oxidoreductase (1) / Ketopantoate reductase PanE (1)	dd_Smed_v4_13047_0_1	Human: choline dehydrogenase (CHDH)	choline dehydrogenase, mitochondrial [Homo sapiens]	NP_060867.2	CHDH	1.28e-25	choline dehydrogenase, mitochondrial [Mus musculus]	1.27e-24	uncharacterized protein Dmel_CG6142 [Drosophila melanogaster]	1.08e-47
0	6.60028	0.23	0.007	0	FALSE	dd-Smed-v6-7241-0	dd-Smed-v6-7241-0-1	antiporter activity | drug transmembrane transport | drug transmembrane transporter activity | drug transport | integral component of membrane | membrane | membrane-bounded vesicle | monovalent cation:proton antiporter activity | organic cation transport | plasma membrane | transmembrane transport | transport	MatE (1)	MatE (1)	dd_Smed_v4_7241_0_1	Human: solute carrier family 47, member 2 (SLC47A2)	multidrug and toxin extrusion protein 2 isoform 2 [Homo sapiens]	NP_001093116.1	SLC47A2	1.28e-76	multidrug and toxin extrusion protein 1 [Mus musculus]	3.14e-78
0	6.09866	0.226	0.016	0	TRUE	dd-Smed-v6-2104-0	dd-Smed-v6-2104-0-1		zf-C3HC4_3 (1) / zf-RING_2 (1) / Prok-RING_4 (1)	Zinc finger (1) / Ring finger domain (1) / Prokaryotic RING finger family 4 (1)	dd_Smed_v4_2104_0_1	PFAM: zf-C3HC4_3, zf-C3HC4_2,	baculoviral IAP repeat-containing protein 2 isoform 1 [Homo sapiens]	NP_001243092.1	BIRC2	0.001	baculoviral IAP repeat-containing protein 2 isoform X1 [Mus musculus]	0.002	Death-associated inhibitor of apoptosis 2, isoform B [Drosophila melanogaster]	0.000162
0	7.34032	0.21	0.003	0	TRUE	dd-Smed-v6-16329-0	dd-Smed-v6-16329-0-1
0	6.30501	0.216	0.013	0	TRUE	dd-Smed-v6-1587-0	dd-Smed-v6-1587-0-1		DUF3377 (1) / Orf78 (1) / TctB (1)	Domain of unknown function (DUF3377) (1) / Orf78 (ac78) (1) / Tripartite tricarboxylate transporter TctB family (1)	dd_Smed_v4_1587_0_1	PFAM: Shisa,
0	5.91345	0.203	0.004	0	FALSE	dd-Smed-v6-11320-0	dd-Smed-v6-11320-0-1	adult chitin-containing cuticle pigmentation | amino acid binding | anesthesia-resistant memory | aromatic-L-amino-acid decarboxylase activity | axon | carboxy-lyase activity | carboxylic acid metabolic process | catalytic activity | catecholamine biosynthetic process | catecholamine metabolic process | cellular amino acid metabolic process | cellular nitrogen compound metabolic process | cellula…	Pyridoxal_deC (1)	Pyridoxal-dependent decarboxylase conserved domain (1)	dd_Smed_v4_11320_0_1	Smed: aadc	aromatic-L-amino-acid decarboxylase isoform 1 [Homo sapiens]	NP_001076440.2	DDC	0	aromatic-L-amino-acid decarboxylase isoform X1 [Mus musculus]	2.48e-179	dopa decarboxylase, isoform C [Drosophila melanogaster]	0
0	3.53983	0.213	0.016	0	FALSE	dd-Smed-v6-22356-0	dd-Smed-v6-22356-0-1						5-hydroxytryptamine receptor 2B isoform X2 [Homo sapiens]	XP_005246577.1	HTR2B	0.00043	growth hormone secretagogue receptor type 1 isoform X1 [Mus musculus]	0.005	octopamine receptor in mushroom bodies, isoform B [Drosophila melanogaster]	0.001
0	5.279	0.202	0.006	0	TRUE	dd-Smed-v6-50245-0	dd-Smed-v6-50245-0-1				dd_Smed_v4_50245_0_1	Smed: foxQ2	hepatocyte nuclear factor 3-gamma [Homo sapiens]	NP_004488.2	FOXA3	3.85e-05	hepatocyte nuclear factor 3-gamma [Mus musculus]	3.21e-05	forkhead domain 102C [Drosophila melanogaster]	4.39e-17
0	7.11254	0.197	0.003	0	TRUE	dd-Smed-v6-8390-0	dd-Smed-v6-8390-0-1		Innexin (1)	Innexin (1)	dd_Smed_v4_8390_0_1	Smed: innexin-like							innexin 2, isoform B [Drosophila melanogaster]	3.17e-15
0	4.94913	0.205	0.011	0	FALSE	dd-Smed-v6-15118-0	dd-Smed-v6-15118-0-1
0	5.62884	0.195	0.005	0	FALSE	dd-Smed-v6-8686-0	dd-Smed-v6-8686-0-1		fn3 (1)	Fibronectin type III domain (1)	dd_Smed_v4_8686_0_1	PFAM: fn3,	usherin isoform B precursor [Homo sapiens]	NP_996816.3	USH2A	9.61e-05	phosphatidylinositol phosphatase PTPRQ isoform X2 [Mus musculus]	0.004	sidekick, isoform G [Drosophila melanogaster]	0.000463
0	8.74275	0.19	0.001	0	TRUE	dd-Smed-v6-16247-0	dd-Smed-v6-16247-0-1
0	5.67436	0.193	0.008	0	FALSE	dd-Smed-v6-6436-0	dd-Smed-v6-6436-0-1	acrosomal membrane | caveola | cell adhesion | cell surface | endocytic vesicle | endosome | epidermis development | flotillin complex | ionotropic glutamate receptor binding | membrane | membrane raft | plasma membrane	Band_7 (1) / Flot (1) / YjbH (1)	SPFH domain (1) / Flotillin (1) / Exopolysaccharide biosynthesis protein YbjH (1)	dd_Smed_v4_6436_0_1	Human: flotillin 2 (FLOT2)	flotillin-2 isoform 1 [Homo sapiens]	NP_004466.2	FLOT2	1.5e-169	flotillin-2 isoform 1 [Mus musculus]	8.98e-170	flotillin 2, isoform F [Drosophila melanogaster]	2.93e-169
0	6.16837	0.191	0.008	0	FALSE	dd-Smed-v6-8101-0	dd-Smed-v6-8101-0-1	actin binding | actin cytoskeleton organization | actin filament | actin filament-based process | adherens junction | anterior/posterior pattern specification | apical part of cell | apical plasma membrane | basolateral plasma membrane | cell adhesion molecule binding | cell cortex | cell projection | cell surface | cytoplasm | cytoplasmic side of plasma membrane | cytoskeletal protein binding | …	FERM_M (1) / FERM_C (1) / ERM_C (1) / FERM_N (1)	FERM central domain (1) / FERM C-terminal PH-like domain (1) / Ezrin (1) / FERM N-terminal domain (1)	dd_Smed_v4_8101_0_1	Human: ezrin (EZR)	ezrin [Homo sapiens]	NP_003370.2	EZR	8.18e-172	moesin [Mus musculus]	1.36e-167	moesin, isoform J [Drosophila melanogaster]	9.86e-179
0	6.09191	0.183	0.007	0	TRUE	dd-Smed-v6-8993-0	dd-Smed-v6-8993-0-1	Rac protein signal transduction | actin filament binding | cytoplasm | plasma membrane | ruffle	EPS8_2nd (1)	EPS8 spectrin-like domain (1)	dd_Smed_v4_8993_0_1	Human: EPS8-like 2 (EPS8L2)	epidermal growth factor receptor kinase substrate 8 isoform X2 [Homo sapiens]	XP_024304646.1	EPS8	1.19e-09	epidermal growth factor receptor kinase substrate 8-like protein 2 [Mus musculus]	6.24e-09
0	4.56723	0.187	0.015	0	FALSE	dd-Smed-v6-6110-0	dd-Smed-v6-6110-0-1	biological_process | cellular_component | protein tyrosine phosphatase activity	Y_phosphatase3 (1) / Y_phosphatase2 (1)	Tyrosine phosphatase family (2)	dd_Smed_v4_6110_0_1	PFAM: Y_phosphatase3, Y_phosphatase2, Y_phosphatase3C,
0	5.96852	0.173	0.004	0	FALSE	dd-Smed-v6-5733-0	dd-Smed-v6-5733-0-1	apical part of cell | axon | cellular_component | central nervous system development | dephosphorylation | hydrolase activity | inner ear morphogenesis | integral component of membrane | long-term memory | membrane | motor neuron axon guidance | open tracheal system development | phosphatase activity | phosphoprotein phosphatase activity | plasma membrane | protein dephosphorylation | protein tyr…	Y_phosphatase (1) / Tc-R-P (1) / PTPlike_phytase (1) / DSPc (1) / PTP-SAK (1) / RIFIN (1) / PTP-NADK (1) / FN3_DSCAM-DSCAML_C (1)	Protein-tyrosine phosphatase (1) / Polymorphic toxin system (1) / Inositol hexakisphosphate (1) / Dual specificity phosphatase (1) / Swiss Army Knife protein (1) / Rifin (1) / DSP-PTPase phosphatase fused to NAD (1) / DSCAM (1)	dd_Smed_v4_5733_0_1	Human: protein tyrosine phosphatase, receptor type, Q (PTPRQ)	phosphatidylinositol phosphatase PTPRQ precursor [Homo sapiens]	NP_001138498.1	PTPRQ	3.09e-47	phosphatidylinositol phosphatase PTPRQ isoform 2 precursor [Mus musculus]	1.92e-45	protein tyrosine phosphatase 10D, isoform I [Drosophila melanogaster]	2.15e-49
0	4.82102	0.166	0.005	0	FALSE	dd-Smed-v6-1161-1	dd-Smed-v6-1161-1-1
0	8.52046	0.161	0.002	0	FALSE	dd-Smed-v6-13139-0	dd-Smed-v6-13139-0-1	autophagic cell death | bone resorption | cysteine-type endopeptidase activity | cysteine-type peptidase activity | cytoplasm | extracellular space | fusome | hydrolase activity | lysosome | peptidase activity | protein catabolic process | proteolysis | salivary gland cell autophagic cell death	Peptidase_C1 (1) / Inhibitor_I29 (1) / Peptidase_C1_2 (1) / SANT_DAMP1_like (1)	Papain family cysteine protease (1) / Cathepsin propeptide inhibitor domain (I29) (1) / Peptidase C1-like family (1) / SANT (1)	dd_Smed_v4_13139_0_1	Human: cathepsin S (CTSS)	cathepsin S isoform 1 preproprotein [Homo sapiens]	NP_004070.3	CTSS	5.17e-71	cathepsin K preproprotein [Mus musculus]	1.49e-75	cysteine proteinase-1, isoform A [Drosophila melanogaster]	1.11e-83
0	2.79048	0.167	0.013	0	TRUE	dd-Smed-v6-25-0	dd-Smed-v6-25-0-1		Thyroglobulin_1 (1)	Thyroglobulin type-1 repeat (1)	dd_Smed_v4_25_0_1	Human: nidogen 2 (osteonidogen) (NID2)	nidogen-2 isoform X2 [Homo sapiens]	XP_005267463.1	NID2	1.01e-09	nidogen-2 precursor [Mus musculus]	1.79e-08	carrier of wingless, isoform C [Drosophila melanogaster]	0.000315
0	6.25899	0.156	0.005	0	TRUE	dd-Smed-v6-8997-0	dd-Smed-v6-8997-0-1		MFS_1 (1) / MFS_4 (1)	Major Facilitator Superfamily (1) / Uncharacterised MFS-type transporter YbfB (1)	dd_Smed_v4_8997_0_1	PFAM: MFS_1,	monocarboxylate transporter 9 isoform X2 [Homo sapiens]	XP_024303646.1	SLC16A9	0.001	monocarboxylate transporter 9 isoform X1 [Mus musculus]	0.002
0	9.02994	0.151	0.001	0	FALSE	dd-Smed-v6-57399-0	dd-Smed-v6-57399-0-1
0	4.29498	0.151	0.006	0	TRUE	dd-Smed-v6-15525-0	dd-Smed-v6-15525-0-1	G-protein alpha-subunit binding | biological_process | calcium ion binding | carbohydrate binding | integral component of membrane | ion channel activity | membrane | neuropeptide signaling pathway	Polycystin_dom (1) / PKD_channel (1) / PLAT (1) / REJ (1) / PKD (1) / Ion_trans (1) / GPS (1) / PKD_4 (1)	Polycystin domain (1) / Polycystin cation channel (1) / PLAT (1) / REJ domain (1) / PKD domain (2) / Ion transport protein (1) / GPCR proteolysis site (1)	dd_Smed_v4_15525_0_1	PFAM: PKD_channel, REJ, PLAT, Ion_trans, PKD, GPS,	polycystic kidney disease protein 1-like 2 isoform d [Homo sapiens]	NP_001265354.1	PKD1L2	3.17e-87	polycystic kidney disease protein 1-like 2 isoform X1 [Mus musculus]	8.14e-91	polycystic kidney disease 2 [Drosophila melanogaster]	1.94e-32
0	6.01243	0.148	0.006	0	TRUE	dd-Smed-v6-12348-0	dd-Smed-v6-12348-0-1
0	4.17464	0.148	0.009	0	FALSE	dd-Smed-v6-8120-0	dd-Smed-v6-8120-0-1		Hormone_3 (1)	Pancreatic hormone peptide (1)
0	6.92438	0.14	0.002	0	FALSE	dd-Smed-v6-79867-0	dd-Smed-v6-79867-0-1		Sugar_tr (1)	Sugar (and other) transporter (1)	dd_Smed_v4_79867_0_1	Human: solute carrier family 2 (facilitated glucose/fructose transporter), member 5 (SLC2A5)	solute carrier family 2, facilitated glucose transporter member 5 isoform 4 [Homo sapiens]	NP_001315550.1	SLC2A5	2.08e-08	solute carrier family 2, facilitated glucose transporter member 1 [Mus musculus]	6.61e-08	glucose transporter 1, isoform Q [Drosophila melanogaster]	6.63e-08
0	5.30862	0.141	0.005	0	FALSE	dd-Smed-v6-13771-0	dd-Smed-v6-13771-0-1	apical plasma membrane | integral component of membrane | ion transport | membrane | plasma membrane | sodium ion transport | symporter activity | transmembrane transport | transport | transporter activity	SSF (1)	Sodium (1)	dd_Smed_v4_13771_0_1	Human: solute carrier family 5 (sodium/glucose cotransporter), member 12 (SLC5A12)	sodium-coupled monocarboxylate transporter 2 [Homo sapiens]	NP_848593.2	SLC5A12	9.04e-118	sodium-coupled monocarboxylate transporter 2 isoform 2 [Mus musculus]	4.47e-116	uncharacterized protein Dmel_CG10444 [Drosophila melanogaster]	6.43e-109
0	5.56291	0.142	0.006	0	FALSE	dd-Smed-v6-9401-0	dd-Smed-v6-9401-0-1	biological_process | cellular_component | molecular_function	Xan_ur_permease (1)	Permease family (1)	dd_Smed_v4_9401_0_1	Human: solute carrier family 23 (nucleobase transporters), member 2 (SLC23A2)	solute carrier family 23 member 2 [Homo sapiens]	NP_976072.1	SLC23A2	2.98e-91	uncharacterized protein LOC243753 isoform X1 [Mus musculus]	7.3e-104	uncharacterized protein Dmel_CG6293, isoform A [Drosophila melanogaster]	3.87e-81
0	7.088	0.137	0.002	0	FALSE	dd-Smed-v6-30093-0	dd-Smed-v6-30093-0-1	methylation | methyltransferase activity | transferase activity	NSUN5_fdxn-like (1)	NOL1 (1)	dd_Smed_v4_30093_0_1	Human: NOP2/Sun domain family, member 7 (NSUN7)	putative methyltransferase NSUN7 isoform 1 [Homo sapiens]	NP_078953.4	NSUN7	4.91e-38	putative methyltransferase NSUN7 isoform 1 [Mus musculus]	1.66e-37	uncharacterized protein Dmel_CG44836, isoform E [Drosophila melanogaster]	5.43e-07
0	5.40087	0.136	0.003	0	TRUE	dd-Smed-v6-13662-0	dd-Smed-v6-13662-0-1
0	7.9543	0.133	0.001	0	TRUE	dd-Smed-v6-11037-0	dd-Smed-v6-11037-0-1	ATPase activity, coupled | actin filament bundle assembly | autophagy | centriole | centrosome | chaeta development | chaeta morphogenesis | cytoplasm | cytoplasmic dynein complex | cytoskeletal protein binding | cytoskeleton | dynein complex | dynein intermediate chain binding | establishment of mitotic spindle orientation | imaginal disc-derived wing morphogenesis | intracellular transport | mi…	Dynein_light (1)	Dynein light chain type 1 (1)	dd_Smed_v4_11037_0_1	Human: dynein, light chain, LC8-type 2 (DYNLL2)	dynein light chain 2, cytoplasmic [Homo sapiens]	NP_542408.1	DYNLL2	1.49e-47	dynein light chain 2, cytoplasmic isoform X1 [Mus musculus]	1.26e-47	cut up, isoform C [Drosophila melanogaster]	6.31e-48
0	5.93443	0.136	0.005	0	FALSE	dd-Smed-v6-11807-0	dd-Smed-v6-11807-0-1		SNF (1)	Sodium (1)	dd_Smed_v4_11807_0_1	Human: solute carrier family 6 (neutral amino acid transporter), member 19 (SLC6A19)	sodium-dependent neutral amino acid transporter B(0)AT1 [Homo sapiens]	NP_001003841.1	SLC6A19	3.57e-11	sodium-dependent neutral amino acid transporter B(0)AT1 isoform 1 [Mus musculus]	3.1e-11	serotonin transporter, isoform A [Drosophila melanogaster]	2.32e-18
0	6.0863	0.134	0.005	0	TRUE	dd-Smed-v6-84586-0	dd-Smed-v6-84586-0-1				dd_Smed_v4_84586_0_1	PFAM: Lectin_C,	C-type lectin domain family 4 member G isoform 2 [Homo sapiens]	NP_001231785.1	CLEC4G	0.011	C-type mannose receptor 2 isoform X1 [Mus musculus]	0.002
0	7.25631	0.125	0.002	0	FALSE	dd-Smed-v6-97628-0	dd-Smed-v6-97628-0-1				dd_Smed_v4_97628_0_1	Human: transient receptor potential cation channel, subfamily C, member 7 (TRPC7)	short transient receptor potential channel 7 isoform 4 [Homo sapiens]	NP_001363830.1	TRPC7	8.77e-07	short transient receptor potential channel 7 isoform X1 [Mus musculus]	1.95e-07	transient receptor potential, isoform A [Drosophila melanogaster]	8.4e-07
0	4.91412	0.126	0.005	0	TRUE	dd-Smed-v6-31589-0	dd-Smed-v6-31589-0-1		Gelsolin (1) / DUF7904 (1)	Gelsolin repeat (1) / Domain of unknown function (DUF7904) (1)	dd_Smed_v4_31589_0_1	Human: advillin (AVIL)	advillin [Homo sapiens]	NP_006567.3	AVIL	8.77e-52	advillin isoform X3 [Mus musculus]	6.35e-53	gelsolin, isoform K [Drosophila melanogaster]	4.17e-55
0	4.31409	0.126	0.007	0	FALSE	dd-Smed-v6-23063-0	dd-Smed-v6-23063-0-1	behavioral response to ether | calmodulin binding | courtship behavior | flight behavior | integral component of membrane | integral component of plasma membrane | ion channel activity | ion transport | learning | learning or memory | membrane | perineurial glial growth | phosphorelay sensor kinase activity | phosphorelay signal transduction system | plasma membrane | potassium channel activity |…	Ion_trans (1) / PAS_9 (1) / cNMP_binding (1) / Ion_trans_2 (1) / PAS (1) / PAS_4 (1) / PAS_3 (1)	Ion transport protein (1) / PAS domain (1) / Cyclic nucleotide-binding domain (1) / Ion channel (1) / PAS fold (3)	dd_Smed_v4_23063_0_1	Human: potassium voltage-gated channel, subfamily H (eag-related), member 5 (KCNH5)	potassium voltage-gated channel subfamily H member 5 isoform 1 [Homo sapiens]	NP_647479.2	KCNH5	0	potassium voltage-gated channel subfamily H member 5 [Mus musculus]	0	ether a go-go, isoform G [Drosophila melanogaster]	0
0	6.09687	0.123	0.004	0	FALSE	dd-Smed-v6-8201-0	dd-Smed-v6-8201-0-1	ATP binding | ATPase activity | axonemal dynein complex | cytoplasm | dynein complex | metabolic process | microtubule | microtubule motor activity | microtubule-based movement | nucleotide binding |	Dynein_C (1) / AAA_lid_11 (1) / Dynein_heavy (1)	Dynein heavy chain C-terminal domain (1) / Dynein heavy chain AAA lid domain (1) / Dynein heavy chain region D6 P-loop domain (1)	dd_Smed_v4_8201_0_1	Human: dynein, axonemal, heavy chain 10 (DNAH10)	dynein axonemal heavy chain 10 isoform X6 [Homo sapiens]	XP_016874450.1	DNAH10	0	dynein heavy chain 10, axonemal isoform X3 [Mus musculus]	0	dynein heavy chain at 89D, isoform C [Drosophila melanogaster]	0
0	5.5817	0.118	0.004	0	TRUE	dd-Smed-v6-2748-0	dd-Smed-v6-2748-0-1				dd_Smed_v4_2748_0_1	Smed: myomodulin prohormone like-2
0	7.99434	0.114	0.001	0	FALSE	dd-Smed-v6-15893-0	dd-Smed-v6-15893-0-1	biological_process | chloride channel activity | chloride channel complex | chloride transport | inorganic anion transport | integral component of membrane | ion channel activity | ion transmembrane transport | ion transport | membrane | molecular_function | negative regulation of ion transport | plasma membrane | transport	Bestrophin (1) / PIG-P (1)	Bestrophin (1) / PIG-P (1)	dd_Smed_v4_15893_0_1	Human: bestrophin 3 (BEST3)	bestrophin-3 isoform 4 [Homo sapiens]	NP_001269543.1	BEST3	2.5e-101	bestrophin-3 isoform X5 [Mus musculus]	1.76e-103	bestrophin 1, isoform A [Drosophila melanogaster]	1.16e-87
0	7.54203	0.114	0.001	0	TRUE	dd-Smed-v6-33258-0	dd-Smed-v6-33258-0-1		Neur_chan_memb (1)	Neurotransmitter-gated ion-channel transmembrane region (1)			neuronal acetylcholine receptor subunit alpha-3 isoform X1 [Homo sapiens]	XP_006720445.1	CHRNA3	0.049	neuronal acetylcholine receptor subunit alpha-3 precursor [Mus musculus]	0.006
0	6.32899	0.111	0.002	0	FALSE	dd-Smed-v6-6707-0	dd-Smed-v6-6707-0-1		Dynein_light (1) / EF-hand_7 (1)	Dynein light chain type 1 (1) / EF-hand domain pair (1)	dd_Smed_v4_6707_0_1	PFAM: Dynein_light,	dynein light chain 1, cytoplasmic [Homo sapiens]	NP_003737.1	DYNLL1	0.014	dynein light chain 1, cytoplasmic [Mus musculus]	0.012	cut up, isoform C [Drosophila melanogaster]	0.005
0	5.65256	0.11	0.002	0	TRUE	dd-Smed-v6-29018-0	dd-Smed-v6-29018-0-1		7tm_1 (1) / 7TM_GPCR_Srw (1) / 7TM_GPCR_Srx (1)	7 transmembrane receptor (rhodopsin family) (1) / Serpentine type 7TM GPCR chemoreceptor Srw (1) / Serpentine type 7TM GPCR chemoreceptor Srx (1)	dd_Smed_v4_29018_0_1	PFAM: 7tm_1, 7TM_GPCR_Srw, 7TM_GPCR_Srx,	C-C chemokine receptor type 1 [Homo sapiens]	NP_001286.1	CCR1	0.048			ETHR, isoform B [Drosophila melanogaster]	0.015
0	5.16174	0.113	0.005	0	TRUE	dd-Smed-v6-11302-0	dd-Smed-v6-11302-0-1	gap junction | integral component of membrane	Innexin (1)	Innexin (1)	dd_Smed_v4_11302_0_1	PFAM: Innexin,
0	9.52192	0.107	0	0	TRUE	dd-Smed-v6-62212-0	dd-Smed-v6-62212-0-1		BUD22 (1)	BUD22 (1)
0	7.02815	0.095	0.001	0	TRUE	dd-Smed-v6-14322-0	dd-Smed-v6-14322-0-1
0	9.49919	0.093	0	0	FALSE	dd-Smed-v6-75384-0	dd-Smed-v6-75384-0-1
0	5.55501	0.088	0.002	0	FALSE	dd-Smed-v6-16107-0	dd-Smed-v6-16107-0-1	BH domain binding | activation of cysteine-type endopeptidase activity involved in apoptotic process | apoptotic process | brain development | cell proliferation | cytoplasm | intrinsic apoptotic signaling pathway by p53 class mediator | male gonad development | mitochondrial membrane | mitochondrion | nucleus | oligodendrocyte differentiation | positive regulation of apoptotic process | protein …	Bcl-2 (1)	Apoptosis regulator proteins (1)	dd_Smed_v4_16107_0_1	Smed: bok-2	bcl-2-related ovarian killer protein isoform X1 [Homo sapiens]	XP_011509998.1	BOK	6.99e-14	bcl-2-related ovarian killer protein [Mus musculus]	6.79e-12	buffy [Drosophila melanogaster]	2.13e-12
0	7.77355	0.085	0	0	TRUE	dd-Smed-v6-66250-0	dd-Smed-v6-66250-0-1												Eye-enriched kainate receptor, isoform B [Drosophila melanogaster]	2.37e-05
0	5.99373	0.085	0.001	0	FALSE	dd-Smed-v6-76419-0	dd-Smed-v6-76419-0-1	basolateral plasma membrane | bicarbonate transport | chloride transport | inorganic anion exchanger activity | integral component of membrane | ion transport | plasma membrane | regulation of pH | sodium ion transport | symporter activity | transmembrane transport	HCO3_cotransp (1)	HCO3- transporter integral membrane domain (1)	dd_Smed_v4_76419_0_1	Smed: Na-dependent Cl-HCO3 exchanger-like	sodium-driven chloride bicarbonate exchanger isoform X10 [Homo sapiens]	XP_016860043.1	SLC4A10	2.01e-35	sodium-driven chloride bicarbonate exchanger isoform X4 [Mus musculus]	1.69e-34	Na[+]-driven anion exchanger 1, isoform C [Drosophila melanogaster]	2.04e-36
0	8.92212	0.081	0	0	FALSE	dd-Smed-v6-17854-0	dd-Smed-v6-17854-0-1	G-protein coupled receptor internalization | GTPase activator activity | Golgi membrane | Notch signaling pathway | angiotensin receptor binding | blood coagulation | chromatin | coated pit | cysteine-type endopeptidase inhibitor activity involved in apoptotic process | cytoplasm | cytoplasmic vesicle | cytoplasmic vesicle membrane | cytosol | enzyme inhibitor activity | heterotrimeric G-protein …	Arrestin_C (1) / Arrestin_N (1)	Arrestin (or S-antigen) (2)	dd_Smed_v4_17854_0_1	Human: arrestin, beta 1 (ARRB1)	beta-arrestin-1 isoform B [Homo sapiens]	NP_064647.1	ARRB1	9.41e-66	beta-arrestin-1 isoform X4 [Mus musculus]	3.51e-64	kurtz, isoform A [Drosophila melanogaster]	4.86e-60
0	6.63213	0.082	0.001	0	FALSE	dd-Smed-v6-7140-0	dd-Smed-v6-7140-0-1		ig (1) / Ig_3 (1)	Immunoglobulin domain (2)	dd_Smed_v4_7140_0_1	PFAM: V-set,
0	6.15612	0.083	0.003	0	FALSE	dd-Smed-v6-48523-0	dd-Smed-v6-48523-0-1
0	10.3643	0.077	0	0	FALSE	dd-Smed-v6-82373-0	dd-Smed-v6-82373-0-1		PID_2 (1)	Phosphotyrosine interaction domain (PTB (1)
0	5.05659	0.073	0.002	0	FALSE	dd-Smed-v6-12627-0	dd-Smed-v6-12627-0-1
0	6.68241	0.063	0.001	0	TRUE	dd-Smed-v6-68524-0	dd-Smed-v6-68524-0-1	actin cytoskeleton | cytoplasm | cytoskeleton | cytosol | equilibrioception | inner ear morphogenesis | inner ear receptor cell differentiation | membrane | photoreceptor cell maintenance | plasma membrane | protein binding | protein homodimerization activity | sensory perception of light stimulus | sensory perception of sound	Ank_2 (1) / Ank_4 (1) / Ank (1) / Ank_3 (1) / Ank_5 (1) / TRPM2 (1)	Ankyrin repeats (3 copies) (1) / Ankyrin repeats (many copies) (2) / Ankyrin repeat (2) / TRPM2-like domain (1)	dd_Smed_v4_68524_0_1	Human: Usher syndrome 1G (autosomal recessive) (USH1G)	Usher syndrome type-1G protein isoform 1 [Homo sapiens]	NP_775748.2	USH1G	6.3e-26	Usher syndrome type-1G protein homolog [Mus musculus]	6.32e-26	scaffold protein containing ankyrin repeats and SAM domain, isoform B [Drosophila melanogaster]	3.86e-16
0	7.24423	0.063	0.001	0	FALSE	dd-Smed-v6-87088-0	dd-Smed-v6-87088-0-1	membrane | multicellular organismal development | receptor activity			dd_Smed_v4_87088_0_1	Human: plexin domain containing 1 (PLXDC1)	plexin domain-containing protein 1 precursor [Homo sapiens]	NP_065138.2	PLXDC1	2.19e-12	plexin domain-containing protein 2 precursor [Mus musculus]	7.19e-12	lethal (1) G0289, isoform A [Drosophila melanogaster]	7.16e-07
0	6.17968	0.057	0.001	0	FALSE	dd-Smed-v6-57080-0	dd-Smed-v6-57080-0-1
0	7.79779	0.052	0	0	FALSE	dd-Smed-v6-13762-0	dd-Smed-v6-13762-0-1				dd_Smed_v4_13762_0_1	PFAM: Phage_antiter_Q,
0	7.54914	0.045	0	0	FALSE	dd-Smed-v6-18416-0	dd-Smed-v6-18416-0-1
0	8.37908	0.042	0	0	FALSE	dd-Smed-v6-76069-0	dd-Smed-v6-76069-0-1				dd_Smed_v4_76069_0_1	Smed: ovo	PR domain zinc finger protein 15 isoform X7 [Homo sapiens]	XP_011527985.1	PRDM15	0.001	zinc finger protein 341 [Mus musculus]	0.008	PR/SET domain 13 [Drosophila melanogaster]	0.000288
0	9.69289	0.025	0	0	FALSE	dd-Smed-v6-69113-0	dd-Smed-v6-69113-0-1										glutamate receptor 4 isoform X5 [Mus musculus]	0.044	clumsy, isoform A [Drosophila melanogaster]	0.000162
8.72197e-308	5.75052	0.089	0.003	2.4459e-303	TRUE	dd-Smed-v6-18958-0	dd-Smed-v6-18958-0-1	ATPase activity, coupled | dynein complex | microtubule associated complex | microtubule-based movement	Tctex-1 (1)	Tctex-1 family (1)	dd_Smed_v4_18958_0_1	PFAM: Tctex-1,	dynein light chain Tctex-type protein 2B isoform 1 [Homo sapiens]	NP_001338557.1	DYNLT2B	0.000458	tctex1 domain-containing protein 1 isoform 1 [Mus musculus]	1.57e-05	uncharacterized protein Dmel_CG14763, isoform A [Drosophila melanogaster]	2.19e-08
1.83521e-303	4.27426	0.193	0.018	5.14648e-299	FALSE	dd-Smed-v6-6451-0	dd-Smed-v6-6451-0-1	cysteine-type endopeptidase inhibitor activity involved in apoptotic process | cytoplasm | negative regulation of apoptotic process | negative regulation of cysteine-type endopeptidase activity involved in apoptotic process	DUF758 (1)	Domain of unknown function (DUF758) (1)	dd_Smed_v4_6451_0_1	Human: tumor necrosis factor, alpha-induced protein 8-like 1 (TNFAIP8L1)	tumor necrosis factor alpha-induced protein 8-like protein 1 isoform X1 [Homo sapiens]	XP_011525982.1	TNFAIP8L1	2.71e-18	tumor necrosis factor alpha-induced protein 8-like protein 1 isoform X1 [Mus musculus]	2.8e-17	salivary glands marred, isoform A [Drosophila melanogaster]	1.4e-08
3.61549e-302	3.64577	0.235	0.026	1.01389e-297	FALSE	dd-Smed-v6-36288-0	dd-Smed-v6-36288-0-1	RNA binding | RNA processing | cytoplasm | nucleic acid binding | nucleotide binding | nucleus | poly(A) binding | positive regulation of SMAD protein import into nucleus | positive regulation of pathway-restricted SMAD protein phosphorylation | protein binding | regulation of transcription, DNA-templated | transcription coactivator activity | transcription, DNA-templated	RRM_1 (1)	RNA recognition motif (1)	dd_Smed_v4_36288_0_1	Human: RNA binding protein with multiple splicing (RBPMS)	RNA-binding protein with multiple splicing isoform X11 [Homo sapiens]	XP_016868478.1	RBPMS	1.65e-30	RNA-binding protein with multiple splicing isoform 4 [Mus musculus]	1.03e-29	couch potato, isoform N [Drosophila melanogaster]	1.05e-32
5.98765e-301	4.98702	0.136	0.009	1.67912e-296	FALSE	dd-Smed-v6-20716-0	dd-Smed-v6-20716-0-1
1.95849e-299	5.84105	0.078	0.003	5.49219e-295	FALSE	dd-Smed-v6-5393-0	dd-Smed-v6-5393-0-1		DUF6377 (1)	Domain of unknown function (DUF6377) (1)
2.64175e-299	3.92775	0.168	0.014	7.40826e-295	FALSE	dd-Smed-v6-17867-0	dd-Smed-v6-17867-0-1	biological_process | cellular_component | molecular_function	C2 (1)	C2 domain (1)	dd_Smed_v4_17867_0_1	Human: copine VIII (CPNE8)	copine-8 isoform X3 [Homo sapiens]	XP_011536254.1	CPNE8	3.04e-29	copine-8 isoform 1 [Mus musculus]	6.36e-28	Nedd4, isoform M [Drosophila melanogaster]	0.001
4.47293e-294	5.12825	0.159	0.012	1.25434e-289	TRUE	dd-Smed-v6-68203-0	dd-Smed-v6-68203-0-1	integral component of membrane | membrane | protein binding			dd_Smed_v4_68203_0_1	Human: plexin domain containing 2 (PLXDC2)	plexin domain-containing protein 2 isoform 2 [Homo sapiens]	NP_001269665.1	PLXDC2	5.89e-19	plexin domain-containing protein 2 isoform X1 [Mus musculus]	1.43e-17	lethal (1) G0289, isoform A [Drosophila melanogaster]	1.04e-21
6.19049e-292	4.80052	0.271	0.036	1.736e-287	TRUE	dd-Smed-v6-4520-0	dd-Smed-v6-4520-0-1		PDZ (1) / PDZ_6 (1) / PDZ_2 (1)	PDZ domain (3)	dd_Smed_v4_4520_0_1	Human: multiple PDZ domain protein (MPDZ)	multiple PDZ domain protein isoform 8 [Homo sapiens]	NP_001362356.1	MPDZ	3.13e-60	multiple PDZ domain protein isoform X15 [Mus musculus]	1.54e-63	scribble, isoform U [Drosophila melanogaster]	3.05e-20
4.5832e-291	4.16532	0.142	0.01	1.28527e-286	TRUE	dd-Smed-v6-7946-0	dd-Smed-v6-7946-0-1	brainstem development | cell adhesion | cell junction | cell surface | cell-cell junction organization | cerebellum development | chloride ion binding | dendrite | excitatory synapse | integral component of membrane | integral component of plasma membrane | negative regulation of excitatory postsynaptic potential | neurexin family protein binding | plasma membrane | positive regulation of organ g…	COesterase (1) / BD-FAE (1)	Carboxylesterase family (1) / BD-FAE (1)	dd_Smed_v4_7946_0_1	Human: neuroligin 4, X-linked (NLGN4X)	neuroligin-4, X-linked isoform X2 [Homo sapiens]	XP_016885182.1	NLGN4X	1.24e-53	neuroligin-1 isoform X7 [Mus musculus]	2.96e-52	gliotactin, isoform F [Drosophila melanogaster]	1.07e-47
8.42418e-284	4.46681	0.193	0.019	2.36239e-279	FALSE	dd-Smed-v6-18256-0	dd-Smed-v6-18256-0-1
1.34258e-283	7.09522	0.032	0	3.76499e-279	FALSE	dd-Smed-v6-79387-0	dd-Smed-v6-79387-0-1
3.51192e-279	3.34007	0.469	0.109	9.84848e-275	TRUE	dd-Smed-v6-1518-0	dd-Smed-v6-1518-0-1	Golgi apparatus | Golgi membrane | calcium ion binding | cell adhesion | cell junction | cell projection | cellular calcium ion homeostasis | endoplasmic reticulum | endoplasmic reticulum membrane | extracellular region | homophilic cell adhesion via plasma membrane adhesion molecules | integral component of membrane | membrane | nucleus | plasma membrane | postsynaptic membrane | synapse | synap…	CLSTN_C (1) / Laminin_G_2 (1) / Cadherin (1)	Calsyntenin C-terminal (1) / Laminin G domain (1) / Cadherin domain (1)	dd_Smed_v4_1518_0_1	Human: calsyntenin 2 (CLSTN2)	calsyntenin-1 isoform 3 precursor [Homo sapiens]	NP_001289812.1	CLSTN1	3.56e-50	calsyntenin-1 isoform X2 [Mus musculus]	1.45e-50	Calsyntenin-1, isoform C [Drosophila melanogaster]	1e-36
1.51142e-277	2.81015	0.278	0.038	4.23847e-273	FALSE	dd-Smed-v6-9734-0	dd-Smed-v6-9734-0-1		Y_phosphatase (1) / Tc-R-P (1) / PTP-SAK (1) / Y_phosphatase3 (1) / DSPc (1) / PTP-NADK (1) / PTPlike_phytase (1)	Protein-tyrosine phosphatase (1) / Polymorphic toxin system (1) / Swiss Army Knife protein (1) / Tyrosine phosphatase family (1) / Dual specificity phosphatase (1) / DSP-PTPase phosphatase fused to NAD (1) / Inositol hexakisphosphate (1)	dd_Smed_v4_9734_0_1	Human: protein tyrosine phosphatase, receptor type, F (PTPRF)	receptor-type tyrosine-protein phosphatase delta isoform X11 [Homo sapiens]	XP_024303393.1	PTPRD	0	receptor-type tyrosine-protein phosphatase delta isoform X34 [Mus musculus]	0	Leukocyte-antigen-related-like, isoform A [Drosophila melanogaster]	0
1.54915e-277	4.94663	0.158	0.013	4.34429e-273	TRUE	dd-Smed-v6-33402-0	dd-Smed-v6-33402-0-1		DUF7649 (1) / DUF7299 (1)	Domain of unknown function (DUF7649) (1) / Family of unknown function (DUF7299) (1)
1.71542e-277	7.09457	0.027	0	4.81056e-273	FALSE	dd-Smed-v6-98318-0	dd-Smed-v6-98318-0-1				dd_Smed_v4_98318_0_1	Smed: Na-dependent Cl-HCO3 exchanger-like	electrogenic sodium bicarbonate cotransporter 1 isoform X3 [Homo sapiens]	XP_024310040.1	SLC4A4	3.3e-13	electrogenic sodium bicarbonate cotransporter 1 isoform c [Mus musculus]	2.37e-14	Na[+]-driven anion exchanger 1, isoform C [Drosophila melanogaster]	1.17e-13
2.76573e-277	7.49088	0.028	0	7.75593e-273	FALSE	dd-Smed-v6-14661-0	dd-Smed-v6-14661-0-1		TRAF-mep_MATH (1) / MATH_2 (1) / zf-C3HC4 (1) / zf-C3HC4_2 (1) / zf-RING_2 (1)	TRAF (1) / MATH domain (1) / Zinc finger (2) / Ring finger domain (1)	dd_Smed_v4_14661_0_1	Human: TNF receptor-associated factor 3 (TRAF3)	TNF receptor-associated factor 3 isoform X5 [Homo sapiens]	XP_011535420.1	TRAF3	4.61e-11	TNF receptor-associated factor 6 [Mus musculus]	4.97e-10	TNF-receptor-associated factor 6 [Drosophila melanogaster]	0.002
1.04387e-275	5.19701	0.06	0.002	2.92731e-271	FALSE	dd-Smed-v6-56568-0	dd-Smed-v6-56568-0-1		TMEM154 (1)	TMEM154 protein family (1)
3.94326e-275	4.61635	0.121	0.008	1.10581e-270	TRUE	dd-Smed-v6-18010-0	dd-Smed-v6-18010-0-1		Plectin (1) / DUF5382_N (1) / CFAP300 (1)	Plectin repeat (1) / Family of unknown function (DUF5382) N-terminal domain (1) / Cilia- and flagella-associated protein 300 (1)	dd_Smed_v4_18010_0_1	PFAM: Plectin,	desmoplakin isoform II [Homo sapiens]	NP_001008844.1	DSP	0.048	desmoplakin isoform X1 [Mus musculus]	0.022	short stop, isoform H [Drosophila melanogaster]	0.001
1.06633e-272	3.54006	0.21	0.023	2.9903e-268	FALSE	dd-Smed-v6-14850-0	dd-Smed-v6-14850-0-1	NMDA glutamate receptor activity | extracellular-glutamate-gated ion channel activity | ion transport | ionotropic glutamate receptor activity | long-term memory | medium-term memory | membrane | outer membrane-bounded periplasmic space	Lig_chan (1) / Lig_chan-Glu_bd (1) / SBP_bac_3 (1) / ANF_receptor (1)	Ligand-gated ion channel (1) / Ligated ion channel L-glutamate- and glycine-binding site (1) / Bacterial extracellular solute-binding proteins (1) / Receptor family ligand binding region (1)	dd_Smed_v4_14850_0_1	Human: glutamate receptor, ionotropic, N-methyl D-aspartate 2A (GRIN2A)	glutamate receptor ionotropic, NMDA 2A isoform X3 [Homo sapiens]	XP_011520760.1	GRIN2A	4.38e-92	glutamate receptor ionotropic, NMDA 2A precursor [Mus musculus]	6.02e-92	NMDA receptor 2, isoform D [Drosophila melanogaster]	3.67e-165
3.04263e-271	4.15972	0.115	0.007	8.53244e-267	TRUE	dd-Smed-v6-16969-0	dd-Smed-v6-16969-0-1	1-(4-iodo-2,5-dimethoxyphenyl)propan-2-amine binding | ERK1 and ERK2 cascade | G-protein alpha-subunit binding | G-protein coupled receptor activity | G-protein coupled receptor signaling pathway | aging | cell death | cytoplasm | cytosol | dendrite | dendritic shaft | drug binding | integral component of membrane | integral component of plasma membrane | membrane | memory | negative regulation o…	7tm_1 (1)	7 transmembrane receptor (rhodopsin family) (1)	dd_Smed_v4_16969_0_1	PFAM: 7tm_1,	5-hydroxytryptamine receptor 2A isoform 1 [Homo sapiens]	NP_001365853.1	HTR2A	2.14e-09	5-hydroxytryptamine receptor 2A [Mus musculus]	1.21e-09	5-hydroxytryptamine (serotonin) receptor 2B, isoform E [Drosophila melanogaster]	5.68e-05
6.47263e-271	4.76384	0.175	0.016	1.81512e-266	FALSE	dd-Smed-v6-1795-0	dd-Smed-v6-1795-0-1	ATP binding | RNA binding | aminoacyl-tRNA ligase activity | biological_process | cytoplasm | ligase activity | nucleotide binding | nucleus | tRNA aminoacylation for protein translation | tRNA binding | translation | tyrosine-tRNA ligase activity | tyrosyl-tRNA aminoacylation	tRNA-synt_1b (1)	tRNA synthetases class I (W and Y) (1)	dd_Smed_v4_1795_0_1	Human: tyrosyl-tRNA synthetase (YARS)	tyrosine--tRNA ligase, cytoplasmic [Homo sapiens]	NP_003671.1	YARS1	6.65e-115	tyrosine--tRNA ligase, cytoplasmic [Mus musculus]	2.23e-117	Tyrosyl-tRNA synthetase [Drosophila melanogaster]	3.13e-110
1.01333e-267	5.85111	0.066	0.002	2.84167e-263	FALSE	dd-Smed-v6-14074-0	dd-Smed-v6-14074-0-1
3.40073e-267	2.7034	0.241	0.03	9.53668e-263	TRUE	dd-Smed-v6-14633-0	dd-Smed-v6-14633-0-1		Homeodomain (1)	Homeodomain (1)	dd_Smed_v4_14633_0_1	Smed: otxA	homeobox protein OTX1 [Homo sapiens]	NP_055377.1	OTX1	7.51e-17	homeobox protein OTX1 isoform X1 [Mus musculus]	9.97e-17	ocelliless, isoform E [Drosophila melanogaster]	5.61e-16
5.69882e-267	3.83571	0.209	0.023	1.59812e-262	TRUE	dd-Smed-v6-13840-0	dd-Smed-v6-13840-0-1		Death (1)	Death domain (1)	dd_Smed_v4_13840_0_1	PFAM: Death,					laminin subunit alpha-1 isoform X2 [Mus musculus]	2.97e-05
1.14799e-264	3.73417	0.065	0.002	3.21931e-260	FALSE	dd-Smed-v6-2980-0	dd-Smed-v6-2980-0-1
9.28685e-262	4.10575	0.093	0.005	2.60431e-257	FALSE	dd-Smed-v6-12834-0	dd-Smed-v6-12834-0-1	Z disc | muscle structure development | muscle tendon junction | protein binding | zinc ion binding	PDZ (1) / DUF6288 (1) / PDZ_2 (1) / PerB (1)	PDZ domain (2) / Family of unknown function (DUF6288) (1) / PerB protein (1)	dd_Smed_v4_12834_0_1	Human: membrane associated guanylate kinase, WW and PDZ domain containing 2 (MAGI2)	LIM domain-binding protein 3 isoform 4 [Homo sapiens]	NP_001354997.1	LDB3	3.93e-11	LIM domain-binding protein 3 isoform X4 [Mus musculus]	3.45e-11	Z band alternatively spliced PDZ-motif protein 52, isoform P [Drosophila melanogaster]	1.13e-11
2.15429e-259	4.70181	0.107	0.006	6.04128e-255	TRUE	dd-Smed-v6-50035-0	dd-Smed-v6-50035-0-1	ATP binding | G-protein coupled receptor signaling pathway | cytoplasm | cytoskeleton | heterotrimeric G-protein complex | kinesin complex | microtubule | microtubule associated complex | microtubule motor activity | microtubule-based movement | nucleotide binding | signal transducer activity	Kinesin (1) / Microtub_bd (1)	Kinesin motor domain (1) / Microtubule binding (1)	dd_Smed_v4_50035_0_1	Human: kinesin family member 12 (KIF12)	kinesin-like protein KIF12 isoform 2 [Homo sapiens]	NP_001375237.1	KIF12	1.11e-87	kinesin-like protein KIF12 isoform X3 [Mus musculus]	1.67e-89	Kinesin-like protein at 54D, isoform C [Drosophila melanogaster]	7.94e-115
1.00551e-258	3.63273	0.173	0.016	2.81976e-254	TRUE	dd-Smed-v6-15630-0	dd-Smed-v6-15630-0-1	G-protein coupled receptor activity | G-protein coupled receptor signaling pathway | integral component of membrane | neuropeptide receptor activity	7tm_1 (1) / 7TM_GPCR_Srw (1) / 7TM_GPCR_Srsx (1) / 7TM_GPCR_Srx (1)	7 transmembrane receptor (rhodopsin family) (1) / Serpentine type 7TM GPCR chemoreceptor Srw (1) / Serpentine type 7TM GPCR chemoreceptor Srsx (1) / Serpentine type 7TM GPCR chemoreceptor Srx (1)	dd_Smed_v4_15630_0_1	PFAM: 7tm_1, 7TM_GPCR_Srw, 7TM_GPCR_Srsx, 7TM_GPCR_Srx,	thyrotropin-releasing hormone receptor [Homo sapiens]	NP_003292.1	TRHR	6.05e-05	neuromedin-U receptor 1 isoform 2 [Mus musculus]	4.67e-05	CNMamide receptor [Drosophila melanogaster]	4.26e-16
1.49286e-258	3.3171	0.15	0.012	4.18643e-254	TRUE	dd-Smed-v6-3116-0	dd-Smed-v6-3116-0-1		Tetraspanin (1)	Tetraspanin family (1)	dd_Smed_v4_3116_0_1	PFAM: Tetraspannin,					tetraspanin-10 [Mus musculus]	0.04	tetraspanin 96F, isoform B [Drosophila melanogaster]	0.026
1.21047e-254	3.90785	0.201	0.022	3.39453e-250	FALSE	dd-Smed-v6-12883-0	dd-Smed-v6-12883-0-1	acetylcholine biosynthetic process | amino acid transmembrane transport | amino acid transmembrane transporter activity | choline binding | choline transmembrane transporter activity | choline transport | choline:sodium symporter activity | integral component of membrane | ion transport | membrane | neuromuscular synaptic transmission | neuronal cell body | neurotransmitter biosynthetic process |…	SSF (1)	Sodium (1)	dd_Smed_v4_12883_0_1	Human: solute carrier family 5 (choline transporter), member 7 (SLC5A7)	high affinity choline transporter 1 isoform a [Homo sapiens]	NP_068587.1	SLC5A7	1.69e-173	high affinity choline transporter 1 isoform X1 [Mus musculus]	1.44e-171	choline transporter, isoform B [Drosophila melanogaster]	1.53e-173
2.67152e-249	4.7627	0.264	0.039	7.49173e-245	TRUE	dd-Smed-v6-440-0	dd-Smed-v6-440-0-1	biological_process | integral component of membrane | molecular_function	Tetraspanin (1)	Tetraspanin family (1)	dd_Smed_v4_440_0_1	PFAM: Tetraspannin,	CD63 antigen isoform X1 [Homo sapiens]	XP_024305051.1	CD63	6.61e-13	tetraspanin-6 isoform X1 [Mus musculus]	2.15e-11	tetraspanin 39D [Drosophila melanogaster]	1.26e-15
3.53627e-247	3.40747	0.358	0.07	9.91677e-243	FALSE	dd-Smed-v6-1104-0	dd-Smed-v6-1104-0-1		Annexin (1) / Myb_DNA-bind_7 (1)	Annexin (1) / Myb DNA-binding like (1)	dd_Smed_v4_1104_0_1	Human: annexin A7 (ANXA7)	annexin A7 isoform 4 [Homo sapiens]	NP_001307808.1	ANXA7	4.35e-95	annexin A7 [Mus musculus]	2.23e-93	annexin B11, isoform A [Drosophila melanogaster]	5.71e-80
3.76824e-245	5.27626	0.083	0.004	1.05673e-240	TRUE	dd-Smed-v6-4624-0	dd-Smed-v6-4624-0-1				dd_Smed_v4_4624_0_1	Smed: EYE53-2
2.62031e-242	6.65724	0.054	0.002	7.34814e-238	FALSE	dd-Smed-v6-7149-0	dd-Smed-v6-7149-0-1
1.09146e-241	3.02838	0.235	0.031	3.06077e-237	FALSE	dd-Smed-v6-31841-0	dd-Smed-v6-31841-0-1		SOBP (1)	Sine oculis-binding protein (1)			sine oculis-binding protein homolog isoform X2 [Homo sapiens]	XP_005267099.1	SOBP	6.54e-06	sine oculis-binding protein homolog isoform X1 [Mus musculus]	4.93e-06	sine oculis-binding protein, isoform A [Drosophila melanogaster]	5.13e-06
1.44471e-239	4.51509	0.101	0.006	4.05139e-235	FALSE	dd-Smed-v6-62726-0	dd-Smed-v6-62726-0-1	acetylcholine receptor activity | acetylcholine-activated cation-selective channel activity | acetylcholine-gated channel complex | cation transport | cell junction | extracellular ligand-gated ion channel activity | integral component of membrane | ion channel activity | ion transmembrane transport | ion transport | membrane | membrane depolarization | plasma membrane | postsynaptic membrane | p…	Neur_chan_LBD (1) / Neur_chan_memb (1)	Neurotransmitter-gated ion-channel ligand binding domain (1) / Neurotransmitter-gated ion-channel transmembrane region (1)	dd_Smed_v4_62726_0_1	Human: cholinergic receptor, nicotinic, alpha 6 (neuronal) (CHRNA6)	neuronal acetylcholine receptor subunit alpha-6 isoform 1 precursor [Homo sapiens]	NP_004189.1	CHRNA6	4.38e-35	neuronal acetylcholine receptor subunit alpha-6 precursor [Mus musculus]	5.13e-37	nicotinic acetylcholine receptor alpha6, isoform H [Drosophila melanogaster]	5.28e-33
8.9562e-239	4.25728	0.251	0.037	2.51159e-234	FALSE	dd-Smed-v6-2328-0	dd-Smed-v6-2328-0-1	L-methionine biosynthetic process from methylthioadenosine | S-methyl-5-thioadenosine phosphorylase activity | biological_process | catalytic activity | cellular nitrogen compound metabolic process | cellular_component | cytoplasm | cytosol | nicotinamide riboside catabolic process | nucleobase-containing compound metabolic process | nucleoside metabolic process | nucleus | phosphorylase activity…	PNP_UDP_1 (1)	Phosphorylase superfamily (1)	dd_Smed_v4_2328_0_1	Human: methylthioadenosine phosphorylase (MTAP)	S-methyl-5'-thioadenosine phosphorylase isoform 1 [Homo sapiens]	NP_002442.2	MTAP	7.57e-95	S-methyl-5'-thioadenosine phosphorylase [Mus musculus]	1.74e-96	methylthioadenosine phosphorylase, isoform A [Drosophila melanogaster]	4.73e-85
1.68403e-238	3.7395	0.476	0.127	4.72252e-234	FALSE	dd-Smed-v6-4244-0	dd-Smed-v6-4244-0-1	ATP binding | RNA metabolic process | activation of adenylate cyclase activity | activation of phospholipase C activity | aging | angiogenesis | apoptotic process | blood coagulation | calcium-dependent protein kinase C activity | cell adhesion | cellular calcium ion homeostasis | cellular response to carbohydrate stimulus | central nervous system neuron axonogenesis | chondrocyte differentiation…	Pkinase (1) / PK_Tyr_Ser-Thr (1) / C1_1 (1) / C2 (1) / Pkinase_C (1) / ABC1 (1)	Protein kinase domain (1) / Protein tyrosine and serine (1) / Phorbol esters (1) / C2 domain (1) / Protein kinase C terminal domain (1) / ABC1 atypical kinase-like domain (1)	dd_Smed_v4_4244_0_1	Human: protein kinase C, alpha (PRKCA)	protein kinase C alpha type [Homo sapiens]	NP_002728.2	PRKCA	0	protein kinase C alpha type [Mus musculus]	0	protein C kinase 53E, isoform A [Drosophila melanogaster]	0
1.71035e-235	3.72117	0.106	0.007	4.79633e-231	FALSE	dd-Smed-v6-19850-0	dd-Smed-v6-19850-0-1		Globin (1)	Globin (1)	dd_Smed_v4_19850_0_1	PFAM: Globin,	cytoglobin [Homo sapiens]	NP_599030.1	CYGB	3.17e-06	cytoglobin isoform X1 [Mus musculus]	8.51e-07
2.34487e-231	3.22059	0.173	0.018	6.57571e-227	TRUE	dd-Smed-v6-396-0	dd-Smed-v6-396-0-1	Golgi apparatus | blood coagulation | cellular response to organic substance | enzyme activator activity | epithelial cell differentiation involved in prostate gland development | extracellular region | extracellular space | glycosphingolipid metabolic process | integral component of membrane | intracellular membrane-bounded organelle | lipid binding | lipid transport | lysosomal lumen | lysosoma…			dd_Smed_v4_396_0_1	Human: prosaposin (PSAP)	prosaposin isoform c preproprotein [Homo sapiens]	NP_001035931.1	PSAP	7.28e-11	prosaposin isoform E precursor [Mus musculus]	9.67e-09	Saposin-related, isoform B [Drosophila melanogaster]	1.99e-06
5.98151e-231	7.75165	0.024	0	1.6774e-226	FALSE	dd-Smed-v6-56660-0	dd-Smed-v6-56660-0-1	integral component of membrane | ion transport | membrane | sodium ion transport | symporter activity | transmembrane transport | transport | transporter activity			dd_Smed_v4_56660_0_1	Human: solute carrier family 13 (sodium-dependent dicarboxylate transporter), member 2 (SLC13A2)	solute carrier family 13 member 2 isoform d [Homo sapiens]	NP_001333612.1	SLC13A2	9.99e-15	solute carrier family 13 member 2 isoform X3 [Mus musculus]	5.87e-13	I'm not dead yet, isoform C [Drosophila melanogaster]	0.002
1.05629e-228	2.48417	0.203	0.025	2.96214e-224	TRUE	dd-Smed-v6-16822-0	dd-Smed-v6-16822-0-1	aldosterone biosynthetic process | axon guidance | calcium channel activity | calcium ion import | calcium ion transmembrane transport | calcium ion transport | caveola | cellular response to hormone stimulus | cellular response to potassium ion | cortisol biosynthetic process | cytoplasm | dendrite | integral component of membrane | ion channel activity | ion transport | low voltage-gated calciu…	Ion_trans (1) / PKD_channel (1)	Ion transport protein (1) / Polycystin cation channel (1)	dd_Smed_v4_16822_0_1	Human: calcium channel, voltage-dependent, T type, alpha 1H subunit (CACNA1H)	voltage-dependent T-type calcium channel subunit alpha-1H isoform b [Homo sapiens]	NP_001005407.1	CACNA1H	0	voltage-dependent T-type calcium channel subunit alpha-1H isoform 1 [Mus musculus]	0	Ca[2+]-channel protein alpha[[1]] subunit T, isoform E [Drosophila melanogaster]	0
4.61366e-226	4.74058	0.137	0.012	1.29381e-221	FALSE	dd-Smed-v6-4914-0	dd-Smed-v6-4914-0-1		OVT1 (1)	Major antigen (1)			myosin-2 [Homo sapiens]	NP_060004.3	MYH2	0.003	myosin-1 isoform X1 [Mus musculus]	0.048
7.78799e-226	3.84992	0.127	0.01	2.18399e-221	FALSE	dd-Smed-v6-1955-0	dd-Smed-v6-1955-0-1
6.57844e-225	4.46131	0.095	0.006	1.84479e-220	FALSE	dd-Smed-v6-6663-0	dd-Smed-v6-6663-0-1	apical plasma membrane | brush border | brush border membrane | carbohydrate transport | cell-cell junction | glucose transmembrane transporter activity | glucose transport | glucose:sodium symporter activity | hexose transmembrane transport | integral component of membrane | intestinal absorption | ion transport | membrane | metanephros development | sodium ion transmembrane transport | sodium i…	SSF (1)	Sodium (1)	dd_Smed_v4_6663_0_1	Human: solute carrier family 5 (sodium/glucose cotransporter), member 1 (SLC5A1)	sodium/glucose cotransporter 1 isoform 1 [Homo sapiens]	NP_000334.1	SLC5A1	1.02e-172	sodium/glucose cotransporter 1 [Mus musculus]	0	uncharacterized protein Dmel_CG2187, isoform A [Drosophila melanogaster]	3.9e-09
1.04033e-223	3.54621	0.272	0.045	2.91738e-219	TRUE	dd-Smed-v6-10730-0	dd-Smed-v6-10730-0-1	apoptotic process | axon guidance | integral component of membrane | membrane | multicellular organismal development | negative regulation of extrinsic apoptotic signaling pathway in absence of ligand | netrin receptor activity | netrin-activated signaling pathway | plasma membrane | positive regulation of extrinsic apoptotic signaling pathway in absence of ligand | protein binding | regulation o…	UPA (1) / ZU5 (1) / Death (1) / Ig_3 (1) / I-set (1) / Ig_2 (1) / ig (1) / C2-set_2 (1)	UPA domain (1) / ZU5 domain (1) / Death domain (1) / Immunoglobulin domain (3) / Immunoglobulin I-set domain (1) / CD80-like C2-set immunoglobulin domain (1)	dd_Smed_v4_10730_0_1	Human: unc-5 homolog C (C. elegans) (UNC5C)	netrin receptor UNC5C precursor [Homo sapiens]	NP_003719.3	UNC5C	3.67e-92	netrin receptor UNC5C isoform 2 precursor [Mus musculus]	5.82e-62	unc-5, isoform A [Drosophila melanogaster]	7.12e-23
1.06588e-223	5.18772	0.057	0.002	2.98905e-219	FALSE	dd-Smed-v6-15505-0	dd-Smed-v6-15505-0-1
5.98973e-221	4.36613	0.234	0.035	1.6797e-216	FALSE	dd-Smed-v6-12756-0	dd-Smed-v6-12756-0-1	lipoprotein particle receptor activity	Ldl_recept_a (1)	Low-density lipoprotein receptor domain class A (1)	dd_Smed_v4_12756_0_1	PFAM: Ldl_recept_a,	enteropeptidase isoform X3 [Homo sapiens]	XP_011527960.1	TMPRSS15	7.63e-06	enteropeptidase isoform 1 precursor [Mus musculus]	0.000189	uncharacterized protein Dmel_CG31221, isoform B [Drosophila melanogaster]	5.33e-15
2.86583e-219	4.82406	0.128	0.011	8.03664e-215	FALSE	dd-Smed-v6-1699-0	dd-Smed-v6-1699-0-1
1.88798e-218	4.2092	0.092	0.005	5.29445e-214	FALSE	dd-Smed-v6-6235-0	dd-Smed-v6-6235-0-1		MFS_1 (1)	Major Facilitator Superfamily (1)	dd_Smed_v4_6235_0_1	PFAM: MFS_1,
1.5445e-215	2.26484	0.326	0.062	4.33123e-211	FALSE	dd-Smed-v6-11630-0	dd-Smed-v6-11630-0-1	AP-1 adaptor complex | AP-2 adaptor complex | acetylcholine binding | acetylcholine transmembrane transporter activity | acetylcholine transport | acetylcholine:proton antiporter activity | axon | axon terminus | clathrin-sculpted acetylcholine transport vesicle membrane | cytoplasmic vesicle | drug transmembrane transporter activity | drug transport | integral component of membrane | integral co…	MFS_1 (1) / LacY_symp (1)	Major Facilitator Superfamily (1) / LacY proton (1)	dd_Smed_v4_11630_0_1	Human: solute carrier family 18 (vesicular acetylcholine), member 3 (SLC18A3)	vesicular acetylcholine transporter [Homo sapiens]	NP_003046.2	SLC18A3	5.99e-148	vesicular acetylcholine transporter [Mus musculus]	8.82e-149	vesicular acetylcholine transporter [Drosophila melanogaster]	1.12e-173
4.48316e-215	4.22512	0.213	0.03	1.25721e-210	FALSE	dd-Smed-v6-8956-0	dd-Smed-v6-8956-0-1	ATP binding | ATP biosynthetic process | ATP metabolic process | ATPase activity, coupled to transmembrane movement of ions, phosphorylative mechanism | Golgi apparatus | T-helper cell differentiation | basolateral plasma membrane | blood vessel development | blood vessel remodeling | brush border membrane | cartilage development | catalytic activity | catecholamine metabolic process | cation tra…	E1-E2_ATPase (1) / HMA (1) / Hydrolase (1) / HMA_PCA1 (1)	E1-E2 ATPase (1) / Heavy-metal-associated domain (1) / haloacid dehalogenase-like hydrolase (1) / PCA1 HMA heavy metal-associated domain (1)	dd_Smed_v4_8956_0_1	Human: ATPase, Cu++ transporting, alpha polypeptide (ATP7A)	copper-transporting ATPase 1 isoform 1 [Homo sapiens]	NP_000043.4	ATP7A	0	copper-transporting ATPase 1 isoform 2 [Mus musculus]	0	ATP7, isoform B [Drosophila melanogaster]	7.16e-174
8.84439e-212	3.43035	0.142	0.013	2.48023e-207	TRUE	dd-Smed-v6-19866-0	dd-Smed-v6-19866-0-1	G-protein coupled receptor activity | G-protein coupled receptor signaling pathway | Golgi apparatus | Golgi membrane | PDZ domain binding | Spemann organizer formation | T cell differentiation in thymus | Wnt signaling pathway | Wnt signaling pathway involved in dorsal/ventral axis specification | Wnt-activated receptor activity | Wnt-protein binding | angiogenesis | anterior/posterior axis spec…	Frizzled (1) / Fz (1)	Frizzled (1) / Fz domain (1)	dd_Smed_v4_19866_0_1	Human: frizzled family receptor 5 (FZD5)	frizzled-5 isoform X1 [Homo sapiens]	XP_024308898.1	FZD5	1.94e-170	frizzled-5 precursor [Mus musculus]	2.05e-169	frizzled 2, isoform B [Drosophila melanogaster]	9.54e-153
1.69158e-209	3.69259	0.148	0.015	4.7437e-205	TRUE	dd-Smed-v6-2518-0	dd-Smed-v6-2518-0-1		Sema (1) / PSI (1) / TSP_1 (1)	Sema domain (1) / Plexin repeat (1) / Thrombospondin type 1 domain (1)	dd_Smed_v4_2518_0_1	PFAM: Sema,	semaphorin-5B isoform 1 [Homo sapiens]	NP_001243275.1	SEMA5B	8.67e-24	semaphorin-5B isoform X2 [Mus musculus]	1.19e-24	semaphorin 5c, isoform A [Drosophila melanogaster]	1.39e-14
1.8382e-208	2.55224	0.29	0.052	5.15485e-204	TRUE	dd-Smed-v6-4031-0	dd-Smed-v6-4031-0-1	adult locomotory behavior | apical part of cell | axon guidance | behavior | cell adhesion | cell differentiation | cognition | dendrite | extracellular region | homophilic cell adhesion via plasma membrane adhesion molecules | integral component of membrane | membrane | multicellular organismal development | negative regulation of neuron apoptotic process | nervous system development | neuron mi…	Ig_3 (1) / I-set (1) / Ig_2 (1) / ig (1) / fn3 (1) / V-set (1) / Ig_4 (1) / Ig_6 (1) / C2-set_2 (1) / FN3_DSCAM-DSCAML_C (1) / C2-set_3 (1) / C2-set (1)	Immunoglobulin domain (4) / Immunoglobulin I-set domain (1) / Fibronectin type III domain (1) / Immunoglobulin V-set domain (1) / T-cell surface glycoprotein CD3 delta chain (1) / CD80-like C2-set immunoglobulin domain (1) / DSCAM (1) / Butyrophilin subfamily 3 member A2-like (1) / Immunoglobulin C2-set domain (1)	dd_Smed_v4_4031_0_1	Human: cell adhesion molecule with homology to L1CAM (close homolog of L1) (CHL1)	neural cell adhesion molecule L1-like protein isoform X2 [Homo sapiens]	XP_016861060.1	CHL1	4.84e-89	neural cell adhesion molecule L1-like protein isoform X4 [Mus musculus]	8.4e-86	neuroglian, isoform C [Drosophila melanogaster]	5.58e-101
9.11518e-208	3.58606	0.173	0.02	2.55617e-203	TRUE	dd-Smed-v6-17385-0	dd-Smed-v6-17385-0-1	DNA binding | embryonic limb morphogenesis | imaginal disc-derived leg morphogenesis | intracellular | metal ion binding | nucleic acid binding | nucleus | regulation of transcription, DNA-templated | sequence-specific DNA binding | transcription factor activity, sequence-specific DNA binding | transcription, DNA-templated | zinc ion binding	zf-C2H2 (1) / zf-H2C2_2 (1) / zf-C2H2_4 (1) / Zap1_zf1 (1) / DUF7385 (1) / zf-C2HC_2 (1) / zf-C2H2_3rep (1)	Zinc finger (1) / Zinc-finger double domain (1) / C2H2-type zinc finger (1) / Zap1 (1) / Family of unknown function (DUF7385) (1) / zinc-finger of a C2HC-type (1) / Zinc finger C2H2-type (1)	dd_Smed_v4_17385_0_1	Smed: sp6-9	transcription factor Sp9 [Homo sapiens]	NP_001138722.1	SP9	1.28e-52	transcription factor Sp9 isoform X1 [Mus musculus]	1.04e-52	Sp1, isoform B [Drosophila melanogaster]	2.08e-53
1.39609e-207	2.25867	0.333	0.067	3.91506e-203	FALSE	dd-Smed-v6-6208-0	dd-Smed-v6-6208-0-1	acetylcholine biosynthetic process | adult walking behavior | antral ovarian follicle growth | axon | choline O-acetyltransferase activity | choline binding | cytoplasm | cytosol | dendrite development | establishment of synaptic specificity at neuromuscular junction | glycerophospholipid biosynthetic process | memory | mitochondrion | neuromuscular synaptic transmission | neuronal cell body | ne…	Carn_acyltransf (1)	Choline (1)	dd_Smed_v4_6208_0_1	Human: choline O-acetyltransferase (CHAT)S	choline O-acetyltransferase isoform 1 [Homo sapiens]	NP_066266.4	CHAT	3.19e-132	choline O-acetyltransferase [Mus musculus]	1.09e-128	choline acetyltransferase, isoform B [Drosophila melanogaster]	1.65e-118
1.55992e-206	4.31171	0.097	0.006	4.37448e-202	FALSE	dd-Smed-v6-14045-0	dd-Smed-v6-14045-0-1	biological_process | cellular_component | molecular_function	Copine (1) / vWA-TerF-like (1)	Copine (1) / vWA found in TerF C terminus (1)	dd_Smed_v4_14045_0_1	Human: copine II (CPNE2)	copine-8 isoform X1 [Homo sapiens]	XP_016874341.1	CPNE8	1.05e-84	copine-8 isoform X1 [Mus musculus]	8.77e-85
6.67767e-204	3.15993	0.376	0.09	1.87262e-199	TRUE	dd-Smed-v6-4503-0	dd-Smed-v6-4503-0-1	ADP binding | ATP binding | DNA damage response, signal transduction by p53 class mediator | DNA-directed RNA polymerase II, holoenzyme | Golgi apparatus | actin binding | actin filament binding | actin filament-based movement | apical part of cell | auditory receptor cell differentiation | axon | calmodulin binding | cell cortex | cellular response to electrical stimulus | clathrin-coated endocy…	Myosin_head (1) / Myosin-VI_CBD (1) / MYO6_lever (1) / Myosin_N (1)	Myosin head (motor domain) (1) / Myosin VI cargo binding domain (1) / Myosin VI (1) / Myosin N-terminal SH3-like domain (1)	dd_Smed_v4_4503_0_1	Human: myosin VI (MYO6)	unconventional myosin-VI isoform 3 [Homo sapiens]	NP_001355065.1	MYO6	0	unconventional myosin-VI isoform X5 [Mus musculus]	0	jaguar, isoform N [Drosophila melanogaster]	0
6.81421e-203	5.83149	0.038	0.001	1.91091e-198	TRUE	dd-Smed-v6-95726-0	dd-Smed-v6-95726-0-1		zf-H2C2_2 (1) / zf-C2H2 (1) / zf-C2H2_15 (1)	Zinc-finger double domain (1) / Zinc finger (1) / C2H2 zinc finger (1)	dd_Smed_v4_95726_0_1	Smed: klf	Krueppel-like factor 2 [Homo sapiens]	NP_057354.1	KLF2	7.5e-15	Krueppel-like factor 4 [Mus musculus]	1.91e-14	luna, isoform B [Drosophila melanogaster]	2.44e-13
7.28911e-199	4.25896	0.074	0.004	2.04409e-194	FALSE	dd-Smed-v6-2727-0	dd-Smed-v6-2727-0-1
1.2095e-197	3.32832	0.235	0.037	3.39179e-193	TRUE	dd-Smed-v6-3649-0	dd-Smed-v6-3649-0-1	G-protein coupled acetylcholine receptor signaling pathway | Golgi lumen | acetylcholine receptor regulator activity | axon guidance | basal lamina | basement membrane | carbohydrate metabolic process | cell differentiation | cell surface | chondroitin sulfate metabolic process | clustering of voltage-gated sodium channels | extracellular matrix | extracellular region | extracellular space | glyc…	Kazal_2 (1) / Laminin_G_2 (1) / Laminin_G_1 (1) / Kazal_1 (1) / EGF_laminin (1) / Kazal_CFAI (1) / EGF (1) / Laminin_G_3 (1) / hEGF (1)	Kazal-type serine protease inhibitor domain (2) / Laminin G domain (2) / Laminin EGF domain (1) / Complement factor I (1) / EGF-like domain (1) / Concanavalin A-like lectin (1) / Human growth factor-like EGF (1)	dd_Smed_v4_3649_0_1	Human: agrin (AGRN)	agrin isoform 1 precursor [Homo sapiens]	NP_001292204.1	AGRN	1.92e-85	agrin isoform 1 precursor [Mus musculus]	1.43e-86	uncharacterized protein Dmel_CG32354 [Drosophila melanogaster]	1.73e-21
5.66719e-197	3.33661	0.201	0.028	1.58925e-192	FALSE	dd-Smed-v6-9841-0	dd-Smed-v6-9841-0-1	3',5'-cyclic-AMP phosphodiesterase activity | 3',5'-cyclic-nucleotide phosphodiesterase activity | cAMP binding | cAMP catabolic process | cell periphery | cellular response to drug | cellular response to lipopolysaccharide | cytoplasm | cytosol | drug binding | establishment of endothelial barrier | hydrolase activity | leukocyte migration | membrane | metabolic process | metal ion binding | mic…			dd_Smed_v4_9841_0_1	Human: phosphodiesterase 4D, cAMP-specific (PDE4D)6	cAMP-specific 3',5'-cyclic phosphodiesterase 4D isoform PDE4D9 [Homo sapiens]	NP_001184149.1	PDE4D	2.16e-172	cAMP-specific 3',5'-cyclic phosphodiesterase 4B isoform 1 [Mus musculus]	4.49e-171	dunce, isoform T [Drosophila melanogaster]	5.17e-164
1.23915e-195	4.07759	0.077	0.004	3.47496e-191	TRUE	dd-Smed-v6-12139-0	dd-Smed-v6-12139-0-1
1.25173e-191	4.44344	0.767	0.485	3.51024e-187	TRUE	dd-Smed-v6-568-0	dd-Smed-v6-568-0-1	extracellular space | peptidase inhibitor activity | regulation of endopeptidase activity | serine-type endopeptidase inhibitor activity	TED_complement (1) / A2M_recep (1) / A2M (1) / MG3 (1) / MG4 (1) / EGF_TEN (1) / A2M_BRD (1) / EGF_PEAR1L (1) / DSL (1) / MG2 (1) / EGF_Teneurin (1) / SVA (1)	A-macroglobulin TED domain (1) / A-macroglobulin receptor binding domain (1) / Alpha-2-macroglobulin family (1) / Macroglobulin domain MG3 (1) / Macroglobulin domain MG4 (1) / Teneurin EGF domain (1) / Alpha-2-macroglobulin bait region domain (1) / Platelet endothelial aggregation receptor 1-like (1) / Delta serrate ligand (1) / MG2 domain (1) / Teneurin-like EGF domain (1) / Seminal vesicle auto…	dd_Smed_v4_568_0_1	PFAM: A2M_comp, A2M_recep, Thiol-ester_cl, A2M, A2M_N, A2M_N_2, Prenyltrans_2, hEGF,	alpha-2-macroglobulin-like protein 1 isoform 2 [Homo sapiens]	NP_001269353.2	A2ML1	9.86e-96	murinoglobulin-1 precursor [Mus musculus]	2.98e-82	Thioester-containing protein 2, isoform B [Drosophila melanogaster]	2.26e-80
5.36882e-190	3.96898	0.101	0.008	1.50558e-185	TRUE	dd-Smed-v6-10287-0	dd-Smed-v6-10287-0-1	gap junction | gap junction assembly | gap junction channel activity | gap junction hemi-channel activity | integral component of membrane | locomotion | neuron projection membrane | oviposition | plasma membrane | regulation of pharyngeal pumping | response to chemical	Innexin (1)	Innexin (1)	dd_Smed_v4_10287_0_1	PFAM: Innexin,							innexin 2, isoform B [Drosophila melanogaster]	3.01e-13
5.89967e-190	4.66431	0.107	0.009	1.65445e-185	FALSE	dd-Smed-v6-5390-0	dd-Smed-v6-5390-0-1
1.24624e-189	4.32465	0.096	0.007	3.49484e-185	FALSE	dd-Smed-v6-11582-0	dd-Smed-v6-11582-0-1	G-protein beta/gamma-subunit complex binding | calcium ion binding | cell cycle | cell division | centriole | centrosome | centrosome cycle | cytoplasm | cytoskeleton | intermediate filament cytoskeleton | microtubule binding | mitotic nuclear division | photoreceptor connecting cilium |	EF-hand_7 (1) / EF-hand_6 (1) / EF-hand_1 (1) / EF-hand_8 (1) / EF-hand_5 (1) / EF-hand_9 (1) / EH (1) / AIF-1 (1) / DUF7645 (1) / Caleosin (1) / EF_EFCAB10_C (1) / EF-hand_14 (1) / SPARC_Ca_bdg (1)	EF-hand domain pair (2) / EF-hand domain (3) / EF hand domain (1) / EF hand (1) / EH domain (1) / Allograft inflammatory factor 1 (1) / Domain of unknown function (DUF7645) (1) / Caleosin related protein (1) / EFCAB10 (1) / Secreted protein acidic and rich in cysteine Ca binding region (1)	dd_Smed_v4_11582_0_1	Human: centrin, EF-hand protein, 3 (CETN3)	centrin-3 isoform 2 [Homo sapiens]	NP_004356.2	CETN3	3.46e-64	centrin-3 [Mus musculus]	3.97e-64	uncharacterized protein Dmel_CG17493, isoform D [Drosophila melanogaster]	2.15e-42
2.10353e-186	4.37178	0.181	0.024	5.89893e-182	TRUE	dd-Smed-v6-13805-0	dd-Smed-v6-13805-0-1		Innexin (1)	Innexin (1)	dd_Smed_v4_13805_0_1	PFAM: Innexin,							innexin 2, isoform B [Drosophila melanogaster]	2.77e-16
9.70873e-184	2.89731	0.473	0.145	2.72262e-179	FALSE	dd-Smed-v6-6712-0	dd-Smed-v6-6712-0-1		IQ_SCN5A_C (1) / IQ (1) / DCX (1)	SCN5A-like (1) / IQ calmodulin-binding motif (1) / Doublecortin (1)	dd_Smed_v4_6712_0_1	PFAM: IQ,					IQ domain-containing protein E isoform X18 [Mus musculus]	0.000265	igloo, isoform A [Drosophila melanogaster]	6.27e-05
1.12127e-182	2.07886	0.295	0.059	3.14438e-178	FALSE	dd-Smed-v6-11968-0	dd-Smed-v6-11968-0-1		Carn_acyltransf (1)	Choline (1)	dd_Smed_v4_11968_0_1	Human: choline O-acetyltransferase (CHAT)N1	choline O-acetyltransferase isoform 1 [Homo sapiens]	NP_066266.4	CHAT	2.55e-32	choline O-acetyltransferase [Mus musculus]	1.69e-32	choline acetyltransferase, isoform A [Drosophila melanogaster]	3.86e-20
3.24692e-182	5.12683	0.045	0.001	9.10533e-178	FALSE	dd-Smed-v6-8621-0	dd-Smed-v6-8621-0-1	GTP binding | GTP-dependent protein binding | GTPase activity | Golgi membrane | Golgi organization | JNK cascade | T cell costimulation | actin cytoskeleton organization | actin filament bundle assembly | actin filament organization | actin filament polymerization | adherens junction organization | apical part of cell | apolipoprotein A-I receptor binding | axon | axon guidance | axonogenesis | …	Ras (1) / Roc (1) / Arf (1) / GTP_EFTU (1) / MMR_HSR1 (1)	Ras family (1) / Ras of Complex (1) / ADP-ribosylation factor family (1) / Elongation factor Tu GTP binding domain (1) / 50S ribosome-binding GTPase (1)	dd_Smed_v4_8621_0_1	Human: cell division cycle 42 (CDC42)	cell division control protein 42 homolog isoform 2 [Homo sapiens]	NP_426359.1	CDC42	9.92e-53	cell division control protein 42 homolog isoform X2 [Mus musculus]	8.39e-53	Cdc42, isoform A [Drosophila melanogaster]	5.7e-51
4.87956e-182	5.31479	0.037	0.001	1.36838e-177	FALSE	dd-Smed-v6-14798-0	dd-Smed-v6-14798-0-1
1.0573e-179	4.81788	0.053	0.002	2.96499e-175	FALSE	dd-Smed-v6-10111-0	dd-Smed-v6-10111-0-1		UQ_con (1) / RWD (1)	Ubiquitin-conjugating enzyme (1) / RWD domain (1)	dd_Smed_v4_10111_0_1	Human: ubiquitin-conjugating enzyme E2D 3 (UBE2D3)6	ubiquitin-conjugating enzyme E2 D3 isoform X1 [Homo sapiens]	XP_024309970.1	UBE2D3	1.69e-13	ubiquitin-conjugating enzyme E2D N-terminal like 1 [Mus musculus]	6.86e-14	effete, isoform A [Drosophila melanogaster]	1.12e-14
1.21721e-179	3.79795	0.051	0.002	3.41341e-175	FALSE	dd-Smed-v6-12552-0	dd-Smed-v6-12552-0-1		CD20 (1)	CD20-like family (1)
6.94739e-179	3.03222	0.14	0.015	1.94826e-174	FALSE	dd-Smed-v6-17092-0	dd-Smed-v6-17092-0-1	PDZ domain binding | cellular_component | metal ion binding | protein binding | protein homooligomerization | zinc ion binding	PDZ (1) / PDZ_6 (1) / PDZ_2 (1) / GRASP55_65 (1) / DUF6288 (1)	PDZ domain (3) / GRASP55 (1) / Family of unknown function (DUF6288) (1)	dd_Smed_v4_17092_0_1	Human: ligand of numb-protein X 2 (LNX2)	ligand of Numb protein X 2 isoform X1 [Homo sapiens]	XP_016875923.1	LNX2	1.41e-53	ligand of Numb protein X 2 isoform X1 [Mus musculus]	3.34e-53	magi, isoform A [Drosophila melanogaster]	1.1e-07
1.09779e-178	4.33405	0.11	0.01	3.07853e-174	FALSE	dd-Smed-v6-6687-0	dd-Smed-v6-6687-0-1		PID (1)	Phosphotyrosine interaction domain (PTB (1)	dd_Smed_v4_6687_0_1	PFAM: PID,	zinc finger protein 808 isoform X2 [Homo sapiens]	XP_024307277.1	ZNF808	0.038
3.30299e-177	4.65377	0.087	0.006	9.26258e-173	TRUE	dd-Smed-v6-36596-0	dd-Smed-v6-36596-0-1
4.15495e-177	2.48386	0.225	0.037	1.16517e-172	FALSE	dd-Smed-v6-10983-0	dd-Smed-v6-10983-0-1		Ion_trans (1) / PAS_9 (1) / Ion_trans_2 (1) / cNMP_binding (1)	Ion transport protein (1) / PAS domain (1) / Ion channel (1) / Cyclic nucleotide-binding domain (1)	dd_Smed_v4_10983_0_1	Human: potassium voltage-gated channel, subfamily H (eag-related), member 8 (KCNH8)	potassium voltage-gated channel subfamily H member 8 isoform X1 [Homo sapiens]	XP_016861187.1	KCNH8	0	potassium voltage-gated channel subfamily H member 8 [Mus musculus]	0	Eag-like K[+] channel, isoform A [Drosophila melanogaster]	0
2.53874e-173	3.71964	0.246	0.046	7.11939e-169	FALSE	dd-Smed-v6-3933-1	dd-Smed-v6-3933-1-1
9.48094e-173	2.58646	0.231	0.039	2.65874e-168	FALSE	dd-Smed-v6-7514-0	dd-Smed-v6-7514-0-1	GTPase activator activity | intracellular | regulation of small GTPase mediated signal transduction |	Rap_GAP (1) / CNH (1) / Rap-GAP_dimer (1)	Rap (2) / CNH domain (1)	dd_Smed_v4_7514_0_1	Human: GTPase activating Rap/RanGAP domain-like 3 (GARNL3)	GTPase-activating Rap/Ran-GAP domain-like protein 3 isoform b [Homo sapiens]	NP_001273708.1	GARNL3	0	GTPase-activating Rap/Ran-GAP domain-like protein 3 isoform X3 [Mus musculus]	0	Rap GTPase activating protein 1, isoform E [Drosophila melanogaster]	3.8e-42
1.48623e-171	3.5107	0.062	0.003	4.16785e-167	FALSE	dd-Smed-v6-9056-0	dd-Smed-v6-9056-0-1		Gln-synt_C (1)	Glutamine synthetase (1)	dd_Smed_v4_9056_0_1	Human: lengsin, lens protein with glutamine synthetase domain (LGSN)	lengsin isoform X3 [Homo sapiens]	XP_016866420.1	LGSN	3.22e-28	lengsin isoform X1 [Mus musculus]	1.82e-26	glutamine synthetase 1, isoform C [Drosophila melanogaster]	0.000219
1.88754e-171	2.09814	0.622	0.268	5.29322e-167	FALSE	dd-Smed-v6-1205-0	dd-Smed-v6-1205-0-1	ATPase activity | Golgi apparatus | Golgi to plasma membrane protein transport | H zone | Wnt signaling pathway | Z disc | actin binding | actin cytoskeleton | actin filament binding | axon part | axonogenesis | biological_process | calcium ion binding | cell adhesion | cell cycle arrest | cell junction | cell leading edge | cell motility | cell projection | cytoplasm | cytoplasmic membrane-bound…	Spectrin (1) / CH (1) / GAS2 (1) / Plectin (1) / SH3_10 (1) / CAMSAP_CH (1) / EF-hand_1 (1) / EF-hand_7 (1) / EF-hand_6 (1)	Spectrin repeat (1) / Calponin homology (CH) domain (1) / Growth-Arrest-Specific Protein 2 Domain (1) / Plectin repeat (1) / SH3 domain (1) / CAMSAP CH domain (1) / EF hand domain (1) / EF-hand domain pair (1) / EF-hand domain (1)	dd_Smed_v4_1205_0_1	Human: dystonin (DST)eA	dystonin isoform X15 [Homo sapiens]	XP_016866704.1	DST	0	dystonin isoform X14 [Mus musculus]	0	short stop, isoform H [Drosophila melanogaster]	0
7.30285e-171	2.42111	0.076	0.005	2.04794e-166	FALSE	dd-Smed-v6-9111-0	dd-Smed-v6-9111-0-1
2.84358e-170	2.7974	0.46	0.149	7.97424e-166	FALSE	dd-Smed-v6-8402-0	dd-Smed-v6-8402-0-1	Golgi apparatus | SH2 domain binding | SH3 domain binding | actin binding | actin filament organization | cell adhesion | cellular lipid metabolic process | cytoplasm | cytoskeleton | endocytosis | glucose metabolic process | hydrolase activity | inositol trisphosphate metabolic process | inositol-polyphosphate 5-phosphatase activity | lamellipodium | membrane | negative regulation of DNA replica…	Exo_endo_phos2 (1) / SH2 (1) / SAM_1 (1) / SAM_2 (1)	Endonuclease (1) / SH2 domain (1) / SAM domain (Sterile alpha motif) (2)	dd_Smed_v4_8402_0_1	Human: inositol polyphosphate phosphatase-like 1 (INPPL1)	phosphatidylinositol 3,4,5-trisphosphate 5-phosphatase 2 isoform X5 [Homo sapiens]	XP_011543301.1	INPPL1	1.86e-56	phosphatidylinositol 3,4,5-trisphosphate 5-phosphatase 2 isoform X2 [Mus musculus]	2.47e-58	synaptojanin, isoform A [Drosophila melanogaster]	3.56e-26
1.61291e-168	2.90309	0.165	0.022	4.52307e-164	FALSE	dd-Smed-v6-11039-0	dd-Smed-v6-11039-0-1				dd_Smed_v4_11039_0_1	Human: phosphodiesterase 1C, calmodulin-dependent 70kDa (PDE1C)	calcium/calmodulin-dependent 3',5'-cyclic nucleotide phosphodiesterase 1C isoform 1 [Homo sapiens]	NP_005011.1	PDE1C	7.98e-147	calcium/calmodulin-dependent 3',5'-cyclic nucleotide phosphodiesterase 1C isoform e [Mus musculus]	1.75e-148	phosphodiesterase 1c, isoform H [Drosophila melanogaster]	1.64e-150
5.28506e-168	3.18595	0.324	0.078	1.48209e-163	FALSE	dd-Smed-v6-2272-0	dd-Smed-v6-2272-0-1	actin binding | determination of adult lifespan | female germline ring canal formation | female germline ring canal formation, actin assembly | female germline ring canal inner rim | female germline ring canal outer rim | germarium-derived female germ-line cyst encapsulation | germline ring canal formation | learning or memory | mitotic nuclear division | motor neuron axon guidance | negative reg…			dd_Smed_v4_2272_0_1	Human: filamin B, beta (FLNB)	filamin-B isoform 2 [Homo sapiens]	NP_001448.2	FLNB	0	filamin-B isoform a [Mus musculus]	0	cheerio, isoform A [Drosophila melanogaster]	0
9.72418e-168	3.90525	0.067	0.004	2.72695e-163	FALSE	dd-Smed-v6-14690-0	dd-Smed-v6-14690-0-1				dd_Smed_v4_14690_0_1	Human: smoothelin (SMTN)	smoothelin isoform X15 [Homo sapiens]	XP_011528643.1	SMTN	1.09e-22	smoothelin-like protein 2 isoform X6 [Mus musculus]	5.7e-23	uncharacterized protein Dmel_CG34417, isoform N [Drosophila melanogaster]	7.73e-25
1.5235e-167	7.20248	0.017	0	4.27234e-163	FALSE	dd-Smed-v6-91753-0	dd-Smed-v6-91753-0-1				dd_Smed_v4_91753_0_1	PFAM: Usp,					immunoglobulin superfamily member 11 isoform X1 [Mus musculus]	0.024
3.39933e-167	4.08942	0.069	0.004	9.53274e-163	FALSE	dd-Smed-v6-30485-0	dd-Smed-v6-30485-0-1
2.66072e-165	3.53668	0.045	0.002	7.46147e-161	FALSE	dd-Smed-v6-82379-0	dd-Smed-v6-82379-0-1				dd_Smed_v4_82379_0_1	Human: protocadherin alpha 8 (PCDHA8)	protocadherin alpha-8 isoform 2 precursor [Homo sapiens]	NP_114062.1	PCDHA8	3.35e-07	protocadherin alpha 4-gamma precursor [Mus musculus]	8.91e-08	dachsous, isoform A [Drosophila melanogaster]	0.004
5.4149e-165	3.26282	0.156	0.02	1.5185e-160	FALSE	dd-Smed-v6-1886-0	dd-Smed-v6-1886-0-1	anatomical structure morphogenesis | bone trabecula formation | calcium ion binding | embryonic limb morphogenesis | extracellular matrix structural constituent | extracellular region | limb morphogenesis | microfibril | positive regulation of bone mineralization | positive regulation of osteoblast differentiation | proteinaceous extracellular matrix | sequestering of TGFbeta in extracellular mat…	cEGF (1) / EGF (1) / hEGF (1) / EGF_CA (1) / FXa_inhibition (1) / Plasmod_Pvs28 (1) / EGF_TEN (1) / EGF_2 (1) / EGF_Teneurin (1) / EGF_3 (1)	Complement Clr-like EGF-like (1) / EGF-like domain (2) / Human growth factor-like EGF (1) / Calcium-binding EGF domain (1) / Coagulation Factor Xa inhibitory site (1) / Pvs28 EGF domain (1) / Teneurin EGF domain (1) / Teneurin-like EGF domain (1) / EGF domain (1)	dd_Smed_v4_1886_0_1	Human: fibrillin 2 (FBN2)	fibrillin-2 isoform X1 [Homo sapiens]	XP_016864717.1	FBN2	2.97e-50	fibrillin-2 isoform X2 [Mus musculus]	3e-51	faulty attraction, isoform D [Drosophila melanogaster]	7.52e-18
1.58988e-164	3.7896	0.083	0.006	4.4585e-160	FALSE	dd-Smed-v6-13975-0	dd-Smed-v6-13975-0-1	G-protein alpha-subunit binding | biological_process | calcium ion binding | carbohydrate binding | integral component of membrane | membrane | neuropeptide signaling pathway	Polycystin_dom (1) / PKD_channel (1) / PLAT (1) / Ion_trans (1) / TSP_1 (1) / TSP1_spondin (1) / TSP1_CFP_C (1)	Polycystin domain (1) / Polycystin cation channel (1) / PLAT (1) / Ion transport protein (1) / Thrombospondin type 1 domain (1) / Spondin-like TSP1 domain (1) / CFP-like (1)	dd_Smed_v4_13975_0_1	PFAM: PKD_channel, PLAT, TSP_1, Ion_trans,	polycystic kidney disease protein 1-like 2 isoform d [Homo sapiens]	NP_001265354.1	PKD1L2	1.2e-35	polycystic kidney disease protein 1-like 2 precursor [Mus musculus]	7.54e-38	polycystic kidney disease 2 [Drosophila melanogaster]	4.92e-19
2.66197e-162	2.85529	0.123	0.013	7.46498e-158	FALSE	dd-Smed-v6-2851-0	dd-Smed-v6-2851-0-1		SH2 (1)	SH2 domain (1)	dd_Smed_v4_2851_0_1	PFAM: SH2,	tyrosine-protein kinase FRK isoform X1 [Homo sapiens]	XP_016866134.1	FRK	0.004	protein-tyrosine kinase 6 isoform X1 [Mus musculus]	0.001
1.95081e-160	4.98921	0.044	0.002	5.47066e-156	FALSE	dd-Smed-v6-60553-0	dd-Smed-v6-60553-0-1
2.30504e-159	3.52427	0.14	0.017	6.46403e-155	FALSE	dd-Smed-v6-17523-0	dd-Smed-v6-17523-0-1
1.86453e-156	4.17727	0.42	0.139	5.2287e-152	TRUE	dd-Smed-v6-6577-0	dd-Smed-v6-6577-0-1	H zone | Z disc | actin binding | actin cytoskeleton | axon | axon part | axonogenesis | basal plasma membrane | basement membrane | calcium ion binding | cell adhesion | cell cortex | cell cycle arrest | cell junction | cell leading edge | cell motility | cell projection | cytoplasm | cytoplasmic membrane-bounded vesicle | cytoplasmic microtubule organization | cytoplasmic side of plasma membran…	GAS2 (1) / Spectrin (1) / Spectrin_SYNE1 (1) / Med9 (1)	Growth-Arrest-Specific Protein 2 Domain (1) / Spectrin repeat (1) / Nesprin-1 (1) / RNA polymerase II transcription mediator complex subunit 9 (1)	dd_Smed_v4_6577_0_1	Human: dystonin (DST)eA	dystonin isoform 9 [Homo sapiens]	NP_001373029.1	DST	1.86e-69	dystonin isoform X27 [Mus musculus]	3e-72	short stop, isoform K [Drosophila melanogaster]	2.1e-66
3.94575e-155	5.39095	0.029	0.001	1.10651e-150	FALSE	dd-Smed-v6-39203-0	dd-Smed-v6-39203-0-1
2.78725e-154	2.91316	0.151	0.02	7.81629e-150	FALSE	dd-Smed-v6-3251-0	dd-Smed-v6-3251-0-1
3.17351e-154	3.05823	0.36	0.102	8.89949e-150	TRUE	dd-Smed-v6-10375-0	dd-Smed-v6-10375-0-1		C2 (1) / FYVE_2 (1)	C2 domain (1) / FYVE-type zinc finger (1)	dd_Smed_v4_10375_0_1	Human: synaptotagmin-like 3 (SYTL3)	synaptotagmin-like protein 3 isoform X1 [Homo sapiens]	XP_024302356.1	SYTL3	3.71e-16	synaptotagmin-like protein 3 isoform X1 [Mus musculus]	2.05e-16	bitesize, isoform F [Drosophila melanogaster]	2.46e-23
1.14738e-153	3.68859	0.171	0.026	3.21761e-149	TRUE	dd-Smed-v6-13332-0	dd-Smed-v6-13332-0-1		7tm_2 (1) / HRM (1)	7 transmembrane receptor (Secretin family) (1) / Hormone receptor domain (1)	dd_Smed_v4_13332_0_1	PFAM: 7tm_2, HRM,	parathyroid hormone 2 receptor isoform 1 precursor [Homo sapiens]	NP_005039.1	PTH2R	1.17e-49	parathyroid hormone 2 receptor isoform X1 [Mus musculus]	1.17e-50	diuretic hormone 44 receptor 2, isoform A [Drosophila melanogaster]	2.01e-31
4.82914e-153	3.34529	0.072	0.005	1.35424e-148	FALSE	dd-Smed-v6-677-0	dd-Smed-v6-677-0-1		IGFBP (1)	Insulin-like growth factor binding protein (1)	dd_Smed_v4_677_0_1	PFAM: IGFBP,	cysteine-rich motor neuron 1 protein isoform X4 [Homo sapiens]	XP_005264414.1	CRIM1	0.018	insulin-like growth factor-binding protein 2 isoform 1 precursor [Mus musculus]	0.018
6.63746e-153	4.3008	0.108	0.011	1.86134e-148	FALSE	dd-Smed-v6-7255-0	dd-Smed-v6-7255-0-1		PH_trem (1)	Trematode PH-like domain (1)
4.54796e-152	4.63554	0.072	0.005	1.27538e-147	FALSE	dd-Smed-v6-1941-0	dd-Smed-v6-1941-0-1
8.58042e-152	3.31278	0.484	0.186	2.40621e-147	TRUE	dd-Smed-v6-389-0	dd-Smed-v6-389-0-1	blood coagulation | cell surface | cellular protein localization | cytoplasm | endosome | endosome membrane | epithelial cell differentiation | integral component of membrane | integral component of plasma membrane | late endosome | late endosome membrane | lysosomal membrane | lysosome | membrane | negative regulation of epithelial cell migration | plasma membrane | platelet activation | platele…	Tetraspanin (1)	Tetraspanin family (1)	dd_Smed_v4_389_0_1	PFAM: Tetraspannin,	CD63 antigen isoform C [Homo sapiens]	NP_001244321.1	CD63	2.86e-21	CD63 antigen isoform X1 [Mus musculus]	6.35e-22	tetraspanin 42Ed, isoform A [Drosophila melanogaster]	1.35e-20
1.68592e-151	2.91624	0.096	0.009	4.72781e-147	FALSE	dd-Smed-v6-5576-0	dd-Smed-v6-5576-0-1	lipoprotein particle receptor activity	Ldl_recept_a (1)	Low-density lipoprotein receptor domain class A (1)			atrial natriuretic peptide-converting enzyme isoform 1 [Homo sapiens]	NP_006578.2	CORIN	0.001	low-density lipoprotein receptor-related protein 2 precursor [Mus musculus]	0.00016	uncharacterized protein Dmel_CG31221, isoform B [Drosophila melanogaster]	6e-21
5.50201e-149	3.16055	0.067	0.004	1.54293e-144	TRUE	dd-Smed-v6-31437-0	dd-Smed-v6-31437-0-1		Cadherin (1)	Cadherin domain (1)	dd_Smed_v4_31437_0_1	Human: protocadherin 19 (PCDH19)	protocadherin-19 isoform c precursor [Homo sapiens]	NP_001171809.1	PCDH19	8.34e-17	protocadherin-10 isoform 4 precursor [Mus musculus]	8.18e-17	fat [Drosophila melanogaster]	8.78e-14
1.75542e-147	2.87594	0.315	0.081	4.92272e-143	TRUE	dd-Smed-v6-13138-0	dd-Smed-v6-13138-0-1		LIM (1) / VHP (1)	LIM domain (1) / Villin headpiece domain (1)	dd_Smed_v4_13138_0_1	Human: actin binding LIM protein 1 (ABLIM1)	actin-binding LIM protein 1 isoform X14 [Homo sapiens]	XP_016871739.1	ABLIM1	2.49e-25	actin-binding LIM protein 1 isoform 1 [Mus musculus]	2.19e-25	uncoordinated 115b, isoform A [Drosophila melanogaster]	2.18e-30
6.71291e-147	3.89847	0.085	0.007	1.8825e-142	TRUE	dd-Smed-v6-25466-0	dd-Smed-v6-25466-0-1	G-protein coupled acetylcholine receptor activity | G-protein coupled acetylcholine receptor signaling pathway | integral component of membrane	7tm_1 (1) / 7TM_GPCR_Srsx (1)	7 transmembrane receptor (rhodopsin family) (1) / Serpentine type 7TM GPCR chemoreceptor Srsx (1)	dd_Smed_v4_25466_0_1	Human: cholinergic receptor, muscarinic 3 (CHRM3)	muscarinic acetylcholine receptor M3 isoform X1 [Homo sapiens]	XP_016855652.1	CHRM3	1.13e-66	muscarinic acetylcholine receptor M3 isoform X1 [Mus musculus]	7.01e-66	muscarinic acetylcholine Receptor, B-type, isoform B [Drosophila melanogaster]	1.45e-68
2.1564e-146	2.60416	0.479	0.182	6.04718e-142	TRUE	dd-Smed-v6-3122-0	dd-Smed-v6-3122-0-1	Golgi membrane | calcium ion binding | endoplasmic reticulum membrane | homophilic cell adhesion via plasma membrane adhesion molecules | integral component of membrane | plasma membrane | postsynaptic membrane	CLSTN_C (1) / Cadherin (1)	Calsyntenin C-terminal (1) / Cadherin domain (1)	dd_Smed_v4_3122_0_1	Human: calsyntenin 2 (CLSTN2)	calsyntenin-2 isoform X1 [Homo sapiens]	XP_016862511.1	CLSTN2	4.47e-77	calsyntenin-2 isoform X1 [Mus musculus]	2.6e-75	Calsyntenin-1, isoform B [Drosophila melanogaster]	1.85e-70
1.93282e-145	2.85007	0.138	0.018	5.42021e-141	FALSE	dd-Smed-v6-13873-0	dd-Smed-v6-13873-0-1	biological_process | cellular_component | molecular_function	Copine (1) / C2 (1) / vWA-TerF-like (1)	Copine (1) / C2 domain (1) / vWA found in TerF C terminus (1)	dd_Smed_v4_13873_0_1	Human: copine family member IX (CPNE9)	copine-9 isoform 1 [Homo sapiens]	NP_705899.2	CPNE9	3.78e-115	copine-9 isoform X1 [Mus musculus]	9.43e-116	synaptotagmin 7, isoform B [Drosophila melanogaster]	0.032
1.94511e-145	4.24838	0.075	0.005	5.45468e-141	TRUE	dd-Smed-v6-11689-0	dd-Smed-v6-11689-0-1	biological_process | cellular_component | molecular_function	zf-MYND (1)	MYND finger (1)	dd_Smed_v4_11689_0_1	Human: chromosome 9 open reading frame 172 (C9orf172)	apical junction component 1 homolog [Homo sapiens]	NP_001073951.2	AJM1	6.5e-34	apical junction component 1 homolog [Mus musculus]	6.46e-32	uncharacterized protein Dmel_CG42748, isoform H [Drosophila melanogaster]	4.51e-21
4.2183e-145	3.93819	0.138	0.018	1.18294e-140	FALSE	dd-Smed-v6-7833-0	dd-Smed-v6-7833-0-1		PH (1)	PH domain (1)	dd_Smed_v4_7833_0_1	Human: pleckstrin homology-like domain, family B, member 2 (PHLDB2)	pleckstrin homology-like domain family B member 2 isoform b [Homo sapiens]	NP_001127909.1	PHLDB2	1.85e-23	pleckstrin homology-like domain family B member 2 isoform X20 [Mus musculus]	1.28e-23	uncharacterized protein Dmel_CG5004, isoform F [Drosophila melanogaster]	2.41e-16
3.13949e-144	3.41486	0.082	0.007	8.80408e-140	TRUE	dd-Smed-v6-19180-0	dd-Smed-v6-19180-0-1	cell adhesion | extracellular region | insulin-like growth factor binding | insulin-like growth factor ternary complex | integral component of membrane | intracellular membrane-bounded organelle | nucleus | protein C-terminus binding | protein binding	LRR_8 (1) / LRR_5 (1) / LRR_4 (1) / LRR_1 (1) / LRR_9 (1)	Leucine rich repeat (1) / BspA type Leucine rich repeat region (6 copies) (1) / Leucine Rich repeats (2 copies) (1) / Leucine Rich Repeat (1) / Leucine-rich repeat (1)	dd_Smed_v4_19180_0_1	Human: leucine rich repeat containing 70 (LRRC70)	leucine-rich repeat-containing protein 70 precursor [Homo sapiens]	NP_852607.3	LRRC70	7.56e-23	insulin-like growth factor-binding protein complex acid labile subunit isoform 3 [Mus musculus]	9.72e-27	artichoke, isoform A [Drosophila melanogaster]	1.11e-18
8.8502e-143	2.783	0.167	0.026	2.48186e-138	TRUE	dd-Smed-v6-22541-0	dd-Smed-v6-22541-0-1		Otopetrin (1)	Otopetrin (1)	dd_Smed_v4_22541_0_1	PFAM: Otopetrin,							Otopetrin-like c, isoform F [Drosophila melanogaster]	1.19e-16
5.86708e-141	2.91628	0.103	0.01	1.6453e-136	FALSE	dd-Smed-v6-9937-0	dd-Smed-v6-9937-0-1		SOCS_box (1)	SOCS box (1)	dd_Smed_v4_9937_0_1	PFAM: SOCS_box,
1.39699e-140	2.91705	0.19	0.033	3.91759e-136	FALSE	dd-Smed-v6-107-0	dd-Smed-v6-107-0-1	ATPase activity, coupled | actin filament bundle assembly | autophagy | biological_process | cellular_component | centriole | chaeta development | chaeta morphogenesis | cytoplasm | cytoplasmic dynein complex | cytoskeleton | dynein complex | dynein intermediate chain binding | establishment of mitotic spindle orientation | imaginal disc-derived wing morphogenesis | microtubule anchoring at centr…	Dynein_light (1) / Ground-like (1) / hAT-like_RNase-H (1)	Dynein light chain type 1 (1) / Ground-like domain (1) / hAT-like transposase (1)	dd_Smed_v4_107_0_1	Human: dynein, light chain, LC8-type 2 (DYNLL2)	dynein light chain 2, cytoplasmic [Homo sapiens]	NP_542408.1	DYNLL2	1.58e-09	dynein light chain LC8-type 1-like [Mus musculus]	9.27e-10	cut up, isoform C [Drosophila melanogaster]	1.3e-10
6.81465e-137	4.09485	0.067	0.005	1.91103e-132	TRUE	dd-Smed-v6-18003-0	dd-Smed-v6-18003-0-1	G-protein coupled amine receptor activity | integral component of membrane | integral component of plasma membrane | octopamine or tyramine signaling pathway | octopamine receptor activity | plasma membrane | sensory perception of smell | tyramine receptor activity	7tm_1 (1)	7 transmembrane receptor (rhodopsin family) (1)	dd_Smed_v4_18003_0_1	Human: dopamine receptor D4 (DRD4)	D(4) dopamine receptor [Homo sapiens]	NP_000788.2	DRD4	6.61e-14	D(4) dopamine receptor isoform X2 [Mus musculus]	5.24e-14	Octopamine-Tyramine receptor, isoform A [Drosophila melanogaster]	9.31e-17
9.35944e-137	2.76746	0.181	0.031	2.62467e-132	FALSE	dd-Smed-v6-4772-0	dd-Smed-v6-4772-0-1		MFS_1 (1) / Sugar_tr (1)	Major Facilitator Superfamily (1) / Sugar (and other) transporter (1)	dd_Smed_v4_4772_0_1	PFAM: MFS_1, Sugar_tr,	monocarboxylate transporter 12 isoform X1 [Homo sapiens]	XP_016871728.1	SLC16A12	4.7e-06	monocarboxylate transporter 14 isoform X1 [Mus musculus]	2.68e-05	uncharacterized protein Dmel_CG10019, isoform D [Drosophila melanogaster]	2.3e-06
5.42254e-136	2.3645	0.161	0.025	1.52064e-131	TRUE	dd-Smed-v6-21837-0	dd-Smed-v6-21837-0-1		Cadherin (1) / Cadherin_FAT4_N (1) / Sde0182_C (1)	Cadherin domain (1) / FAT4-like (1) / Cellulose-binding protein Sde0182 (1)	dd_Smed_v4_21837_0_1	Human: protocadherin 1 (PCDH1)	protocadherin-1 isoform 1 precursor [Homo sapiens]	NP_002578.2	PCDH1	3.16e-69	protocadherin-1 precursor [Mus musculus]	5.08e-69	starry night, isoform G [Drosophila melanogaster]	7.98e-57
3.45879e-134	2.66684	0.158	0.024	9.69949e-130	TRUE	dd-Smed-v6-13903-0	dd-Smed-v6-13903-0-1	adherens junction | branch fusion, open tracheal system | cell adhesion | cell-cell adherens junction | contractile actin filament bundle assembly | dorsal appendage formation | dorsal closure | epidermal growth factor receptor signaling pathway | homophilic cell adhesion via plasma membrane adhesion molecules | imaginal disc-derived wing morphogenesis | integral component of membrane | inter-mal…	Ig_3 (1) / I-set (1) / Ig_2 (1) / ig (1) / fn3 (1) / V-set (1) / FN3_DSCAM-DSCAML_C (1) / Ig_5 (1) / Ig_4 (1) / Ig_6 (1)	Immunoglobulin domain (4) / Immunoglobulin I-set domain (1) / Fibronectin type III domain (1) / Immunoglobulin V-set domain (1) / DSCAM (1) / Ig-like domain on T-cell surface glycoprotein CD3 epsilon chain (1) / T-cell surface glycoprotein CD3 delta chain (1)	dd_Smed_v4_13903_0_1	Human: matrix-remodelling associated 5 (MXRA5)	matrix-remodeling-associated protein 5 precursor [Homo sapiens]	NP_056234.2	MXRA5	7.27e-23	roundabout homolog 1 precursor [Mus musculus]	6.39e-23	echinoid, isoform A [Drosophila melanogaster]	2.43e-37
2.83679e-133	4.14515	0.06	0.004	7.9552e-129	FALSE	dd-Smed-v6-3108-0	dd-Smed-v6-3108-0-1		DUF308 (1)	Short repeat of unknown function (DUF308) (1)
3.60913e-132	2.61273	0.269	0.064	1.01211e-127	FALSE	dd-Smed-v6-10518-0	dd-Smed-v6-10518-0-1	ATP binding | ATP metabolic process | GDP biosynthetic process | GDP-mannose metabolic process | GMP metabolic process | cytosol | dATP metabolic process | dGDP biosynthetic process | dGMP metabolic process | glycoprotein transport | guanylate kinase activity | kinase activity | nucleotide binding | nucleotide phosphorylation | phosphorylation | purine nucleotide metabolic process | transferase a…	Guanylate_kin (1) / Rad17 (1) / AAA_33 (1) / AAA_22 (1) / AAA_18 (1) / nSTAND3 (1) / ATPase_2 (1) / AAA_23 (1) / MMR_HSR1 (1) / RsgA_GTPase (1) / ABC_tran (1) / NTPase_1 (1) / KTI12 (1) / AAA_29 (1) / RNA_helicase (1) / Thymidylate_kin (1) / AAA_16 (1) / AAA_28 (1) / AAA (1) / AAA_14 (1) / nSTAND_NTPase5 (1) / AAA_7 (1) / AAA_21 (1) / AAA_17 (1)	Guanylate kinase (1) / Rad17 P-loop domain (1) / AAA domain (8) / Novel STAND NTPase 3 (1) / ATPase domain predominantly from Archaea (1) / 50S ribosome-binding GTPase (1) / RsgA GTPase (1) / ABC transporter (1) / NTPase (1) / Chromatin associated protein KTI12 (1) / P-loop containing region of AAA domain (1) / RNA helicase (1) / Thymidylate kinase (1) / AAA ATPase domain (1) / ATPase family asso…	dd_Smed_v4_10518_0_1	Human: guanylate kinase 1 (GUK1)	guanylate kinase isoform b [Homo sapiens]	NP_001229768.1	GUK1	7.67e-50	guanylate kinase isoform X1 [Mus musculus]	1.06e-50	uncharacterized protein Dmel_CG11811 [Drosophila melanogaster]	4.41e-46
4.28955e-131	2.39033	0.157	0.024	1.20292e-126	FALSE	dd-Smed-v6-15951-0	dd-Smed-v6-15951-0-1				dd_Smed_v4_15951_0_1	Smed: meis
1.83656e-130	2.53569	0.322	0.091	5.15027e-126	FALSE	dd-Smed-v6-9824-0	dd-Smed-v6-9824-0-1		SH3_2 (1) / SH3_9 (1) / SH3_1 (1) / fn3 (1)	Variant SH3 domain (2) / SH3 domain (1) / Fibronectin type III domain (1)	dd_Smed_v4_9824_0_1	PFAM: SH3_2, SH3_1,	peripheral-type benzodiazepine receptor-associated protein 1 isoform b [Homo sapiens]	NP_077729.1	TSPOAP1	1.96e-30	peripheral-type benzodiazepine receptor-associated protein 1 isoform X9 [Mus musculus]	3.83e-31	RIM-binding protein, isoform M [Drosophila melanogaster]	1.24e-29
5.82721e-129	2.22349	0.264	0.063	1.63413e-124	TRUE	dd-Smed-v6-13217-0	dd-Smed-v6-13217-0-1		Ig_3 (1) / I-set (1) / Ig_2 (1) / ig (1) / V-set (1) / V-set_CD47 (1) / Ig_4 (1) / Ig_6 (1) / Ig_CD22 (1)	Immunoglobulin domain (4) / Immunoglobulin I-set domain (1) / Immunoglobulin V-set domain (1) / CD47 immunoglobulin-like domain (1) / T-cell surface glycoprotein CD3 delta chain (1) / B-cell receptor CD22-like (1)	dd_Smed_v4_13217_0_1	Human: neogenin 1 (NEO1)	neogenin isoform X12 [Homo sapiens]	XP_016877726.1	NEO1	7.55e-13	immunoglobulin superfamily DCC subclass member 4 isoform X15 [Mus musculus]	1.49e-12	down syndrome cell adhesion molecule 1, isoform BF [Drosophila melanogaster]	1.96e-14
8.4792e-129	2.3939	0.225	0.047	2.37782e-124	FALSE	dd-Smed-v6-9209-0	dd-Smed-v6-9209-0-1
4.71378e-128	2.38738	0.239	0.053	1.32188e-123	FALSE	dd-Smed-v6-12290-0	dd-Smed-v6-12290-0-1	anion transport | basolateral plasma membrane | bicarbonate transmembrane transporter activity | bicarbonate transport | borate transmembrane transport | borate transmembrane transporter activity | borate transport | cellular cation homeostasis | fluid transport | hydrogen ion channel activity | inorganic anion exchanger activity | integral component of membrane | membrane | phosphoenolpyruvate-d…	HCO3_cotransp (1) / PTS_EIIA_2 (1) / Band_3_cyto (1)	HCO3- transporter integral membrane domain (1) / Phosphoenolpyruvate-dependent sugar phosphotransferase system (1) / Band 3 cytoplasmic domain (1)	dd_Smed_v4_12290_0_1	Human: solute carrier family 4, sodium borate transporter, member 11 (SLC4A11)	solute carrier family 4 member 11 isoform X3 [Homo sapiens]	XP_011527685.1	SLC4A11	5.68e-180	sodium bicarbonate transporter-like protein 11 isoform X3 [Mus musculus]	1.5e-171	anion exchanger 2, isoform J [Drosophila melanogaster]	2.92e-44
1.20994e-127	2.69416	0.225	0.048	3.39305e-123	FALSE	dd-Smed-v6-10991-0	dd-Smed-v6-10991-0-1		SH3_10 (1)	SH3 domain (1)			dystonin isoform 1e precursor [Homo sapiens]	NP_001714.1	DST	0.006			short stop, isoform H [Drosophila melanogaster]	6.33e-15
3.12124e-127	2.43038	0.189	0.035	8.75288e-123	TRUE	dd-Smed-v6-8344-0	dd-Smed-v6-8344-0-1
3.18671e-127	0.889611	1	1	8.93649e-123	FALSE	dd-Smed-v6-7-0	dd-Smed-v6-7-0-1	biological_process | cellular_component | molecular_function			dd_Smed_v4_7_0_1	Smed: DMU31084 Dugesia mediterranea 18S ribosomal RNA type I gene, complete sequence
1.37503e-126	2.1199	0.404	0.136	3.85599e-122	FALSE	dd-Smed-v6-8589-0	dd-Smed-v6-8589-0-1	GMP catabolic process | Golgi apparatus | cAMP catabolic process | cAMP-mediated signaling | cGMP binding | cGMP catabolic process | cGMP-mediated signaling | cGMP-stimulated cyclic-nucleotide phosphodiesterase activity | cellular response to cGMP | cellular response to drug | cellular response to granulocyte macrophage colony-stimulating factor stimulus | cellular response to macrophage colony-s…			dd_Smed_v4_8589_0_1	Human: phosphodiesterase 2A, cGMP-stimulated (PDE2A)	cGMP-dependent 3',5'-cyclic phosphodiesterase isoform PDE2A1 [Homo sapiens]	NP_001230713.1	PDE2A	0	cGMP-dependent 3',5'-cyclic phosphodiesterase isoform X5 [Mus musculus]	0	phosphodiesterase 11, isoform E [Drosophila melanogaster]	2.71e-91
2.81585e-126	2.25727	0.349	0.105	7.89648e-122	TRUE	dd-Smed-v6-4296-0	dd-Smed-v6-4296-0-1	RNA processing | cytoplasm | nucleotide binding | nucleus | poly(A) binding | positive regulation of SMAD protein import into nucleus | positive regulation of pathway-restricted SMAD protein phosphorylation | protein binding | regulation of transcription, DNA-templated | transcription coactivator activity | transcription, DNA-templated	RRM_1 (1)	RNA recognition motif (1)	dd_Smed_v4_4296_0_1	Human: RNA binding protein with multiple splicing (RBPMS)	RNA-binding protein with multiple splicing isoform X15 [Homo sapiens]	XP_016868481.1	RBPMS	5.72e-23	RNA-binding protein with multiple splicing isoform 4 [Mus musculus]	1.35e-22	couch potato, isoform N [Drosophila melanogaster]	6.63e-33
2.33206e-125	3.2537	0.061	0.004	6.5398e-121	TRUE	dd-Smed-v6-37609-0	dd-Smed-v6-37609-0-1	G-protein coupled receptor activity | G-protein coupled receptor signaling pathway | integral component of membrane | neuropeptide receptor activity | opioid receptor activity | peptide receptor activity	7tm_1 (1) / 7TM_GPCR_Srbc (1)	7 transmembrane receptor (rhodopsin family) (1) / Serpentine type 7TM GPCR chemoreceptor Srbc (1)	dd_Smed_v4_37609_0_1	PFAM: 7tm_1,	neuromedin-U receptor 2 [Homo sapiens]	NP_064552.3	NMUR2	3.26e-05	somatostatin receptor type 4 [Mus musculus]	7.46e-08	FMRFamide receptor, isoform A [Drosophila melanogaster]	9.27e-10
1.81217e-123	2.90216	0.131	0.019	5.08186e-119	TRUE	dd-Smed-v6-11307-0	dd-Smed-v6-11307-0-1				dd_Smed_v4_11307_0_1	PFAM: Bravo_FIGEY,
1.35019e-122	2.14689	0.275	0.069	3.78633e-118	TRUE	dd-Smed-v6-10406-0	dd-Smed-v6-10406-0-1	ATP binding | biomineral tissue development | cell adhesion | chondrocyte proliferation | collagen binding | collagen fibril organization | collagen-activated tyrosine kinase receptor signaling pathway | endochondral bone growth | integral component of plasma membrane | ossification | peptidyl-tyrosine phosphorylation | positive regulation of extracellular matrix disassembly | positive regulation…	PK_Tyr_Ser-Thr (1) / DDR1-2_DS-like (1) / Pkinase (1) / F5_F8_type_C (1)	Protein tyrosine and serine (1) / Discoidin domain-containing receptor 1 (1) / Protein kinase domain (1) / F5 (1)	dd_Smed_v4_10406_0_1	Human: discoidin domain receptor tyrosine kinase 2 (DDR2)	discoidin domain-containing receptor 2 isoform X2 [Homo sapiens]	XP_011507890.1	DDR2	9.58e-40	discoidin domain-containing receptor 2 isoform X1 [Mus musculus]	4.83e-39	smoke alarm, isoform E [Drosophila melanogaster]	5.71e-46
2.78759e-122	3.84303	0.061	0.004	7.81725e-118	FALSE	dd-Smed-v6-11625-0	dd-Smed-v6-11625-0-1
2.1636e-121	3.95618	0.077	0.007	6.06738e-117	FALSE	dd-Smed-v6-391-0	dd-Smed-v6-391-0-1
3.09686e-118	4.63124	0.053	0.003	8.68451e-114	FALSE	dd-Smed-v6-15654-0	dd-Smed-v6-15654-0-1	integral component of membrane | integral component of plasma membrane | ion transmembrane transport | ion transport | membrane | plasma membrane | secondary active sulfate transmembrane transporter activity | sodium ion transport | sodium:sulfate symporter activity | sulfate transport | symporter activity | transmembrane transport | transport | transporter activity	Na_sulph_symp (1) / CitMHS (1)	Sodium (1) / Citrate transporter (1)	dd_Smed_v4_15654_0_1	Human: solute carrier family 13 (sodium/sulfate symporters), member 1 (SLC13A1)	solute carrier family 13 member 1 isoform 1 [Homo sapiens]	NP_071889.2	SLC13A1	1.12e-109	solute carrier family 13 member 1 [Mus musculus]	1.7e-112	I'm not dead yet, isoform C [Drosophila melanogaster]	4.31e-82
5.87114e-118	3.03564	0.219	0.05	1.64645e-113	TRUE	dd-Smed-v6-12732-0	dd-Smed-v6-12732-0-1		Notch (1) / Ank_2 (1) / EGF (1) / EGF_TEN (1) / Ank_4 (1) / Ank (1) / Ank_3 (1) / EGF_2 (1) / EGF_Teneurin (1) / hEGF (1)	LNR domain (1) / Ankyrin repeats (3 copies) (1) / EGF-like domain (2) / Teneurin EGF domain (1) / Ankyrin repeats (many copies) (1) / Ankyrin repeat (2) / Teneurin-like EGF domain (1) / Human growth factor-like EGF (1)	dd_Smed_v4_12732_0_1	Human: notch 1 (NOTCH1)	neurogenic locus notch homolog protein 1 isoform X1 [Homo sapiens]	XP_011517019.2	NOTCH1	2.06e-49	neurogenic locus notch homolog protein 1 precursor [Mus musculus]	7.22e-51	notch, isoform A [Drosophila melanogaster]	3.25e-27
8.14985e-118	1.65025	0.277	0.072	2.28546e-113	TRUE	dd-Smed-v6-238-1	dd-Smed-v6-238-1-1		ShK (1)	ShK domain-like (1)	dd_Smed_v4_238_1_1	Human: zonadhesin (ZAN)6	zonadhesin isoform X1 [Homo sapiens]	XP_016868070.1	ZAN	6.26e-25	Fc fragment of IgG binding protein-like precursor [Mus musculus]	6.74e-24	crossveinless 2 [Drosophila melanogaster]	1.12e-13
1.27492e-117	2.61889	0.25	0.062	3.57526e-113	TRUE	dd-Smed-v6-1230-0	dd-Smed-v6-1230-0-1	biological_process | calcium ion binding | cellular calcium ion homeostasis | cytoplasm | extracellular region | transport vesicle membrane	EF-hand_1 (1) / EF-hand_6 (1) / EF-hand_7 (1) / EF-hand_5 (1) / EF-hand_8 (1) / GPHH (1) / Dockerin_1 (1) / EH (1) / DIMCO_N (1)	EF hand domain (1) / EF-hand domain (1) / EF-hand domain pair (2) / EF hand (1) / Voltage-dependent L-type calcium channel (1) / Dockerin type I domain (1) / EH domain (1) / Dinitrogenase iron-molybdenum cofactor (1)	dd_Smed_v4_1230_0_1	Human: secretagogin, EF-hand calcium binding protein (SCGN)	secretagogin [Homo sapiens]	NP_008929.2	SCGN	4.3e-65	calretinin isoform 1 [Mus musculus]	1.5e-64	calbindin 53E, isoform A [Drosophila melanogaster]	9.11e-119
1.92205e-117	3.3719	0.101	0.012	5.39e-113	TRUE	dd-Smed-v6-2783-0	dd-Smed-v6-2783-0-1		TSP_1 (1) / TSP1_spondin (1) / TSP1_CFP_C (1)	Thrombospondin type 1 domain (1) / Spondin-like TSP1 domain (1) / CFP-like (1)	dd_Smed_v4_2783_0_1	Human: hemicentin 1 (HMCN1)	hemicentin-1 isoform X2 [Homo sapiens]	XP_016857926.1	HMCN1	8.5e-32	hemicentin-1 isoform X2 [Mus musculus]	6.09e-32	semaphorin 5c, isoform B [Drosophila melanogaster]	2.13e-28
1.92991e-117	4.12356	0.03	0.001	5.41205e-113	TRUE	dd-Smed-v6-29610-0	dd-Smed-v6-29610-0-1
3.81861e-117	2.99349	0.098	0.011	1.07085e-112	TRUE	dd-Smed-v6-33009-0	dd-Smed-v6-33009-0-1	G-protein alpha-subunit binding | G-protein coupled amine receptor activity | G-protein coupled receptor activity | G-protein coupled receptor signaling pathway | Gi/o-coupled serotonin receptor activity | adenylate cyclase-inhibiting serotonin receptor signaling pathway | anesthesia-resistant memory | axon hillock | behavior | drug binding | integral component of membrane | integral component of…	7tm_1 (1) / 7TM_GPCR_Srsx (1)	7 transmembrane receptor (rhodopsin family) (1) / Serpentine type 7TM GPCR chemoreceptor Srsx (1)	dd_Smed_v4_33009_0_1	PFAM: 7tm_1, 7TM_GPCR_Srsx,	5-hydroxytryptamine receptor 1A [Homo sapiens]	NP_000515.2	HTR1A	5.86e-48	5-hydroxytryptamine receptor 1A [Mus musculus]	5.97e-49	5-hydroxytryptamine (serotonin) receptor 1A, isoform B [Drosophila melanogaster]	4.51e-54
8.93627e-117	4.7992	0.036	0.001	2.506e-112	FALSE	dd-Smed-v6-77831-0	dd-Smed-v6-77831-0-1		Forkhead (1)	Forkhead domain (1)	dd_Smed_v4_77831_0_1	Smed: foxQ2					forkhead box protein D4 [Mus musculus]	0.012	forkhead domain 102C [Drosophila melanogaster]	0.000152
1.21983e-116	3.43094	0.088	0.009	3.42076e-112	FALSE	dd-Smed-v6-18201-0	dd-Smed-v6-18201-0-1	acetylcholine-activated cation-selective channel activity | acetylcholine-gated channel complex | integral component of plasma membrane | ion transport | postsynaptic membrane	Neur_chan_LBD (1) / Neur_chan_memb (1)	Neurotransmitter-gated ion-channel ligand binding domain (1) / Neurotransmitter-gated ion-channel transmembrane region (1)	dd_Smed_v4_18201_0_1	PFAM: Neur_chan_LBD, Neur_chan_memb,	neuronal acetylcholine receptor subunit alpha-4 isoform 1 precursor [Homo sapiens]	NP_000735.1	CHRNA4	6.48e-69	neuronal acetylcholine receptor subunit alpha-9 isoform X2 [Mus musculus]	3.35e-69	nicotinic acetylcholine receptor alpha2, isoform B [Drosophila melanogaster]	1.91e-73
6.88271e-116	3.96736	0.09	0.01	1.93012e-111	FALSE	dd-Smed-v6-1570-0	dd-Smed-v6-1570-0-1		Cellulase (1) / Glyco_hydro_5_C (1) / Glyco_hydro_42 (1)	Cellulase (glycosyl hydrolase family 5) (1) / Glycoside hydrolase family 5 C-terminal domain (1) / Beta-galactosidase (1)	dd_Smed_v4_1570_0_1	PFAM: Cellulase, Glyco_hydro_42,
7.00803e-116	2.78755	0.276	0.075	1.96526e-111	FALSE	dd-Smed-v6-9199-0	dd-Smed-v6-9199-0-1	growth | nematode larval development | phospholipid binding | receptor-mediated endocytosis | reproduction | striated muscle myosin thick filament assembly	Actin (1) / MreB_Mbl (1)	Actin (1) / MreB (1)	dd_Smed_v4_9199_0_1	Human: ARP2 actin-related protein 2 homolog (yeast) (ACTR2)	actin-related protein 2 isoform a [Homo sapiens]	NP_001005386.1	ACTR2	2.41e-27	actin-related protein 2 isoform 1 [Mus musculus]	2.04e-27	Actin-related protein 1 [Drosophila melanogaster]	1.93e-26
7.0587e-116	3.403	0.099	0.012	1.97947e-111	TRUE	dd-Smed-v6-10359-0	dd-Smed-v6-10359-0-1		LRR_8 (1) / LRR_4 (1)	Leucine rich repeat (1) / Leucine Rich repeats (2 copies) (1)	dd_Smed_v4_10359_0_1	PFAM: LRR_8,
1.90369e-115	2.95102	0.174	0.033	5.33851e-111	TRUE	dd-Smed-v6-1266-0	dd-Smed-v6-1266-0-1	establishment of glial blood-brain barrier | open tracheal system development | regulation of tube size, open tracheal system | septate junction | septate junction assembly	Claudin_2 (1) / PMP22_Claudin (1) / Clc-like (1)	PMP-22 (2) / Clc-like (1)	dd_Smed_v4_1266_0_1	PFAM: Claudin_2, PMP22_Claudin,							pickel, isoform A [Drosophila melanogaster]	1.13e-13
3.23073e-115	2.69813	0.197	0.041	9.05994e-111	FALSE	dd-Smed-v6-4648-0	dd-Smed-v6-4648-0-1	T-tubule | biological_process | calcium-dependent phospholipid binding | cytoplasmic vesicle membrane | integral component of membrane | plasma membrane | plasma membrane repair | vesicle fusion	C2 (1) / dsrm_Ferlin (1) / FerB (1) / Ferlin_C (1) / FerI (1) / FerA (1) / NT-C2 (1)	C2 domain (1) / Ferlin dsRNA-binding domain-like domain (1) / FerB (NUC096) domain (1) / Ferlin C-terminus (1) / FerI (NUC094) domain (1) / FerA (NUC095) domain (1) / N-terminal C2 in EEIG1 and EHBP1 proteins (1)	dd_Smed_v4_4648_0_1	Human: dysferlin, limb girdle muscular dystrophy 2B (autosomal recessive) (DYSF)5	dysferlin isoform 5 [Homo sapiens]	NP_001124456.1	DYSF	0	dysferlin isoform X15 [Mus musculus]	0	misfire, isoform J [Drosophila melanogaster]	2.03e-83
3.81213e-115	2.36492	0.141	0.022	1.06904e-110	FALSE	dd-Smed-v6-653-0	dd-Smed-v6-653-0-1	MAP kinase tyrosine/serine/threonine phosphatase activity | MyD88-dependent toll-like receptor signaling pathway | MyD88-independent toll-like receptor signaling pathway | TRIF-dependent toll-like receptor signaling pathway | Toll signaling pathway | cell differentiation | cytoplasm | cytosol | dephosphorylation | dorsal/ventral pattern formation | hydrolase activity | inactivation of MAPK activi…	DSPc (1) / Rhodanese (1) / PTP-SAK (1) / Tc-R-P (1) / Init_tRNA_PT (1) / Y_phosphatase (1)	Dual specificity phosphatase (1) / Rhodanese-like domain (1) / Swiss Army Knife protein (1) / Polymorphic toxin system (1) / Rit1 DUSP-like domain (1) / Protein-tyrosine phosphatase (1)	dd_Smed_v4_653_0_1	Human: dual specificity phosphatase 6 (DUSP6)	dual specificity protein phosphatase 6 isoform a [Homo sapiens]	NP_001937.2	DUSP6	2.28e-31	dual specificity protein phosphatase 6 [Mus musculus]	1.78e-31	puckered, isoform B [Drosophila melanogaster]	3.44e-28
1.11147e-114	3.74679	0.092	0.01	3.1169e-110	FALSE	dd-Smed-v6-14478-0	dd-Smed-v6-14478-0-1	ERK1 and ERK2 cascade | SMAD protein signal transduction | actin filament organization | activation of JUN kinase activity | anchored component of plasma membrane | apical plasma membrane | basal part of cell | basal plasma membrane | basement membrane | blood coagulation | cellular iron ion homeostasis | coated pit | cytoplasmic membrane-bounded vesicle | early endosome | endocytic vesicle | end…	Transferrin (1)	Transferrin (1)	dd_Smed_v4_14478_0_1	Smed: Smed06006_V2 transferrin-1	serotransferrin isoform 1 precursor [Homo sapiens]	NP_001054.2	TF	3.02e-76	serotransferrin precursor [Mus musculus]	1.09e-75	transferrin 2 [Drosophila melanogaster]	4.49e-93
1.74416e-114	2.66972	0.203	0.043	4.89115e-110	TRUE	dd-Smed-v6-14344-0	dd-Smed-v6-14344-0-1	calcium ion binding | calcium-dependent cell-cell adhesion via plasma membrane cell adhesion molecules | cell adhesion | cell-cell junction | cell-cell signaling | homophilic cell adhesion via plasma membrane adhesion molecules | integral component of membrane | integral component of plasma membrane | membrane | nervous system development | plasma membrane | protein binding	Cadherin (1) / Cadherin_2 (1) / Cadherin_FAT4_N (1)	Cadherin domain (1) / Cadherin-like (1) / FAT4-like (1)	dd_Smed_v4_14344_0_1	Human: protocadherin 1 (PCDH1)	protocadherin-1 isoform 1 precursor [Homo sapiens]	NP_002578.2	PCDH1	9.38e-66	protocadherin-1 precursor [Mus musculus]	9.03e-68	fat [Drosophila melanogaster]	6.95e-57
2.39261e-113	5.13284	0.033	0.001	6.7096e-109	FALSE	dd-Smed-v6-22485-0	dd-Smed-v6-22485-0-1	integral component of membrane | integral component of plasma membrane | ion transport | low-affinity sodium:dicarboxylate symporter activity | membrane | plasma membrane | sodium ion transport | symporter activity | transmembrane transport | transport | transporter activity	Na_sulph_symp (1) / CitMHS (1)	Sodium (1) / Citrate transporter (1)	dd_Smed_v4_22485_0_1	Human: solute carrier family 13 (sodium-dependent dicarboxylate transporter), member 2 (SLC13A2)	solute carrier family 13 member 2 isoform e [Homo sapiens]	NP_001333613.1	SLC13A2	1.04e-31	solute carrier family 13 member 2 isoform X3 [Mus musculus]	2.33e-35	I'm not dead yet, isoform C [Drosophila melanogaster]	1.41e-16
3.20064e-113	3.77224	0.084	0.009	8.97555e-109	FALSE	dd-Smed-v6-6835-0	dd-Smed-v6-6835-0-1	G-protein coupled receptor activity | G-protein coupled receptor signaling pathway | integral component of membrane | membrane | molecular_function | plasma membrane | protein-hormone receptor activity | signal transducer activity | signal transduction	LRR_8 (1) / LRR_4 (1)	Leucine rich repeat (1) / Leucine Rich repeats (2 copies) (1)	dd_Smed_v4_6835_0_1	Human: leucine-rich repeat containing G protein-coupled receptor 6 (LGR6)	leucine-rich repeat-containing G-protein coupled receptor 6 isoform X5 [Homo sapiens]	XP_011508142.1	LGR6	1.32e-10	leucine-rich repeat-containing G-protein coupled receptor 6 precursor [Mus musculus]	8.01e-12	uncharacterized protein Dmel_CG7509 [Drosophila melanogaster]	3.05e-11
3.95609e-113	2.93066	0.163	0.03	1.10941e-108	TRUE	dd-Smed-v6-1676-0	dd-Smed-v6-1676-0-1		Fasciclin (1)	Fasciclin domain (1)	dd_Smed_v4_1676_0_1	PFAM: Fasciclin,
1.08343e-112	3.7409	0.106	0.014	3.03826e-108	TRUE	dd-Smed-v6-13870-0	dd-Smed-v6-13870-0-1		Lamp2-like_luminal (1)	Lysosome-associated membrane glycoprotein 2-like (1)	dd_Smed_v4_13870_0_1	PFAM: Lamp,
1.96884e-112	8.1504	0.01	0	5.52121e-108	FALSE	dd-Smed-v6-72873-0	dd-Smed-v6-72873-0-1
6.87682e-112	2.3924	0.125	0.018	1.92847e-107	TRUE	dd-Smed-v6-14317-0	dd-Smed-v6-14317-0-1	calcium-dependent cell-cell adhesion via plasma membrane cell adhesion molecules | cell adhesion | cell-cell junction | homophilic cell adhesion via plasma membrane adhesion molecules | integral component of membrane | integral component of plasma membrane | membrane | plasma membrane | protein binding	Cadherin (1) / Cadherin_CELSR2_9th (1)	Cadherin domain (1) / CELSR2-like (1)	dd_Smed_v4_14317_0_1	Human: protocadherin 1 (PCDH1)	protocadherin-1 isoform 1 precursor [Homo sapiens]	NP_002578.2	PCDH1	3.71e-79	protocadherin-1 isoform X4 [Mus musculus]	1.33e-80	dachsous, isoform A [Drosophila melanogaster]	1.59e-60
9.27481e-112	3.46015	0.059	0.004	2.60093e-107	FALSE	dd-Smed-v6-13142-0	dd-Smed-v6-13142-0-1
1.6227e-110	2.68812	0.152	0.027	4.55053e-106	TRUE	dd-Smed-v6-3985-0	dd-Smed-v6-3985-0-1		Innexin (1)	Innexin (1)	dd_Smed_v4_3985_0_1	PFAM: Innexin,							innexin 2, isoform B [Drosophila melanogaster]	4.95e-07
3.6089e-110	2.46228	0.264	0.07	1.01204e-105	FALSE	dd-Smed-v6-5361-0	dd-Smed-v6-5361-0-1		MAP7 (1)	MAP7 (E-MAP-115) family (1)	dd_Smed_v4_5361_0_1	PFAM: MAP7,
5.24383e-110	3.64799	0.12	0.017	1.47053e-105	TRUE	dd-Smed-v6-8607-0	dd-Smed-v6-8607-0-1		CD225 (1)	Interferon-induced transmembrane protein (1)	dd_Smed_v4_8607_0_1	PFAM: CD225,
2.76373e-109	3.36329	0.223	0.055	7.75032e-105	TRUE	dd-Smed-v6-6358-0	dd-Smed-v6-6358-0-1		C2 (1)	C2 domain (1)	dd_Smed_v4_6358_0_1	PFAM: C2,	C2 domain-containing protein 2 isoform X5 [Homo sapiens]	XP_016883804.1	C2CD2	0.000244	C2 domain-containing protein 2 isoform X4 [Mus musculus]	0.002	uncharacterized protein Dmel_CG10737, isoform O [Drosophila melanogaster]	1.01e-06
3.11382e-108	2.37204	0.174	0.034	8.7321e-104	FALSE	dd-Smed-v6-4192-0	dd-Smed-v6-4192-0-1	cellular_component | choline transmembrane transporter activity | choline transport | glycerophospholipid biosynthetic process | integral component of membrane | membrane | phosphatidylcholine biosynthetic process | phospholipid metabolic process | plasma membrane | positive regulation of I-kappaB kinase/NF-kappaB signaling | signal transducer activity | signal transduction | small molecule metab…	Choline_transpo (1)	Plasma-membrane choline transporter (1)	dd_Smed_v4_4192_0_1	Human: solute carrier family 44, member 2 (SLC44A2)	choline transporter-like protein 2 isoform 3 [Homo sapiens]	NP_001350540.1	SLC44A2	2.84e-126	choline transporter-like protein 2 isoform X1 [Mus musculus]	2.53e-128	choline transporter-like 2, isoform C [Drosophila melanogaster]	6.7e-53
5.48571e-108	1.98735	0.182	0.037	1.53836e-103	FALSE	dd-Smed-v6-8276-0	dd-Smed-v6-8276-0-1	Golgi membrane | brain development | cardioblast differentiation | cell-cell signaling | cytoplasmic vesicle membrane | heart development | integral component of membrane | metal ion binding | metalloendopeptidase activity | methyltransferase activity | peptide hormone processing | proteolysis	Peptidase_M13_N (1) / Peptidase_M13 (1)	Peptidase family M13 (2)	dd_Smed_v4_8276_0_1	Human: endothelin converting enzyme 2 (ECE2)	endothelin-converting enzyme 2 isoform B [Homo sapiens]	NP_001032401.1	ECE2	7.51e-149	EEF1AKMT4-ECE2 readthrough transcript protein isoform e [Mus musculus]	1.38e-146	neprilysin 3, isoform A [Drosophila melanogaster]	1.72e-135
1.3112e-106	2.95939	0.093	0.011	3.67699e-102	TRUE	dd-Smed-v6-23871-0	dd-Smed-v6-23871-0-1		Sushi (1) / CUB (1)	Sushi repeat (SCR repeat) (1) / CUB domain (1)	dd_Smed_v4_23871_0_1	PFAM: Sushi,	CUB and sushi domain-containing protein 1 isoform X1 [Homo sapiens]	XP_011533054.1	CSMD1	4.93e-06	CUB and sushi domain-containing protein 3 isoform X8 [Mus musculus]	8.72e-07	furrowed, isoform B [Drosophila melanogaster]	0.012
1.65645e-106	0.454703	0.276	0.074	4.64518e-102	FALSE	dd-Smed-v6-20-0	dd-Smed-v6-20-0-1	calcium ion binding | cytoplasm | fatty acid biosynthetic process | fatty acid metabolic process | glutathione transferase activity | isomerase activity | lipid metabolic process | locomotory behavior | magnesium ion binding | nucleolus | nucleus | prostaglandin biosynthetic process | prostaglandin metabolic process | prostaglandin-D synthase activity | protein homodimerization activity | signal …	GST_N (1) / GST_C_3 (1) / GST_C (1) / GST_N_3 (1) / GST_N_2 (1) / GST_N_4 (1)	Glutathione S-transferase (5) / Glutathione S-transferase N-terminal domain (1)	dd_Smed_v4_20_0_1	Smed: Smed00025_V2 glutathione S transferase-1	hematopoietic prostaglandin D synthase [Homo sapiens]	NP_055300.1	HPGDS	4.1e-30	hematopoietic prostaglandin D synthase [Mus musculus]	1.61e-29	glutathione S transferase S1, isoform C [Drosophila melanogaster]	1.09e-24
2.9104e-106	2.31175	0.276	0.078	8.16163e-102	FALSE	dd-Smed-v6-3376-0	dd-Smed-v6-3376-0-1	GTPase activator activity | cytosol | intracellular | positive regulation of ERK1 and ERK2 cascade | protein binding | regulation of small GTPase mediated signal transduction | signal transduction | small GTPase mediated signal transduction | |	RhoGAP (1) / CRAL_TRIO_2 (1) / CRAL_TRIO (1)	RhoGAP domain (1) / Divergent CRAL (1) / CRAL (1)	dd_Smed_v4_3376_0_1	Human: Rho GTPase activating protein 8 (ARHGAP8)	rho GTPase-activating protein 8 isoform 2 [Homo sapiens]	NP_851852.2	ARHGAP8	2.5e-81	rho GTPase-activating protein 8 isoform X4 [Mus musculus]	1.21e-79	Rho GTPase activating protein at 68F, isoform C [Drosophila melanogaster]	1.66e-59
3.28724e-106	2.52881	0.231	0.058	9.2184e-102	FALSE	dd-Smed-v6-911-0	dd-Smed-v6-911-0-1	ATP binding | G2/M transition of mitotic cell cycle | Golgi apparatus | activation of phospholipase C activity | activation of protein kinase A activity | anesthesia-resistant memory | anterior/posterior pattern specification, imaginal disc | behavioral response to ethanol | blood coagulation | cAMP-dependent protein kinase activity | cAMP-dependent protein kinase complex | cAMP-mediated signalin…	Pkinase (1) / PK_Tyr_Ser-Thr (1) / Kinase-like (1) / ABC1 (1) / Haspin_kinase (1)	Protein kinase domain (1) / Protein tyrosine and serine (1) / Kinase-like (1) / ABC1 atypical kinase-like domain (1) / Haspin like kinase domain (1)	dd_Smed_v4_911_0_1	Human: protein kinase, cAMP-dependent, catalytic, alpha (PRKACA)	cAMP-dependent protein kinase catalytic subunit alpha isoform Calpha1 [Homo sapiens]	NP_002721.1	PRKACA	0	cAMP-dependent protein kinase catalytic subunit alpha isoform 1 [Mus musculus]	0	protein kinase, cAMP-dependent, catalytic subunit 1, isoform C [Drosophila melanogaster]	0
1.1694e-104	4.66671	0.037	0.002	3.27936e-100	FALSE	dd-Smed-v6-13026-0	dd-Smed-v6-13026-0-1		Rost (1)	Protein rolling stone (1)			polypeptide N-acetylgalactosaminyltransferase 12 isoform X1 [Homo sapiens]	XP_011517320.1	GALNT12	0.008	polypeptide N-acetylgalactosaminyltransferase 12 [Mus musculus]	0.048	rolling stone, isoform A [Drosophila melanogaster]	0.011
4.5888e-103	4.72971	0.052	0.004	1.28684e-98	FALSE	dd-Smed-v6-60023-0	dd-Smed-v6-60023-0-1		7tm_2 (1)	7 transmembrane receptor (Secretin family) (1)	dd_Smed_v4_60023_0_1	PFAM: 7tm_2,					adhesion G protein-coupled receptor B3 isoform X1 [Mus musculus]	0.044
1.15774e-102	4.08826	0.059	0.005	3.24665e-98	FALSE	dd-Smed-v6-9583-0	dd-Smed-v6-9583-0-1		Orf78 (1) / RIFIN (1)	Orf78 (ac78) (1) / Rifin (1)
2.97208e-102	3.63247	0.09	0.011	8.33461e-98	FALSE	dd-Smed-v6-3499-0	dd-Smed-v6-3499-0-1	basolateral plasma membrane | bile acid and bile salt transport | bile acid metabolic process | bile acid transmembrane transporter activity | cytoplasm | drug transmembrane transport | drug transmembrane transporter activity | drug transport | integral component of membrane | integral component of plasma membrane | ion transmembrane transport | ion transport | membrane | oligopeptide transport |…	OATP (1) / MFS_1 (1)	Organic Anion Transporter Polypeptide (OATP) family (1) / Major Facilitator Superfamily (1)	dd_Smed_v4_3499_0_1	PFAM: OATP, MFS_1,	solute carrier organic anion transporter family member 1B3 isoform 2 [Homo sapiens]	NP_001336849.1	SLCO1B3	4.36e-48	solute carrier organic anion transporter family member 1A6 isoform X1 [Mus musculus]	1.04e-46	organic anion transporting polypeptide 30B, isoform D [Drosophila melanogaster]	1.09e-39
3.68967e-102	3.56446	0.408	0.175	1.0347e-97	FALSE	dd-Smed-v6-3687-0	dd-Smed-v6-3687-0-1	MAPK cascade | T cell differentiation | calcium-dependent protein binding | calmodulin binding | cell surface receptor signaling pathway | inositol phosphate biosynthetic process | inositol-1,4,5-trisphosphate 3-kinase activity | kinase activity | phosphorylation | positive regulation of Ras protein signal transduction | positive regulation of alpha-beta T cell differentiation | positive thymic T…	IPK (1)	Inositol polyphosphate kinase (1)	dd_Smed_v4_3687_0_1	Human: inositol-trisphosphate 3-kinase B (ITPKB)	inositol-trisphosphate 3-kinase B isoform 1 [Homo sapiens]	NP_002212.3	ITPKB	3.48e-94	inositol-trisphosphate 3-kinase B isoform X3 [Mus musculus]	2.98e-99	inositol 1,4,5-triphosphate kinase 2, isoform H [Drosophila melanogaster]	7.18e-111
5.40356e-102	2.17716	0.322	0.105	1.51532e-97	TRUE	dd-Smed-v6-12571-0	dd-Smed-v6-12571-0-1	ATP binding | Wnt signaling pathway | actin cytoskeleton reorganization | axis elongation | canonical Wnt signaling pathway | cell adhesion | cell junction | cell migration | cell-cell junction | cellular response to retinoic acid | cochlea morphogenesis | convergent extension | establishment of epithelial cell apical/basal polarity | establishment of planar polarity | integral component of membr…	PK_Tyr_Ser-Thr (1) / Pkinase (1) / DDR1-2_DS-like (1) / F5_F8_type_C (1) / Peptidase_M56 (1)	Protein tyrosine and serine (1) / Protein kinase domain (1) / Discoidin domain-containing receptor 1 (1) / F5 (1) / BlaR1 peptidase M56 (1)	dd_Smed_v4_12571_0_1	PFAM: Pkinase_Tyr, Pkinase, F5_F8_type_C,	inactive tyrosine-protein kinase 7 isoform c precursor [Homo sapiens]	NP_690620.1	PTK7	5.9e-35	inactive tyrosine-protein kinase 7 isoform X4 [Mus musculus]	8.05e-34	discoidin domain receptor, isoform F [Drosophila melanogaster]	4.02e-36
1.05981e-101	0.707688	0.248	0.064	2.97203e-97	FALSE	dd-Smed-v6-48-0	dd-Smed-v6-48-0-1		Peptidase_C1 (1) / Inhibitor_I29 (1) / Peptidase_C1_2 (1)	Papain family cysteine protease (1) / Cathepsin propeptide inhibitor domain (I29) (1) / Peptidase C1-like family (1)	dd_Smed_v4_48_0_1	Smed: unknown	procathepsin L isoform 1 preproprotein [Homo sapiens]	NP_666023.1	CTSL	4.3e-112	cathepsin L1 isoform X1 [Mus musculus]	8.24e-111	cysteine proteinase-1, isoform A [Drosophila melanogaster]	5.96e-110
4.1361e-101	3.80202	0.043	0.003	1.15989e-96	FALSE	dd-Smed-v6-5789-0	dd-Smed-v6-5789-0-1
4.80489e-101	2.91847	0.075	0.008	1.34743e-96	FALSE	dd-Smed-v6-23935-0	dd-Smed-v6-23935-0-1	GTP binding | GTPase activity | membrane | small GTPase mediated signal transduction |	Ras (1) / Roc (1) / Arf (1) / GTP_EFTU (1) / MMR_HSR1 (1)	Ras family (1) / Ras of Complex (1) / ADP-ribosylation factor family (1) / Elongation factor Tu GTP binding domain (1) / 50S ribosome-binding GTPase (1)	dd_Smed_v4_23935_0_1	Human: RASD family, member 2 (RASD2)	GTP-binding protein Rhes isoform X2 [Homo sapiens]	XP_016884191.1	RASD2	2.72e-22	GTP-binding protein Rhes [Mus musculus]	2.82e-22	uncharacterized protein Dmel_CG30158 [Drosophila melanogaster]	6.25e-35
2.01801e-100	2.67053	0.233	0.062	5.65911e-96	FALSE	dd-Smed-v6-3190-0	dd-Smed-v6-3190-0-1	L-ascorbic acid metabolic process | carbohydrate metabolic process | glucose transmembrane transporter activity | glucose transport | hexose transport | integral component of membrane | plasma membrane | small molecule metabolic process | transmembrane transport | vitamin metabolic process | water-soluble vitamin metabolic process	Sugar_tr (1) / MFS_1 (1)	Sugar (and other) transporter (1) / Major Facilitator Superfamily (1)	dd_Smed_v4_3190_0_1	Human: solute carrier family 2 (facilitated glucose transporter), member 3 (SLC2A3)	solute carrier family 2, facilitated glucose transporter member 3 [Homo sapiens]	NP_008862.1	SLC2A3	2.33e-82	solute carrier family 2, facilitated glucose transporter member 4 isoform 1 [Mus musculus]	2.02e-81	glucose transporter 1, isoform D [Drosophila melanogaster]	7.92e-81
8.60986e-100	2.68167	0.205	0.048	2.41446e-95	FALSE	dd-Smed-v6-2408-0	dd-Smed-v6-2408-0-1	6,7-dihydropteridine reductase activity | L-phenylalanine catabolic process | NADH binding | NADPH binding | cellular amino acid metabolic process | cellular nitrogen compound metabolic process | cellular response to drug | cytoplasm | cytosol | dihydrobiopterin metabolic process | electron carrier activity | liver development | metabolic process | mitochondrion | neuron projection | nucleotide b…	adh_short (1) / adh_short_C2 (1)	short chain dehydrogenase (1) / Enoyl-(Acyl carrier protein) reductase (1)	dd_Smed_v4_2408_0_1	Human: quinoid dihydropteridine reductase (QDPR)	dihydropteridine reductase isoform 1 [Homo sapiens]	NP_000311.2	QDPR	1.76e-66	dihydropteridine reductase [Mus musculus]	3.2e-65	dihydropteridine reductase, isoform A [Drosophila melanogaster]	3.16e-68
1.12501e-99	2.98492	0.05	0.004	3.15488e-95	FALSE	dd-Smed-v6-5481-0	dd-Smed-v6-5481-0-1		Pkinase (1) / PK_Tyr_Ser-Thr (1) / WH_GDS1 (1)	Protein kinase domain (1) / Protein tyrosine and serine (1) / GDS1 winged helix domain (1)	dd_Smed_v4_5481_0_1	Human: p21 protein (Cdc42/Rac)-activated kinase 6 (PAK6)	serine/threonine-protein kinase 3 isoform X7 [Homo sapiens]	XP_024303006.1	STK3	2.52e-07	serine/threonine-protein kinase PAK 6 isoform X1 [Mus musculus]	3.66e-07	hippo, isoform A [Drosophila melanogaster]	7.3e-07
6.08173e-99	2.56925	0.308	0.1	1.7055e-94	FALSE	dd-Smed-v6-4713-0	dd-Smed-v6-4713-0-1	cytoplasm | cytosol | molecular_function | nucleolus | nucleus | plasma membrane | regulation of neuron death	RH1 (1) / RILP (1) / Bap31_Bap29_C (1) / Lact-deh-memb (1)	RILP homology 1 domain (1) / Rab interacting lysosomal protein (1) / Bap31 (1) / D-lactate dehydrogenase (1)	dd_Smed_v4_4713_0_1	Human: Rab interacting lysosomal protein-like 1 (RILPL1)	RILP-like protein 1 isoform 1 [Homo sapiens]	NP_847884.2	RILPL1	1.73e-43	RILP-like protein 1 [Mus musculus]	1.19e-46	Rab interacting lysosomal protein like, isoform A [Drosophila melanogaster]	4.71e-40
1.07167e-98	4.81857	0.016	0	3.00529e-94	FALSE	dd-Smed-v6-10351-0	dd-Smed-v6-10351-0-1		DUF7498 (1)	Domain of unknown function (DUF7498) (1)
1.36307e-98	3.1036	0.075	0.008	3.82246e-94	FALSE	dd-Smed-v6-28639-0	dd-Smed-v6-28639-0-1		PDZ (1) / PDZ_2 (1) / PDZ_6 (1)	PDZ domain (3)	dd_Smed_v4_28639_0_1	PFAM: PDZ,
1.58985e-98	1.78239	0.205	0.048	4.45842e-94	TRUE	dd-Smed-v6-13961-0	dd-Smed-v6-13961-0-1	calcium ion binding | calcium-dependent cell-cell adhesion via plasma membrane cell adhesion molecules | cell adhesion | cell-cell junction | cell-cell signaling | homophilic cell adhesion via plasma membrane adhesion molecules | integral component of membrane | integral component of plasma membrane | membrane | nervous system development | plasma membrane | protein binding	Cadherin (1) / Cadherin_CELSR2_9th (1) / Orf78 (1)	Cadherin domain (1) / CELSR2-like (1) / Orf78 (ac78) (1)	dd_Smed_v4_13961_0_1	Human: protocadherin 1 (PCDH1)	protocadherin-1 isoform 1 precursor [Homo sapiens]	NP_002578.2	PCDH1	6.47e-56	protocadherin-1 precursor [Mus musculus]	7.18e-56	dachsous, isoform A [Drosophila melanogaster]	7.08e-44
1.01391e-97	2.39985	0.1	0.014	2.84331e-93	TRUE	dd-Smed-v6-19671-0	dd-Smed-v6-19671-0-1	G-protein coupled receptor activity | G-protein coupled receptor signaling pathway | integral component of membrane | neuropeptide receptor activity	7tm_1 (1) / 7TM_GPCR_Srsx (1) / 7TM_GPCR_Srw (1) / 7TM_GPCR_Srx (1)	7 transmembrane receptor (rhodopsin family) (1) / Serpentine type 7TM GPCR chemoreceptor Srsx (1) / Serpentine type 7TM GPCR chemoreceptor Srw (1) / Serpentine type 7TM GPCR chemoreceptor Srx (1)	dd_Smed_v4_19671_0_1	PFAM: 7tm_1, 7TM_GPCR_Srsx, 7TM_GPCR_Srw, 7TM_GPCR_Srx,	thyrotropin-releasing hormone receptor [Homo sapiens]	NP_003292.1	TRHR	0.000354	thyrotropin-releasing hormone receptor isoform X1 [Mus musculus]	0.005	CNMamide receptor [Drosophila melanogaster]	2.57e-08
2.0195e-97	2.00335	0.161	0.032	5.66328e-93	FALSE	dd-Smed-v6-13962-0	dd-Smed-v6-13962-0-1	G-protein coupled acetylcholine receptor activity | G-protein coupled acetylcholine receptor signaling pathway | G-protein coupled receptor activity | G-protein coupled receptor signaling pathway | asymmetric synapse | axon terminus | cell junction | dendrite | drug binding | integral component of membrane | membrane | neuromuscular synaptic transmission | plasma membrane | positive regulation of…	7tm_1 (1) / 7TM_GPCR_Srsx (1) / 7TM_GPCR_Srx (1) / 7TM_GPCR_Srbc (1)	7 transmembrane receptor (rhodopsin family) (1) / Serpentine type 7TM GPCR chemoreceptor Srsx (1) / Serpentine type 7TM GPCR chemoreceptor Srx (1) / Serpentine type 7TM GPCR chemoreceptor Srbc (1)	dd_Smed_v4_13962_0_1	Human: cholinergic receptor, muscarinic 1 (CHRM1)	muscarinic acetylcholine receptor M1 isoform X1 [Homo sapiens]	XP_011543044.1	CHRM1	8.15e-40	muscarinic acetylcholine receptor M1 [Mus musculus]	6.16e-40	muscarinic acetylcholine Receptor, B-type, isoform B [Drosophila melanogaster]	2.07e-77
3.29548e-97	2.23996	0.174	0.037	9.24151e-93	TRUE	dd-Smed-v6-13570-0	dd-Smed-v6-13570-0-1	calcium ion binding | homophilic cell adhesion via plasma membrane adhesion molecules | integral component of membrane | plasma membrane | protein binding	Cadherin (1) / Cadherin_FAT4_N (1) / Cadherin_CELSR2_9th (1) / Cadherin_2 (1)	Cadherin domain (1) / FAT4-like (1) / CELSR2-like (1) / Cadherin-like (1)	dd_Smed_v4_13570_0_1	Human: FAT atypical cadherin 4 (FAT4)	protocadherin Fat 4 isoform 3 precursor [Homo sapiens]	NP_078858.4	FAT4	7.14e-58	protocadherin-1 precursor [Mus musculus]	4.73e-55	fat [Drosophila melanogaster]	4.2e-42
4.63934e-97	1.6864	0.171	0.035	1.30101e-92	FALSE	dd-Smed-v6-7807-0	dd-Smed-v6-7807-0-1	calcium ion binding | homophilic cell adhesion via plasma membrane adhesion molecules | integral component of plasma membrane | negative regulation of phosphatase activity | plasma membrane	Cadherin (1) / Cadherin_FAT4_N (1) / Cadherin_2 (1) / Cadherin_4 (1) / DUF6304 (1)	Cadherin domain (1) / FAT4-like (1) / Cadherin-like (1) / Bacterial cadherin-like domain (1) / Family of unknown function (DUF6304) (1)	dd_Smed_v4_7807_0_1	Human: protocadherin 11 X-linked (PCDH11X)f	protocadherin-11 X-linked isoform f precursor [Homo sapiens]	NP_001161833.1	PCDH11X	2.28e-63	protocadherin-11 X-linked isoform X6 [Mus musculus]	1.49e-61	dachsous, isoform A [Drosophila melanogaster]	1.89e-54
5.58187e-97	2.63093	0.085	0.01	1.56532e-92	TRUE	dd-Smed-v6-21207-0	dd-Smed-v6-21207-0-1	calcium ion binding | forebrain development | homophilic cell adhesion via plasma membrane adhesion molecules | integral component of membrane | plasma membrane	Cadherin (1) / Cadherin_FAT4_N (1) / Cadherin_2 (1) / RET_CLD1 (1) / Cadherin_CELSR2_9th (1)	Cadherin domain (1) / FAT4-like (1) / Cadherin-like (1) / RET Cadherin like domain 1 (1) / CELSR2-like (1)	dd_Smed_v4_21207_0_1	Human: protocadherin 9 (PCDH9)	protocadherin-9 isoform X4 [Homo sapiens]	XP_016876110.1	PCDH9	1.14e-80	protocadherin-9 isoform X2 [Mus musculus]	3.22e-80	dachsous, isoform A [Drosophila melanogaster]	1.2e-59
1.10607e-96	3.94713	0.053	0.004	3.10176e-92	FALSE	dd-Smed-v6-3252-0	dd-Smed-v6-3252-0-1	integral component of membrane | plasma membrane | symporter activity	MFS_1 (1)	Major Facilitator Superfamily (1)	dd_Smed_v4_3252_0_1	Human: solute carrier family 16, member 12 (monocarboxylic acid transporter 12) (SLC16A12)	monocarboxylate transporter 12 isoform X2 [Homo sapiens]	XP_024303762.1	SLC16A12	1.11e-08	monocarboxylate transporter 5 isoform X1 [Mus musculus]	8.28e-07	silnoon [Drosophila melanogaster]	4.78e-06
1.01918e-95	1.05261	0.421	0.157	2.85809e-91	TRUE	dd-Smed-v6-12771-0	dd-Smed-v6-12771-0-1	cell adhesion | dephosphorylation | endosome | excitatory synapse | growth cone | heparin binding | homophilic cell adhesion via plasma membrane adhesion molecules | hydrolase activity | insulin receptor binding | integral component of membrane | intracellular membrane-bounded organelle | membrane | negative regulation of cell projection organization | negative regulation of cell proliferation | …			dd_Smed_v4_12771_0_1	Human: protein tyrosine phosphatase, receptor type, D (PTPRD)	receptor-type tyrosine-protein phosphatase delta isoform X12 [Homo sapiens]	XP_016870460.1	PTPRD	7.56e-109	receptor-type tyrosine-protein phosphatase delta isoform X24 [Mus musculus]	3.02e-109	Leukocyte-antigen-related-like, isoform A [Drosophila melanogaster]	1.65e-91
1.36266e-95	3.91356	0.09	0.011	3.82131e-91	FALSE	dd-Smed-v6-9254-0	dd-Smed-v6-9254-0-1		CADH_Y-type_LIR (1) / EGF (1) / Laminin_G_2 (1) / Laminin_G_1 (1) / hEGF (1) / EGF_TEN (1) / TMEM154 (1)	Cadherin (1) / EGF-like domain (1) / Laminin G domain (2) / Human growth factor-like EGF (1) / Teneurin EGF domain (1) / TMEM154 protein family (1)	dd_Smed_v4_9254_0_1	Human: cadherin, EGF LAG seven-pass G-type receptor 1 (CELSR1)	cadherin EGF LAG seven-pass G-type receptor 1 isoform X4 [Homo sapiens]	XP_011528857.1	CELSR1	7.7e-12	protocadherin Fat 3 isoform X6 [Mus musculus]	2.64e-11	Cadherin-N2, isoform D [Drosophila melanogaster]	2.63e-14
2.17187e-95	2.91265	0.107	0.016	6.09059e-91	TRUE	dd-Smed-v6-18843-0	dd-Smed-v6-18843-0-1	biological_process | cellular_component | molecular_function	CUB (1)	CUB domain (1)	dd_Smed_v4_18843_0_1	Human: cubilin (intrinsic factor-cobalamin receptor) (CUBN)	cubilin isoform X4 [Homo sapiens]	XP_011518013.1	CUBN	5.76e-19	cubilin precursor [Mus musculus]	5.59e-23	uncharacterized protein Dmel_CG42613, isoform G [Drosophila melanogaster]	1.83e-86
2.61911e-94	3.26408	0.114	0.018	7.34478e-90	FALSE	dd-Smed-v6-17717-0	dd-Smed-v6-17717-0-1		PTEN_C2 (1) / SH2 (1) / SH2_2 (1)	C2 domain of PTEN tumour-suppressor protein (1) / SH2 domain (2)	dd_Smed_v4_17717_0_1	Human: tensin like C1 domain containing phosphatase (tensin 2) (TENC1)	tensin-2 isoform 2 [Homo sapiens]	NP_736610.2	TNS2	1.45e-11	tensin-2 isoform 2 [Mus musculus]	1.24e-11	blistery, isoform A [Drosophila melanogaster]	1.84e-10
4.35884e-94	4.29709	0.067	0.007	1.22235e-89	FALSE	dd-Smed-v6-12162-0	dd-Smed-v6-12162-0-1
2.18795e-93	1.95494	0.156	0.031	6.13568e-89	FALSE	dd-Smed-v6-1106-0	dd-Smed-v6-1106-0-1	D-aspartate import | L-amino acid transport | L-glutamate import | L-glutamate transmembrane transporter activity | L-glutamate transport | adult behavior | amino acid transmembrane transport | axolemma | axon | cellular response to extracellular stimulus | dendritic shaft | dendritic spine | dicarboxylic acid transport | glutamate:sodium symporter activity | high-affinity glutamate transmembrane…	SDF (1)	Sodium (1)	dd_Smed_v4_1106_0_1	Human: solute carrier family 1 (glial high affinity glutamate transporter), member 2 (SLC1A2)	excitatory amino acid transporter 2 isoform X2 [Homo sapiens]	XP_005253124.1	SLC1A2	2.25e-170	excitatory amino acid transporter 2 isoform 4 [Mus musculus]	7.72e-179	excitatory amino acid transporter 1, isoform C [Drosophila melanogaster]	3.8e-114
6.12315e-93	2.54765	0.116	0.019	1.71712e-88	FALSE	dd-Smed-v6-17732-0	dd-Smed-v6-17732-0-1	G-protein coupled receptor signaling pathway | GTPase activator activity | cytoplasm | cytosol | inactivation of MAPK activity | membrane | negative regulation of signal transduction | nucleus | plasma membrane | positive regulation of GTPase activity | regulation of G-protein coupled receptor protein signaling pathway | signal transduction | termination of G-protein coupled receptor signaling pa…	PDZ (1) / C2 (1) / PDZ_6 (1) / PDZ_2 (1)	PDZ domain (3) / C2 domain (1)	dd_Smed_v4_17732_0_1	PFAM: PDZ, C2,	regulator of G-protein signaling 3 isoform 12 [Homo sapiens]	NP_652759.4	RGS3	3.14e-25	regulator of G-protein signaling 3 isoform X5 [Mus musculus]	2.97e-26	protein C kinase 53E, isoform D [Drosophila melanogaster]	1.87e-08
4.11898e-92	2.71969	0.152	0.031	1.15508e-87	FALSE	dd-Smed-v6-6898-0	dd-Smed-v6-6898-0-1	A band | ATPase binding | M band | P-P-bond-hydrolysis-driven protein transmembrane transporter activity | SA node cell action potential | SA node cell to atrial cardiac muscle cell communication | T-tubule | T-tubule organization | Z disc | apical plasma membrane | atrial cardiac muscle cell action potential | atrial cardiac muscle cell to AV node cell communication | atrial septum development |…	Ank_2 (1) / Ank (1) / Ank_4 (1) / Ank_3 (1) / Ank_5 (1) / Pkinase (1) / PK_Tyr_Ser-Thr (1) / Ank_KRIT1 (1) / ANK_LRRK2 (1)	Ankyrin repeats (3 copies) (1) / Ankyrin repeat (2) / Ankyrin repeats (many copies) (2) / Protein kinase domain (1) / Protein tyrosine and serine (1) / KRIT1 ankyrin-repeats domain (1) / LRRK2 ANK repeat (1)	dd_Smed_v4_6898_0_1	Human: ankyrin 3, node of Ranvier (ankyrin G) (ANK3)	ankyrin-2 isoform 58 [Homo sapiens]	NP_001373080.1	ANK2	4.76e-79	ankyrin-2 isoform X48 [Mus musculus]	8.48e-74	ankyrin 2, isoform N [Drosophila melanogaster]	3.97e-75
9.26311e-92	3.31773	0.118	0.019	2.59765e-87	FALSE	dd-Smed-v6-45970-0	dd-Smed-v6-45970-0-1
1.08746e-91	0.673844	1	1	3.04957e-87	FALSE	dd-Smed-v6-4-1	dd-Smed-v6-4-1-1				dd_Smed_v4_4_1_1	Smed: 28S ribosomal RNA gene, partial sequence
7.99468e-91	4.56598	0.105	0.016	2.24195e-86	FALSE	dd-Smed-v6-10484-0	dd-Smed-v6-10484-0-1	RNA binding | cell migration | cytoplasm | epithelial cell migration | metal ion binding | molecular_function | negative regulation of translation | perinuclear region of cytoplasm | protein binding | regulation of translation | translation repressor activity | zinc ion binding	zf-nanos (1)	Nanos RNA binding domain (1)	dd_Smed_v4_10484_0_1	Smed: nanos-like protein	nanos homolog 1 [Homo sapiens]	NP_955631.1	NANOS1	3.74e-20	nanos homolog 1 [Mus musculus]	1.07e-20	nanos, isoform A [Drosophila melanogaster]	3.02e-16
8.08728e-91	1.95666	0.151	0.03	2.26792e-86	FALSE	dd-Smed-v6-32-0	dd-Smed-v6-32-0-1				dd_Smed_v4_32_0_1	PFAM: PLAC8,
1.71654e-90	3.11549	0.101	0.015	4.8137e-86	FALSE	dd-Smed-v6-7586-0	dd-Smed-v6-7586-0-1	cAMP-dependent protein kinase inhibitor activity | cytoplasm | nucleus | pseudohyphal growth | response to heat | response to stress | signal transduction	cNMP_binding (1)	Cyclic nucleotide-binding domain (1)	dd_Smed_v4_7586_0_1	PFAM: cNMP_binding,	cGMP-dependent protein kinase 2 isoform X4 [Homo sapiens]	XP_016863907.1	PRKG2	2.23e-06	cyclic nucleotide-binding domain-containing protein 2 isoform 2 [Mus musculus]	4.4e-07	protein kinase, cAMP-dependent, regulatory subunit type 2, isoform E [Drosophila melanogaster]	1.59e-08
2.38343e-90	3.20577	0.146	0.029	6.68385e-86	FALSE	dd-Smed-v6-2210-0	dd-Smed-v6-2210-0-1	ATP metabolic process | body morphogenesis | embryo development ending in birth or egg hatching | growth | integral component of membrane | locomotion | membrane | nematode larval development | oogenesis | plasma membrane | positive regulation of growth rate | positive regulation of multicellular organism growth | potassium ion transport | receptor-mediated endocytosis | reproduction | sodium ion…	Na_K-ATPase (1)	Sodium (1)	dd_Smed_v4_2210_0_1	Human: ATPase, Na+/K+ transporting, beta 1 polypeptide (ATP1B1)	sodium/potassium-transporting ATPase subunit beta-1 [Homo sapiens]	NP_001668.1	ATP1B1	2.68e-17	sodium/potassium-transporting ATPase subunit beta-1 [Mus musculus]	1.23e-17	nervana 3, isoform D [Drosophila melanogaster]	1.79e-27
3.03334e-90	2.53545	0.386	0.162	8.50638e-86	FALSE	dd-Smed-v6-12579-0	dd-Smed-v6-12579-0-1	ATP binding | cytoplasm | diacylglycerol kinase activity | enzyme inhibitor activity | intracellular | intracellular signal transduction | kinase activity | lamellipodium | lipid kinase activity | lipid phosphorylation | membrane | metal ion binding | mitotic G1 DNA damage checkpoint | negative regulation of Ras protein signal transduction | negative regulation of catalytic activity | negative re…	DAGK_acc (1) / DAGK_cat (1) / C1_1 (1) / Ank_4 (1) / Ank (1) / Ank_2 (1) / DGKI (1) / Ank_3 (1) / Ank_5 (1)	Diacylglycerol kinase accessory domain (1) / Diacylglycerol kinase catalytic domain (1) / Phorbol esters (1) / Ankyrin repeats (many copies) (2) / Ankyrin repeat (2) / Ankyrin repeats (3 copies) (1) / Diacylglycerol kinase iota-like domain (1)	dd_Smed_v4_12579_0_1	Human: diacylglycerol kinase, iota (DGKI)	diacylglycerol kinase iota isoform 2 [Homo sapiens]	NP_001308637.1	DGKI	0	diacylglycerol kinase iota isoform X16 [Mus musculus]	0	retinal degeneration A, isoform C [Drosophila melanogaster]	0
3.64128e-90	3.33544	0.059	0.005	1.02112e-85	FALSE	dd-Smed-v6-16813-0	dd-Smed-v6-16813-0-1	CD4 receptor binding | Golgi apparatus | SH3 domain binding | acute-phase response | apoptotic process | calcium ion binding | cytosol | defense response to virus | enzyme binding | epidermal growth factor receptor binding | extracellular matrix | immune response | integral component of membrane | integral component of plasma membrane | intrinsic apoptotic signaling pathway | membrane | membrane …	Scramblase (1)	Scramblase (1)	dd_Smed_v4_16813_0_1	Human: phospholipid scramblase 1 (PLSCR1)	phospholipid scramblase 1 isoform 2 [Homo sapiens]	NP_001350801.1	PLSCR1	1.14e-78	phospholipid scramblase 1 isoform X1 [Mus musculus]	1.09e-71	scramblase 1, isoform B [Drosophila melanogaster]	3.89e-67
6.15283e-90	2.7107	0.12	0.02	1.72544e-85	FALSE	dd-Smed-v6-1726-0	dd-Smed-v6-1726-0-1	apoptotic process | cell proliferation | ceramidase activity | ceramide catabolic process | ceramide metabolic process | cytoplasm | extracellular region | glycosphingolipid metabolic process | hatching behavior | hydrolase activity | integral component of membrane | lipid metabolic process | membrane | metabolic process | mitochondrion | phospholipid metabolic process | photoreceptor cell mainte…	Ceramidase_alk (1) / Ceramidse_alk_C (1)	Neutral (2)	dd_Smed_v4_1726_0_1	Human: N-acylsphingosine amidohydrolase (non-lysosomal ceramidase) 2 (ASAH2)	neutral ceramidase isoform a [Homo sapiens]	NP_063946.2	ASAH2	0	neutral ceramidase [Mus musculus]	0	ceramidase, isoform E [Drosophila melanogaster]	0
1.61606e-89	2.36838	0.234	0.067	4.53192e-85	FALSE	dd-Smed-v6-4660-0	dd-Smed-v6-4660-0-1
1.87555e-89	2.98375	0.112	0.018	5.25959e-85	TRUE	dd-Smed-v6-7962-0	dd-Smed-v6-7962-0-1		CD20 (1)	CD20-like family (1)	dd_Smed_v4_7962_0_1	PFAM: CD20,
2.07388e-89	6.01334	0.012	0	5.81579e-85	FALSE	dd-Smed-v6-46408-0	dd-Smed-v6-46408-0-1
4.6239e-89	2.96779	0.111	0.018	1.29668e-84	TRUE	dd-Smed-v6-1650-0	dd-Smed-v6-1650-0-1	biological_process | integral component of membrane | membrane | molecular_function	Tetraspanin (1)	Tetraspanin family (1)	dd_Smed_v4_1650_0_1	Human: tetraspanin 7 (TSPAN7)	tetraspanin-7 [Homo sapiens]	NP_004606.2	TSPAN7	1.21e-21	tetraspanin-17 [Mus musculus]	8.03e-22	tetraspanin 96F, isoform A [Drosophila melanogaster]	3.31e-23
4.67856e-89	3.57416	0.047	0.004	1.31201e-84	FALSE	dd-Smed-v6-20255-0	dd-Smed-v6-20255-0-1
8.69749e-89	1.96688	0.143	0.028	2.43904e-84	TRUE	dd-Smed-v6-20043-0	dd-Smed-v6-20043-0-1	G-protein coupled acetylcholine receptor activity | G-protein coupled receptor signaling pathway | acetylcholine binding | asymmetric synapse | axon terminus | basolateral plasma membrane | cell junction | cell proliferation | cellular protein modification process | dendrite | digestion | drug binding | energy reserve metabolic process | integral component of plasma membrane | nervous system deve…	7tm_1 (1) / 7TM_GPCR_Srsx (1) / 7tm_4 (1) / 7TM_GPCR_Srx (1)	7 transmembrane receptor (rhodopsin family) (1) / Serpentine type 7TM GPCR chemoreceptor Srsx (1) / Olfactory receptor (1) / Serpentine type 7TM GPCR chemoreceptor Srx (1)	dd_Smed_v4_20043_0_1	Human: cholinergic receptor, muscarinic 3 (CHRM3)	muscarinic acetylcholine receptor M3 isoform X1 [Homo sapiens]	XP_016855652.1	CHRM3	9.6e-70	muscarinic acetylcholine receptor M3 isoform X1 [Mus musculus]	6.37e-48	muscarinic acetylcholine Receptor, A-type, isoform B [Drosophila melanogaster]	7.79e-52
1.32075e-88	3.89626	0.054	0.005	3.70377e-84	FALSE	dd-Smed-v6-6321-0	dd-Smed-v6-6321-0-1	axoneme part | cell differentiation | cellular response to DNA damage stimulus | cellular response to stress | cytoplasm | intracellular membrane-bounded organelle | membrane | mitochondrial outer membrane | mitochondrial protein catabolic process | mitochondrion | mitophagy by induced vacuole formation | molecular_function | multicellular organismal development | protein binding | spermatogenesis	MIEAP (1)	Mitochondria-eating protein (1)	dd_Smed_v4_6321_0_1	Human: spermatogenesis associated 18 (SPATA18)	mitochondria-eating protein isoform 1 [Homo sapiens]	NP_660306.1	SPATA18	1.6e-60	mitochondria-eating protein [Mus musculus]	5.98e-55
2.00867e-88	2.28473	0.317	0.114	5.63292e-84	FALSE	dd-Smed-v6-12946-0	dd-Smed-v6-12946-0-1	G-protein coupled receptor signaling pathway | cellular_component | molecular_function | neurotransmitter secretion | synaptic vesicle | synaptic vesicle priming	C2 (1) / PI3K_C2 (1)	C2 domain (1) / Phosphoinositide 3-kinase C2 (1)	dd_Smed_v4_12946_0_1	Human: BAI1-associated protein 3 (BAIAP3)	BAI1-associated protein 3 isoform 3 [Homo sapiens]	NP_001186026.1	BAIAP3	4.88e-130	BAI1-associated protein 3 isoform X1 [Mus musculus]	2.86e-132	unc-13-4A, isoform B [Drosophila melanogaster]	1.04e-169
4.39377e-88	3.31137	0.437	0.211	1.23214e-83	FALSE	dd-Smed-v6-3755-0	dd-Smed-v6-3755-0-1	G-protein beta/gamma-subunit complex binding | G-protein coupled receptor binding | G-protein coupled receptor signaling pathway | GTP binding | GTPase activator activity | GTPase activity | action potential | activation of phospholipase C activity | adenylate cyclase-activating G-protein coupled receptor signaling pathway | axon midline choice point recognition | behavior | blood coagulation | c…	G-alpha (1) / Arf (1) / Gtr1_RagA (1) / AAA_14 (1)	G-protein alpha subunit (1) / ADP-ribosylation factor family (1) / Gtr1 (1) / AAA domain (1)	dd_Smed_v4_3755_0_1	Human: guanine nucleotide binding protein (G protein), q polypeptide (GNAQ)	guanine nucleotide-binding protein G(q) subunit alpha [Homo sapiens]	NP_002063.2	GNAQ	0	guanine nucleotide-binding protein G(q) subunit alpha [Mus musculus]	0	G protein alpha q subunit, isoform K [Drosophila melanogaster]	0
8.01256e-88	5.91035	0.02	0.001	2.24696e-83	FALSE	dd-Smed-v6-40463-0	dd-Smed-v6-40463-0-1	A-type (transient outward) potassium channel activity | membrane | potassium ion transmembrane transport	Ion_trans_2 (1) / Ion_trans (1)	Ion channel (1) / Ion transport protein (1)	dd_Smed_v4_40463_0_1	Human: potassium channel, subfamily K, member 18 (KCNK18)	potassium channel subfamily K member 18 [Homo sapiens]	NP_862823.1	KCNK18	2.65e-17	potassium channel subfamily K member 18 [Mus musculus]	8.25e-16	sandman [Drosophila melanogaster]	1.21e-22
1.20283e-87	2.39266	0.28	0.091	3.37311e-83	FALSE	dd-Smed-v6-3627-0	dd-Smed-v6-3627-0-1		Exo_endo_phos2 (1) / SKICH (1)	Endonuclease (1) / SKICH domain (1)	dd_Smed_v4_3627_0_1	Human: inositol polyphosphate-5-phosphatase K (INPP5K)	inositol polyphosphate 5-phosphatase K isoform 1 [Homo sapiens]	NP_057616.2	INPP5K	1.65e-53	phosphatidylinositol 4,5-bisphosphate 5-phosphatase A isoform X2 [Mus musculus]	6.58e-53	uncharacterized protein Dmel_CG9784, isoform C [Drosophila melanogaster]	5.29e-45
1.37217e-87	4.78596	0.023	0.001	3.84799e-83	FALSE	dd-Smed-v6-96773-0	dd-Smed-v6-96773-0-1
1.83696e-87	3.32963	0.101	0.016	5.15138e-83	TRUE	dd-Smed-v6-16037-0	dd-Smed-v6-16037-0-1	1-(4-iodo-2,5-dimethoxyphenyl)propan-2-amine binding | ERK1 and ERK2 cascade | G-protein coupled receptor activity | G-protein coupled receptor signaling pathway | behavioral response to nicotine | cGMP biosynthetic process | cell surface | drug binding | external side of plasma membrane | feeding behavior | inositol phosphate-mediated signaling | integral component of membrane | membrane | negat…	7tm_1 (1) / Orf78 (1)	7 transmembrane receptor (rhodopsin family) (1) / Orf78 (ac78) (1)	dd_Smed_v4_16037_0_1	Human: dopamine receptor D3 (DRD3)a	D(3) dopamine receptor isoform X1 [Homo sapiens]	XP_016861318.1	DRD3	6.5e-38	D(3) dopamine receptor [Mus musculus]	7.46e-38	dopamine 2-like receptor, isoform J [Drosophila melanogaster]	9.86e-40
1.84057e-87	3.77102	0.066	0.007	5.16152e-83	FALSE	dd-Smed-v6-985-0	dd-Smed-v6-985-0-1		Usp (1)	Universal stress protein family (1)	dd_Smed_v4_985_0_1	PFAM: Usp,
2.0398e-87	2.43781	0.241	0.071	5.72021e-83	FALSE	dd-Smed-v6-7243-0	dd-Smed-v6-7243-0-1	calcium ion binding | calcium-dependent phospholipid binding | cell junction | cytoplasmic vesicle | integral component of membrane | integral component of plasma membrane | membrane | metal ion binding | neurotransmitter secretion | plasma membrane | protein binding | regulation of neurotransmitter secretion | regulation of synaptic plasticity | synapse | synapse part | synaptic vesicle | synapt…	C2 (1)	C2 domain (1)	dd_Smed_v4_7243_0_1	Human: synaptotagmin XI (SYT11)	synaptotagmin-11 [Homo sapiens]	NP_689493.3	SYT11	2.68e-81	synaptotagmin-11 isoform X1 [Mus musculus]	1.34e-81	synaptotagmin 4 [Drosophila melanogaster]	1.08e-96
3.54199e-87	2.75403	0.098	0.015	9.93279e-83	FALSE	dd-Smed-v6-13538-0	dd-Smed-v6-13538-0-1	activation of phospholipase C activity | blood coagulation | calcineurin complex | calcium channel activity | calcium ion transmembrane transport | calcium ion transmembrane transporter activity | calcium ion transport | cytoplasm | dendrite | endoplasmic reticulum | endoplasmic reticulum calcium ion homeostasis | endoplasmic reticulum membrane | energy reserve metabolic process | epidermal growt…	Ins145_P3_rec (1) / RIH_assoc (1) / RYDR_ITPR (1) / MIR (1) / Ion_trans (1)	Inositol 1 (1) / RyR and IP3R Homology associated (1) / RIH domain (1) / MIR domain (1) / Ion transport protein (1)	dd_Smed_v4_13538_0_1	Human: inositol 1,4,5-trisphosphate receptor, type 1 (ITPR1)	inositol 1,4,5-trisphosphate receptor type 1 isoform 2 [Homo sapiens]	NP_002213.5	ITPR1	4e-28	inositol 1,4,5-trisphosphate receptor type 3 isoform X1 [Mus musculus]	1.63e-28	ryanodine receptor, isoform D [Drosophila melanogaster]	6.94e-14
1.22276e-86	2.07839	0.046	0.003	3.42898e-82	FALSE	dd-Smed-v6-20034-0	dd-Smed-v6-20034-0-1	CD40 receptor complex | TRIF-dependent toll-like receptor signaling pathway | Toll signaling pathway | apoptotic process | cytoplasmic side of plasma membrane | cytosol | endosome | innate immune response | mitochondrion | negative regulation of NF-kappaB transcription factor activity | negative regulation of type I interferon production | protein binding | protein kinase binding | regulation of …			dd_Smed_v4_20034_0_1	Human: TNF receptor-associated factor 3 (TRAF3)	TNF receptor-associated factor 3 isoform X1 [Homo sapiens]	XP_016877107.1	TRAF3	7.7e-18	TNF receptor-associated factor 3 isoform X1 [Mus musculus]	6.51e-18	TNF-receptor-associated factor 4, isoform E [Drosophila melanogaster]	7.02e-09
2.06191e-86	1.80173	0.13	0.024	5.78222e-82	FALSE	dd-Smed-v6-10764-0	dd-Smed-v6-10764-0-1		Ank_2 (1) / Ank (1) / Ank_4 (1) / Ank_5 (1) / Ank_3 (1) / Ank_KRIT1 (1)	Ankyrin repeats (3 copies) (1) / Ankyrin repeat (2) / Ankyrin repeats (many copies) (2) / KRIT1 ankyrin-repeats domain (1)	dd_Smed_v4_10764_0_1	Smed: diversin	ankyrin repeat domain-containing protein 6 isoform X3 [Homo sapiens]	XP_005248738.1	ANKRD6	5.12e-45	ankyrin repeat domain-containing protein 6 isoform X3 [Mus musculus]	1.39e-44	diego, isoform B [Drosophila melanogaster]	1.12e-43
3.08913e-86	2.6064	0.08	0.01	8.66285e-82	FALSE	dd-Smed-v6-20466-0	dd-Smed-v6-20466-0-1		ASC (1)	Amiloride-sensitive sodium channel (1)	dd_Smed_v4_20466_0_1	PFAM: ASC,	acid-sensing ion channel 1 isoform b [Homo sapiens]	NP_001086.2	ASIC1	5.56e-05	acid-sensing ion channel 2 isoform MDEG1 [Mus musculus]	0.000186	pickpocket [Drosophila melanogaster]	0.022
6.18133e-86	0.727431	0.263	0.079	1.73343e-81	FALSE	dd-Smed-v6-194-0	dd-Smed-v6-194-0-1	extracellular space | lipid binding | lipid transport | lipid transporter activity | microtubule associated complex	Vitellogenin_N (1) / Vit_open_b-sht (1) / VWD (1) / C8 (1)	Lipoprotein amino terminal region (1) / Vitellinogen (1) / von Willebrand factor type D domain (1) / C8 domain (1)	dd_Smed_v4_194_0_1	PFAM: Vitellogenin_N, DUF1943, C8,	putative uncharacterized protein LOC400499 isoform 2 precursor [Homo sapiens]	NP_001382434.1	LOC400499	4.18e-71	apolipoprotein B-100 isoform X1 [Mus musculus]	2.53e-18	apolipoprotein lipid transfer particle [Drosophila melanogaster]	1.2e-47
2.04421e-85	3.12253	0.119	0.021	5.73258e-81	TRUE	dd-Smed-v6-15985-0	dd-Smed-v6-15985-0-1		EGF (1) / EGF_TEN (1) / EGF_2 (1) / EGF_Teneurin (1) / EGF_DL_JAG (1) / JAG1-like_EGF2 (1)	EGF-like domain (2) / Teneurin EGF domain (1) / Teneurin-like EGF domain (1) / Delta-like (1) / Protein jagged-1-like (1)	dd_Smed_v4_15985_0_1	Human: delta-like 1 (Drosophila) (DLL1)	delta-like protein 1 precursor [Homo sapiens]	NP_005609.3	DLL1	1.39e-21	delta-like protein 1 precursor [Mus musculus]	1.52e-21	C901 [Drosophila melanogaster]	3.85e-22
3.23519e-85	3.86041	0.075	0.009	9.07245e-81	FALSE	dd-Smed-v6-20740-0	dd-Smed-v6-20740-0-1
4.23164e-85	2.48024	0.24	0.072	1.18668e-80	FALSE	dd-Smed-v6-3093-0	dd-Smed-v6-3093-0-1	cellular metabolic process | extracellular region | peptidylamidoglycolate lyase activity	NHL (1)	NHL repeat (1)	dd_Smed_v4_3093_0_1	Human: peptidylglycine alpha-amidating monooxygenase (PAM)	peptidyl-glycine alpha-amidating monooxygenase isoform X26 [Homo sapiens]	XP_024301852.1	PAM	3.57e-47	peptidyl-glycine alpha-amidating monooxygenase isoform X9 [Mus musculus]	1.82e-45	Peptidyl-alpha-hydroxyglycine-alpha-amidating lyase 2, isoform D [Drosophila melanogaster]	4.56e-53
3.6849e-84	3.39708	0.067	0.007	1.03336e-79	FALSE	dd-Smed-v6-1659-0	dd-Smed-v6-1659-0-1
9.24084e-84	3.08925	0.159	0.036	2.59141e-79	TRUE	dd-Smed-v6-10738-0	dd-Smed-v6-10738-0-1		TPR_MLP1_2 (1)	TPR (1)									megator, isoform A [Drosophila melanogaster]	0.023
1.28094e-83	2.63054	0.13	0.025	3.59214e-79	TRUE	dd-Smed-v6-3591-0	dd-Smed-v6-3591-0-1	DNA replication | Golgi apparatus | TOR signaling | actin binding | activation of protein kinase B activity | cell migration | cytoplasmic membrane-bounded vesicle | cytoplasmic vesicle | cytosol | endoplasmic reticulum | lamellipodium | lamellipodium assembly | membrane | microtubule binding | microtubule cytoskeleton organization | phosphatidylinositol binding | plasma membrane | protein homodi…	HOOK_N (1)	HOOK domain (1)	dd_Smed_v4_3591_0_1	Human: coiled-coil domain containing 88A (CCDC88A)	girdin isoform 4 [Homo sapiens]	NP_001352409.1	CCDC88A	1.9e-21	girdin isoform X4 [Mus musculus]	3.07e-21
5.76514e-83	3.30991	0.084	0.011	1.61672e-78	TRUE	dd-Smed-v6-777-0	dd-Smed-v6-777-0-1
9.84084e-83	2.06218	0.337	0.13	2.75967e-78	FALSE	dd-Smed-v6-1440-0	dd-Smed-v6-1440-0-1
3.29314e-82	1.47632	0.299	0.102	9.23495e-78	TRUE	dd-Smed-v6-14794-0	dd-Smed-v6-14794-0-1	cell adhesion | cerebellum development | cerebral cortex development | corpus callosum development | dephosphorylation | hippocampus development | hydrolase activity | integral component of membrane | membrane | phosphatase activity | phosphoprotein phosphatase activity | protein dephosphorylation | protein tyrosine phosphatase activity | spinal cord development	Y_phosphatase (1) / Tc-R-P (1) / DSPc (1) / PTP-SAK (1) / fn3 (1) / Y_phosphatase3 (1) / PTPlike_phytase (1) / PTP-NADK (1)	Protein-tyrosine phosphatase (1) / Polymorphic toxin system (1) / Dual specificity phosphatase (1) / Swiss Army Knife protein (1) / Fibronectin type III domain (1) / Tyrosine phosphatase family (1) / Inositol hexakisphosphate (1) / DSP-PTPase phosphatase fused to NAD (1)	dd_Smed_v4_14794_0_1	Human: protein tyrosine phosphatase, receptor type, D (PTPRD)5	receptor-type tyrosine-protein phosphatase delta isoform X8 [Homo sapiens]	XP_016870457.1	PTPRD	0	receptor-type tyrosine-protein phosphatase delta isoform X7 [Mus musculus]	0	Leukocyte-antigen-related-like, isoform I [Drosophila melanogaster]	0
4.13824e-82	2.869	0.231	0.07	1.16049e-77	FALSE	dd-Smed-v6-2561-0	dd-Smed-v6-2561-0-1	DNA binding | Golgi apparatus | Notch signaling pathway | PTB domain binding | acetylcholine receptor binding | adult locomotory behavior | apical part of cell | apoptotic process | axon | axon cargo transport | axon midline choice point recognition | axonogenesis | blood coagulation | cell adhesion | cell surface | cellular copper ion homeostasis | cholesterol metabolic process | ciliary rootlet…	APP_N (1) / APP_Cu_bd (1) / APP_E2 (1)	Amyloid A4 N-terminal heparin-binding (1) / Copper-binding of amyloid precursor (1) / E2 domain of amyloid precursor protein (1)	dd_Smed_v4_2561_0_1	Human: amyloid beta (A4) precursor protein (APP)0	amyloid-beta precursor protein isoform j precursor [Homo sapiens]	NP_001191232.1	APP	6.36e-23	amyloid-beta A4 protein isoform X3 [Mus musculus]	1.26e-23	beta amyloid protein precursor-like, isoform F [Drosophila melanogaster]	8.42e-23
4.21339e-82	2.6813	0.144	0.03	1.18156e-77	FALSE	dd-Smed-v6-4047-0	dd-Smed-v6-4047-0-1	cation:chloride symporter activity | integral component of membrane | ion transport | membrane | potassium ion transport | potassium:chloride symporter activity | symporter activity | transmembrane transport | transport | transporter activity	AA_permease (1) / SLC12 (1) / AA_permease_2 (1)	Amino acid permease (2) / Solute carrier family 12 (1)	dd_Smed_v4_4047_0_1	Human: solute carrier family 12 (potassium/chloride transporters), member 4 (SLC12A4)	solute carrier family 12 member 4 isoform a [Homo sapiens]	NP_005063.1	SLC12A4	0	solute carrier family 12 member 4 isoform 2 [Mus musculus]	0	kazachoc, isoform A [Drosophila melanogaster]	0
4.787e-82	5.59037	0.014	0	1.34242e-77	FALSE	dd-Smed-v6-41498-0	dd-Smed-v6-41498-0-1		Sushi (1) / Lectin_C (1)	Sushi repeat (SCR repeat) (1) / Lectin C-type domain (1)	dd_Smed_v4_41498_0_1	PFAM: Sushi,
6.95249e-82	2.56978	0.046	0.004	1.94969e-77	FALSE	dd-Smed-v6-21305-0	dd-Smed-v6-21305-0-1		SNF (1)	Sodium (1)	dd_Smed_v4_21305_0_1	PFAM: SNF, SNF,	sodium- and chloride-dependent taurine transporter isoform X2 [Homo sapiens]	XP_011532332.1	SLC6A6	4.79e-173	sodium- and chloride-dependent taurine transporter isoform X2 [Mus musculus]	2.39e-174	GABA transporter, isoform A [Drosophila melanogaster]	2.7e-159
1.06895e-81	4.30626	0.033	0.002	2.99765e-77	TRUE	dd-Smed-v6-12529-0	dd-Smed-v6-12529-0-1
2.42569e-81	3.08801	0.158	0.036	6.80237e-77	FALSE	dd-Smed-v6-12864-0	dd-Smed-v6-12864-0-1	Rho guanyl-nucleotide exchange factor activity | apoptotic process | cell differentiation | cell projection | cellular process | cytoplasm | cytosol | ephrin receptor binding | ephrin receptor signaling pathway | growth cone | guanyl-nucleotide exchange factor activity | intracellular | membrane | multicellular organismal development | negative regulation of dendritic spine morphogenesis | nervou…	RhoGEF (1)	RhoGEF domain (1)	dd_Smed_v4_12864_0_1	Human: neuronal guanine nucleotide exchange factor (NGEF)	ephexin-1 isoform 2 [Homo sapiens]	NP_001107562.1	NGEF	9.71e-47	ephexin-1 isoform 2 [Mus musculus]	1.05e-47	ephexin, isoform C [Drosophila melanogaster]	8.67e-37
5.18256e-81	2.95763	0.082	0.011	1.45335e-76	FALSE	dd-Smed-v6-2316-0	dd-Smed-v6-2316-0-1
3.93945e-80	2.6357	0.18	0.045	1.10474e-75	FALSE	dd-Smed-v6-4579-0	dd-Smed-v6-4579-0-1	actin binding | actin cytoskeleton | apposition of dorsal and ventral imaginal disc-derived wing surfaces | cell adhesion | cell junction | cell-cell junction | cell-cell junction assembly | cytoplasm | cytoskeletal anchoring at plasma membrane | cytoskeleton | fascia adherens | focal adhesion | insulin receptor binding | integrin binding | larval somatic muscle development | maintenance of epith…	IRS (1) / FERM_M (1) / FERM_f0 (1) / Talin_middle (1) / Talin_VBS2 (1) / Talin_IBS2B (1)	PTB domain (IRS-1 type) (1) / FERM central domain (1) / N-terminal or F0 domain of Talin-head FERM (1) / Talin (1) / Talin VBS2 domain (1) / Talin IBS2B domain (1)	dd_Smed_v4_4579_0_1	Human: talin 2 (TLN2)	talin-2 [Homo sapiens]	NP_055874.2	TLN2	1.44e-104	talin-2 [Mus musculus]	1.36e-104	rhea, isoform I [Drosophila melanogaster]	3.34e-107
1.0064e-79	3.6205	0.324	0.131	2.82225e-75	FALSE	dd-Smed-v6-275-0	dd-Smed-v6-275-0-1
1.99871e-79	2.65249	0.098	0.016	5.60499e-75	FALSE	dd-Smed-v6-16440-0	dd-Smed-v6-16440-0-1
4.60921e-79	2.58537	0.187	0.049	1.29256e-74	FALSE	dd-Smed-v6-5333-0	dd-Smed-v6-5333-0-1	Golgi apparatus | Golgi cisterna membrane | Golgi membrane | O-glycan processing | carbohydrate binding | cellular protein metabolic process | extracellular region | integral component of membrane | manganese ion binding | membrane | perinuclear region of cytoplasm | polypeptide N-acetylgalactosaminyltransferase activity | post-translational protein modification | protein O-linked glycosylation |…	Glycos_transf_2 (1) / Ricin_B_lectin (1) / Glyco_transf_7C (1) / Glyco_tranf_2_2 (1)	Glycosyl transferase family 2 (1) / Ricin-type beta-trefoil lectin domain (1) / N-terminal domain of galactosyltransferase (1) / Glycosyltransferase like family 2 (1)	dd_Smed_v4_5333_0_1	Human: UDP-N-acetyl-alpha-D-galactosamine:polypeptide N-acetylgalactosaminyltransferase 1 (GalNAc-T1) (GALNT1)	polypeptide N-acetylgalactosaminyltransferase 1 [Homo sapiens]	NP_065207.2	GALNT1	1.5e-158	polypeptide N-acetylgalactosaminyltransferase 1 [Mus musculus]	6.16e-159	polypeptide N-Acetylgalactosaminyltransferase 9, isoform B [Drosophila melanogaster]	0
4.30058e-78	2.61497	0.115	0.021	1.20601e-73	FALSE	dd-Smed-v6-12211-0	dd-Smed-v6-12211-0-1		zf-RING_UBOX (1) / zf-C3HC4 (1) / zf-RING_2 (1) / zf-RING_5 (1) / zf-C3HC4_2 (1) / zf-RING_6 (1) / zf-C3HC4_3 (1) / zf-C3HC4_4 (1)	RING-type zinc-finger (1) / Zinc finger (3) / Ring finger domain (1) / zinc-RING finger domain (1) / zf-RING of BARD1-type protein (1) / zinc finger of C3HC4-type (1)	dd_Smed_v4_12211_0_1	PFAM: zf-C3HC4_2, zf-RING_LisH, zf-C3HC4,	tripartite motif-containing protein 2 isoform 5 [Homo sapiens]	NP_001289623.1	TRIM2	7.4e-06	tripartite motif-containing protein 2 isoform X7 [Mus musculus]	8.85e-06	plenty of SH3s [Drosophila melanogaster]	7.47e-05
1.40043e-77	1.91339	0.15	0.033	3.92724e-73	FALSE	dd-Smed-v6-15518-0	dd-Smed-v6-15518-0-1
1.51487e-77	0.642264	0.977	0.97	4.24815e-73	FALSE	mtRNA-1
2.21834e-77	4.69807	0.027	0.001	6.2209e-73	FALSE	dd-Smed-v6-2814-0	dd-Smed-v6-2814-0-1	serine-type endopeptidase inhibitor activity	Kunitz_BPTI (1)	Kunitz (1)	dd_Smed_v4_2814_0_1	Human: collagen, type VI, alpha 3 (COL6A3)	amyloid-like protein 2 isoform 22 precursor [Homo sapiens]	NP_001369467.1	APLP2	1.91e-12	kunitz-type protease inhibitor 2 isoform X1 [Mus musculus]	3.2e-12	immune induced molecule 33, isoform A [Drosophila melanogaster]	2.98e-16
3.02227e-77	1.98911	0.337	0.134	8.47534e-73	FALSE	dd-Smed-v6-3818-0	dd-Smed-v6-3818-0-1	GTPase activator activity | intracellular | molecular_function | phospholipid binding | signal transduction	RhoGAP (1) / PDZ (1)	RhoGAP domain (1) / PDZ domain (1)	dd_Smed_v4_3818_0_1	Human: Rho GTPase activating protein 23 (ARHGAP23)	rho GTPase-activating protein 23 isoform X10 [Homo sapiens]	XP_011523379.1	ARHGAP23	1.65e-21	rho GTPase-activating protein 23 isoform X11 [Mus musculus]	2.25e-22	Rho GTPase activating protein at 19D, isoform B [Drosophila melanogaster]	1.94e-14
4.30722e-77	3.619	0.048	0.004	1.20787e-72	FALSE	dd-Smed-v6-13791-0	dd-Smed-v6-13791-0-1
7.50458e-77	3.00586	0.285	0.107	2.10451e-72	FALSE	dd-Smed-v6-9208-0	dd-Smed-v6-9208-0-1	ATP binding | ATPase activity, coupled to transmembrane movement of substances | apical plasma membrane | basolateral plasma membrane | bile acid-exporting ATPase activity | canalicular bile acid transport | drug transmembrane transport | drug transmembrane transporter activity | drug transport | integral component of membrane | integral component of plasma membrane | intercellular canaliculus | …	ABC_membrane (1) / ABC_tran (1) / SMC_N (1) / MMR_HSR1 (1) / AAA_16 (1) / RsgA_GTPase (1) / AAA_29 (1) / Dynamin_N (1) / AAA_22 (1) / AAA_21 (1) / nSTAND1 (1) / MeaB (1) / TMD0_ABC (1)	ABC transporter transmembrane region (1) / ABC transporter (1) / RecF (1) / 50S ribosome-binding GTPase (1) / AAA ATPase domain (1) / RsgA GTPase (1) / P-loop containing region of AAA domain (1) / Dynamin family (1) / AAA domain (2) / Novel STAND NTPase 1 (1) / Methylmalonyl Co-A mutase-associated GTPase MeaB (1) / ABC transporter TMD0 domain (1)	dd_Smed_v4_9208_0_1	Human: ATP-binding cassette, sub-family C (CFTR/MRP), member 2 (ABCC2)	ATP-binding cassette sub-family C member 2 [Homo sapiens]	NP_000383.2	ABCC2	0	canalicular multispecific organic anion transporter 2 isoform 1 [Mus musculus]	0	Multidrug-Resistance like protein 1, isoform M [Drosophila melanogaster]	0
1.0664e-76	2.79411	0.088	0.013	2.99052e-72	FALSE	dd-Smed-v6-8293-0	dd-Smed-v6-8293-0-1	PDZ domain binding | axon guidance | bicellular tight junction | cell-cell junction | cytoplasm | dendritic shaft | establishment of planar polarity | establishment or maintenance of epithelial cell apical/basal polarity | growth cone | guanylate kinase activity | ionotropic glutamate receptor binding | negative regulation of cell proliferation | negative regulation of phosphatase activity | neur…	Guanylate_kin (1) / SH3_1 (1)	Guanylate kinase (1) / SH3 domain (1)	dd_Smed_v4_8293_0_1	Human: discs, large homolog 3 (Drosophila) (DLG3)	disks large homolog 3 isoform X4 [Homo sapiens]	XP_016884811.1	DLG3	4.36e-53	disks large homolog 3 isoform X4 [Mus musculus]	1.38e-52	discs large 1, isoform T [Drosophila melanogaster]	1.9e-49
1.33016e-76	2.29508	0.083	0.012	3.73016e-72	TRUE	dd-Smed-v6-16535-0	dd-Smed-v6-16535-0-1	G-protein coupled receptor activity | G-protein coupled receptor signaling pathway | cell surface receptor signaling pathway | integral component of membrane | integral component of plasma membrane | neuropeptide Y receptor activity | neuropeptide receptor activity | peptide receptor activity | tachykinin receptor activity | tachykinin receptor signaling pathway	7tm_1 (1)	7 transmembrane receptor (rhodopsin family) (1)	dd_Smed_v4_16535_0_1	Human: tachykinin receptor 2 (TACR2)	substance-K receptor [Homo sapiens]	NP_001048.2	TACR2	1.59e-30	G protein-coupled receptor 15-like [Mus musculus]	1.18e-33	RYamide receptor, isoform A [Drosophila melanogaster]	7.86e-56
1.42378e-76	3.70941	0.088	0.013	3.9927e-72	FALSE	dd-Smed-v6-2097-0	dd-Smed-v6-2097-0-1
8.81721e-75	3.78093	0.03	0.002	2.47261e-70	FALSE	dd-Smed-v6-79958-0	dd-Smed-v6-79958-0-1		Lig_chan-Glu_bd (1)	Ligated ion channel L-glutamate- and glycine-binding site (1)	dd_Smed_v4_79958_0_1	Human: glutamate receptor, ionotropic, delta 1 (GRID1)	glutamate receptor ionotropic, delta-1 isoform X1 [Homo sapiens]	XP_011538022.1	GRID1	8.11e-08	glutamate receptor ionotropic, delta-1 isoform X2 [Mus musculus]	7.72e-08	NMDA receptor 1 [Drosophila melanogaster]	1.4e-07
1.09352e-74	2.11618	0.13	0.027	3.06656e-70	TRUE	dd-Smed-v6-17716-0	dd-Smed-v6-17716-0-1	gap junction | integral component of membrane	Innexin (1)	Innexin (1)	dd_Smed_v4_17716_0_1	PFAM: Innexin,							innexin 2, isoform B [Drosophila melanogaster]	9.93e-21
2.26446e-74	2.64334	0.27	0.096	6.35023e-70	FALSE	dd-Smed-v6-2004-0	dd-Smed-v6-2004-0-1	2-oxoglutarate metabolic process | L-aspartate:2-oxoglutarate aminotransferase activity | L-methionine biosynthetic process from methylthioadenosine | L-phenylalanine:2-oxoglutarate aminotransferase activity | aspartate biosynthetic process | aspartate catabolic process | aspartate metabolic process | axon terminus | carbohydrate metabolic process | carboxylic acid binding | cellular amino acid b…	Aminotran_1_2 (1)	Aminotransferase class I and II (1)	dd_Smed_v4_2004_0_1	Human: glutamic-oxaloacetic transaminase 1, soluble (GOT1)	aspartate aminotransferase, cytoplasmic [Homo sapiens]	NP_002070.1	GOT1	2.41e-158	aspartate aminotransferase, cytoplasmic [Mus musculus]	5.95e-157	glutamate oxaloacetate transaminase 1, isoform B [Drosophila melanogaster]	1.1e-157
2.51267e-74	2.61126	0.09	0.014	7.04629e-70	FALSE	dd-Smed-v6-2388-0	dd-Smed-v6-2388-0-1	Golgi apparatus | adult locomotory behavior | apoptotic DNA fragmentation | associative learning | axon | brain development | cellular macromolecule catabolic process | cellular protein catabolic process | cellular protein modification process | cofactor metabolic process | cofactor transport | cytosol | dendrite | extracellular region | extracellular space | grooming behavior | hydrolase activit…	Palm_thioest (1)	Palmitoyl protein thioesterase (1)	dd_Smed_v4_2388_0_1	Human: palmitoyl-protein thioesterase 1 (PPT1)	palmitoyl-protein thioesterase 1 isoform 1 precursor [Homo sapiens]	NP_000301.1	PPT1	8.96e-117	palmitoyl-protein thioesterase 1 precursor [Mus musculus]	3.51e-114	Palmitoyl-protein thioesterase 1, isoform A [Drosophila melanogaster]	5.22e-89
3.20161e-73	4.83178	0.027	0.001	8.97828e-69	FALSE	dd-Smed-v6-77888-0	dd-Smed-v6-77888-0-1
5.63615e-73	1.63256	0.121	0.024	1.58055e-68	FALSE	dd-Smed-v6-750-0	dd-Smed-v6-750-0-1				dd_Smed_v4_750_0_1	Smed: X1.A.B7.1							molecule interacting with CasL, isoform K [Drosophila melanogaster]	0.04
2.84769e-72	3.36205	0.076	0.011	7.98578e-68	FALSE	dd-Smed-v6-13815-0	dd-Smed-v6-13815-0-1	digestion | extracellular space | proteolysis | serine-type endopeptidase activity	Trypsin (1) / DUF1986 (1) / Peptidase_S6 (1)	Trypsin (1) / Domain of unknown function (DUF1986) (1) / Immunoglobulin A1 protease (1)	dd_Smed_v4_13815_0_1	Human: chymotrypsin-like (CTRL)	chymotrypsin-like protease CTRL-1 precursor [Homo sapiens]	NP_001898.1	CTRL	1.05e-26	polyserase-2 isoform X17 [Mus musculus]	1.87e-26	uncharacterized protein Dmel_CG11836, isoform B [Drosophila melanogaster]	3.43e-17
7.42328e-72	3.70396	0.076	0.011	2.08171e-67	FALSE	dd-Smed-v6-1062-0	dd-Smed-v6-1062-0-1	alpha-1,4-glucosidase activity | carbohydrate binding | carbohydrate metabolic process | cardiac muscle contraction | catalytic activity | diaphragm contraction | glucose metabolic process | glycogen catabolic process | glycogen metabolic process | heart morphogenesis | hydrolase activity | hydrolase activity, acting on glycosyl bonds | hydrolase activity, hydrolyzing O-glycosyl compounds | locom…	Glyco_hydro_31_2nd (1) / Glyco_hydro_31_3rd (1) / Trefoil (1) / Gal_mutarotas_2 (1) / DUF5110 (1)	Glycosyl hydrolases family 31 TIM-barrel domain (1) / Glycosyl hydrolase family 31 C-terminal domain (1) / Trefoil (P-type) domain (1) / Glycosyl hydrolase 31 N-terminal galactose mutarotase-like domain (1) / Domain of unknown function (DUF5110) (1)	dd_Smed_v4_1062_0_1	Human: glucosidase, alpha; acid (GAA)	lysosomal alpha-glucosidase isoform X1 [Homo sapiens]	XP_005257251.1	GAA	0	lysosomal alpha-glucosidase preproprotein [Mus musculus]	0	glucosidase 2 alpha subunit, isoform E [Drosophila melanogaster]	1.34e-81
1.89137e-71	1.4632	0.352	0.142	5.30396e-67	FALSE	dd-Smed-v6-11285-0	dd-Smed-v6-11285-0-1	cell surface receptor signaling pathway | diaphragm development | fibroblast growth factor binding | fibroblast growth factor receptor signaling pathway | fibroblast growth factor-activated receptor activity | heart valve morphogenesis | heparin binding | integral component of membrane | integral component of plasma membrane | membrane | negative regulation of cell proliferation | negative regula…	I-set (1) / Ig_3 (1) / Ig_2 (1) / ig (1) / V-set (1)	Immunoglobulin I-set domain (1) / Immunoglobulin domain (3) / Immunoglobulin V-set domain (1)	dd_Smed_v4_11285_0_1	Smed: Smed-NDK	fibroblast growth factor receptor-like 1 isoform X1 [Homo sapiens]	XP_024309860.1	FGFRL1	9.69e-15	fibroblast growth factor receptor-like 1 isoform X1 [Mus musculus]	5.1e-15	down syndrome cell adhesion molecule 3, isoform D [Drosophila melanogaster]	6.4e-06
4.4994e-71	6.61435	0.012	0	1.26177e-66	FALSE	dd-Smed-v6-32641-0	dd-Smed-v6-32641-0-1
4.96221e-71	2.10366	0.23	0.074	1.39155e-66	TRUE	dd-Smed-v6-3059-0	dd-Smed-v6-3059-0-1	Golgi apparatus | carboxypeptidase activity | cardiac left ventricle morphogenesis | cell adhesion molecule binding | cellular protein modification process | cobalt ion binding | cytoplasmic vesicle | dendrite | dense core granule | enkephalin processing | extracellular region | extracellular space | hydrolase activity | insulin processing | membrane | membrane raft | metabolic process | metal io…	Peptidase_M14 (1) / CarboxypepD_reg (1) / DUF2817 (1)	Zinc carboxypeptidase (1) / Carboxypeptidase regulatory-like domain (1) / Protein of unknown function (DUF2817) (1)	dd_Smed_v4_3059_0_1	Human: carboxypeptidase E (CPE)	carboxypeptidase E preproprotein [Homo sapiens]	NP_001864.1	CPE	4.25e-119	carboxypeptidase E preproprotein [Mus musculus]	8.13e-118	silver, isoform F [Drosophila melanogaster]	8.48e-80
6.36489e-71	2.17733	0.174	0.046	1.78491e-66	FALSE	dd-Smed-v6-10116-0	dd-Smed-v6-10116-0-1	AMPA glutamate receptor clustering | GKAP/Homer scaffold activity | MAPK cascade | NMDA glutamate receptor clustering | SH3 domain binding | brain morphogenesis | cell junction | ciliary membrane | cytoplasm | dendritic spine morphogenesis | embryonic epithelial tube formation | excitatory synapse | guanylate kinase-associated protein clustering | ionotropic glutamate receptor binding | learning …	Ank_2 (1) / Ank (1) / Ank_4 (1) / Ank_5 (1) / Ank_3 (1) / PDZ_6 (1) / FERM_f0 (1) / Ank_KRIT1 (1) / PDZ_2 (1) / PDZ (1)	Ankyrin repeats (3 copies) (1) / Ankyrin repeat (2) / Ankyrin repeats (many copies) (2) / PDZ domain (3) / N-terminal or F0 domain of Talin-head FERM (1) / KRIT1 ankyrin-repeats domain (1)	dd_Smed_v4_10116_0_1	PFAM: Ank_2, Ank_5, Ank, Ank_4, Ank_3,	SH3 and multiple ankyrin repeat domains protein 3 [Homo sapiens]	NP_001358973.1	SHANK3	5.35e-65	SH3 and multiple ankyrin repeat domains protein 3 isoform X2 [Mus musculus]	5.55e-66	prosap, isoform C [Drosophila melanogaster]	1.05e-63
6.93975e-71	3.14068	0.092	0.015	1.94611e-66	FALSE	dd-Smed-v6-9730-0	dd-Smed-v6-9730-0-1
2.31719e-70	3.0372	0.087	0.014	6.4981e-66	FALSE	dd-Smed-v6-2530-0	dd-Smed-v6-2530-0-1	L-alanine transmembrane transporter activity | L-amino acid transmembrane transporter activity | L-asparagine transmembrane transporter activity | L-aspartate transmembrane transporter activity | L-glutamate transmembrane transporter activity | L-glutamine transmembrane transporter activity | L-histidine transmembrane transporter activity | L-leucine transmembrane transporter activity | L-methion…	Aa_trans (1)	Transmembrane amino acid transporter protein (1)	dd_Smed_v4_2530_0_1	Human: solute carrier family 38, member 7 (SLC38A7)	putative sodium-coupled neutral amino acid transporter 7 isoform 1 [Homo sapiens]	NP_060701.1	SLC38A7	1.44e-36	putative sodium-coupled neutral amino acid transporter 8 [Mus musculus]	2.34e-36	uncharacterized protein Dmel_CG13384, isoform F [Drosophila melanogaster]	3.36e-06
2.45295e-70	2.27607	0.104	0.019	6.87882e-66	FALSE	dd-Smed-v6-13450-0	dd-Smed-v6-13450-0-1	carboxypeptidase activity | cytoplasm | cytosol | hydrolase activity | metal ion binding | metallocarboxypeptidase activity | metallopeptidase activity | peptidase activity | proteolysis | zinc ion binding	Peptidase_M14 (1) / Pepdidase_M14_N (1)	Zinc carboxypeptidase (1) / Cytosolic carboxypeptidase N-terminal domain (1)	dd_Smed_v4_13450_0_1	Human: ATP/GTP binding protein-like 2 (AGBL2)	cytosolic carboxypeptidase 2 isoform X8 [Homo sapiens]	XP_011518677.1	AGBL2	0	cytosolic carboxypeptidase 2 isoform X4 [Mus musculus]	0	Nna1 carboxypeptidase, isoform G [Drosophila melanogaster]	1.56e-164
6.26235e-70	2.16692	0.469	0.258	1.75615e-65	FALSE	dd-Smed-v6-3221-0	dd-Smed-v6-3221-0-1	calcium ion binding | cytoplasm | cytosol | dendrite | intracellular | intracellular signal transduction | lipid catabolic process | lipid metabolic process | mitogen-activated protein kinase binding | negative regulation of potassium ion transport | nucleus | phosphatidylinositol phospholipase C activity | phospholipase C activity | phototransduction | postsynaptic density | protein binding | si…	PI-PLC-X (1) / PI-PLC-Y (1) / PH_14 (1) / PLCB1-4-like_EFh (1) / EF-hand_like (1) / PLC-beta_C (1)	Phosphatidylinositol-specific phospholipase C (2) / PH domain (1) / Phosphoinositide phospholipase C beta1-4-like EF-hand domain (1) / Phosphoinositide-specific phospholipase C (1) / PLC-beta C terminal (1)	dd_Smed_v4_3221_0_1	Human: phospholipase C, beta 4 (PLCB4)	1-phosphatidylinositol 4,5-bisphosphate phosphodiesterase beta-4 isoform X3 [Homo sapiens]	XP_024307672.1	PLCB4	0	1-phosphatidylinositol 4,5-bisphosphate phosphodiesterase beta-4 isoform X1 [Mus musculus]	0	no receptor potential A, isoform F [Drosophila melanogaster]	3.99e-173
6.7404e-70	2.98487	0.108	0.021	1.89021e-65	FALSE	dd-Smed-v6-3604-0	dd-Smed-v6-3604-0-1		Ank_2 (1) / Ank_4 (1) / Ank (1) / Ank_3 (1) / Ank_5 (1)	Ankyrin repeats (3 copies) (1) / Ankyrin repeats (many copies) (2) / Ankyrin repeat (2)	dd_Smed_v4_3604_0_1	Human: mindbomb E3 ubiquitin protein ligase 1 (MIB1)	E3 ubiquitin-protein ligase MIB1 [Homo sapiens]	NP_065825.1	MIB1	2.92e-14	E3 ubiquitin-protein ligase MIB1 isoform X1 [Mus musculus]	2.79e-14	mind bomb 1, isoform B [Drosophila melanogaster]	2.01e-11
1.54375e-69	0.857164	0.18	0.048	4.32914e-65	FALSE	dd-Smed-v6-1-0	dd-Smed-v6-1-0-1				dd_Smed_v4_1_0_1	Smed: Smed01464_V2 hypothetical protein
1.71564e-69	1.77239	0.276	0.099	4.81118e-65	FALSE	dd-Smed-v6-6976-0	dd-Smed-v6-6976-0-1	3',5'-cyclic-nucleotide phosphodiesterase activity | GAF domain binding | Golgi apparatus | TPR domain binding | axon | blood coagulation | cAMP binding | cAMP catabolic process | cAMP-mediated signaling | cGMP binding | cGMP catabolic process | cGMP-mediated signaling | cGMP-stimulated cyclic-nucleotide phosphodiesterase activity | calcium channel activity | calcium ion transmembrane transport |…			dd_Smed_v4_6976_0_1	Human: phosphodiesterase 2A, cGMP-stimulated (PDE2A)	cGMP-dependent 3',5'-cyclic phosphodiesterase isoform PDE2A3 [Homo sapiens]	NP_002590.1	PDE2A	0	cGMP-dependent 3',5'-cyclic phosphodiesterase isoform X3 [Mus musculus]	0	phosphodiesterase 6, isoform B [Drosophila melanogaster]	1.19e-95
1.73344e-69	2.29235	0.107	0.02	4.86107e-65	TRUE	dd-Smed-v6-15834-0	dd-Smed-v6-15834-0-1		Cadherin (1) / Cadherin_FAT4_N (1) / Cadherin_2 (1) / RET_CLD1 (1)	Cadherin domain (1) / FAT4-like (1) / Cadherin-like (1) / RET Cadherin like domain 1 (1)	dd_Smed_v4_15834_0_1	Human: protocadherin 9 (PCDH9)	protocadherin-9 isoform 2 precursor [Homo sapiens]	NP_065136.1	PCDH9	2.57e-20	protocadherin-9 isoform c [Mus musculus]	8.23e-20	dachsous, isoform A [Drosophila melanogaster]	1.15e-18
2.6534e-69	2.10958	0.39	0.187	7.44093e-65	FALSE	dd-Smed-v6-4728-0	dd-Smed-v6-4728-0-1	biological_process | folic acid metabolic process | folic acid transport | folic acid transporter activity | integral component of membrane | membrane | mitochondrial envelope | mitochondrial inner membrane | mitochondrial transport | mitochondrion | molecular_function | small molecule metabolic process | transmembrane transport | transmembrane transporter activity | transport | vitamin metabolic…	Mito_carr (1) / TMEM260-like (1)	Mitochondrial carrier protein (1) / Protein O-mannosyl-transferase TMEM260-like (1)	dd_Smed_v4_4728_0_1	PFAM: Mito_carr,	mitochondrial folate transporter/carrier [Homo sapiens]	NP_110407.2	SLC25A32	8.99e-105	mitochondrial folate transporter/carrier [Mus musculus]	2.7e-105	uncharacterized protein Dmel_CG8026, isoform D [Drosophila melanogaster]	1.82e-110
6.53604e-69	2.38291	0.273	0.101	1.8329e-64	FALSE	dd-Smed-v6-6902-0	dd-Smed-v6-6902-0-1	biological_process | cellular_component | molecular_function	Iml2-TPR_39 (1) / TPR_2 (1)	Iml2 (1) / Tetratricopeptide repeat (1)	dd_Smed_v4_6902_0_1	Human: tetratricopeptide repeat domain 39B (TTC39B)	tetratricopeptide repeat protein 39B isoform X2 [Homo sapiens]	XP_024303192.1	TTC39B	1.88e-126	tetratricopeptide repeat protein 39B isoform X2 [Mus musculus]	9.66e-128
1.63148e-68	5.15956	0.015	0	4.57516e-64	FALSE	dd-Smed-v6-57112-0	dd-Smed-v6-57112-0-1						inhibitor of nuclear factor kappa-B kinase-interacting protein isoform 2 [Homo sapiens]	NP_963906.1	IKBIP	0.026
1.76643e-68	2.73728	0.052	0.005	4.9536e-64	FALSE	dd-Smed-v6-3686-0	dd-Smed-v6-3686-0-1		Rad60-SLD (1) / ubiquitin (1)	Ubiquitin-2 like Rad60 SUMO-like (1) / Ubiquitin family (1)	dd_Smed_v4_3686_0_1	PFAM: ubiquitin,							uncharacterized protein Dmel_CG11700 [Drosophila melanogaster]	0.02
1.00942e-67	2.66054	0.171	0.047	2.8307e-63	TRUE	dd-Smed-v6-6184-0	dd-Smed-v6-6184-0-1		DUF4481 (1)	Domain of unknown function (DUF4481) (1)			transmembrane protein 268 isoform X5 [Homo sapiens]	XP_011516656.1	TMEM268	4.73e-05	transmembrane protein 268 isoform X1 [Mus musculus]	0.000544	uncharacterized protein Dmel_CG18507, isoform A [Drosophila melanogaster]	0.005
1.52748e-67	2.86182	0.087	0.014	4.2835e-63	FALSE	dd-Smed-v6-10603-0	dd-Smed-v6-10603-0-1
8.38658e-67	4.31311	0.032	0.002	2.35185e-62	FALSE	dd-Smed-v6-44327-0	dd-Smed-v6-44327-0-1
1.89798e-66	3.77536	0.016	0.001	5.3225e-62	FALSE	dd-Smed-v6-72713-0	dd-Smed-v6-72713-0-1	calcium ion binding | cell adhesion | growth cone | homophilic cell adhesion via plasma membrane adhesion molecules | integral component of membrane | membrane | plasma membrane | protein binding			dd_Smed_v4_72713_0_1	Human: protocadherin gamma subfamily B, 1 (PCDHGB1)	protocadherin gamma-B1 isoform 1 precursor [Homo sapiens]	NP_061745.1	PCDHGB1	8.15e-16	protocadherin gamma-B1 precursor [Mus musculus]	2.71e-16	kugelei, isoform C [Drosophila melanogaster]	8.12e-10
2.36583e-66	1.71882	0.298	0.115	6.6345e-62	TRUE	dd-Smed-v6-5005-0	dd-Smed-v6-5005-0-1		I-set (1) / Ig_3 (1) / Ig_2 (1) / ig (1) / fn3 (1)	Immunoglobulin I-set domain (1) / Immunoglobulin domain (3) / Fibronectin type III domain (1)	dd_Smed_v4_5005_0_1	Human: intercellular adhesion molecule 5, telencephalin (ICAM5)	intercellular adhesion molecule 5 isoform X1 [Homo sapiens]	XP_011526531.1	ICAM5	1.07e-08	titin isoform X9 [Mus musculus]	3.09e-07	uncharacterized protein Dmel_CG34353, isoform B [Drosophila melanogaster]	1.82e-15
2.91078e-66	2.30855	0.096	0.017	8.16269e-62	TRUE	dd-Smed-v6-9493-0	dd-Smed-v6-9493-0-1		Spectrin (1) / Spectrin_SYNE1 (1)	Spectrin repeat (1) / Nesprin-1 (1)	dd_Smed_v4_9493_0_1	Human: laminin, alpha 2 (LAMA2)	laminin subunit alpha-2 isoform X2 [Homo sapiens]	XP_011534122.1	LAMA2	1.24e-07	laminin subunit alpha-2 isoform X3 [Mus musculus]	3.61e-06	Muscle-specific protein 300 kDa, isoform K [Drosophila melanogaster]	4.3e-15
3.48605e-66	2.21052	0.116	0.024	9.77594e-62	FALSE	dd-Smed-v6-9293-0	dd-Smed-v6-9293-0-1		UCH (1)	Ubiquitin carboxyl-terminal hydrolase (1)	dd_Smed_v4_9293_0_1	PFAM: UCH, UCH_1,	ubiquitin carboxyl-terminal hydrolase 3 isoform 2 [Homo sapiens]	NP_001243631.1	USP3	1.01e-05	ubiquitin carboxyl-terminal hydrolase 20 isoform X1 [Mus musculus]	3.65e-05	ubiquitin specific protease 20/33 [Drosophila melanogaster]	2.56e-07
6.0139e-66	2.42697	0.205	0.065	1.68648e-61	FALSE	dd-Smed-v6-4371-0	dd-Smed-v6-4371-0-1	GKAP/Homer scaffold activity | SH3 domain binding | cell junction | cellular_component | ciliary membrane | cytoplasm | dendritic spine | intracellular signal transduction | ionotropic glutamate receptor binding | ionotropic glutamate receptor complex | neuron projection | plasma membrane | postsynaptic density | postsynaptic density assembly | postsynaptic membrane | protein binding	Ank_2 (1) / Ank (1) / Ank_4 (1) / Ank_3 (1) / Ank_5 (1) / PDZ (1) / FERM_f0 (1) / PDZ_6 (1) / ANK_LRRK2 (1)	Ankyrin repeats (3 copies) (1) / Ankyrin repeat (2) / Ankyrin repeats (many copies) (2) / PDZ domain (2) / N-terminal or F0 domain of Talin-head FERM (1) / LRRK2 ANK repeat (1)	dd_Smed_v4_4371_0_1	Human: SH3 and multiple ankyrin repeat domains 2 (SHANK2)	SH3 and multiple ankyrin repeat domains protein 2 isoform X1 [Homo sapiens]	XP_016872877.1	SHANK2	1.51e-79	SH3 and multiple ankyrin repeat domains protein 2 isoform X11 [Mus musculus]	8.16e-78	prosap, isoform A [Drosophila melanogaster]	7.76e-87
7.52499e-66	1.8324	0.337	0.147	2.11023e-61	FALSE	dd-Smed-v6-7201-0	dd-Smed-v6-7201-0-1	1-phosphatidylinositol 4-kinase activity | ATP binding | Golgi-associated vesicle | Golgi-associated vesicle membrane | cytosol | embryonic pectoral fin morphogenesis | kinase activity | phosphatidylinositol biosynthetic process | phosphatidylinositol phosphorylation | phosphatidylinositol-mediated signaling | phospholipid metabolic process | phosphorylation | phosphotransferase activity, alcohol…	PI4K_N (1) / PI3_PI4_kinase (1) / PI3Ka (1)	PI4-kinase N-terminal region (1) / Phosphatidylinositol 3- and 4-kinase (1) / Phosphoinositide 3-kinase family (1)	dd_Smed_v4_7201_0_1	PFAM: PI3_PI4_kinase, PI3Ka,	phosphatidylinositol 4-kinase alpha isoform 1 [Homo sapiens]	NP_477352.3	PI4KA	0	phosphatidylinositol 4-kinase alpha isoform 1 [Mus musculus]	0	phosphatidylinositol 4-kinase III alpha, isoform C [Drosophila melanogaster]	0
1.00949e-65	2.35233	0.191	0.057	2.8309e-61	FALSE	dd-Smed-v6-5971-0	dd-Smed-v6-5971-0-1		LicD (1)	LicD family (1)	dd_Smed_v4_5971_0_1	PFAM: LicD,
1.36131e-65	1.86476	0.401	0.197	3.81753e-61	TRUE	dd-Smed-v6-6990-0	dd-Smed-v6-6990-0-1	GTPase binding | cytokine-mediated signaling pathway | dephosphorylation | hydrolase activity | integral component of membrane | integral component of plasma membrane | membrane | negative regulation of GTPase activity | phosphatase activity | plasma membrane | protein dephosphorylation | protein tyrosine phosphatase activity | response to reactive oxygen species | secretory granule | spectrin bi…	Y_phosphatase (1) / Tc-R-P (1) / PTP-SAK (1) / DSPc (1)	Protein-tyrosine phosphatase (1) / Polymorphic toxin system (1) / Swiss Army Knife protein (1) / Dual specificity phosphatase (1)	dd_Smed_v4_6990_0_1	Human: protein tyrosine phosphatase, receptor type, N polypeptide 2 (PTPRN2)	receptor-type tyrosine-protein phosphatase N2 isoform X1 [Homo sapiens]	XP_016867964.1	PTPRN2	1.93e-119	receptor-type tyrosine-protein phosphatase-like N isoform X4 [Mus musculus]	7.57e-120	IA-2 protein tyrosine phosphatase, isoform D [Drosophila melanogaster]	6.71e-110
1.46786e-65	2.00297	0.245	0.086	4.11631e-61	FALSE	dd-Smed-v6-7278-0	dd-Smed-v6-7278-0-1		SBF2 (1) / PAH_ZNF598 (1)	Myotubularin protein (1) / ZNF598 PAH domain (1)	dd_Smed_v4_7278_0_1	Human: KIAA0513 (KIAA0513)	uncharacterized protein KIAA0513 isoform c [Homo sapiens]	NP_001284695.1	KIAA0513	4.56e-15	uncharacterized protein KIAA0513 isoform c [Mus musculus]	2.47e-16	uncharacterized protein Dmel_CG17378, isoform A [Drosophila melanogaster]	1.93e-12
2.44288e-65	3.78801	0.047	0.005	6.85058e-61	FALSE	dd-Smed-v6-71358-0	dd-Smed-v6-71358-0-1
7.93535e-65	1.29448	0.159	0.041	2.22531e-60	FALSE	dd-Smed-v6-100-0	dd-Smed-v6-100-0-1
1.03216e-64	2.32553	0.112	0.023	2.89448e-60	FALSE	dd-Smed-v6-918-0	dd-Smed-v6-918-0-1
1.06802e-64	3.30611	0.107	0.022	2.99504e-60	TRUE	dd-Smed-v6-10379-0	dd-Smed-v6-10379-0-1		Zn_ribbon_RanBP (1)	Zn-finger in Ran binding protein and others (1)			calpain-15 isoform X4 [Homo sapiens]	XP_011520934.1	CAPN15	0.008	E3 SUMO-protein ligase RanBP2 [Mus musculus]	0.016	small optic lobes, isoform B [Drosophila melanogaster]	0.025
1.10799e-64	2.28933	0.457	0.256	3.10715e-60	TRUE	dd-Smed-v6-7989-0	dd-Smed-v6-7989-0-1		LIM (1)	LIM domain (1)	dd_Smed_v4_7989_0_1	Human: LIM domain containing 2 (LIMD2)	LIM domain-containing protein 2 isoform X1 [Homo sapiens]	XP_006722187.1	LIMD2	4.03e-15	LIM domain-containing protein 2 [Mus musculus]	8.53e-15	molecule interacting with CasL, isoform P [Drosophila melanogaster]	3.64e-07
2.14862e-64	3.83645	0.308	0.135	6.02538e-60	FALSE	dd-Smed-v6-6504-0	dd-Smed-v6-6504-0-1	GTPase activator activity | cytoplasm | cytosol | intracellular | mitochondrion | nucleus | positive regulation of GTPase activity | protein binding | protein heterodimerization activity | regulation of small GTPase mediated signal transduction | regulation of transcription, DNA-templated | | |	Rap_GAP (1) / RALGAPB_N (1)	Rap (1) / RALGAPB N-terminal domain (1)	dd_Smed_v4_6504_0_1	Human: Ral GTPase activating protein, alpha subunit 2 (catalytic) (RALGAPA2)	ral GTPase-activating protein subunit alpha-2 isoform X2 [Homo sapiens]	XP_005260825.1	RALGAPA2	0	ral GTPase-activating protein subunit alpha-2 isoform X2 [Mus musculus]	0	uncharacterized protein Dmel_CG5521, isoform B [Drosophila melanogaster]	1.92e-85
2.30965e-64	1.83167	0.253	0.091	6.47696e-60	FALSE	dd-Smed-v6-2109-0	dd-Smed-v6-2109-0-1	adenohypophysis development | aging | alpha-tubulin binding | axon | beta-tubulin binding | cell death | cell surface | cytoplasm | dopamine binding | dopamine biosynthetic process | dopamine catabolic process | dopamine transmembrane transporter activity | dopamine:sodium symporter activity | drug binding | integral component of membrane | integral component of plasma membrane | lactation | loco…	SNF (1)	Sodium (1)	dd_Smed_v4_2109_0_1	Human: solute carrier family 6 (neurotransmitter transporter, dopamine), member 3 (SLC6A3)	sodium-dependent dopamine transporter [Homo sapiens]	NP_001035.1	SLC6A3	1.91e-147	sodium-dependent noradrenaline transporter isoform X1 [Mus musculus]	1.89e-152	dopamine transporter, isoform A [Drosophila melanogaster]	6.4e-147
2.24432e-63	1.69377	0.106	0.021	6.29376e-59	FALSE	dd-Smed-v6-12323-0	dd-Smed-v6-12323-0-1	biological_process | molecular_function | neuron projection | neuronal cell body	Copine (1) / C2 (1) / vWA-TerF-like (1)	Copine (1) / C2 domain (1) / vWA found in TerF C terminus (1)	dd_Smed_v4_12323_0_1	Human: copine V (CPNE5)	copine-5 isoform a [Homo sapiens]	NP_065990.1	CPNE5	1.76e-103	copine-5 isoform 2 [Mus musculus]	4.16e-104	extended synaptotagmin-like protein 2, isoform D [Drosophila melanogaster]	0.004
3.43205e-63	1.5666	0.163	0.044	9.6245e-59	FALSE	dd-Smed-v6-1772-0	dd-Smed-v6-1772-0-1	ATP binding | ATP biosynthetic process | ATPase activity, coupled to transmembrane movement of ions, phosphorylative mechanism | H zone | I band | apoptotic process | calcium ion binding | calcium ion import | calcium ion transport | calcium-transporting ATPase activity | catalytic activity | cation transport | cellular calcium ion homeostasis | chromatin DNA binding | cytoplasmic vesicle | dauer…	E1-E2_ATPase (1) / Cation_ATPase_C (1) / Cation_ATPase (1) / Cation_ATPase_N (1) / Hydrolase (1) / Hydrolase_3 (1) / HAD (1)	E1-E2 ATPase (1) / Cation transporting ATPase (1) / Cation transport ATPase (P-type) (1) / Cation transporter (1) / haloacid dehalogenase-like hydrolase (3)	dd_Smed_v4_1772_0_1	Human: ATPase, Ca++ transporting, cardiac muscle, slow twitch 2 (ATP2A2)b	sarcoplasmic/endoplasmic reticulum calcium ATPase 2 isoform b [Homo sapiens]	NP_733765.1	ATP2A2	0	sarcoplasmic/endoplasmic reticulum calcium ATPase 2 isoform a [Mus musculus]	0	Sarco/endoplasmic reticulum Ca(2+)-ATPase, isoform A [Drosophila melanogaster]	0
9.04712e-63	3.28224	0.061	0.008	2.53708e-58	FALSE	dd-Smed-v6-6802-0	dd-Smed-v6-6802-0-1				dd_Smed_v4_6802_0_1	PFAM: CNPase,	2',3'-cyclic-nucleotide 3'-phosphodiesterase isoform 1 [Homo sapiens]	NP_149124.3	CNP	0.003	2',3'-cyclic-nucleotide 3'-phosphodiesterase isoform 1 [Mus musculus]	0.004
6.75303e-62	2.43612	0.092	0.017	1.89375e-57	FALSE	dd-Smed-v6-11272-0	dd-Smed-v6-11272-0-1
9.22494e-62	1.75404	0.125	0.028	2.58695e-57	FALSE	dd-Smed-v6-35829-0	dd-Smed-v6-35829-0-1	GTPase activator activity | cellular_component | intracellular | phospholipid binding | positive regulation of GTPase activity | signal transduction	RhoGAP (1) / C2_SYDE (1)	RhoGAP domain (1) / C2 domain of synapse defective Rho GAP protein (1)	dd_Smed_v4_35829_0_1	Human: Rho GTPase activating protein 15 (ARHGAP15)	rho GTPase-activating protein 15 isoform X8 [Homo sapiens]	XP_024308769.1	ARHGAP15	8.52e-07	rho GTPase-activating protein 9 isoform X2 [Mus musculus]	6.26e-09	Rho GTPase activating protein at 1A, isoform B [Drosophila melanogaster]	9.99e-11
1.26143e-61	1.8928	0.285	0.113	3.53743e-57	FALSE	dd-Smed-v6-4222-0	dd-Smed-v6-4222-0-1	1-phosphatidylinositol binding | calcium ion binding | calcium ion-dependent exocytosis of neurotransmitter | calcium-dependent phospholipid binding | calcium-dependent protein binding | calmodulin binding | cell junction | chromaffin granule membrane | clathrin binding | clathrin-sculpted acetylcholine transport vesicle membrane | clathrin-sculpted gamma-aminobutyric acid transport vesicle membr…	C2 (1)	C2 domain (1)	dd_Smed_v4_4222_0_1	Human: synaptotagmin I (SYT1)	synaptotagmin-1 isoform X1 [Homo sapiens]	XP_011537012.1	SYT1	1.4e-138	synaptotagmin-1 isoform X1 [Mus musculus]	9.13e-139	synaptotagmin 1, isoform A [Drosophila melanogaster]	1.43e-154
2.2258e-61	2.77022	0.286	0.12	6.2418e-57	FALSE	dd-Smed-v6-880-0	dd-Smed-v6-880-0-1	biological_process | cytoplasm | mitochondrion | molecular_function			dd_Smed_v4_880_0_1	Human: thiosulfate sulfurtransferase (rhodanese)-like domain containing 1 (TSTD1)	thiosulfate:glutathione sulfurtransferase isoform 1 [Homo sapiens]	NP_001106678.1	TSTD1	7.95e-10	thiosulfate:glutathione sulfurtransferase [Mus musculus]	2.31e-11	uncharacterized protein Dmel_CG6000, isoform C [Drosophila melanogaster]	1.09e-05
2.44207e-61	2.38704	0.095	0.018	6.84829e-57	TRUE	dd-Smed-v6-9663-0	dd-Smed-v6-9663-0-1		DSL (1) / EGF_TEN (1) / EGF (1) / EGF_3 (1) / EGF_2 (1) / EGF_Teneurin (1) / EGF_MSP1_1 (1)	Delta serrate ligand (1) / Teneurin EGF domain (1) / EGF-like domain (2) / EGF domain (1) / Teneurin-like EGF domain (1) / MSP1 EGF domain 1 (1)	dd_Smed_v4_9663_0_1	Human: notch 3 (NOTCH3)	neurogenic locus notch homolog protein 3 isoform X1 [Homo sapiens]	XP_005259981.1	NOTCH3	1.34e-12	neurogenic locus notch homolog protein 3 precursor [Mus musculus]	5.05e-13	weary, isoform B [Drosophila melanogaster]	3.93e-13
3.05207e-61	2.49047	0.164	0.046	8.55893e-57	TRUE	dd-Smed-v6-749-0	dd-Smed-v6-749-0-1	T cell activation involved in immune response | actin binding | actin cytoskeleton | actin filament | actin filament binding | actin filament bundle assembly | calcium ion binding | cell junction | cell projection | cytoplasm | cytoskeleton | cytosol | female meiosis chromosome segregation | identical protein binding | membrane | phagocytic cup | plasma membrane | protein binding | regulation of …	CH (1) / CAMSAP_CH (1) / CH_2 (1) / HOOK_N_NuMA (1)	Calponin homology (CH) domain (1) / CAMSAP CH domain (1) / CH-like domain in sperm protein (1) / NuMA N-terminal hook domain (1)	dd_Smed_v4_749_0_1	Human: plastin 3 (PLS3)	plastin-3 isoform 1 [Homo sapiens]	NP_005023.2	PLS3	3.04e-143	plastin-2 isoform X1 [Mus musculus]	9.57e-149	fimbrin, isoform D [Drosophila melanogaster]	1.58e-153
4.2653e-61	2.64409	0.084	0.015	1.19612e-56	FALSE	dd-Smed-v6-1505-0	dd-Smed-v6-1505-0-1		Fasciclin (1)	Fasciclin domain (1)	dd_Smed_v4_1505_0_1	Human: transforming growth factor, beta-induced, 68kDa (TGFBI)	transforming growth factor-beta-induced protein ig-h3 precursor [Homo sapiens]	NP_000349.1	TGFBI	3.73e-25	periostin isoform 3 precursor [Mus musculus]	6.28e-25	fasciclin 1, isoform F [Drosophila melanogaster]	5.27e-06
5.35731e-61	1.61993	0.191	0.058	1.50235e-56	FALSE	dd-Smed-v6-7387-0	dd-Smed-v6-7387-0-1
6.51861e-61	5.11842	0.012	0	1.82801e-56	FALSE	dd-Smed-v6-51219-0	dd-Smed-v6-51219-0-1	ERK1 and ERK2 cascade | G-protein alpha-subunit binding | G-protein coupled receptor internalization | G-protein coupled receptor signaling pathway | cGMP biosynthetic process | calcium channel activity | calcium ion transmembrane transport | calcium-mediated signaling | cardiac muscle hypertrophy | cellular response to calcium ion | cellular response to temperature stimulus | cytoplasm | drug bi…			dd_Smed_v4_51219_0_1	PFAM: 7tm_1,	5-hydroxytryptamine receptor 2A isoform 1 [Homo sapiens]	NP_001365853.1	HTR2A	4.87e-07	5-hydroxytryptamine receptor 2A [Mus musculus]	5.06e-07	dopamine 2-like receptor, isoform G [Drosophila melanogaster]	5.08e-06
7.54273e-61	0.721953	0.171	0.048	2.11521e-56	FALSE	dd-Smed-v6-44-0	dd-Smed-v6-44-0-1		DM9 (1)	DM9 repeat (1)	dd_Smed_v4_44_0_1	PFAM: DUF3421,							uncharacterized protein Dmel_CG13321, isoform A [Drosophila melanogaster]	7.45e-06
1.18703e-60	2.20545	0.223	0.075	3.32878e-56	FALSE	dd-Smed-v6-3203-0	dd-Smed-v6-3203-0-1	biological_process | cellular_component | molecular_function	SPMIP1 (1)	Sperm microtubule inner protein 1 (1)	dd_Smed_v4_3203_0_1	Human: uncharacterized LOC100130705 (LOC100130705)	protein ATP6V1FNB [Homo sapiens]	NP_001182079.1	ATP6V1FNB	4.25e-07	predicted gene 45521 [Mus musculus]	4.14e-18	uncharacterized protein Dmel_CG13581 [Drosophila melanogaster]	0.003
3.21804e-60	0.662156	0.909	0.882	9.02434e-56	FALSE	dd-Smed-v6-753-0	dd-Smed-v6-753-0-1	aerobic respiration | cytochrome-c oxidase activity | electron carrier activity | electron transport chain | heme binding | integral component of membrane | ion transmembrane transport | iron ion binding | membrane | metal ion binding | mitochondrial electron transport, cytochrome c to oxygen | mitochondrial inner membrane | mitochondrial respiratory chain complex IV | mitochondrion | oxidation-r…	COX1 (1)	Cytochrome C and Quinol oxidase polypeptide I (1)	dd_Smed_v4_753_0_1	Smed: isolate Sme12.15 cytochrome c oxidase subunit I (COI)	cytochrome c oxidase subunit I (mitochondrion) [Homo sapiens]	YP_003024028.1	COX1	0	cytochrome c oxidase subunit I (mitochondrion) [Mus musculus]	0	cytochrome c oxidase subunit I, partial (mitochondrion) [Drosophila melanogaster]	0
3.78124e-60	1.89524	0.2	0.064	1.06037e-55	FALSE	dd-Smed-v6-266-0	dd-Smed-v6-266-0-1	PH domain binding | cell communication | inositol phosphate dephosphorylation | inositol-1,3,4,5-tetrakisphosphate 5-phosphatase activity | inositol-1,4,5-trisphosphate 5-phosphatase activity | inositol-polyphosphate 5-phosphatase activity | membrane | phosphatidylinositol phosphorylation	Exo_endo_phos2 (1) / Exo_endo_phos (1)	Endonuclease (2)	dd_Smed_v4_266_0_1	Human: inositol polyphosphate-5-phosphatase, 40kDa (INPP5A)	inositol polyphosphate-5-phosphatase A isoform X2 [Homo sapiens]	XP_016871694.1	INPP5A	4.52e-69	inositol polyphosphate-5-phosphatase A isoform a [Mus musculus]	1.83e-67	5PtaseI, isoform B [Drosophila melanogaster]	2.11e-56
4.61426e-60	3.25172	0.043	0.004	1.29398e-55	FALSE	dd-Smed-v6-11741-0	dd-Smed-v6-11741-0-1	Golgi apparatus | Golgi membrane | UDP-galactose:beta-N-acetylglucosamine beta-1,3-galactosyltransferase activity | galactosylgalactosylglucosylceramide beta-D-acetylgalactosaminyltransferase activity | galactosyltransferase activity | integral component of membrane | membrane | oligosaccharide biosynthetic process | protein glycosylation | transferase activity | transferase activity, transferrin…	Galactosyl_T (1)	Galactosyltransferase (1)	dd_Smed_v4_11741_0_1	Human: beta-1,3-N-acetylgalactosaminyltransferase 1 (globoside blood group) (B3GALNT1)	UDP-GalNAc:beta-1,3-N-acetylgalactosaminyltransferase 1 isoform X1 [Homo sapiens]	XP_024309576.1	B3GALNT1	6.29e-29	UDP-GalNAc:beta-1,3-N-acetylgalactosaminyltransferase 1 isoform X1 [Mus musculus]	1.98e-28	uncharacterized protein Dmel_CG11357, isoform A [Drosophila melanogaster]	1.88e-17
5.05667e-60	1.28209	0.257	0.095	1.41804e-55	FALSE	dd-Smed-v6-54-0	dd-Smed-v6-54-0-1	cytoplasm | farnesoic acid O-methyltransferase activity	DM9 (1)	DM9 repeat (1)	dd_Smed_v4_54_0_1	PFAM: DUF3421,							uncharacterized protein Dmel_CG10527 [Drosophila melanogaster]	5.98e-23
6.07909e-60	2.17078	0.242	0.088	1.70476e-55	FALSE	dd-Smed-v6-6453-0	dd-Smed-v6-6453-0-1	adherens junction | positive regulation of protein tyrosine kinase activity | protein tyrosine kinase activator activity	Ank_2 (1) / Ank (1) / Ank_4 (1) / Ank_3 (1) / Ank_5 (1) / SH3_1 (1) / SH3_9 (1)	Ankyrin repeats (3 copies) (1) / Ankyrin repeat (2) / Ankyrin repeats (many copies) (2) / SH3 domain (1) / Variant SH3 domain (1)	dd_Smed_v4_6453_0_1	Human: protein phosphatase 1, regulatory subunit 13B (PPP1R13B)	apoptosis-stimulating of p53 protein 1 isoform X5 [Homo sapiens]	XP_016876608.1	PPP1R13B	4.36e-43	apoptosis-stimulating of p53 protein 1 [Mus musculus]	3.09e-43	Ankyrin-repeat, SH3-domain, and Proline-rich-region containing protein, isoform A [Drosophila melanogaster]	1.59e-47
7.66274e-60	2.59779	0.069	0.011	2.14886e-55	FALSE	dd-Smed-v6-13587-0	dd-Smed-v6-13587-0-1
1.35417e-59	2.4766	0.062	0.009	3.79749e-55	FALSE	dd-Smed-v6-8073-0	dd-Smed-v6-8073-0-1	biological_process | cell volume homeostasis | chloride channel activity | chloride channel complex | chloride transport | cilium | integral component of membrane | ion channel activity | ion transport | membrane | membrane depolarization | molecular_function | plasma membrane | sensory perception of smell | transport | volume-sensitive chloride channel activity	Bestrophin (1)	Bestrophin (1)	dd_Smed_v4_8073_0_1	Human: bestrophin 1 (BEST1)	bestrophin-1 isoform 1 [Homo sapiens]	NP_004174.1	BEST1	9.69e-71	bestrophin-3 isoform X5 [Mus musculus]	4.04e-68	bestrophin 1, isoform A [Drosophila melanogaster]	3.21e-71
1.96185e-59	1.84514	0.108	0.023	5.50162e-55	FALSE	dd-Smed-v6-4925-0	dd-Smed-v6-4925-0-1	Golgi membrane | endoplasmic reticulum membrane | integral component of membrane | ion channel activity | phosphatidylinositol biosynthetic process | phosphatidylinositol-3,4,5-trisphosphate 3-phosphatase activity | phospholipid metabolic process | protein tyrosine phosphatase activity | protein tyrosine/serine/threonine phosphatase activity | small molecule metabolic process	PTEN_C2 (1) / Ion_trans (1) / PTP-SAK (1) / Tc-R-P (1) / DSPc (1) / Y_phosphatase (1) / PTP-NADK (1) / PTPlike_phytase (1)	C2 domain of PTEN tumour-suppressor protein (1) / Ion transport protein (1) / Swiss Army Knife protein (1) / Polymorphic toxin system (1) / Dual specificity phosphatase (1) / Protein-tyrosine phosphatase (1) / DSP-PTPase phosphatase fused to NAD (1) / Inositol hexakisphosphate (1)	dd_Smed_v4_4925_0_1	Human: transmembrane phosphoinositide 3-phosphatase and tensin homolog 2 (TPTE2)	phosphatidylinositol 3,4,5-trisphosphate 3-phosphatase TPTE2 isoform gamma [Homo sapiens]	NP_954863.2	TPTE2	4.28e-101	transmembrane phosphatase with tensin homology [Mus musculus]	4.27e-93	phosphatase and tensin homolog, isoform C [Drosophila melanogaster]	2.4e-48
2.13089e-59	2.86244	0.073	0.012	5.97564e-55	FALSE	dd-Smed-v6-29455-0	dd-Smed-v6-29455-0-1		Gp6_C-III (1)	Baseplate structural protein gp6 (1)
1.02515e-58	1.57669	0.304	0.127	2.87482e-54	FALSE	dd-Smed-v6-5325-0	dd-Smed-v6-5325-0-1	PDZ domain binding | WW domain binding | Z disc | actin binding | calcium ion binding | cell surface | cell-substrate junction | costamere | cytoplasm | cytoskeletal protein binding | cytoskeleton | cytosol | dystroglycan binding | dystrophin-associated glycoprotein complex | establishment of cell polarity | imaginal disc-derived wing vein morphogenesis | imaginal disc-derived wing vein specifica…	EF-hand_2 (1) / EF-hand_3 (1) / ZZ (1) / CH (1) / Spectrin_SYNE1 (1) / CAMSAP_CH (1) / WW (1)	EF hand (1) / EF-hand (1) / Zinc finger (1) / Calponin homology (CH) domain (1) / Nesprin-1 (1) / CAMSAP CH domain (1) / WW domain (1)	dd_Smed_v4_5325_0_1	Human: dystrophin (DMD)Dp71a	dystrophin isoform Dp71a [Homo sapiens]	NP_004008.1	DMD	4.1e-79	dystrophin isoform Dp71a [Mus musculus]	3.71e-79	dystrophin, isoform E [Drosophila melanogaster]	7.13e-79
1.07323e-58	2.22579	0.125	0.029	3.00967e-54	TRUE	dd-Smed-v6-12998-0	dd-Smed-v6-12998-0-1	ATP binding | Golgi apparatus | angiogenesis | apoptotic process | axonogenesis | bone development | bone mineralization | bone morphogenesis | branch elongation involved in salivary gland morphogenesis | branching involved in labyrinthine layer morphogenesis | branching involved in prostate gland morphogenesis | branching involved in salivary gland morphogenesis | branching morphogenesis of a ne…	PK_Tyr_Ser-Thr (1) / Pkinase (1) / V-set (1)	Protein tyrosine and serine (1) / Protein kinase domain (1) / Immunoglobulin V-set domain (1)	dd_Smed_v4_12998_0_1	Human: fibroblast growth factor receptor 2 (FGFR2)1	fibroblast growth factor receptor 2 isoform X12 [Homo sapiens]	XP_024303660.1	FGFR2	5.35e-82	fibroblast growth factor receptor 4 isoform X2 [Mus musculus]	1.2e-78	heartless, isoform C [Drosophila melanogaster]	1.39e-71
2.92977e-58	3.13502	0.05	0.006	8.21594e-54	FALSE	dd-Smed-v6-28864-0	dd-Smed-v6-28864-0-1	integral component of membrane | ion transport | membrane | sodium ion transport | symporter activity | transmembrane transport | transport | transporter activity	Na_sulph_symp (1) / CitMHS (1)	Sodium (1) / Citrate transporter (1)	dd_Smed_v4_28864_0_1	Human: solute carrier family 13 (sodium-dependent dicarboxylate transporter), member 3 (SLC13A3)	solute carrier family 13 member 3 isoform a precursor [Homo sapiens]	NP_073740.2	SLC13A3	1.58e-36	solute carrier family 13 member 2 isoform X4 [Mus musculus]	5.58e-39	I'm not dead yet, isoform B [Drosophila melanogaster]	9.8e-31
3.39206e-58	2.52467	0.211	0.074	9.51234e-54	TRUE	dd-Smed-v6-11403-0	dd-Smed-v6-11403-0-1
4.09741e-58	2.06998	0.15	0.041	1.14904e-53	FALSE	dd-Smed-v6-4420-0	dd-Smed-v6-4420-0-1	CD40 receptor complex | TRIF-dependent toll-like receptor signaling pathway | Toll signaling pathway | apoptotic process | cytoplasm | cytoplasmic side of plasma membrane | cytosol | endosome | innate immune response | ligase activity | metal ion binding | mitochondrion | negative regulation of NF-kappaB transcription factor activity | negative regulation of type I interferon production | protein…	MATH_2 (1) / TRAF-mep_MATH (1) / zf-TRAF (1) / ODAD1_CC (1) / zf-C3HC4 (1) / Mnd1 (1) / Isy1 (1) / DUF7653 (1)	MATH domain (1) / TRAF (1) / TRAF-type zinc finger (1) / ODAD1 central coiled coil region (1) / Zinc finger (1) / Mnd1 HTH domain (1) / Isy1-like splicing family (1) / Domain of unknown function (DUF7653) (1)	dd_Smed_v4_4420_0_1	Human: TNF receptor-associated factor 6, E3 ubiquitin protein ligase (TRAF6)	TNF receptor-associated factor 2 isoform X1 [Homo sapiens]	XP_011517279.1	TRAF2	1.27e-24	TNF receptor-associated factor 3 isoform X1 [Mus musculus]	1.25e-23	TNF-receptor-associated factor 4, isoform E [Drosophila melanogaster]	8.01e-14
8.6617e-58	1.72048	0.228	0.081	2.429e-53	FALSE	dd-Smed-v6-451-0	dd-Smed-v6-451-0-1		PDDEXK_10 (1) / HJURP_mid (1)	PD-(D (1) / Holliday junction recognition protein-associated repeat (1)	dd_Smed_v4_451_0_1	PFAM: DUF1626,
1.60318e-57	5.60879	0.01	0	4.49579e-53	FALSE	dd-Smed-v6-80455-0	dd-Smed-v6-80455-0-1
5.03811e-57	0.675867	0.882	0.838	1.41284e-52	FALSE	dd-Smed-v6-297-0	dd-Smed-v6-297-0-1						cytochrome c oxidase subunit II (mitochondrion) [Homo sapiens]	YP_003024029.1	COX2	9.63e-30	cytochrome c oxidase subunit II (mitochondrion) [Mus musculus]	2.05e-30	cytochrome c oxidase subunit II (mitochondrion) [Drosophila melanogaster]	1.11e-23
1.4353e-56	2.32697	0.075	0.013	4.02502e-52	FALSE	dd-Smed-v6-10646-0	dd-Smed-v6-10646-0-1	ATPase activity | Golgi apparatus | Golgi to plasma membrane protein transport | Wnt signaling pathway | actin binding | actin cytoskeleton | actin filament binding | biological_process | calcium ion binding | cell cortex | cell cycle arrest | cell projection | cytoplasm | cytoskeleton | establishment or maintenance of cell polarity | membrane | mesoderm formation | metal ion binding | microtubul…	CH (1) / CAMSAP_CH (1) / CH_2 (1)	Calponin homology (CH) domain (1) / CAMSAP CH domain (1) / CH-like domain in sperm protein (1)	dd_Smed_v4_10646_0_1	Human: spectrin repeat containing, nuclear envelope 1 (SYNE1)	nesprin-1 isoform X11 [Homo sapiens]	XP_006715477.1	SYNE1	1.35e-73	nesprin-1 isoform 1 [Mus musculus]	9.19e-72	Muscle-specific protein 300 kDa, isoform D [Drosophila melanogaster]	2.28e-66
2.70162e-56	2.47413	0.176	0.055	7.57615e-52	TRUE	dd-Smed-v6-2985-0	dd-Smed-v6-2985-0-1		NPDC1 (1)	Neural proliferation differentiation control-1 protein (NPDC1) (1)	dd_Smed_v4_2985_0_1	PFAM: NPDC1,	neural proliferation differentiation and control protein 1 precursor [Homo sapiens]	NP_056207.3	NPDC1	5e-05	neural proliferation differentiation and control protein 1 isoform X1 [Mus musculus]	8.01e-05	uncharacterized protein Dmel_CG44247, isoform A [Drosophila melanogaster]	5.45e-08
2.71791e-56	1.84743	0.389	0.203	7.62184e-52	FALSE	dd-Smed-v6-605-0	dd-Smed-v6-605-0-1	ADP binding | ATP binding | ATP biosynthetic process | carbohydrate metabolic process | catalytic activity | cytoplasm | cytosol | glucose metabolic process | glycolytic process | kinase activity | liver development | magnesium ion binding | metabolic process | metal ion binding | mitochondrion | nucleotide binding | nucleus | organ regeneration | phosphorylation | plasma membrane | potassium ion…	PK (1) / PK_C (1)	Pyruvate kinase (2)	dd_Smed_v4_605_0_1	Human: pyruvate kinase, muscle (PKM)7	pyruvate kinase PKM isoform f [Homo sapiens]	NP_001193728.1	PKM	0	pyruvate kinase PKM isoform 3 [Mus musculus]	0	pyruvate kinase, isoform A [Drosophila melanogaster]	0
2.73322e-56	2.78773	0.135	0.036	7.66477e-52	FALSE	dd-Smed-v6-8948-0	dd-Smed-v6-8948-0-1		QVR (1)	Quiver family u-PAR (1)									uncharacterized protein Dmel_CG31323, isoform A [Drosophila melanogaster]	7.59e-20
4.84851e-56	2.66019	0.167	0.05	1.35967e-51	FALSE	dd-Smed-v6-7876-0	dd-Smed-v6-7876-0-1
6.19206e-56	2.3202	0.055	0.007	1.73644e-51	FALSE	dd-Smed-v6-6160-0	dd-Smed-v6-6160-0-1	actin binding | angiogenesis involved in coronary vascular morphogenesis | angiotensin catabolic process in blood | arachidonic acid secretion | blood vessel remodeling | bradykinin receptor binding | carboxypeptidase activity | chloride ion binding | drug binding | eating behavior | endopeptidase activity | endosome | external side of plasma membrane | extracellular region | extracellular space …	Peptidase_M2 (1)	Angiotensin-converting enzyme (1)	dd_Smed_v4_6160_0_1	Human: angiotensin I converting enzyme (peptidyl-dipeptidase A) 1 (ACE)	angiotensin-converting enzyme isoform 2 precursor [Homo sapiens]	NP_690043.1	ACE	3.01e-135	angiotensin-converting enzyme isoform 2 precursor [Mus musculus]	2.36e-135	Angiotensin-converting enzyme-related, isoform A [Drosophila melanogaster]	4.85e-115
1.72869e-55	2.42162	0.091	0.018	4.84775e-51	FALSE	dd-Smed-v6-5433-0	dd-Smed-v6-5433-0-1	cellular_component | hydrolase activity | intracellular | intracellular signal transduction | lipid catabolic process | lipid metabolic process | molecular_function | phospholipase C activity | phosphoric diester hydrolase activity | signal transducer activity | signal transduction	PI-PLC-X (1)	Phosphatidylinositol-specific phospholipase C (1)	dd_Smed_v4_5433_0_1	Human: phosphatidylinositol-specific phospholipase C, X domain containing 3 (PLCXD3)	PI-PLC X domain-containing protein 3 [Homo sapiens]	NP_001005473.1	PLCXD3	1.89e-72	PI-PLC X domain-containing protein 3 [Mus musculus]	3.13e-72	uncharacterized protein Dmel_CG10747, isoform A [Drosophila melanogaster]	1.66e-45
2.05176e-55	1.10726	0.691	0.561	5.75375e-51	FALSE	dd-Smed-v6-957-0	dd-Smed-v6-957-0-1		Proton_antipo_M (1)	NADH (1)	dd_Smed_v4_957_0_1	PFAM: Oxidored_q1,	NADH dehydrogenase subunit 5 (mitochondrion) [Homo sapiens]	YP_003024036.1	ND5	3.15e-27	NADH dehydrogenase subunit 5 (mitochondrion) [Mus musculus]	2.62e-30	NADH dehydrogenase subunit 5 (mitochondrion) [Drosophila melanogaster]	5.34e-40
2.3716e-55	2.43815	0.115	0.027	6.65066e-51	TRUE	dd-Smed-v6-14590-0	dd-Smed-v6-14590-0-1
2.4935e-55	3.21194	0.066	0.01	6.99251e-51	FALSE	dd-Smed-v6-52262-0	dd-Smed-v6-52262-0-1	DNA binding | biological_process | cellular_component | molecular_function | nucleus | regulation of transcription, DNA-templated | transcription, DNA-templated | zinc ion binding	zf-H2C2_2 (1) / zf-C2H2 (1) / zf-C2H2_4 (1) / C2CH-3rd_BIRD-IDD (1) / zf-C2H2_jaz (1) / zf-C2H2_15 (1) / Zf-C2H2_ZNF451 (1)	Zinc-finger double domain (1) / Zinc finger (1) / C2H2-type zinc finger (1) / BIRD-IDD transcription factor (1) / Zinc-finger double-stranded RNA-binding (1) / C2H2 zinc finger (1) / Two consecutive Zinc fingers C2H2 type (1)	dd_Smed_v4_52262_0_1	Smed: zinc finger protein 2-like	zinc finger protein 714 [Homo sapiens]	NP_872321.2	ZNF714	1.69e-28	zinc finger protein 782 isoform 1 [Mus musculus]	5.19e-29	Chromatin-linked adaptor for MSL proteins, isoform A [Drosophila melanogaster]	1.91e-27
2.53683e-55	2.28262	0.123	0.03	7.11403e-51	FALSE	dd-Smed-v6-6465-0	dd-Smed-v6-6465-0-1	intracellular | zinc ion binding					tripartite motif-containing protein 65 isoform X5 [Homo sapiens]	XP_011522803.1	TRIM65	0.000172	E3 ubiquitin-protein ligase TRIM31 [Mus musculus]	7.31e-05	uncharacterized protein Dmel_CG17048, isoform A [Drosophila melanogaster]	0.001
2.15392e-54	1.6609	0.2	0.068	6.04024e-50	FALSE	dd-Smed-v6-2646-0	dd-Smed-v6-2646-0-1	copper ion binding | extracellular space | membrane | memory | multicellular organism reproduction | oxidation-reduction process | peptide amidation | peptide metabolic process | peptidylglycine monooxygenase activity	Cu2_monoox_C (1) / Cu2_monooxygen (1)	Copper type II ascorbate-dependent monooxygenase (2)	dd_Smed_v4_2646_0_1	Human: peptidylglycine alpha-amidating monooxygenase (PAM)	peptidyl-glycine alpha-amidating monooxygenase isoform s precursor [Homo sapiens]	NP_001351523.1	PAM	1.98e-51	peptidyl-glycine alpha-amidating monooxygenase isoform X12 [Mus musculus]	4.46e-52	Peptidylglycine-alpha-hydroxylating monooxygenase, isoform B [Drosophila melanogaster]	1.83e-68
2.25399e-54	1.99985	0.091	0.018	6.32087e-50	FALSE	dd-Smed-v6-7313-0	dd-Smed-v6-7313-0-1
3.08789e-54	2.85815	0.133	0.035	8.65938e-50	TRUE	dd-Smed-v6-2782-0	dd-Smed-v6-2782-0-1		Ank_2 (1) / Ank (1) / Ank_4 (1) / Ank_5 (1) / Ank_3 (1) / Ank_KRIT1 (1)	Ankyrin repeats (3 copies) (1) / Ankyrin repeat (2) / Ankyrin repeats (many copies) (2) / KRIT1 ankyrin-repeats domain (1)	dd_Smed_v4_2782_0_1	Human: ankyrin 3, node of Ranvier (ankyrin G) (ANK3)	ankyrin repeat and protein kinase domain-containing protein 1 isoform X4 [Homo sapiens]	XP_011541040.1	ANKK1	1.25e-23	ankyrin-3 isoform X21 [Mus musculus]	2.98e-23	ankyrin 2, isoform M [Drosophila melanogaster]	4.05e-20
4.93232e-54	2.26766	0.281	0.121	1.38317e-49	TRUE	dd-Smed-v6-7301-0	dd-Smed-v6-7301-0-1	G-protein coupled receptor activity | G-protein coupled receptor signaling pathway | integral component of membrane | integral component of plasma membrane | membrane | photoreceptor activity | phototransduction | protein binding | protein-chromophore linkage | response to stimulus | signal transducer activity | signal transduction | visual perception	7tm_1 (1)	7 transmembrane receptor (rhodopsin family) (1)	dd_Smed_v4_7301_0_1	Human: retinal G protein coupled receptor (RGR)	RPE-retinal G protein-coupled receptor isoform 2 [Homo sapiens]	NP_001012738.1	RGR	7.17e-16	visual pigment-like receptor peropsin [Mus musculus]	1.37e-15	neither inactivation nor afterpotential E [Drosophila melanogaster]	2.68e-09
5.22391e-54	3.82545	0.042	0.004	1.46494e-49	TRUE	dd-Smed-v6-23620-0	dd-Smed-v6-23620-0-1	cell differentiation | molecular_function | multicellular organismal development | myoblast differentiation | nucleus | zinc ion binding	LIM (1)	LIM domain (1)	dd_Smed_v4_23620_0_1	Human: cysteine and glycine-rich protein 2 (CSRP2)	cysteine and glycine-rich protein 2 [Homo sapiens]	NP_001312.1	CSRP2	8.51e-09	cysteine and glycine-rich protein 2 [Mus musculus]	7.27e-09	MICAL-like [Drosophila melanogaster]	4.94e-05
8.8764e-54	2.27441	0.172	0.054	2.48921e-49	TRUE	dd-Smed-v6-4743-0	dd-Smed-v6-4743-0-1		Neurensin (1) / MgtE (1)	Neurensin (1) / Divalent cation transporter (1)			neurensin-1 [Homo sapiens]	NP_542454.3	NRSN1	0.000183	neurensin-1 isoform X1 [Mus musculus]	0.000418
1.08868e-53	2.35083	0.093	0.019	3.05299e-49	FALSE	dd-Smed-v6-6557-0	dd-Smed-v6-6557-0-1	ATP binding | axonemal dynein complex | biological_process | cell projection | cellular_component | cilium | cilium or flagellum-dependent cell motility | cytoplasm | cytoskeleton | dynein complex | microtubule | microtubule motor activity | microtubule-based movement | molecular_function | motor activity | nucleoside-triphosphatase activity | nucleotide binding |	Dynein_C (1) / AAA_9 (1) / AAA_lid_11 (1) / Dynein_heavy (1) / MT (1) / AAA_8 (1) / Nuf2_DHR10-like (1) / ATG16 (1)	Dynein heavy chain C-terminal domain (1) / ATP-binding dynein motor region (1) / Dynein heavy chain AAA lid domain (1) / Dynein heavy chain region D6 P-loop domain (1) / Microtubule-binding stalk of dynein motor (1) / P-loop containing dynein motor region D4 (1) / Nuf2 (1) / Autophagy protein 16 (ATG16) (1)	dd_Smed_v4_6557_0_1	Human: dynein, axonemal, heavy chain 3 (DNAH3)	dynein axonemal heavy chain 3 isoform X2 [Homo sapiens]	XP_016878915.1	DNAH3	0	dynein heavy chain 3, axonemal [Mus musculus]	0	dynein heavy chain at 36C, isoform B [Drosophila melanogaster]	0
1.81568e-53	1.6053	0.205	0.071	5.09172e-49	FALSE	dd-Smed-v6-15437-0	dd-Smed-v6-15437-0-1	Rab GTPase binding | cAMP-mediated signaling | calcium ion-dependent exocytosis | calcium ion-dependent exocytosis of neurotransmitter | cell junction | exocytosis | insulin secretion | intracellular | intracellular protein transport | ion channel binding | metal ion binding | neuron projection | neurotransmitter transport | plasma membrane | presynaptic membrane | protein binding | protein compl…	C2 (1) / RIM2a_ZnF (1) / PDZ (1) / PDZ_6 (1)	C2 domain (1) / RIM2-alpha zinc finger (1) / PDZ domain (2)	dd_Smed_v4_15437_0_1	Human: regulating synaptic membrane exocytosis 2 (RIMS2)	regulating synaptic membrane exocytosis protein 2 isoform X31 [Homo sapiens]	XP_006716761.1	RIMS2	1.13e-56	regulating synaptic membrane exocytosis protein 2 isoform d [Mus musculus]	1.33e-52	Rab3 interacting molecule, isoform AA [Drosophila melanogaster]	1.35e-52
1.86866e-53	1.2088	0.174	0.053	5.24028e-49	FALSE	dd-Smed-v6-26967-0	dd-Smed-v6-26967-0-1		Ion_trans (1)	Ion transport protein (1)	dd_Smed_v4_26967_0_1	PFAM: Ion_trans,	voltage-dependent T-type calcium channel subunit alpha-1H isoform X1 [Homo sapiens]	XP_006721026.1	CACNA1H	4.78e-121	voltage-dependent T-type calcium channel subunit alpha-1H isoform X3 [Mus musculus]	3.58e-118	Ca[2+]-channel protein alpha[[1]] subunit T, isoform E [Drosophila melanogaster]	1.82e-138
4.30791e-53	2.86199	0.114	0.027	1.20807e-48	TRUE	dd-Smed-v6-5092-0	dd-Smed-v6-5092-0-1		PDZ (1) / PDZ_6 (1) / PDZ_2 (1)	PDZ domain (3)	dd_Smed_v4_5092_0_1	Human: discs, large homolog 2 (Drosophila) (DLG2)5	disks large homolog 2 isoform X3 [Homo sapiens]	XP_011543080.1	DLG2	2.5e-19	disks large homolog 2 isoform X4 [Mus musculus]	3.9e-19	discs large 1, isoform M [Drosophila melanogaster]	4.9e-14
4.47371e-53	1.95424	0.233	0.088	1.25456e-48	TRUE	dd-Smed-v6-3070-0	dd-Smed-v6-3070-0-1	anchored component of membrane | extracellular space | plasma membrane | serine-type endopeptidase inhibitor activity	TED_complement (1) / A2M_recep (1) / A2M_BRD (1) / MG2 (1) / A2M (1) / MG3 (1)	A-macroglobulin TED domain (1) / A-macroglobulin receptor binding domain (1) / Alpha-2-macroglobulin bait region domain (1) / MG2 domain (1) / Alpha-2-macroglobulin family (1) / Macroglobulin domain MG3 (1)	dd_Smed_v4_3070_0_1	Human: CD109 molecule (CD109)	CD109 antigen isoform 1 preproprotein [Homo sapiens]	NP_598000.2	CD109	1.34e-72	CD109 antigen precursor [Mus musculus]	4.71e-34	macroglobulin complement-related [Drosophila melanogaster]	1.48e-138
7.6836e-53	2.63865	0.046	0.006	2.15471e-48	FALSE	dd-Smed-v6-4401-0	dd-Smed-v6-4401-0-1				dd_Smed_v4_4401_0_1	PFAM: Pkinase, Pkinase_Tyr,	serine/threonine-protein kinase OSR1 isoform X5 [Homo sapiens]	XP_024309620.1	OXSR1	2.4e-06	serine/threonine-protein kinase OSR1 isoform X1 [Mus musculus]	1.96e-06	Pak3, isoform D [Drosophila melanogaster]	4.36e-07
9.92431e-53	2.51112	0.053	0.007	2.78307e-48	TRUE	dd-Smed-v6-23806-0	dd-Smed-v6-23806-0-1
1.96243e-52	2.42129	0.201	0.071	5.50325e-48	FALSE	dd-Smed-v6-8320-0	dd-Smed-v6-8320-0-1	intracellular | signal transduction	RhoGAP (1)	RhoGAP domain (1)	dd_Smed_v4_8320_0_1	PFAM: RhoGAP,	rho GTPase-activating protein 20 isoform 3 [Homo sapiens]	NP_001245345.1	ARHGAP20	6.88e-14	rho GTPase-activating protein 20 isoform X1 [Mus musculus]	4.87e-13	Rho GTPase activating protein at 71E, isoform F [Drosophila melanogaster]	9.81e-23
2.8936e-52	2.54857	0.07	0.012	8.11453e-48	FALSE	dd-Smed-v6-13408-0	dd-Smed-v6-13408-0-1	circadian sleep/wake cycle, sleep | determination of adult lifespan | intracellular cyclic nucleotide activated cation channel activity | locomotor rhythm | membrane | plasma membrane | positive regulation of circadian sleep/wake cycle, sleep | potassium ion transport | proboscis extension reflex | regulation of dopamine secretion | transmembrane transport | voltage-gated ion channel activity | v…	Ion_trans (1) / Ion_trans_N (1) / cNMP_binding (1) / Ion_trans_2 (1)	Ion transport protein (1) / Ion transport protein N-terminal (1) / Cyclic nucleotide-binding domain (1) / Ion channel (1)	dd_Smed_v4_13408_0_1	Human: hyperpolarization activated cyclic nucleotide-gated potassium channel 4 (HCN4)	potassium/sodium hyperpolarization-activated cyclic nucleotide-gated channel 4 [Homo sapiens]	NP_005468.1	HCN4	0	potassium/sodium hyperpolarization-activated cyclic nucleotide-gated channel 4 [Mus musculus]	0	I[[h]] channel, isoform B [Drosophila melanogaster]	0
7.61307e-52	2.04251	0.163	0.05	2.13493e-47	FALSE	dd-Smed-v6-25116-0	dd-Smed-v6-25116-0-1	GABA-A receptor activity | extracellular ligand-gated ion channel activity | integral component of membrane | ion transport | plasma membrane | postsynaptic membrane	Neur_chan_LBD (1) / Neur_chan_memb (1)	Neurotransmitter-gated ion-channel ligand binding domain (1) / Neurotransmitter-gated ion-channel transmembrane region (1)	dd_Smed_v4_25116_0_1	Human: gamma-aminobutyric acid (GABA) A receptor, beta 2 (GABRB2)	gamma-aminobutyric acid receptor subunit beta-2 isoform 2 precursor [Homo sapiens]	NP_000804.1	GABRB2	1.99e-111	gamma-aminobutyric acid receptor subunit beta-1 isoform 1 precursor [Mus musculus]	1.49e-111	Ligand-gated chloride channel homolog 3 [Drosophila melanogaster]	5.77e-146
1.04643e-51	2.27625	0.12	0.03	2.93451e-47	FALSE	dd-Smed-v6-4617-0	dd-Smed-v6-4617-0-1
1.80879e-51	3.83838	0.037	0.004	5.07238e-47	FALSE	dd-Smed-v6-11755-0	dd-Smed-v6-11755-0-1
2.37735e-51	1.50584	0.141	0.039	6.6668e-47	FALSE	dd-Smed-v6-15876-0	dd-Smed-v6-15876-0-1	A-type (transient outward) potassium channel activity | cell projection | cellular_component | dendrite | integral component of membrane | ion channel activity | ion transport | membrane | metal ion binding | plasma membrane | potassium channel activity | potassium ion transmembrane transport | potassium ion transport | protein homooligomerization | regulation of ion transmembrane transport | syn…	Ion_trans (1) / BTB_2 (1) / Ion_trans_2 (1) / DUF3399 (1) / BTB_3 (1)	Ion transport protein (1) / BTB (2) / Ion channel (1) / Domain of unknown function (DUF3399) (1)	dd_Smed_v4_15876_0_1	Human: potassium voltage-gated channel, Shal-related subfamily, member 1 (KCND1)	potassium voltage-gated channel subfamily D member 1 isoform X2 [Homo sapiens]	XP_011542212.1	KCND1	0	potassium voltage-gated channel subfamily D member 1 isoform X1 [Mus musculus]	0	shaker cognate l, isoform B [Drosophila melanogaster]	0
3.00633e-51	1.68566	0.343	0.169	8.43065e-47	FALSE	dd-Smed-v6-5330-0	dd-Smed-v6-5330-0-1	zinc ion binding	Ig-like_KY (1) / Transglut_core (1)	KY-like (1) / Transglutaminase-like superfamily (1)	dd_Smed_v4_5330_0_1	Human: kyphoscoliosis peptidase (KY)	kyphoscoliosis peptidase isoform 4 [Homo sapiens]	NP_001353205.1	KY	9.17e-28	kyphoscoliosis peptidase [Mus musculus]	6.97e-28	hillarin, isoform B [Drosophila melanogaster]	2.71e-64
5.19482e-51	1.5415	0.095	0.021	1.45678e-46	FALSE	dd-Smed-v6-1117-0	dd-Smed-v6-1117-0-1				dd_Smed_v4_1117_0_1	Smed: neuropeptide precursor-18
7.76867e-51	1.6258	0.09	0.019	2.17857e-46	FALSE	dd-Smed-v6-15217-0	dd-Smed-v6-15217-0-1	integral component of membrane | plasma membrane | potassium ion transport | protein homooligomerization | sleep | transmembrane transport | voltage-gated potassium channel activity | voltage-gated potassium channel complex	Ion_trans (1) / BTB_2 (1) / Ion_trans_2 (1) / BTB_3 (1)	Ion transport protein (1) / BTB (2) / Ion channel (1)	dd_Smed_v4_15217_0_1	Human: potassium voltage-gated channel, Shaw-related subfamily, member 1 (KCNC1)B	potassium voltage-gated channel subfamily C member 1 isoform 2 [Homo sapiens]	NP_004967.1	KCNC1	9.45e-56	potassium voltage-gated channel subfamily C member 1 isoform 2 [Mus musculus]	9.03e-56	shaker cognate w, isoform A [Drosophila melanogaster]	1.21e-59
2.08234e-50	1.5706	0.294	0.13	5.83951e-46	FALSE	dd-Smed-v6-4326-0	dd-Smed-v6-4326-0-1
2.45879e-50	2.40243	0.051	0.007	6.89518e-46	FALSE	dd-Smed-v6-45188-0	dd-Smed-v6-45188-0-1												pH-sensitive chloride channel 1, isoform N [Drosophila melanogaster]	0.027
3.85744e-50	2.32683	0.127	0.034	1.08174e-45	FALSE	dd-Smed-v6-9989-0	dd-Smed-v6-9989-0-1	SNARE binding | cell junction | cell projection | cytoplasm | cytoplasmic vesicle | cytoskeleton | dendrite | intracellular | ligase activity | metal ion binding | negative regulation of SNARE complex assembly | negative regulation of calcium ion-dependent exocytosis | proteasome-mediated ubiquitin-dependent protein catabolic process | protein binding | protein homodimerization activity | synapse…	SPRY (1) / fn3 (1) / zf-B_box (1) / zf-C3HC4 (1) / zf-RING_UBOX (1) / ANCHR-like_BBOX (1) / zf-C3HC4_3 (1) / zf-C3HC4_2 (1) / zf-C3HC4_4 (1)	SPRY domain (1) / Fibronectin type III domain (1) / B-box zinc finger (1) / Zinc finger (3) / RING-type zinc-finger (1) / ANCHR-like B-box zinc-binding domain (1) / zinc finger of C3HC4-type (1)	dd_Smed_v4_9989_0_1	Human: tripartite motif containing 9 (TRIM9)	E3 ubiquitin-protein ligase TRIM9 isoform X8 [Homo sapiens]	XP_016876435.1	TRIM9	2.55e-147	E3 ubiquitin-protein ligase TRIM9 isoform X12 [Mus musculus]	6.23e-147	tripartite motif containing 9, isoform B [Drosophila melanogaster]	1.56e-131
4.85439e-50	2.42089	0.092	0.02	1.36132e-45	FALSE	dd-Smed-v6-9490-0	dd-Smed-v6-9490-0-1		IRS (1)	PTB domain (IRS-1 type) (1)	dd_Smed_v4_9490_0_1	Smed: Smed06730_V2 hypothetical protein	docking protein 3 isoform X3 [Homo sapiens]	XP_011532959.1	DOK3	3.01e-15	docking protein 2 isoform X3 [Mus musculus]	1.78e-12	downstream of kinase [Drosophila melanogaster]	2.77e-09
6.14959e-50	1.81653	0.119	0.03	1.72453e-45	TRUE	dd-Smed-v6-14446-0	dd-Smed-v6-14446-0-1		Ig_3 (1) / ig (1) / V-set (1) / Ig_2 (1) / I-set (1)	Immunoglobulin domain (3) / Immunoglobulin V-set domain (1) / Immunoglobulin I-set domain (1)	dd_Smed_v4_14446_0_1	PFAM: Ig_2, ig, Ig_3, I-set, V-set,					hemicentin-2 isoform X3 [Mus musculus]	0.025	uncharacterized protein Dmel_CG34353, isoform B [Drosophila melanogaster]	0.000251
6.59778e-50	2.71819	0.149	0.045	1.85022e-45	FALSE	dd-Smed-v6-1585-0	dd-Smed-v6-1585-0-1	L-cysteine catabolic process | L-serine catabolic process | L-serine metabolic process | blood vessel remodeling | cartilage development involved in endochondral bone morphogenesis | cellular amino acid biosynthetic process | cellular nitrogen compound metabolic process | cellular response to hypoxia | cerebellum morphogenesis | cystathionine beta-synthase activity | cysteine biosynthetic process…	PALP (1) / CBS (1)	Pyridoxal-phosphate dependent enzyme (1) / CBS domain (1)	dd_Smed_v4_1585_0_1	Human: cystathionine-beta-synthase (CBS)	cystathionine beta-synthase isoform X3 [Homo sapiens]	XP_016883980.1	CBS	0	cystathionine beta-synthase isoform 2 [Mus musculus]	0	cystathionine beta-synthase, isoform B [Drosophila melanogaster]	9.3e-160
7.28806e-50	3.18917	0.076	0.014	2.04379e-45	FALSE	dd-Smed-v6-7894-0	dd-Smed-v6-7894-0-1
1.90698e-49	2.34894	0.202	0.073	5.34776e-45	FALSE	dd-Smed-v6-1911-0	dd-Smed-v6-1911-0-1	cellular_component | molecular_function | positive regulation of Ras protein signal transduction	Ndr (1) / YicC-like_N (1)	Ndr family (1) / Endoribonuclease YicC-like (1)	dd_Smed_v4_1911_0_1	Human: NDRG family member 4 (NDRG4)5	protein NDRG4 isoform 5 [Homo sapiens]	NP_001229763.1	NDRG4	5.18e-33	protein NDRG4 isoform I [Mus musculus]	7.81e-33	misexpression suppressor of KSR 2, isoform D [Drosophila melanogaster]	4.63e-39
2.98249e-49	2.31951	0.218	0.085	8.36379e-45	TRUE	dd-Smed-v6-24759-0	dd-Smed-v6-24759-0-1	G-protein coupled acetylcholine receptor activity | G-protein coupled acetylcholine receptor signaling pathway | integral component of membrane	7tm_1 (1) / 7TM_GPCR_Srsx (1) / 7TM_GPCR_Srx (1)	7 transmembrane receptor (rhodopsin family) (1) / Serpentine type 7TM GPCR chemoreceptor Srsx (1) / Serpentine type 7TM GPCR chemoreceptor Srx (1)	dd_Smed_v4_24759_0_1	Human: cholinergic receptor, muscarinic 3 (CHRM3)	muscarinic acetylcholine receptor M3 isoform X1 [Homo sapiens]	XP_016855652.1	CHRM3	6.05e-53	muscarinic acetylcholine receptor M3 isoform X1 [Mus musculus]	2.93e-52	muscarinic acetylcholine Receptor, B-type, isoform B [Drosophila melanogaster]	3.62e-56
3.47063e-49	1.79301	0.288	0.132	9.7327e-45	TRUE	dd-Smed-v6-241-0	dd-Smed-v6-241-0-1	dsRNA transport | fusome | lysosome | sphingolipid metabolic process	SapB_2 (1) / SapB_1 (1) / SapA (1) / Saposin (1) / ARL2_Bind_BART (1)	Saposin-like type B (2) / Saposin A-type domain (1) / Saposin-like domain (1) / The ARF-like 2 binding protein BART (1)	dd_Smed_v4_241_0_1	Human: prosaposin (PSAP)	prosaposin isoform a preproprotein [Homo sapiens]	NP_002769.1	PSAP	7.84e-15	proactivator polypeptide-like 1 precursor [Mus musculus]	5.28e-10	Saposin-related, isoform A [Drosophila melanogaster]	2.31e-13
1.25913e-48	1.41619	0.418	0.228	3.53098e-44	FALSE	dd-Smed-v6-10914-0	dd-Smed-v6-10914-0-1		AMP-dom_DIP2-like (1)	Disco-interacting protein 2-like (1)
1.92267e-48	1.9654	0.077	0.015	5.39174e-44	FALSE	dd-Smed-v6-21925-0	dd-Smed-v6-21925-0-1		Ig_3 (1) / I-set (1) / Ig_2 (1) / V-set (1) / ig (1) / Ig_4 (1) / Ig_CD22 (1)	Immunoglobulin domain (3) / Immunoglobulin I-set domain (1) / Immunoglobulin V-set domain (1) / T-cell surface glycoprotein CD3 delta chain (1) / B-cell receptor CD22-like (1)	dd_Smed_v4_21925_0_1	Human: BOC cell adhesion associated, oncogene regulated (BOC)	brother of CDO isoform 6 precursor [Homo sapiens]	NP_001374855.1	BOC	3.2e-09	brother of CDO precursor [Mus musculus]	4.16e-09	down syndrome cell adhesion molecule 1, isoform M [Drosophila melanogaster]	4.01e-05
7.12163e-48	2.752	0.072	0.013	1.99712e-43	FALSE	dd-Smed-v6-13527-0	dd-Smed-v6-13527-0-1
1.78872e-47	4.26722	0.04	0.005	5.01612e-43	FALSE	dd-Smed-v6-15656-0	dd-Smed-v6-15656-0-1
2.04644e-47	0.795699	0.195	0.068	5.73882e-43	TRUE	dd-Smed-v6-17373-0	dd-Smed-v6-17373-0-1						cadherin EGF LAG seven-pass G-type receptor 3 precursor [Homo sapiens]	NP_001398.2	CELSR3	0.012	cadherin EGF LAG seven-pass G-type receptor 3 isoform 1 precursor [Mus musculus]	0.009
2.15484e-47	3.34123	0.036	0.004	6.04283e-43	FALSE	dd-Smed-v6-9781-0	dd-Smed-v6-9781-0-1		Fuz_longin_1 (1)	First Longin domain of FUZ (1)
2.88509e-47	1.61897	0.172	0.057	8.09066e-43	FALSE	dd-Smed-v6-9955-0	dd-Smed-v6-9955-0-1	ATP binding | GTP binding | bone development | cGMP biosynthetic process | cell surface receptor signaling pathway | cellular response to granulocyte macrophage colony-stimulating factor stimulus | cyclic nucleotide biosynthetic process | guanylate cyclase activity | hormone binding | identical protein binding | integral component of membrane | intracellular | intracellular signal transduction | …	Guanylate_cyc (1) / PK_Tyr_Ser-Thr (1) / ANF_receptor (1) / Pkinase (1) / HNOBA (1) / DUF3873 (1)	Adenylate and Guanylate cyclase catalytic domain (1) / Protein tyrosine and serine (1) / Receptor family ligand binding region (1) / Protein kinase domain (1) / Heme NO binding associated (1) / Domain of unknown function (1)	dd_Smed_v4_9955_0_1	Human: natriuretic peptide receptor A/guanylate cyclase A (atrionatriuretic peptide receptor A) (NPR1)	atrial natriuretic peptide receptor 2 isoform X7 [Homo sapiens]	XP_024303329.1	NPR2	0	atrial natriuretic peptide receptor 2 isoform 1 precursor [Mus musculus]	0	uncharacterized protein Dmel_CG31183, isoform A [Drosophila melanogaster]	2.48e-179
3.18583e-47	2.76924	0.037	0.004	8.93403e-43	FALSE	dd-Smed-v6-19428-0	dd-Smed-v6-19428-0-1		DUF7077 (1)	Domain of unknown function (DUF7077) (1)
4.51147e-47	2.74781	0.148	0.046	1.26515e-42	FALSE	dd-Smed-v6-7499-0	dd-Smed-v6-7499-0-1		Ank_2 (1) / Ank_4 (1) / Ank (1) / Ank_5 (1) / Ank_3 (1)	Ankyrin repeats (3 copies) (1) / Ankyrin repeats (many copies) (2) / Ankyrin repeat (2)	dd_Smed_v4_7499_0_1	Human: KN motif and ankyrin repeat domains 4 (KANK4)	KN motif and ankyrin repeat domain-containing protein 4 isoform X4 [Homo sapiens]	XP_016855973.1	KANK4	2.66e-19	KN motif and ankyrin repeat domain-containing protein 3 isoform X1 [Mus musculus]	1.73e-20	kank, isoform J [Drosophila melanogaster]	1.93e-20
4.7765e-47	2.73476	0.038	0.004	1.33947e-42	FALSE	dd-Smed-v6-8765-0	dd-Smed-v6-8765-0-1
1.03743e-46	0.696691	0.09	0.02	2.90928e-42	TRUE	dd-Smed-v6-13179-0	dd-Smed-v6-13179-0-1		7tm_1 (1) / 7TM_GPCR_Srw (1)	7 transmembrane receptor (rhodopsin family) (1) / Serpentine type 7TM GPCR chemoreceptor Srw (1)	dd_Smed_v4_13179_0_1	Human: bombesin-like receptor 3 (BRS3)	bombesin receptor subtype-3 [Homo sapiens]	NP_001718.1	BRS3	3.2e-26	galanin receptor type 2 isoform X1 [Mus musculus]	7.56e-27	allatostatin A receptor 2, isoform B [Drosophila melanogaster]	3.03e-18
1.28867e-46	2.19926	0.137	0.041	3.61382e-42	FALSE	dd-Smed-v6-12866-0	dd-Smed-v6-12866-0-1	ATP binding | ATP biosynthetic process | PDZ domain binding | blood coagulation | calcium ion transmembrane transport | calcium-transporting ATPase activity | calmodulin binding | cellular calcium ion homeostasis | hydrolase activity | integral component of membrane | ion transmembrane transport | membrane | membrane raft | metal ion binding | nucleotide binding | plasma membrane | transmembrane …	Cation_ATPase_C (1) / Cation_ATPase (1) / Hydrolase (1) / ATP_Ca_trans_C (1) / Hydrolase_3 (1)	Cation transporting ATPase (1) / Cation transport ATPase (P-type) (1) / haloacid dehalogenase-like hydrolase (2) / Plasma membrane calcium transporter ATPase C terminal (1)	dd_Smed_v4_12866_0_1	Human: ATPase, Ca++ transporting, plasma membrane 2 (ATP2B2)	plasma membrane calcium-transporting ATPase 3 isoform 3a [Homo sapiens]	NP_068768.2	ATP2B3	0	plasma membrane calcium-transporting ATPase 3 isoform X1 [Mus musculus]	0	plasma membrane calcium ATPase, isoform K [Drosophila melanogaster]	0
1.3984e-46	2.85349	0.047	0.006	3.92154e-42	FALSE	dd-Smed-v6-10395-0	dd-Smed-v6-10395-0-1
1.62836e-46	1.12823	0.429	0.24	4.5664e-42	TRUE	dd-Smed-v6-10585-0	dd-Smed-v6-10585-0-1	apoptotic process | axon guidance | biological_process | cell surface | integral component of membrane | membrane | molecular_function | multicellular organismal development | signal transduction	ZU5 (1) / UPA (1) / Ig_3 (1) / I-set (1) / Death (1) / Ig_2 (1) / ig (1) / V-set (1)	ZU5 domain (1) / UPA domain (1) / Immunoglobulin domain (3) / Immunoglobulin I-set domain (1) / Death domain (1) / Immunoglobulin V-set domain (1)	dd_Smed_v4_10585_0_1	Human: unc-5 homolog D (C. elegans) (UNC5D)	netrin receptor UNC5D isoform 2 [Homo sapiens]	NP_001309747.1	UNC5D	1.33e-77	netrin receptor UNC5D isoform X1 [Mus musculus]	7.87e-79	unc-5, isoform A [Drosophila melanogaster]	1.16e-25
1.77897e-46	2.62562	0.258	0.115	4.98876e-42	FALSE	dd-Smed-v6-9073-0	dd-Smed-v6-9073-0-1
2.11889e-46	1.12661	0.869	0.849	5.94201e-42	FALSE	dd-Smed-v6-83-0	dd-Smed-v6-83-0-1	'de novo' posttranslational protein folding | G2/M transition of mitotic cell cycle | GTP binding | GTPase activity | MHC class I protein binding | cellular protein metabolic process | cytoplasm | cytoskeleton | cytosol | microtubule | microtubule cytoskeleton | microtubule-based movement | microtubule-based process | mitotic cell cycle | movement of cell or subcellular component | natural killer…	Tubulin (1) / Tubulin_C (1) / Misat_Tub_SegII (1)	Tubulin (1) / Tubulin C-terminal domain (1) / Misato Segment II tubulin-like domain (1)	dd_Smed_v4_83_0_1	Smed: unknown	tubulin beta-4B chain [Homo sapiens]	NP_006079.1	TUBB4B	0	tubulin beta-4B chain [Mus musculus]	0	beta-Tubulin at 56D, isoform B [Drosophila melanogaster]	0
2.72187e-46	2.13556	0.091	0.021	7.63294e-42	FALSE	dd-Smed-v6-18238-0	dd-Smed-v6-18238-0-1	cell junction | chloride channel activity | chloride channel complex | chloride transport | extracellular ligand-gated ion channel activity | extracellular-glutamate-gated chloride channel activity | extracellular-glycine-gated chloride channel activity | glycine binding | integral component of membrane | integral component of plasma membrane | ion channel activity | ion transport | membrane | ne…	Neur_chan_LBD (1) / Neur_chan_memb (1)	Neurotransmitter-gated ion-channel ligand binding domain (1) / Neurotransmitter-gated ion-channel transmembrane region (1)	dd_Smed_v4_18238_0_1	Human: glycine receptor, beta (GLRB)	glycine receptor subunit beta isoform A precursor [Homo sapiens]	NP_001159532.1	GLRB	4.46e-73	glycine receptor subunit alpha-2 isoform X3 [Mus musculus]	6.38e-73	GluClalpha, isoform O [Drosophila melanogaster]	2.39e-75
2.74788e-46	2.0235	0.093	0.021	7.70588e-42	FALSE	dd-Smed-v6-7958-0	dd-Smed-v6-7958-0-1	PH domain binding | cell communication | dephosphorylation | inositol phosphate dephosphorylation | inositol trisphosphate phosphatase activity | inositol-1,3,4,5-tetrakisphosphate 5-phosphatase activity | inositol-1,4,5-trisphosphate 5-phosphatase activity | inositol-polyphosphate 5-phosphatase activity | membrane | phosphatidylinositol phosphorylation	Exo_endo_phos2 (1)	Endonuclease (1)	dd_Smed_v4_7958_0_1	Human: inositol polyphosphate-5-phosphatase, 40kDa (INPP5A)	inositol polyphosphate-5-phosphatase A isoform X1 [Homo sapiens]	XP_016871693.1	INPP5A	7.34e-21	inositol polyphosphate-5-phosphatase A isoform X2 [Mus musculus]	2.25e-19	5PtaseI, isoform C [Drosophila melanogaster]	3.2e-21
3.57424e-46	3.35587	0.018	0.001	1.00232e-41	FALSE	dd-Smed-v6-10626-0	dd-Smed-v6-10626-0-1
3.62869e-46	1.7637	0.119	0.032	1.01759e-41	FALSE	dd-Smed-v6-16980-0	dd-Smed-v6-16980-0-1		QLQ (1) / HSA (1)	QLQ (1) / HSA domain (1)	dd_Smed_v4_16980_0_1	Human: SWI/SNF related, matrix associated, actin dependent regulator of chromatin, subfamily a, member 4 (SMARCA4)	probable global transcription activator SNF2L2 isoform c [Homo sapiens]	NP_001276326.1	SMARCA2	3.73e-27	probable global transcription activator SNF2L2 isoform X3 [Mus musculus]	8.03e-28	brahma, isoform D [Drosophila melanogaster]	4.18e-20
3.64912e-46	1.64759	0.268	0.117	1.02332e-41	FALSE	dd-Smed-v6-7724-0	dd-Smed-v6-7724-0-1	ATP binding | DNA damage response, signal transduction by p53 class mediator resulting in transcription of p21 class mediator | PML body | PML body organization | RNA polymerase II activating transcription factor binding | RNA polymerase II transcription coactivator activity | SMAD binding | SMAD protein signal transduction | adult walking behavior | anterior/posterior pattern specification | cel…	Pkinase (1) / PK_Tyr_Ser-Thr (1) / APH (1)	Protein kinase domain (1) / Protein tyrosine and serine (1) / Phosphotransferase enzyme family (1)	dd_Smed_v4_7724_0_1	Human: homeodomain interacting protein kinase 2 (HIPK2)	homeodomain-interacting protein kinase 2 isoform X6 [Homo sapiens]	XP_016867558.1	HIPK2	3.88e-149	homeodomain-interacting protein kinase 2 isoform 4 [Mus musculus]	6.02e-149	homeodomain interacting protein kinase, isoform C [Drosophila melanogaster]	2.29e-147
3.72507e-46	2.40315	0.02	0.001	1.04462e-41	FALSE	dd-Smed-v6-22581-0	dd-Smed-v6-22581-0-1
8.40485e-46	2.13665	0.066	0.012	2.35697e-41	FALSE	dd-Smed-v6-2759-0	dd-Smed-v6-2759-0-1
8.9399e-46	3.6862	0.035	0.004	2.50701e-41	FALSE	dd-Smed-v6-21610-0	dd-Smed-v6-21610-0-1	NMDA glutamate receptor activity | NMDA selective glutamate receptor complex | calcium channel activity | calcium ion transmembrane transport | calcium ion transport | cell junction | dendrite development | extracellular-glutamate-gated ion channel activity | glycine binding | identical protein binding | integral component of membrane | ion channel activity | ion transmembrane transport | ion tra…	Lig_chan (1)	Ligand-gated ion channel (1)	dd_Smed_v4_21610_0_1	Human: glutamate receptor, ionotropic, N-methyl-D-aspartate 3A (GRIN3A)	glutamate receptor ionotropic, NMDA 3A precursor [Homo sapiens]	NP_597702.2	GRIN3A	9.73e-67	glutamate receptor ionotropic, NMDA 3A isoform 2 precursor [Mus musculus]	9.13e-67	NMDA receptor 1 [Drosophila melanogaster]	1.95e-31
9.82555e-46	1.83552	0.152	0.048	2.75538e-41	FALSE	dd-Smed-v6-2638-0	dd-Smed-v6-2638-0-1		Ferritin (1) / Rubrerythrin (1)	Ferritin-like domain (1) / Rubrerythrin (1)	dd_Smed_v4_2638_0_1	Human: ferritin, heavy polypeptide 1 (FTH1)	ferritin heavy chain [Homo sapiens]	NP_002023.2	FTH1	9.08e-58	ferritin heavy chain [Mus musculus]	3.22e-56	ferritin 3 heavy chain homologue [Drosophila melanogaster]	1.12e-41
1.03833e-45	1.59269	0.148	0.046	2.91178e-41	FALSE	dd-Smed-v6-13082-0	dd-Smed-v6-13082-0-1	ATP binding | cell cycle | cellular_component | cyclin-dependent protein serine/threonine kinase activity | cytoplasm | heart development | kinase activity | nucleotide binding | nucleus | phosphorylation | protein kinase activity | protein phosphorylation | protein serine/threonine kinase activity | transferase activity | transferase activity, transferring phosphorus-containing groups	Pkinase (1) / PK_Tyr_Ser-Thr (1) / Haspin_kinase (1) / ABC1 (1) / Kinase-like (1)	Protein kinase domain (1) / Protein tyrosine and serine (1) / Haspin like kinase domain (1) / ABC1 atypical kinase-like domain (1) / Kinase-like (1)	dd_Smed_v4_13082_0_1	Human: cyclin-dependent kinase-like 1 (CDC2-related kinase) (CDKL1)	cyclin-dependent kinase-like 1 isoform X1 [Homo sapiens]	XP_005268214.1	CDKL1	2.08e-118	cyclin-dependent kinase-like 4 isoform X1 [Mus musculus]	4.72e-116	uncharacterized protein Dmel_CG7236, isoform C [Drosophila melanogaster]	1.45e-109
1.12529e-45	1.86213	0.155	0.049	3.15565e-41	FALSE	dd-Smed-v6-13111-0	dd-Smed-v6-13111-0-1	cellular_component | centrosome | cytoplasm | cytoskeleton | cytoskeleton organization | microtubule | microtubule binding | microtubule minus-end binding | microtubule severing | midbody | mitotic spindle elongation | molecular_function | negative regulation of microtubule depolymerization | protein binding | regulation of cell morphogenesis | spindle	CAMSAP_CKK (1)	Microtubule-binding calmodulin-regulated spectrin-associated (1)	dd_Smed_v4_13111_0_1	Human: calmodulin regulated spectrin-associated protein family, member 2 (CAMSAP2)	calmodulin-regulated spectrin-associated protein 2 isoform 4 [Homo sapiens]	NP_001376567.1	CAMSAP2	1.9e-33	calmodulin-regulated spectrin-associated protein 2 isoform X4 [Mus musculus]	8.57e-34	patronin, isoform D [Drosophila melanogaster]	2.08e-35
1.22532e-45	2.70739	0.116	0.032	3.43618e-41	TRUE	dd-Smed-v6-2304-0	dd-Smed-v6-2304-0-1		CD36 (1)	CD36 family (1)	dd_Smed_v4_2304_0_1	Human: scavenger receptor class B, member 2 (SCARB2)	lysosome membrane protein 2 isoform 1 precursor [Homo sapiens]	NP_005497.1	SCARB2	1.59e-95	lysosome membrane protein 2 [Mus musculus]	1.19e-94	croquemort, isoform B [Drosophila melanogaster]	3.08e-63
1.29826e-45	1.7116	0.196	0.073	3.6407e-41	FALSE	dd-Smed-v6-9475-0	dd-Smed-v6-9475-0-1	ATP binding | actin cytoskeleton | apoptotic process | calmodulin binding | cytoplasm | protein autophosphorylation | protein binding | protein kinase activity | protein phosphorylation | protein serine/threonine kinase activity | regulation of N-methyl-D-aspartate selective glutamate receptor activity | regulation of apoptotic process | regulation of autophagy | |	Ank_2 (1) / Ank (1) / Ank_4 (1) / Ank_3 (1) / Ank_5 (1) / Death (1)	Ankyrin repeats (3 copies) (1) / Ankyrin repeat (2) / Ankyrin repeats (many copies) (2) / Death domain (1)	dd_Smed_v4_9475_0_1	Human: death-associated protein kinase 1 (DAPK1)	death-associated protein kinase 1 isoform X1 [Homo sapiens]	XP_016869849.1	DAPK1	5.13e-121	death-associated protein kinase 1 isoform X2 [Mus musculus]	7.66e-93	ankyrin 2, isoform AA [Drosophila melanogaster]	7.79e-27
1.68619e-45	1.8232	0.286	0.134	4.72859e-41	FALSE	dd-Smed-v6-2032-0	dd-Smed-v6-2032-0-1	COP9 signalosome | PH domain binding | actin binding | cell junction | cortical actin cytoskeleton organization | extrinsic component of membrane | nucleolus | nucleus | plasma membrane | spectrin | spectrin binding | structural molecule activity	SPRY (1) / FERM_C (1) / FERM_M (1) / FERM_N (1) / RA_2 (1)	SPRY domain (1) / FERM C-terminal PH-like domain (1) / FERM central domain (1) / FERM N-terminal domain (1) / RA like domain (1)	dd_Smed_v4_2032_0_1	Human: erythrocyte membrane protein band 4.1-like 2 (EPB41L2)	band 4.1-like protein 2 isoform b [Homo sapiens]	NP_001129027.1	EPB41L2	2.59e-73	band 4.1-like protein 3 isoform X40 [Mus musculus]	4.49e-72	coracle, isoform E [Drosophila melanogaster]	4.08e-66
2.90289e-45	1.72761	0.236	0.098	8.14058e-41	FALSE	dd-Smed-v6-6650-0	dd-Smed-v6-6650-0-1	1-phosphatidylinositol binding | clathrin adaptor complex | clathrin binding | clathrin coat | clathrin coat assembly | coated pit | neuron-neuron synaptic transmission | neurotransmitter secretion | phototaxis | receptor-mediated endocytosis | synaptic transmission | synaptic vesicle | synaptic vesicle coating | synaptic vesicle endocytosis | synaptic vesicle transport	ANTH (1) / ENTH (1)	ANTH domain (1) / ENTH domain (1)	dd_Smed_v4_6650_0_1	Human: phosphatidylinositol binding clathrin assembly protein (PICALM)	clathrin coat assembly protein AP180 isoform ff [Homo sapiens]	NP_001363671.1	SNAP91	5.75e-108	phosphatidylinositol-binding clathrin assembly protein isoform 6 [Mus musculus]	2.58e-106	like-AP180, isoform J [Drosophila melanogaster]	1.01e-111
5.28504e-45	2.55726	0.212	0.086	1.48209e-40	FALSE	dd-Smed-v6-674-0	dd-Smed-v6-674-0-1
5.8463e-45	2.83986	0.048	0.007	1.63948e-40	FALSE	dd-Smed-v6-4972-0	dd-Smed-v6-4972-0-2		zf-C3HC4 (1)	Zinc finger (1)
6.30232e-45	2.6425	0.046	0.006	1.76736e-40	TRUE	dd-Smed-v6-25201-0	dd-Smed-v6-25201-0-1	G-protein coupled receptor activity | G-protein coupled receptor signaling pathway | integral component of membrane | neuropeptide receptor activity	7TM_GPCR_Srw (1)	Serpentine type 7TM GPCR chemoreceptor Srw (1)	dd_Smed_v4_25201_0_1	Human: G protein-coupled receptor 139 (GPR139)	probable G-protein coupled receptor 139 isoform 2 [Homo sapiens]	NP_001305412.1	GPR139	8.26e-07	probable G-protein coupled receptor 142 isoform 2 [Mus musculus]	0.000117	Sex peptide receptor, isoform A [Drosophila melanogaster]	5.26e-14
1.17886e-44	2.00028	0.127	0.036	3.30587e-40	FALSE	dd-Smed-v6-91-0	dd-Smed-v6-91-0-1	biological_process | cellular_component | molecular_function	VWD (1) / ShK (1)	von Willebrand factor type D domain (1) / ShK domain-like (1)	dd_Smed_v4_91_0_1	Human: kielin/chordin-like protein (KCP)	zonadhesin isoform X1 [Homo sapiens]	XP_016868070.1	ZAN	4.37e-33	Fc fragment of IgG binding protein-like precursor [Mus musculus]	6.08e-35	crossveinless 2 [Drosophila melanogaster]	2.59e-20
2.00995e-44	2.34822	0.085	0.019	5.63649e-40	FALSE	dd-Smed-v6-4162-0	dd-Smed-v6-4162-0-1	biological_process | cellular_component | molecular_function	RPEL (1)	RPEL repeat (1)	dd_Smed_v4_4162_0_1	Human: phosphatase and actin regulator 4 (PHACTR4)	phosphatase and actin regulator 4 isoform 2 [Homo sapiens]	NP_076412.3	PHACTR4	1.32e-40	phosphatase and actin regulator 2 isoform X16 [Mus musculus]	2.08e-40	uncharacterized protein Dmel_CG32264, isoform D [Drosophila melanogaster]	1.51e-36
2.30701e-44	2.85523	0.048	0.007	6.46954e-40	TRUE	dd-Smed-v6-14849-0	dd-Smed-v6-14849-0-1	G-protein coupled receptor activity | G-protein coupled receptor signaling pathway | integral component of membrane | membrane | neuropeptide signaling pathway | orexin receptor activity | peptide hormone binding | plasma membrane | signal transducer activity | signal transduction	7tm_1 (1)	7 transmembrane receptor (rhodopsin family) (1)	dd_Smed_v4_14849_0_1	Human: hypocretin (orexin) receptor 1 (HCRTR1)	orexin receptor type 1 isoform X1 [Homo sapiens]	XP_024302373.1	HCRTR1	9.87e-08	orexin receptor type 1 isoform X1 [Mus musculus]	2.03e-07	alpha2-adrenergic-like octopamine receptor, isoform A [Drosophila melanogaster]	0.00032
5.91147e-44	1.80299	0.12	0.033	1.65775e-39	FALSE	dd-Smed-v6-137-0	dd-Smed-v6-137-0-1	ATPase activity, coupled | actin filament bundle assembly | autophagy | centriole | centrosome | chaeta development | chaeta morphogenesis | cytoplasm | cytoplasmic dynein complex | cytoskeletal protein binding | cytoskeleton | dynein complex | dynein intermediate chain binding | establishment of mitotic spindle orientation | imaginal disc-derived wing morphogenesis | intracellular transport | mi…	Dynein_light (1) / Ground-like (1)	Dynein light chain type 1 (1) / Ground-like domain (1)	dd_Smed_v4_137_0_1	Human: dynein, light chain, LC8-type 2 (DYNLL2)	dynein light chain 2, cytoplasmic [Homo sapiens]	NP_542408.1	DYNLL2	1.29e-08	dynein light chain 2, cytoplasmic isoform X1 [Mus musculus]	1.09e-08	cut up, isoform C [Drosophila melanogaster]	3.03e-09
6.55171e-44	1.36543	0.22	0.088	1.8373e-39	FALSE	dd-Smed-v6-13063-0	dd-Smed-v6-13063-0-1	RNA binding | RNA splicing | SH3 domain binding | axon ensheathment | cell differentiation | cytoplasm | long-chain fatty acid biosynthetic process | mRNA processing | mRNA transport | multicellular organismal development | muscle cell differentiation | myelination | nucleus | positive regulation of gene expression | protein binding | regulation of translation | spermatid development | transport …	KH-I_KHDC4-BBP (1) / STAR_dimer (1) / KH_1 (1)	KHDC4 (1) / Homodimerisation region of STAR domain protein (1) / KH domain (1)	dd_Smed_v4_13063_0_1	Human: QKI, KH domain containing, RNA binding (QKI)	protein quaking isoform 2 [Homo sapiens]	NP_996735.1	QKI	2.1e-63	protein quaking isoform 2 [Mus musculus]	1.78e-63	held out wings, isoform B [Drosophila melanogaster]	1.27e-69
6.55736e-44	2.79516	0.039	0.005	1.83888e-39	FALSE	dd-Smed-v6-11135-0	dd-Smed-v6-11135-0-1		Sugar_tr (1) / MFS_1 (1)	Sugar (and other) transporter (1) / Major Facilitator Superfamily (1)	dd_Smed_v4_11135_0_1	Human: solute carrier family 22 (organic anion transporter), member 7 (SLC22A7)	solute carrier family 22 member 7 isoform a [Homo sapiens]	NP_006663.2	SLC22A7	1.3e-47	solute carrier family 22 member 7 [Mus musculus]	3.61e-48	Beta-alanine transporter [Drosophila melanogaster]	4.47e-44
8.41408e-44	2.01925	0.09	0.021	2.35956e-39	FALSE	dd-Smed-v6-13880-0	dd-Smed-v6-13880-0-1		ASC (1)	Amiloride-sensitive sodium channel (1)	dd_Smed_v4_13880_0_1	PFAM: ASC,	acid-sensing ion channel 5 [Homo sapiens]	NP_059115.1	ASIC5	1.41e-07	acid-sensing ion channel 5 isoform X1 [Mus musculus]	3.43e-08	pickpocket 8, isoform H [Drosophila melanogaster]	0.003
9.79953e-44	3.42614	0.024	0.002	2.74808e-39	FALSE	dd-Smed-v6-50059-0	dd-Smed-v6-50059-0-1		7tm_1 (1)	7 transmembrane receptor (rhodopsin family) (1)	dd_Smed_v4_50059_0_1	PFAM: 7tm_1,	G-protein coupled receptor 4 isoform X1 [Homo sapiens]	XP_016882097.1	GPR4	0.001	thyrotropin releasing hormone receptor 2 isoform X1 [Mus musculus]	0.001	CNMamide receptor [Drosophila melanogaster]	5.82e-08
1.34356e-43	1.35774	0.333	0.169	3.76773e-39	FALSE	dd-Smed-v6-6859-0	dd-Smed-v6-6859-0-1	clathrin adaptor complex | clathrin-coated vesicle | coated vesicle | cytoplasm | endocytic vesicle | endocytosis | integral component of membrane | intracellular protein transport | membrane | neurotransmitter secretion | nucleolus | plasma membrane | protein binding | regulation of endocytosis | synaptic transmission | synaptic vesicle | synaptic vesicle coating | synaptic vesicle endocytosis |…	Adap_comp_sub (1)	Adaptor complexes medium subunit family (1)	dd_Smed_v4_6859_0_1	PFAM: Adap_comp_sub,	stonin-2 isoform 4 [Homo sapiens]	NP_001353779.1	STON2	2.53e-61	stonin-2 isoform X4 [Mus musculus]	6.58e-63	stoned B, isoform H [Drosophila melanogaster]	5.77e-104
1.85849e-43	1.58135	0.224	0.091	5.21176e-39	FALSE	dd-Smed-v6-5920-0	dd-Smed-v6-5920-0-1	GTP binding | GTPase activity | cytosol | maintenance of presynaptic active zone structure | neurotransmitter secretion | plasma membrane | presynaptic active zone | protein transport | regulation of exocytosis | small GTPase mediated signal transduction | synaptic vesicle | vesicle-mediated transport	Ras (1) / Roc (1) / Arf (1) / FeoB_N (1) / GTP_EFTU (1) / Gtr1_RagA (1) / MMR_HSR1 (1) / SRPRB (1) / RsgA_GTPase (1)	Ras family (1) / Ras of Complex (1) / ADP-ribosylation factor family (1) / Ferrous iron transport protein B (1) / Elongation factor Tu GTP binding domain (1) / Gtr1 (1) / 50S ribosome-binding GTPase (1) / Signal recognition particle receptor beta subunit (1) / RsgA GTPase (1)	dd_Smed_v4_5920_0_1	Human: RAB3C, member RAS oncogene family (RAB3C)	ras-related protein Rab-3C isoform 1 [Homo sapiens]	NP_612462.1	RAB3C	7.06e-115	ras-related protein Rab-3C isoform 1 [Mus musculus]	4.43e-114	Rab3, isoform A [Drosophila melanogaster]	1.75e-121
4.85802e-43	2.97154	0.172	0.063	1.36233e-38	TRUE	dd-Smed-v6-2292-0	dd-Smed-v6-2292-0-1		Plectin (1)	Plectin repeat (1)
8.06098e-43	2.18464	0.196	0.076	2.26054e-38	FALSE	dd-Smed-v6-2828-0	dd-Smed-v6-2828-0-1	ATP binding | ATP biosynthetic process | adult locomotory behavior | basolateral plasma membrane | cation transmembrane transporter activity | cation transport | determination of adult lifespan | embryonic development via the syncytial blastoderm | locomotory behavior | metal ion binding | monovalent inorganic cation transport | neuromuscular process | nucleus | plasma membrane | regulation of ce…	Cation_ATPase_C (1) / E1-E2_ATPase (1) / Cation_ATPase (1) / Hydrolase (1) / Cation_ATPase_N (1) / Hydrolase_3 (1) / HAD (1)	Cation transporting ATPase (1) / E1-E2 ATPase (1) / Cation transport ATPase (P-type) (1) / haloacid dehalogenase-like hydrolase (3) / Cation transporter (1)	dd_Smed_v4_2828_0_1	Human: ATPase, Na+/K+ transporting, alpha 1 polypeptide (ATP1A1)	sodium/potassium-transporting ATPase subunit alpha-1 isoform c [Homo sapiens]	NP_001153705.1	ATP1A1	0	sodium/potassium-transporting ATPase subunit alpha-1 [Mus musculus]	0	Na pump alpha subunit, isoform A [Drosophila melanogaster]	0
8.94899e-43	2.27245	0.202	0.08	2.50957e-38	TRUE	dd-Smed-v6-6102-0	dd-Smed-v6-6102-0-1	calcium ion binding | cytoplasm | intracellular signal transduction | lipid metabolic process | phosphatidylinositol phospholipase C activity | phospholipase C activity | phospholipid binding | phosphoric diester hydrolase activity | signal transducer activity | signal transduction	PI-PLC-X (1) / PI-PLC-Y (1) / C2 (1) / EF-hand_like (1) / PH_12 (1) / EF-hand_7 (1) / EF-hand_6 (1) / EF-hand_1 (1)	Phosphatidylinositol-specific phospholipase C (2) / C2 domain (1) / Phosphoinositide-specific phospholipase C (1) / Pleckstrin homology domain (1) / EF-hand domain pair (1) / EF-hand domain (1) / EF hand domain (1)	dd_Smed_v4_6102_0_1	Human: phospholipase C-like 2 (PLCL2)	inactive phospholipase C-like protein 2 isoform X2 [Homo sapiens]	XP_006713136.1	PLCL2	0	inactive phospholipase C-like protein 2 isoform X1 [Mus musculus]	0	phospholipase C at 21C, isoform D [Drosophila melanogaster]	3.05e-39
1.28206e-42	2.34469	0.099	0.025	3.59528e-38	FALSE	dd-Smed-v6-6048-0	dd-Smed-v6-6048-0-1				dd_Smed_v4_6048_0_1	Human: glutamine rich 2 (QRICH2)	glutamine-rich protein 2 isoform X6 [Homo sapiens]	XP_016880697.1	QRICH2	7.19e-35	glutamine-rich protein 2 [Mus musculus]	3.45e-29	uncharacterized protein Dmel_CG10869 [Drosophila melanogaster]	2e-09
2.27579e-42	3.31258	0.012	0	6.38199e-38	FALSE	dd-Smed-v6-86205-0	dd-Smed-v6-86205-0-1
2.80101e-42	1.68991	0.145	0.047	7.85486e-38	FALSE	dd-Smed-v6-9630-0	dd-Smed-v6-9630-0-1		SAM_KIDINS220 (1)	Kinase D-interacting substrate of 220 kDa-like (1)	dd_Smed_v4_9630_0_1	Human: kinase D-interacting substrate, 220kDa (KIDINS220)	kinase D-interacting substrate of 220 kDa isoform 4 [Homo sapiens]	NP_001335661.1	KIDINS220	7.47e-08	kinase D-interacting substrate of 220 kDa isoform X12 [Mus musculus]	1.23e-10	uncharacterized protein Dmel_CG42672, isoform P [Drosophila melanogaster]	6.36e-09
4.2431e-42	2.29515	0.027	0.002	1.18989e-37	FALSE	dd-Smed-v6-17391-0	dd-Smed-v6-17391-0-1
4.3103e-42	1.68644	0.256	0.114	1.20874e-37	FALSE	dd-Smed-v6-1109-0	dd-Smed-v6-1109-0-1	zinc ion binding	Ig-like_KY (1) / Transglut_core (1)	KY-like (1) / Transglutaminase-like superfamily (1)	dd_Smed_v4_1109_0_1	Human: kyphoscoliosis peptidase (KY)	kyphoscoliosis peptidase isoform 4 [Homo sapiens]	NP_001353205.1	KY	2.7e-31	kyphoscoliosis peptidase [Mus musculus]	2.26e-33	hillarin, isoform B [Drosophila melanogaster]	1.84e-70
5.58614e-42	2.95543	0.058	0.01	1.56652e-37	FALSE	dd-Smed-v6-3756-0	dd-Smed-v6-3756-0-1		FYVE_2 (1) / Siva (1)	FYVE-type zinc finger (1) / Cd27 binding protein (Siva) (1)	dd_Smed_v4_3756_0_1	Human: myosin VIIA and Rab interacting protein (MYRIP)	rab effector MyRIP isoform X1 [Homo sapiens]	XP_011531877.1	MYRIP	2.4e-07	rab effector MyRIP isoform X1 [Mus musculus]	1.99e-08	rabphilin, isoform A [Drosophila melanogaster]	0.000352
7.56675e-42	1.83798	0.107	0.029	2.12194e-37	FALSE	dd-Smed-v6-13788-0	dd-Smed-v6-13788-0-1	G-protein coupled acetylcholine receptor signaling pathway | axon | axon guidance | axonal fasciculation | brain development | cadherin binding | calcium ion binding | cell cycle | cell proliferation | cerebellum development | cerebral cortex radially oriented cell migration | contractile fiber | cyclin-dependent protein kinase 5 activator activity | cyclin-dependent protein kinase 5 holoenzyme c…	CDK5_activator (1)	Cyclin-dependent kinase 5 activator protein (1)	dd_Smed_v4_13788_0_1	Human: cyclin-dependent kinase 5, regulatory subunit 1 (p35) (CDK5R1)	cyclin-dependent kinase 5 activator 1 isoform X1 [Homo sapiens]	XP_016880770.1	CDK5R1	8.52e-58	cyclin-dependent kinase 5 activator 1 [Mus musculus]	5.88e-58	Cdk5 activator-like protein, isoform A [Drosophila melanogaster]	1.09e-53
1.06337e-41	1.8129	0.296	0.149	2.98201e-37	FALSE	dd-Smed-v6-1640-0	dd-Smed-v6-1640-0-1		E1-E2_ATPase (1) / P5-ATPase (1) / Cation_ATPase (1) / Hydrolase (1) / Cation_ATPase_N (1)	E1-E2 ATPase (1) / P5-type ATPase cation transporter (1) / Cation transport ATPase (P-type) (1) / haloacid dehalogenase-like hydrolase (1) / Cation transporter (1)	dd_Smed_v4_1640_0_1	Human: ATPase type 13A3 (ATP13A3)	polyamine-transporting ATPase 13A3 isoform X3 [Homo sapiens]	XP_011511425.1	ATP13A3	0	probable cation-transporting ATPase 13A3 isoform 2 [Mus musculus]	0	anne boleyn, isoform G [Drosophila melanogaster]	0
1.1055e-41	2.89058	0.159	0.056	3.10014e-37	FALSE	dd-Smed-v6-2745-0	dd-Smed-v6-2745-0-1		Pkinase (1) / PK_Tyr_Ser-Thr (1) / ubiquitin (1)	Protein kinase domain (1) / Protein tyrosine and serine (1) / Ubiquitin family (1)	dd_Smed_v4_2745_0_1	Human: serine/threonine protein kinase MST4 (MST4)	serine/threonine-protein kinase 26 isoform 2 [Homo sapiens]	NP_001035918.1	STK26	1.73e-16	serine/threonine-protein kinase 26 isoform X1 [Mus musculus]	1.5e-16	p21-activated kinase, isoform C [Drosophila melanogaster]	5.62e-14
1.19223e-41	2.01304	0.078	0.017	3.34337e-37	FALSE	dd-Smed-v6-1874-0	dd-Smed-v6-1874-0-1	anion transport | cytoplasmic membrane-bounded vesicle | high-affinity inorganic phosphate:sodium symporter activity | integral component of membrane | integral component of plasma membrane | ion transport | lysosomal membrane | membrane | sialic acid transmembrane transporter activity | sialic acid transport | sugar:proton symporter activity | transmembrane transport	MFS_1 (1)	Major Facilitator Superfamily (1)	dd_Smed_v4_1874_0_1	Human: solute carrier family 17 (anion/sugar transporter), member 5 (SLC17A5)	sialin isoform 1 [Homo sapiens]	NP_036566.1	SLC17A5	1.05e-110	vesicular glutamate transporter 3 isoform 1 [Mus musculus]	5.42e-103	major facilitator superfamily transporter 10, isoform A [Drosophila melanogaster]	2.17e-109
1.67634e-41	0.897869	0.453	0.268	4.70097e-37	FALSE	dd-Smed-v6-6345-0	dd-Smed-v6-6345-0-1	cell junction | cellular_component | integral component of membrane | membrane | plasma membrane | positive regulation of synapse assembly | presynaptic membrane | receptor binding | synapse	LRR_8 (1) / LRR_5 (1) / Ig_3 (1) / LRR_4 (1) / LRR_1 (1)	Leucine rich repeat (1) / BspA type Leucine rich repeat region (6 copies) (1) / Immunoglobulin domain (1) / Leucine Rich repeats (2 copies) (1) / Leucine Rich Repeat (1)	dd_Smed_v4_6345_0_1	Human: leucine rich repeat containing 4B (LRRC4B)	leucine-rich repeat-containing protein 4B isoform X1 [Homo sapiens]	XP_011525822.1	LRRC4B	4.69e-16	leucine-rich repeat-containing protein 4B precursor [Mus musculus]	3.07e-16	slit, isoform F [Drosophila melanogaster]	1.34e-12
2.10492e-41	2.22491	0.255	0.118	5.90283e-37	FALSE	dd-Smed-v6-2046-0	dd-Smed-v6-2046-0-1	cobalamin metabolic process | mitochondrion	MMADHC (1)	Methylmalonic aciduria and homocystinuria type D protein (1)	dd_Smed_v4_2046_0_1	Human: methylmalonic aciduria (cobalamin deficiency) cblD type, with homocystinuria (MMADHC)	cobalamin trafficking protein CblD [Homo sapiens]	NP_056517.1	MMADHC	7.09e-40	cobalamin trafficking protein CblD isoform X4 [Mus musculus]	1.1e-38	uncharacterized protein Dmel_CG12118, isoform B [Drosophila melanogaster]	1.96e-12
2.4694e-41	2.17306	0.093	0.023	6.92494e-37	FALSE	dd-Smed-v6-3408-0	dd-Smed-v6-3408-0-1	adenosylhomocysteinase activity | cellular_component | hydrolase activity | one-carbon metabolic process	AdoHcyase (1) / AdoHcyase_NAD (1) / 2-Hacid_dh_C (1) / KARI_N (1) / TrkA_N (1) / NAD_binding_7 (1)	S-adenosyl-L-homocysteine hydrolase (2) / D-isomer specific 2-hydroxyacid dehydrogenase (1) / Acetohydroxy acid isomeroreductase (1) / TrkA-N domain (1) / Putative NAD(P)-binding (1)	dd_Smed_v4_3408_0_1	Human: adenosylhomocysteinase-like 2 (AHCYL2)	adenosylhomocysteinase 3 isoform c [Homo sapiens]	NP_001124194.2	AHCYL2	1.25e-170	putative adenosylhomocysteinase 3 isoform X6 [Mus musculus]	6.31e-171	adenosylhomocysteinase like 1 [Drosophila melanogaster]	7.85e-171
3.40691e-41	1.06824	0.138	0.043	9.55401e-37	TRUE	dd-Smed-v6-4789-0	dd-Smed-v6-4789-0-1				dd_Smed_v4_4789_0_1	Human: notch 1 (NOTCH1)	neurogenic locus notch homolog protein 1 preproprotein [Homo sapiens]	NP_060087.3	NOTCH1	1.95e-30	neurogenic locus notch homolog protein 1 precursor [Mus musculus]	6.74e-31	neurexin 1, isoform G [Drosophila melanogaster]	2.07e-35
3.52416e-41	2.95503	0.032	0.004	9.88279e-37	FALSE	dd-Smed-v6-50289-0	dd-Smed-v6-50289-0-1	cell volume homeostasis | chloride channel activity | chloride transport | integral component of membrane | volume-sensitive chloride channel activity	Bestrophin (1)	Bestrophin (1)	dd_Smed_v4_50289_0_1	Human: bestrophin 3 (BEST3)	bestrophin-1 isoform X1 [Homo sapiens]	XP_011543531.1	BEST1	3.42e-32	bestrophin-2 isoform X1 [Mus musculus]	4.1e-32	bestrophin 1, isoform A [Drosophila melanogaster]	2.21e-45
4.8203e-41	2.78558	0.435	0.298	1.35176e-36	FALSE	dd-Smed-v6-859-0	dd-Smed-v6-859-0-1	Golgi apparatus | NADP binding | UV protection | aerobic respiration | aging | aminoacylase activity | antioxidant activity | catalase activity | cellular response to growth factor stimulus | cholesterol metabolic process | cytosol | endoplasmic reticulum | enzyme binding | heme binding | hemoglobin metabolic process | hydrogen peroxide catabolic process | lysosome | menopause | metal ion binding…	Catalase (1) / Catalase-rel (1)	Catalase (1) / Catalase-related immune-responsive (1)	dd_Smed_v4_859_0_1	Human: catalase (CAT)	catalase [Homo sapiens]	NP_001743.1	CAT	0	catalase [Mus musculus]	0	catalase [Drosophila melanogaster]	0
5.58825e-41	2.96014	0.121	0.036	1.56711e-36	FALSE	dd-Smed-v6-12316-0	dd-Smed-v6-12316-0-1	biological_process | cellular_component | molecular_function	DUF2428 (1) / TPR_Trm732_C (1) / HEAT (1) / PGI (1)	THADA (1) / Trm732 (1) / HEAT repeat (1) / Phosphoglucose isomerase (1)	dd_Smed_v4_12316_0_1	Human: thyroid adenoma associated (THADA)	thyroid adenoma-associated protein isoform e [Homo sapiens]	NP_001332853.1	THADA	2.39e-08	thyroid adenoma-associated protein homolog isoform X4 [Mus musculus]	8.2e-11	uncharacterized protein Dmel_CG3368 [Drosophila melanogaster]	7.88e-11
6.43758e-41	3.41993	0.045	0.007	1.80529e-36	FALSE	dd-Smed-v6-8070-0	dd-Smed-v6-8070-0-1
6.77629e-41	1.89113	0.065	0.012	1.90027e-36	FALSE	dd-Smed-v6-19076-0	dd-Smed-v6-19076-0-1		FNIP_M (1) / Longin_2 (1) / FNIP_N (1)	Folliculin-interacting protein middle domain (1) / Yeast longin domain (1) / Folliculin-interacting protein N-terminus (1)			folliculin-interacting protein 2 isoform X5 [Homo sapiens]	XP_024309929.1	FNIP2	0.006	folliculin-interacting protein 2 isoform X6 [Mus musculus]	0.005
8.6441e-41	2.4772	0.036	0.004	2.42406e-36	FALSE	dd-Smed-v6-9590-0	dd-Smed-v6-9590-0-1	anion channel activity | anion transport | biological_process | chloride channel activity | chloride channel complex | integral component of membrane | molecular_function | negative regulation of ion transport | plasma membrane	Bestrophin (1)	Bestrophin (1)	dd_Smed_v4_9590_0_1	Human: bestrophin 3 (BEST3)	bestrophin-3 isoform 4 [Homo sapiens]	NP_001269543.1	BEST3	5.38e-90	bestrophin-3 isoform X5 [Mus musculus]	5.05e-90	bestrophin 4 [Drosophila melanogaster]	4.8e-87
2.88788e-40	2.15036	0.066	0.013	8.09849e-36	FALSE	dd-Smed-v6-11280-0	dd-Smed-v6-11280-0-1	PDZ domain binding | apical part of cell | axon | axonogenesis | cell projection membrane | cell-cell junction | compound eye development | compound eye morphogenesis | compound eye retinal cell programmed cell death | dendritic shaft | excretion | extracellular region | hemopoiesis | homophilic cell adhesion via plasma membrane adhesion molecules | integral component of membrane | lateral inhibi…	Ig_3 (1) / I-set (1) / ig (1) / Ig_2 (1) / V-set (1) / TMEM154 (1)	Immunoglobulin domain (3) / Immunoglobulin I-set domain (1) / Immunoglobulin V-set domain (1) / TMEM154 protein family (1)	dd_Smed_v4_11280_0_1	Human: kin of IRRE like 3 (Drosophila) (KIRREL3)	kin of IRRE-like protein 3 isoform X7 [Homo sapiens]	XP_011541335.1	KIRREL3	5.05e-25	kin of IRRE-like protein 1 isoform 1 precursor [Mus musculus]	6.61e-26	roughest, isoform A [Drosophila melanogaster]	1.73e-26
4.04212e-40	1.79133	0.29	0.145	1.13353e-35	FALSE	dd-Smed-v6-1399-0	dd-Smed-v6-1399-0-1		bZIP_2 (1) / bZIP_1 (1) / HALZ (1)	Basic region leucine zipper (1) / bZIP transcription factor (1) / Homeobox associated leucine zipper (1)	dd_Smed_v4_1399_0_1	Smed: Smed03084_V2 hypothetical protein
6.36353e-40	2.05417	0.151	0.052	1.78453e-35	FALSE	dd-Smed-v6-1808-0	dd-Smed-v6-1808-0-1	biological_process | integral component of membrane | molecular_function	Tetraspanin (1)	Tetraspanin family (1)	dd_Smed_v4_1808_0_1	PFAM: Tetraspannin,	tetraspanin-9 [Homo sapiens]	NP_006666.1	TSPAN9	0.006	tetraspanin-11 isoform X1 [Mus musculus]	0.012	tetraspanin 74F, isoform A [Drosophila melanogaster]	5.47e-08
8.7102e-40	3.44891	0.073	0.016	2.4426e-35	FALSE	dd-Smed-v6-44754-0	dd-Smed-v6-44754-0-1												uncharacterized protein Dmel_CG43867, isoform H [Drosophila melanogaster]	0.025
9.49192e-40	2.04911	0.126	0.039	2.66182e-35	FALSE	dd-Smed-v6-8349-0	dd-Smed-v6-8349-0-1	ATP-dependent protein binding | calcium-independent phospholipase A2 activity | calmodulin binding | cardiolipin acyl-chain remodeling | cardiolipin biosynthetic process | cell death | centrosome | chemotaxis | cytoplasm | cytosol | glycerophospholipid biosynthetic process | hydrolase activity | lipid catabolic process | lipid metabolic process | membrane | memory | metabolic process | mitochondr…	Ank_2 (1) / Ank (1) / Ank_3 (1) / Ank_5 (1) / Ank_4 (1) / Patatin (1)	Ankyrin repeats (3 copies) (1) / Ankyrin repeat (2) / Ankyrin repeats (many copies) (2) / Patatin-like phospholipase (1)	dd_Smed_v4_8349_0_1	Human: phospholipase A2, group VI (cytosolic, calcium-independent) (PLA2G6)	85/88 kDa calcium-independent phospholipase A2 isoform a [Homo sapiens]	NP_003551.2	PLA2G6	9.08e-143	85/88 kDa calcium-independent phospholipase A2 isoform X3 [Mus musculus]	2.67e-145	calcium-independent phospholipase A2 VIA, isoform A [Drosophila melanogaster]	5.06e-132
9.95547e-40	1.76629	0.194	0.076	2.79181e-35	FALSE	dd-Smed-v6-1284-0	dd-Smed-v6-1284-0-1		MFS_1 (1)	Major Facilitator Superfamily (1)	dd_Smed_v4_1284_0_1	Human: solute carrier family 16, member 14 (monocarboxylic acid transporter 14) (SLC16A14)	monocarboxylate transporter 14 isoform X2 [Homo sapiens]	XP_011509054.1	SLC16A14	1.68e-06	monocarboxylate transporter 2 isoform X1 [Mus musculus]	1.45e-06	hermes, isoform A [Drosophila melanogaster]	3.04e-05
1.13854e-39	1.68338	0.182	0.069	3.19281e-35	FALSE	dd-Smed-v6-3381-0	dd-Smed-v6-3381-0-1		I-set (1) / Ig_3 (1) / Ig_2 (1) / ig (1) / V-set (1) / Ig_CD22 (1) / V-set_CD47 (1)	Immunoglobulin I-set domain (1) / Immunoglobulin domain (3) / Immunoglobulin V-set domain (1) / B-cell receptor CD22-like (1) / CD47 immunoglobulin-like domain (1)	dd_Smed_v4_3381_0_1	Human: titin (TTN)IC	titin isoform X7 [Homo sapiens]	XP_016860311.1	TTN	1.04e-24	titin isoform X5 [Mus musculus]	7.02e-27	Unc-89, isoform H [Drosophila melanogaster]	3.34e-25
1.47648e-39	2.25926	0.12	0.036	4.1405e-35	FALSE	dd-Smed-v6-3859-0	dd-Smed-v6-3859-0-1	basolateral plasma membrane | cell volume homeostasis | chloride channel activity | chloride channel complex | chloride transport | cytosol | detection of light stimulus involved in visual perception | integral component of membrane | membrane | regulation of calcium ion transport | transepithelial chloride transport | visual perception | volume-sensitive chloride channel activity	Bestrophin (1)	Bestrophin (1)	dd_Smed_v4_3859_0_1	Human: bestrophin 1 (BEST1)	bestrophin-1 isoform 1 [Homo sapiens]	NP_004174.1	BEST1	1.7e-57	bestrophin-1 [Mus musculus]	5.67e-55	bestrophin 1, isoform A [Drosophila melanogaster]	4.19e-57
1.51428e-39	3.96373	0.028	0.003	4.2465e-35	FALSE	dd-Smed-v6-57424-0	dd-Smed-v6-57424-0-1	NAD binding | NADP binding | cytoplasm | glucose metabolic process | glyceraldehyde-3-phosphate dehydrogenase (NAD+) (phosphorylating) activity | glycolytic process | nucleotide binding | oxidation-reduction process | oxidoreductase activity | oxidoreductase activity, acting on the aldehyde or oxo group of donors, NAD or NADP as acceptor | positive regulation of glycolytic process | sperm motilit…	Gp_dh_C (1)	Glyceraldehyde 3-phosphate dehydrogenase (1)	dd_Smed_v4_57424_0_1	PFAM: Gp_dh_C,	glyceraldehyde-3-phosphate dehydrogenase isoform 2 [Homo sapiens]	NP_001243728.1	GAPDH	7.1e-60	glyceraldehyde-3-phosphate dehydrogenase, testis-specific isoform 1 [Mus musculus]	3.1e-62	glyceraldehyde 3 phosphate dehydrogenase 2, isoform A [Drosophila melanogaster]	3.4e-57
1.82983e-39	1.78127	0.087	0.021	5.1314e-35	FALSE	dd-Smed-v6-390-0	dd-Smed-v6-390-0-1		SapB_2 (1) / SapA (1) / Saposin (1)	Saposin-like type B (1) / Saposin A-type domain (1) / Saposin-like domain (1)	dd_Smed_v4_390_0_1	Human: prosaposin (PSAP)	prosaposin isoform a preproprotein [Homo sapiens]	NP_002769.1	PSAP	2.21e-06	pulmonary surfactant-associated protein B isoform 2 precursor [Mus musculus]	0.001	Saposin-related, isoform A [Drosophila melanogaster]	4.12e-06
1.88544e-39	1.60267	0.171	0.062	5.28734e-35	TRUE	dd-Smed-v6-2622-0	dd-Smed-v6-2622-0-1	Golgi apparatus | axolemma | axon | axon ensheathment | behavior | brain development | cell adhesion | cell surface | cell-cell junction organization | cellular protein localization | cerebral cortex development | clustering of voltage-gated potassium channels | dendrite | dorsal closure | early endosome | enzyme binding | establishment of blood-nerve barrier | establishment of glial blood-brain …	Laminin_G_2 (1) / Laminin_G_1 (1) / F5_F8_type_C (1) / F5_F8_type_C_2 (1) / EGF (1) / Laminin_G_3 (1)	Laminin G domain (2) / F5 (1) / NedA-like (1) / EGF-like domain (1) / Concanavalin A-like lectin (1)	dd_Smed_v4_2622_0_1	Human: contactin associated protein-like 2 (CNTNAP2)	contactin-associated protein-like 2 precursor [Homo sapiens]	NP_054860.1	CNTNAP2	1.63e-163	contactin-associated protein like 5-1 isoform X1 [Mus musculus]	5.57e-158	neurexin IV, isoform A [Drosophila melanogaster]	0
1.98625e-39	2.11967	0.107	0.03	5.57004e-35	FALSE	dd-Smed-v6-8830-0	dd-Smed-v6-8830-0-1
2.59193e-39	3.94587	0.02	0.001	7.26854e-35	FALSE	dd-Smed-v6-63242-0	dd-Smed-v6-63242-0-1
2.84136e-39	2.34896	0.09	0.023	7.96803e-35	TRUE	dd-Smed-v6-4935-0	dd-Smed-v6-4935-0-1	brainstem development | cell adhesion | cell junction | cell surface | cell-cell junction organization | cerebellum development | chloride ion binding | dendrite | excitatory synapse | integral component of membrane | integral component of plasma membrane | negative regulation of excitatory postsynaptic potential | neurexin family protein binding | plasma membrane | positive regulation of organ g…	COesterase (1) / BD-FAE (1) / Abhydrolase_3 (1)	Carboxylesterase family (1) / BD-FAE (1) / alpha (1)	dd_Smed_v4_4935_0_1	Human: neuroligin 4, X-linked (NLGN4X)	neuroligin-4, X-linked isoform X2 [Homo sapiens]	XP_016885182.1	NLGN4X	1.82e-67	neuroligin-1 isoform X7 [Mus musculus]	6.02e-64	gliotactin, isoform F [Drosophila melanogaster]	7.78e-63
2.9528e-39	1.33121	0.17	0.061	8.28053e-35	FALSE	dd-Smed-v6-4147-0	dd-Smed-v6-4147-0-1	Golgi membrane | calcium ion binding | cell junction | cell projection | endoplasmic reticulum membrane | extracellular region | homophilic cell adhesion via plasma membrane adhesion molecules | integral component of membrane | nucleus | plasma membrane | postsynaptic membrane	Cadherin (1)	Cadherin domain (1)	dd_Smed_v4_4147_0_1	Human: calsyntenin 1 (CLSTN1)	calsyntenin-1 isoform 3 precursor [Homo sapiens]	NP_001289812.1	CLSTN1	7.64e-24	calsyntenin-2 isoform X2 [Mus musculus]	3.86e-22	Calsyntenin-1, isoform B [Drosophila melanogaster]	8.49e-13
3.62219e-39	1.82721	0.123	0.038	1.01577e-34	TRUE	dd-Smed-v6-8061-0	dd-Smed-v6-8061-0-1		CLSTN_C (1) / Cadherin (1) / Laminin_G_2 (1)	Calsyntenin C-terminal (1) / Cadherin domain (1) / Laminin G domain (1)	dd_Smed_v4_8061_0_1	Human: calsyntenin 1 (CLSTN1)	calsyntenin-3 precursor [Homo sapiens]	NP_055533.2	CLSTN3	6.42e-27	calsyntenin-3 isoform 1 precursor [Mus musculus]	2.76e-28	Calsyntenin-1, isoform B [Drosophila melanogaster]	2.34e-22
3.78005e-39	1.48898	0.087	0.021	1.06004e-34	FALSE	dd-Smed-v6-25868-0	dd-Smed-v6-25868-0-1	aldosterone biosynthetic process | axon guidance | calcium channel activity | calcium ion import | calcium ion transmembrane transport | calcium ion transport | caveola | cellular response to hormone stimulus | cellular response to potassium ion | cortisol biosynthetic process | cytoplasm | dendrite | integral component of membrane | ion channel activity | ion transport | low voltage-gated calciu…	Ion_trans (1) / PKD_channel (1)	Ion transport protein (1) / Polycystin cation channel (1)	dd_Smed_v4_25868_0_1	Human: calcium channel, voltage-dependent, T type, alpha 1H subunit (CACNA1H)	voltage-dependent T-type calcium channel subunit alpha-1H isoform X9 [Homo sapiens]	XP_006721031.1	CACNA1H	1.18e-95	voltage-dependent T-type calcium channel subunit alpha-1H isoform 1 [Mus musculus]	6.28e-96	Ca[2+]-channel protein alpha[[1]] subunit T, isoform D [Drosophila melanogaster]	2.02e-91
8.22144e-39	2.25802	0.063	0.013	2.30554e-34	FALSE	dd-Smed-v6-11247-0	dd-Smed-v6-11247-0-1		Gly_transf_sug (1)	Glycosyltransferase sugar-binding region containing DXD motif (1)
1.63081e-38	2.82031	0.032	0.004	4.57328e-34	FALSE	dd-Smed-v6-557-0	dd-Smed-v6-557-0-1
2.19098e-38	3.88799	0.012	0	6.14418e-34	FALSE	dd-Smed-v6-19835-0	dd-Smed-v6-19835-0-1		ASC (1)	Amiloride-sensitive sodium channel (1)	dd_Smed_v4_19835_0_1	PFAM: ASC,	acid-sensing ion channel 5 isoform X1 [Homo sapiens]	XP_016863780.1	ASIC5	0.001	acid-sensing ion channel 5 isoform X1 [Mus musculus]	6.09e-07	pickpocket 12 [Drosophila melanogaster]	0.008
2.21842e-38	1.91806	0.09	0.023	6.2211e-34	FALSE	dd-Smed-v6-4845-0	dd-Smed-v6-4845-0-1	zinc ion binding	zf-RING_5 (1) / DUF1140 (1) / zf-C3HC4_2 (1) / zf-C3HC4 (1)	zinc-RING finger domain (1) / Protein of unknown function (DUF1140) (1) / Zinc finger (2)
3.46482e-38	2.29214	0.103	0.029	9.71639e-34	FALSE	dd-Smed-v6-6936-0	dd-Smed-v6-6936-0-1												wings down [Drosophila melanogaster]	0.003
3.74016e-38	0.879616	0.111	0.032	1.04885e-33	TRUE	dd-Smed-v6-75-0	dd-Smed-v6-75-0-1		DM9 (1)	DM9 repeat (1)	dd_Smed_v4_75_0_1	PFAM: DUF3421,							uncharacterized protein Dmel_CG44250, isoform B [Drosophila melanogaster]	5.09e-08
5.39525e-38	3.43627	0.036	0.005	1.51299e-33	FALSE	dd-Smed-v6-13419-0	dd-Smed-v6-13419-0-1
6.05765e-38	1.77959	0.156	0.056	1.69875e-33	FALSE	dd-Smed-v6-3071-0	dd-Smed-v6-3071-0-1	ATP binding | antiporter activity | chloride transport | cytoplasmic vesicle | integral component of membrane | ion channel activity | ion transport | lysosome | membrane | nucleotide binding | protein binding | response to pH | transmembrane transport | transport | voltage-gated chloride channel activity	Voltage_CLC (1) / CBS (1)	Voltage gated chloride channel (1) / CBS domain (1)	dd_Smed_v4_3071_0_1	PFAM: Voltage_CLC, CBS,	H(+)/Cl(-) exchange transporter 7 isoform X1 [Homo sapiens]	XP_011520656.1	CLCN7	8.55e-150	H(+)/Cl(-) exchange transporter 7 isoform 2 [Mus musculus]	1.07e-157	chloride channel-b [Drosophila melanogaster]	2.89e-118
2.77817e-37	2.45697	0.027	0.003	7.79083e-33	FALSE	dd-Smed-v6-5839-0	dd-Smed-v6-5839-0-1
3.02114e-37	2.13677	0.179	0.071	8.47219e-33	FALSE	dd-Smed-v6-9485-0	dd-Smed-v6-9485-0-1	carbohydrate binding | carbohydrate metabolic process | catalytic activity | cytoplasm | cytosol | energy reserve metabolic process | fructose 6-phosphate metabolic process | glyceraldehyde-3-phosphate metabolic process | intracellular membrane-bounded organelle | monosaccharide binding | pentose-phosphate shunt | pentose-phosphate shunt, non-oxidative branch | sedoheptulose-7-phosphate:D-glycera…	TAL_FSA (1)	Transaldolase (1)	dd_Smed_v4_9485_0_1	Human: transaldolase 1 (TALDO1)	transaldolase [Homo sapiens]	NP_006746.1	TALDO1	1.12e-120	transaldolase [Mus musculus]	9.09e-121	transaldolase [Drosophila melanogaster]	4.26e-118
3.39365e-37	1.72156	0.505	0.385	9.51681e-33	FALSE	dd-Smed-v6-397-0	dd-Smed-v6-397-0-1
4.52979e-37	1.81878	0.128	0.041	1.27029e-32	FALSE	dd-Smed-v6-5620-0	dd-Smed-v6-5620-0-1	actin binding | cell-substrate junction | cell-substrate junction assembly | fibroblast migration | focal adhesion | metal ion binding	SH2 (1) / PTB (1)	SH2 domain (1) / Phosphotyrosine-binding domain (1)	dd_Smed_v4_5620_0_1	Human: tensin 1 (TNS1)	tensin-1 isoform X19 [Homo sapiens]	XP_016860305.1	TNS1	1.51e-36	tensin-1 isoform X33 [Mus musculus]	1.42e-36	blistery, isoform A [Drosophila melanogaster]	1.54e-23
5.01837e-37	2.04989	0.113	0.034	1.4073e-32	FALSE	dd-Smed-v6-2523-0	dd-Smed-v6-2523-0-1	anchored component of membrane | anchored component of plasma membrane | cellular iron ion homeostasis | early endosome | extracellular region | ferric iron binding | integral component of plasma membrane | iron ion binding | iron ion transmembrane transporter activity | iron ion transport | protein binding | recycling endosome | septate junction | septate junction assembly	Transferrin (1)	Transferrin (1)	dd_Smed_v4_2523_0_1	Human: antigen p97 (melanoma associated) identified by monoclonal antibodies 133.2 and 96.5 (MFI2)	melanotransferrin isoform 1 preproprotein [Homo sapiens]	NP_005920.2	MELTF	4.09e-65	melanotransferrin isoform X1 [Mus musculus]	9.49e-63	transferrin 2 [Drosophila melanogaster]	1.12e-74
7.69336e-37	3.37395	0.013	0.001	2.15745e-32	FALSE	dd-Smed-v6-57748-0	dd-Smed-v6-57748-0-1	basolateral plasma membrane | chloride channel activity | chloride channel complex | chloride transport | cytosol | detection of light stimulus involved in visual perception | integral component of membrane | ion channel activity | ion transport | membrane | plasma membrane | regulation of calcium ion transport | transepithelial chloride transport | transport | visual perception	Bestrophin (1)	Bestrophin (1)	dd_Smed_v4_57748_0_1	Human: bestrophin 1 (BEST1)	bestrophin-1 isoform X4 [Homo sapiens]	XP_005274272.1	BEST1	1.83e-31	bestrophin-1 [Mus musculus]	1.47e-33	bestrophin 1, isoform D [Drosophila melanogaster]	9.95e-29
1.11529e-36	2.69678	0.096	0.026	3.12762e-32	FALSE	dd-Smed-v6-898-0	dd-Smed-v6-898-0-1	ATPase activity, coupled | actin filament bundle assembly | autophagy | centriole | centrosome | chaeta development | chaeta morphogenesis | cytoplasm | cytoplasmic dynein complex | cytoskeletal protein binding | cytoskeleton | dynein complex | dynein intermediate chain binding | establishment of mitotic spindle orientation | imaginal disc-derived wing morphogenesis | intracellular transport | mi…	Dynein_light (1)	Dynein light chain type 1 (1)	dd_Smed_v4_898_0_1	Human: dynein, light chain, LC8-type 2 (DYNLL2)	dynein light chain 2, cytoplasmic [Homo sapiens]	NP_542408.1	DYNLL2	1.66e-54	dynein light chain 2, cytoplasmic isoform X1 [Mus musculus]	1.4e-54	cut up, isoform C [Drosophila melanogaster]	9.63e-55
1.39474e-36	2.19199	0.058	0.011	3.91128e-32	TRUE	dd-Smed-v6-16375-0	dd-Smed-v6-16375-0-1	DNA binding | angiogenesis | blood vessel morphogenesis | brain development | chromatin binding | compound eye development | compound eye photoreceptor fate commitment | definitive hemopoiesis | eye development | haltere morphogenesis | hemopoiesis | imaginal disc-derived leg morphogenesis | imaginal disc-derived wing morphogenesis | leg disc proximal/distal pattern formation | lens morphogenesis…	Meis_PKNOX_N (1)	TALE (1)	dd_Smed_v4_16375_0_1	Smed: meis	homeobox protein Meis3 isoform 4 [Homo sapiens]	NP_001333077.1	MEIS3	2.3e-57	homeobox protein Meis3 isoform X8 [Mus musculus]	3.81e-57	homothorax, isoform I [Drosophila melanogaster]	6.19e-58
2.01589e-36	2.05589	0.15	0.054	5.65315e-32	FALSE	dd-Smed-v6-1439-0	dd-Smed-v6-1439-0-1	CD40 receptor complex | TRIF-dependent toll-like receptor signaling pathway | Toll signaling pathway | apoptotic process | cytoplasmic side of plasma membrane | cytosol | endosome | innate immune response | mitochondrion | negative regulation of NF-kappaB transcription factor activity | negative regulation of type I interferon production | protein binding | protein kinase binding | regulation of …	MATH_2 (1) / TRAF-mep_MATH (1) / zf-C3HC4_2 (1) / zf-C3HC4_4 (1) / zf-C3HC4 (1) / zf-C3HC4_3 (1) / zf-RING_2 (1) / zf-RING_UBOX (1) / zf-RAG1 (1)	MATH domain (1) / TRAF (1) / Zinc finger (3) / zinc finger of C3HC4-type (1) / Ring finger domain (1) / RING-type zinc-finger (1) / Recombination-activating protein 1 zinc-finger domain (1)	dd_Smed_v4_1439_0_1	Human: TNF receptor-associated factor 3 (TRAF3)	TNF receptor-associated factor 3 isoform X5 [Homo sapiens]	XP_011535420.1	TRAF3	2.09e-24	TNF receptor-associated factor 6 [Mus musculus]	2.78e-19	TNF-receptor-associated factor 6 [Drosophila melanogaster]	7.12e-10
2.6118e-36	1.31921	0.63	0.549	7.32427e-32	FALSE	dd-Smed-v6-34-0	dd-Smed-v6-34-0-1				dd_Smed_v4_34_0_1	Human: ubiquitin A-52 residue ribosomal protein fusion product 1 (UBA52)	ubiquitin-60S ribosomal protein L40 isoform 1 precursor [Homo sapiens]	NP_003324.1	UBA52	3.89e-25	ubiquitin-60S ribosomal protein L40 precursor [Mus musculus]	3.29e-25	ribosomal protein L40, isoform A [Drosophila melanogaster]	1.07e-25
3.26841e-36	2.35404	0.157	0.058	9.16559e-32	FALSE	dd-Smed-v6-3164-0	dd-Smed-v6-3164-0-1	ATPase activator activity | ATPase binding | GDP binding | GTP binding | GTPase activity | Golgi apparatus | Golgi stack | Golgi to endosome transport | alveolar lamellar body | apical plasma membrane | apical protein localization | body fluid secretion | cytosol | early endosome | embryo development | endocytic recycling | endosome | fibroblast growth factor receptor signaling pathway | glycopro…	Ras (1) / Roc (1) / Arf (1) / GTP_EFTU (1) / MMR_HSR1 (1) / Gtr1_RagA (1) / ATP_bind_1 (1) / RsgA_GTPase (1)	Ras family (1) / Ras of Complex (1) / ADP-ribosylation factor family (1) / Elongation factor Tu GTP binding domain (1) / 50S ribosome-binding GTPase (1) / Gtr1 (1) / Conserved hypothetical ATP binding protein (1) / RsgA GTPase (1)	dd_Smed_v4_3164_0_1	Human: RAB14, member RAS oncogene family (RAB14)	ras-related protein Rab-14 [Homo sapiens]	NP_057406.2	RAB14	1.82e-104	ras-related protein Rab-14 [Mus musculus]	1.54e-104	Rab14, isoform D [Drosophila melanogaster]	1.05e-101
3.55122e-36	1.53496	0.23	0.104	9.95869e-32	TRUE	dd-Smed-v6-1916-0	dd-Smed-v6-1916-0-1	adult locomotory behavior | apical part of cell | axon guidance | cell adhesion | cognition | dendrite | integral component of membrane | neuron migration | plasma membrane | proteinaceous extracellular matrix | signal transduction	Ig_3 (1) / I-set (1) / Ig_2 (1) / ig (1) / fn3 (1) / V-set (1) / FN3_DSCAM-DSCAML_C (1) / C2-set_2 (1) / Pur_ac_phosph_N (1) / Ig_4 (1) / Ig_C17orf99 (1) / Ig_PDGFR_d4 (1) / C2-set_3 (1) / Ig_6 (1) / Izumo-Ig (1) / C2-set (1)	Immunoglobulin domain (4) / Immunoglobulin I-set domain (1) / Fibronectin type III domain (1) / Immunoglobulin V-set domain (1) / DSCAM (1) / CD80-like C2-set immunoglobulin domain (1) / Purple acid Phosphatase (1) / T-cell surface glycoprotein CD3 delta chain (1) / C17orf99 Ig domain (1) / Platelet-derived growth factor receptor Ig-like domain 4 (1) / Butyrophilin subfamily 3 member A2-like (1) …	dd_Smed_v4_1916_0_1	Human: cell adhesion molecule with homology to L1CAM (close homolog of L1) (CHL1)	neural cell adhesion molecule L1-like protein isoform X2 [Homo sapiens]	XP_016861060.1	CHL1	1.06e-92	neural cell adhesion molecule L1-like protein isoform X4 [Mus musculus]	2.81e-92	neuroglian, isoform C [Drosophila melanogaster]	6.5e-115
3.73382e-36	2.27468	0.228	0.107	1.04707e-31	FALSE	dd-Smed-v6-2226-0	dd-Smed-v6-2226-0-1	ATP binding | calcium ion binding | calmodulin binding | cytoplasm | cytosol | elongation factor-2 kinase activity | insulin receptor signaling pathway | kinase activity | nucleotide binding | phosphorylation | protein autophosphorylation | protein kinase activity | protein phosphorylation | protein serine/threonine kinase activity | regulation of protein autophosphorylation | transferase activit…	Sel1 (1)	Sel1 repeat (1)	dd_Smed_v4_2226_0_1	Human: eukaryotic elongation factor-2 kinase (EEF2K)	eukaryotic elongation factor 2 kinase [Homo sapiens]	NP_037434.2	EEF2K	1.73e-27	eukaryotic elongation factor 2 kinase isoform X4 [Mus musculus]	2.26e-28
3.95696e-36	2.65894	0.108	0.033	1.10965e-31	FALSE	dd-Smed-v6-11291-0	dd-Smed-v6-11291-0-1		Casc1_N (1) / Casc1_C (1)	Cancer susceptibility candidate 1 N-terminus (1) / Cancer susceptibility candidate 1 C-terminal (1)	dd_Smed_v4_11291_0_1	Human: cancer susceptibility candidate 1 (CASC1)	dynein axonemal intermediate chain 7 isoform X4 [Homo sapiens]	XP_005253465.1	DNAI7	7.9e-50	protein CASC1 isoform X10 [Mus musculus]	2.49e-44	uncharacterized protein Dmel_CG15373, isoform D [Drosophila melanogaster]	1.55e-10
4.53248e-36	1.8545	0.191	0.079	1.27104e-31	FALSE	dd-Smed-v6-2204-1	dd-Smed-v6-2204-1-1	establishment of glial blood-brain barrier | regulation of tube length, open tracheal system | septate junction | septate junction assembly	Claudin_2 (1) / L_HMGIC_fpl (1)	PMP-22 (1) / Lipoma HMGIC fusion partner-like protein (1)	dd_Smed_v4_2204_1_1	PFAM: Claudin_2,							kune-kune [Drosophila melanogaster]	1.44e-17
5.1876e-36	2.20343	0.122	0.039	1.45476e-31	FALSE	dd-Smed-v6-7737-0	dd-Smed-v6-7737-0-1	biological_process | cellular_component | cytoplasm | cytoskeletal protein binding | cytoskeleton | extrinsic component of membrane | molecular_function	FERM_C (1) / FERM_M (1)	FERM C-terminal PH-like domain (1) / FERM central domain (1)	dd_Smed_v4_7737_0_1	Human: FERM domain containing 5 (FRMD5)	FERM domain-containing protein 5 isoform 7 [Homo sapiens]	NP_001309879.1	FRMD5	1.54e-36	FERM domain-containing protein 5 isoform X11 [Mus musculus]	1.63e-37	uncharacterized protein Dmel_CG5022 [Drosophila melanogaster]	5.39e-32
6.78642e-36	1.51209	0.277	0.138	1.90312e-31	FALSE	dd-Smed-v6-2393-0	dd-Smed-v6-2393-0-1	ATP binding | biotin binding | biotin carboxylase activity | carbohydrate metabolic process | gluconeogenesis | glucose metabolic process | lipid metabolic process | lipid particle | metal ion binding | microtubule associated complex | mitochondrial inner membrane | mitochondrial matrix | mitochondrion | oxaloacetate metabolic process | pyruvate carboxylase activity | pyruvate metabolic process |…	CPSase_L_D2 (1) / PYC_OADA (1) / Biotin_carb_N (1) / Biotin_carb_C (1) / Biotin_lipoyl (1) / HMGL-like (1) / Biotin_lipoyl_2 (1) / Dala_Dala_lig_C (1) / RnfC_N (1) / NQRA_N (1)	Carbamoyl-phosphate synthase L chain (1) / Conserved carboxylase domain (1) / Biotin carboxylase (1) / Biotin carboxylase C-terminal domain (1) / Biotin-requiring enzyme (1) / HMGL-like (1) / Biotin-lipoyl like (1) / D-ala D-ala ligase C-terminus (1) / RnfC Barrel sandwich hybrid domain (1) / NqrA N-terminal barrel-sandwich hybrid domain (1)	dd_Smed_v4_2393_0_1	Human: pyruvate carboxylase (PC)	pyruvate carboxylase, mitochondrial isoform X1 [Homo sapiens]	XP_016873361.1	PC	0	pyruvate carboxylase, mitochondrial isoform 1 [Mus musculus]	0	pyruvate carboxylase, isoform G [Drosophila melanogaster]	0
7.00351e-36	1.42897	0.21	0.09	1.96399e-31	TRUE	dd-Smed-v6-7422-0	dd-Smed-v6-7422-0-1	cell adhesion | integral component of membrane | plasma membrane	Ig_3 (1) / I-set (1) / V-set (1) / Ig_2 (1) / ig (1) / fn3 (1)	Immunoglobulin domain (3) / Immunoglobulin I-set domain (1) / Immunoglobulin V-set domain (1) / Fibronectin type III domain (1)	dd_Smed_v4_7422_0_1	Human: neural cell adhesion molecule 1 (NCAM1)	neural cell adhesion molecule 1 isoform 6 precursor [Homo sapiens]	NP_001373218.1	NCAM1	1.85e-07	neural cell adhesion molecule 1 isoform X22 [Mus musculus]	5.7e-08	down syndrome cell adhesion molecule 1, isoform BT [Drosophila melanogaster]	1.39e-08
7.26254e-36	2.26533	0.121	0.039	2.03663e-31	FALSE	dd-Smed-v6-4438-0	dd-Smed-v6-4438-0-1		EF-hand_7 (1)	EF-hand domain pair (1)			coiled-coil domain-containing protein 169 isoform a [Homo sapiens]	NP_001138453.1	CCDC169	0.032	coiled-coil domain-containing protein 169 isoform a [Mus musculus]	3.15e-06
7.40883e-36	1.59039	0.142	0.049	2.07766e-31	FALSE	dd-Smed-v6-16261-0	dd-Smed-v6-16261-0-1		Shisa_N (1)	Shisa (1)			protein shisa-like-2B [Homo sapiens]	NP_001157914.1	SHISAL2B	0.007	protein shisa-like-2B [Mus musculus]	0.002
7.60047e-36	1.22548	0.341	0.188	2.1314e-31	FALSE	dd-Smed-v6-7869-0	dd-Smed-v6-7869-0-1	GTPase activator activity | MAPK cascade | Ras protein signal transduction | Schwann cell development | actin cytoskeleton organization | adrenal gland development | artery morphogenesis | axon | brain development | cAMP-mediated signaling | camera-type eye morphogenesis | cell communication | cerebral cortex development | cognition | collagen fibril organization | cytoplasm | dendrite | determin…	PH_NF1 (1) / RasGAP (1) / CRAL_TRIO_2 (1) / CRAL_TRIO (1)	PH domain-like (1) / GTPase-activator protein for Ras-like GTPase (1) / Divergent CRAL (1) / CRAL (1)	dd_Smed_v4_7869_0_1	Human: neurofibromin 1 (NF1)	neurofibromin isoform 1 [Homo sapiens]	NP_001035957.1	NF1	0	neurofibromin isoform X8 [Mus musculus]	0	neurofibromin 1, isoform D [Drosophila melanogaster]	0
7.92848e-36	1.6325	0.078	0.019	2.22338e-31	TRUE	dd-Smed-v6-13882-0	dd-Smed-v6-13882-0-1		fn3 (1) / WLS-like_TM (1)	Fibronectin type III domain (1) / Wntless-like (1)
8.87919e-36	2.34976	0.11	0.033	2.48999e-31	FALSE	dd-Smed-v6-3309-0	dd-Smed-v6-3309-0-1	cellular response to glucagon stimulus | energy reserve metabolic process | plasma membrane | signal transducer activity | small molecule metabolic process			dd_Smed_v4_3309_0_1	Human: guanine nucleotide binding protein (G protein), beta polypeptide 4 (GNB4)	guanine nucleotide-binding protein subunit beta-4 isoform X1 [Homo sapiens]	XP_006713784.1	GNB4	1.78e-107	guanine nucleotide-binding protein G(I)/G(S)/G(T) subunit beta-2 isoform X1 [Mus musculus]	9.05e-106	G protein beta-subunit 13F, isoform C [Drosophila melanogaster]	8.52e-107
9.02211e-36	2.23124	0.108	0.033	2.53007e-31	FALSE	dd-Smed-v6-7780-0	dd-Smed-v6-7780-0-1	Golgi apparatus | Notch signaling pathway | acetylglucosaminyltransferase activity | beta-1,4-mannosylglycolipid beta-1,3-N-acetylglucosaminyltransferase activity | border follicle cell migration | endoplasmic reticulum | extracellular region | galactosyltransferase activity | germarium-derived egg chamber formation | glycosphingolipid biosynthetic process | gurken signaling pathway | integral co…	Galactosyl_T (1)	Galactosyltransferase (1)	dd_Smed_v4_7780_0_1	Human: UDP-Gal:betaGlcNAc beta 1,3-galactosyltransferase, polypeptide 5 (B3GALT5)	beta-1,3-galactosyltransferase 5 isoform b [Homo sapiens]	NP_149362.2	B3GALT5	7.49e-18	beta-1,3-galactosyltransferase 5 isoform X1 [Mus musculus]	2.66e-20	brainiac [Drosophila melanogaster]	4.54e-26
9.61243e-36	1.71506	0.089	0.023	2.69561e-31	FALSE	dd-Smed-v6-19040-0	dd-Smed-v6-19040-0-1	DNA binding | analia development | antennal development | cell differentiation | cerebral cortex GABAergic interneuron differentiation | cerebral cortex GABAergic interneuron fate commitment | chromatin binding | determination of ventral identity | embryonic skeletal system development | forebrain neuron differentiation | genital disc development | hippocampus development | imaginal disc-derived …	Homeodomain (1) / Homeobox_KN (1)	Homeodomain (1) / Homeobox KN domain (1)	dd_Smed_v4_19040_0_1	Smed: distal-less	homeobox protein DLX-1 isoform 1 [Homo sapiens]	NP_835221.2	DLX1	1.67e-35	homeobox protein DLX-1 isoform X1 [Mus musculus]	1.53e-35	Distal-less, isoform A [Drosophila melanogaster]	4.92e-36
1.00993e-35	1.99924	0.044	0.007	2.83215e-31	FALSE	dd-Smed-v6-21423-0	dd-Smed-v6-21423-0-1												black match, isoform H [Drosophila melanogaster]	8.39e-07
1.15832e-35	4.50259	0.014	0.001	3.24828e-31	FALSE	dd-Smed-v6-55585-0	dd-Smed-v6-55585-0-1
1.25572e-35	1.42904	0.075	0.018	3.52142e-31	FALSE	dd-Smed-v6-7974-0	dd-Smed-v6-7974-0-1	actin binding | cardiac muscle tissue development | heart development | muscle cell cellular homeostasis | muscle organ development | myofibril assembly | nervous system development | nuclear division | nucleus | sarcomere organization | skeletal muscle tissue development | tropomyosin binding | troponin complex	Troponin (1)	Troponin (1)	dd_Smed_v4_7974_0_1	Human: troponin I type 2 (skeletal, fast) (TNNI2)	troponin I, fast skeletal muscle isoform 1 [Homo sapiens]	NP_003273.1	TNNI2	6.85e-07	troponin I, cardiac muscle isoform X1 [Mus musculus]	8.15e-07	wings up A, isoform B [Drosophila melanogaster]	2.61e-17
1.38473e-35	2.00101	0.077	0.019	3.88319e-31	FALSE	dd-Smed-v6-2196-0	dd-Smed-v6-2196-0-1		QVR (1) / DUF5746 (1)	Quiver family u-PAR (1) / Domain of unknown function (DUF5746) (1)									uncharacterized protein Dmel_CG6583 [Drosophila melanogaster]	8.78e-17
1.52344e-35	1.96951	0.278	0.144	4.2722e-31	FALSE	dd-Smed-v6-329-0	dd-Smed-v6-329-0-1	antigen processing and presentation of exogenous peptide antigen via MHC class II | apoptotic process | aspartic-type endopeptidase activity | autophagic cell death | cell death | extracellular matrix | extracellular region | extracellular space | lysosomal lumen | lysosome | melanosome | microtubule associated complex | nurse cell apoptotic process | proteolysis | salivary gland cell autophagic …	Asp (1) / TAXi_N (1) / A1_Propeptide (1) / TAXi_C (1) / Asp_protease_2 (1)	Eukaryotic aspartyl protease (1) / Xylanase inhibitor N-terminal (1) / A1 Propeptide (1) / Xylanase inhibitor C-terminal (1) / Aspartyl protease (1)	dd_Smed_v4_329_0_1	Human: cathepsin D (CTSD)	cathepsin D preproprotein [Homo sapiens]	NP_001900.1	CTSD	4.98e-124	cathepsin D precursor [Mus musculus]	6.01e-122	cathepsin D, isoform A [Drosophila melanogaster]	2.24e-140
1.58584e-35	0.919325	0.143	0.049	4.44718e-31	TRUE	dd-Smed-v6-11310-0	dd-Smed-v6-11310-0-1	ATP binding | apoptotic process | basolateral plasma membrane | cardiac muscle tissue regeneration | caveola | cell fate commitment | cell migration | cell proliferation | central nervous system morphogenesis | cytoplasm | cytosol | embryonic pattern specification | epidermal growth factor receptor binding | extracellular region | heart development | integral component of membrane | lactation | m…	PK_Tyr_Ser-Thr (1) / Pkinase (1) / Recep_L_domain (1) / GF_recep_IV (1) / Furin-like (1) / ABC1 (1)	Protein tyrosine and serine (1) / Protein kinase domain (1) / Receptor L domain (1) / Growth factor receptor domain IV (1) / Furin-like cysteine rich region (1) / ABC1 atypical kinase-like domain (1)	dd_Smed_v4_11310_0_1	Smed: EGFR-5	receptor tyrosine-protein kinase erbB-4 isoform X9 [Homo sapiens]	XP_016859071.1	ERBB4	1.39e-95	receptor tyrosine-protein kinase erbB-4 precursor [Mus musculus]	3.44e-91	epidermal growth factor receptor, isoform B [Drosophila melanogaster]	1.39e-171
1.85505e-35	1.31289	0.024	0.002	5.20211e-31	FALSE	dd-Smed-v6-6092-0	dd-Smed-v6-6092-0-1		MFS_1 (1) / MFS_4 (1)	Major Facilitator Superfamily (1) / Uncharacterised MFS-type transporter YbfB (1)	dd_Smed_v4_6092_0_1	PFAM: MFS_1,	sodium-dependent glucose transporter 1 [Homo sapiens]	NP_699200.2	MFSD4B	0.002	sodium-dependent glucose transporter 1A [Mus musculus]	0.000497
1.96687e-35	3.00317	0.029	0.003	5.5157e-31	FALSE	dd-Smed-v6-26503-0	dd-Smed-v6-26503-0-1				dd_Smed_v4_26503_0_1	Human: potassium voltage-gated channel, subfamily H (eag-related), member 1 (KCNH1)	potassium voltage-gated channel subfamily H member 1 isoform X1 [Homo sapiens]	XP_016856735.1	KCNH1	2.45e-29	potassium voltage-gated channel subfamily H member 1 isoform X1 [Mus musculus]	4.48e-29	ether a go-go, isoform A [Drosophila melanogaster]	6.29e-33
2.54218e-35	1.87133	0.196	0.083	7.12904e-31	FALSE	dd-Smed-v6-1024-0	dd-Smed-v6-1024-0-1		Thyroglobulin_1 (1)	Thyroglobulin type-1 repeat (1)	dd_Smed_v4_1024_0_1	Human: thyroglobulin (TG)	thyroglobulin isoform X4 [Homo sapiens]	XP_016869284.1	TG	8.29e-09	thyroglobulin isoform X1 [Mus musculus]	4.01e-08	uncharacterized protein Dmel_CG5639 [Drosophila melanogaster]	0.002
4.48203e-35	2.03391	0.039	0.006	1.2569e-30	FALSE	dd-Smed-v6-11917-0	dd-Smed-v6-11917-0-1	acetylcholine transmembrane transporter activity | acetylcholine:proton antiporter activity | cytoplasm | cytoplasmic vesicle | drug transmembrane transporter activity | drug transport | enzyme binding | integral component of membrane | membrane | negative regulation of serotonin uptake | neurotransmitter transport | positive regulation of dopamine secretion | serotonin transmembrane transporter …	MFS_1 (1)	Major Facilitator Superfamily (1)	dd_Smed_v4_11917_0_1	Human: solute carrier family 18 (vesicular monoamine), member 2 (SLC18A2)	synaptic vesicular amine transporter [Homo sapiens]	NP_003045.2	SLC18A2	9.32e-09	chromaffin granule amine transporter isoform X3 [Mus musculus]	5.68e-10	vesicular acetylcholine transporter [Drosophila melanogaster]	1.04e-12
5.07442e-35	4.54381	0.036	0.005	1.42302e-30	FALSE	dd-Smed-v6-3362-0	dd-Smed-v6-3362-0-1	GTP binding | GTP-dependent protein binding | GTPase activity | JNK cascade | T cell costimulation | Wnt signaling pathway, planar cell polarity pathway | actin cytoskeleton organization | actin filament bundle assembly | actin filament organization | actin filament polymerization | adherens junction maintenance | anatomical structure arrangement | anatomical structure morphogenesis | apoptotic p…	Ras (1) / Roc (1) / Arf (1) / GTP_EFTU (1)	Ras family (1) / Ras of Complex (1) / ADP-ribosylation factor family (1) / Elongation factor Tu GTP binding domain (1)	dd_Smed_v4_3362_0_1	Human: ras-related C3 botulinum toxin substrate 1 (rho family, small GTP binding protein Rac1) (RAC1)Rac1	ras-related C3 botulinum toxin substrate 1 isoform Rac1 [Homo sapiens]	NP_008839.2	RAC1	2.75e-88	ras-related C3 botulinum toxin substrate 1 isoform 2 [Mus musculus]	2.33e-88	Rac1, isoform A [Drosophila melanogaster]	1.58e-86
5.25396e-35	1.80673	0.285	0.148	1.47337e-30	FALSE	dd-Smed-v6-6913-0	dd-Smed-v6-6913-0-1	DNA binding | cytoplasm | early endosome | endosome | metal ion binding | nucleus | protein binding | protein ubiquitination involved in ubiquitin-dependent protein catabolic process | recycling endosome | ubiquitin ligase complex | ubiquitin-dependent protein catabolic process | zinc ion binding	zf-RING_2 (1) / zf-RING_11 (1) / zf-RING_UBOX (1) / zf-C3HC4 (1) / zf-rbx1 (1) / zf-C3HC4_2 (1) / zf-RING_5 (1)	Ring finger domain (1) / RING-like zinc finger (1) / RING-type zinc-finger (1) / Zinc finger (2) / RING-H2 zinc finger domain (1) / zinc-RING finger domain (1)	dd_Smed_v4_6913_0_1	Human: ring finger protein 11 (RNF11)	RING finger protein 11 [Homo sapiens]	NP_055187.1	RNF11	8.02e-33	RING finger protein 11 [Mus musculus]	4.98e-33	uncharacterized protein Dmel_CG32850, isoform B [Drosophila melanogaster]	2.71e-24
6.33834e-35	2.93043	0.06	0.012	1.77746e-30	FALSE	dd-Smed-v6-7543-0	dd-Smed-v6-7543-0-1	Golgi apparatus | Golgi membrane | ceramide glucosyltransferase activity | endoplasmic reticulum membrane | epidermis development | glucosylceramide biosynthetic process | glycosphingolipid biosynthetic process | glycosphingolipid metabolic process | integral component of membrane | lipid metabolic process | membrane | negative regulation of apoptotic process | phospholipid metabolic process | sm…	Glyco_transf_21 (1) / Glyco_trans_2_3 (1) / Glyco_tranf_2_3 (1)	Glycosyl transferase family 21 (1) / Glycosyl transferase family group 2 (1) / Glycosyltransferase like family 2 (1)	dd_Smed_v4_7543_0_1	Human: UDP-glucose ceramide glucosyltransferase (UGCG)	ceramide glucosyltransferase [Homo sapiens]	NP_003349.1	UGCG	4.28e-68	ceramide glucosyltransferase [Mus musculus]	4.19e-68	glucosylceramide synthase [Drosophila melanogaster]	6.19e-65
7.62852e-35	1.95004	0.078	0.019	2.13926e-30	FALSE	dd-Smed-v6-11888-0	dd-Smed-v6-11888-0-1		F-box-like (1) / F-box (1)	F-box-like (1) / F-box domain (1)	dd_Smed_v4_11888_0_1	Human: F-box protein 32 (FBXO32)	F-box only protein 32 isoform 1 [Homo sapiens]	NP_478136.1	FBXO32	2.19e-31	F-box only protein 25 isoform X1 [Mus musculus]	1.6e-31	uncharacterized protein Dmel_CG11658, isoform B [Drosophila melanogaster]	4.15e-39
1.10159e-34	2.36022	0.161	0.063	3.08919e-30	FALSE	dd-Smed-v6-9952-0	dd-Smed-v6-9952-0-1	ATP binding | cilium | cilium assembly | cytoplasm | microtubule | microtubule motor activity | microtubule-based movement	Kinesin (1) / Microtub_bd (1)	Kinesin motor domain (1) / Microtubule binding (1)	dd_Smed_v4_9952_0_1	Smed: KIF27-like protein	kinesin-like protein KIF27 isoform X1 [Homo sapiens]	XP_016870391.1	KIF27	0	kinesin-like protein KIF27 isoform X3 [Mus musculus]	1.6e-123	Kinesin-like protein at 31E, isoform E [Drosophila melanogaster]	1.45e-88
1.12988e-34	1.83523	0.202	0.088	3.16853e-30	TRUE	dd-Smed-v6-3862-0	dd-Smed-v6-3862-0-1	neuropeptide signaling pathway | peptidase activator activity | peptide hormone processing | positive regulation of peptidase activity | positive regulation of proteolysis | secretory granule	Secretogranin_V (1)	Neuroendocrine protein 7B2 precursor (Secretogranin V) (1)	dd_Smed_v4_3862_0_1	PFAM: Secretogranin_V,	neuroendocrine protein 7B2 isoform 3 precursor [Homo sapiens]	NP_001381207.1	SCG5	6.67e-06	neuroendocrine protein 7B2 isoform X1 [Mus musculus]	2.54e-05	7B2, isoform A [Drosophila melanogaster]	4.33e-12
1.3738e-34	1.53764	0.167	0.064	3.85254e-30	TRUE	dd-Smed-v6-11311-0	dd-Smed-v6-11311-0-1	RNA binding | establishment of blood-brain barrier | germarium-derived egg chamber formation | mRNA 3'-UTR binding | mRNA binding | nucleotide binding | nucleus	RRM_1 (1) / RRM_occluded (1)	RNA recognition motif (1) / Occluded RNA-recognition motif (1)	dd_Smed_v4_11311_0_1	Human: ELAV (embryonic lethal, abnormal vision, Drosophila)-like 4 (ELAVL4)	ELAV-like protein 1 [Homo sapiens]	NP_001410.2	ELAVL1	1.37e-50	ELAV-like protein 2 isoform X18 [Mus musculus]	7.02e-51	RNA-binding protein 9, isoform C [Drosophila melanogaster]	3.61e-55
1.65401e-34	1.39743	0.131	0.045	4.63833e-30	FALSE	dd-Smed-v6-11987-0	dd-Smed-v6-11987-0-1	Malpighian tubule stellate cell differentiation | Notch receptor processing | apical plasma membrane | compound eye morphogenesis | compound eye photoreceptor cell differentiation | endosome | establishment of ommatidial planar polarity | gamma-secretase complex | homophilic cell adhesion via plasma membrane adhesion molecules | myoblast fusion | plasma membrane | positive regulation of Notch sig…	I-set (1) / Ig_3 (1) / ig (1) / Ig_2 (1) / C2-set_2 (1) / V-set (1) / C2-set_3 (1) / fn3 (1) / C1-set (1)	Immunoglobulin I-set domain (1) / Immunoglobulin domain (3) / CD80-like C2-set immunoglobulin domain (1) / Immunoglobulin V-set domain (1) / Butyrophilin subfamily 3 member A2-like (1) / Fibronectin type III domain (1) / Immunoglobulin C1-set domain (1)	dd_Smed_v4_11987_0_1	Human: nephrosis 1, congenital, Finnish type (nephrin) (NPHS1)	nephrin precursor [Homo sapiens]	NP_004637.1	NPHS1	2.6e-18	nephrin isoform X1 [Mus musculus]	5.97e-22	hibris, isoform B [Drosophila melanogaster]	5.12e-66
1.86314e-34	2.13943	0.072	0.017	5.22481e-30	FALSE	dd-Smed-v6-11255-0	dd-Smed-v6-11255-0-1
2.4037e-34	1.55041	0.134	0.046	6.74069e-30	FALSE	dd-Smed-v6-5524-0	dd-Smed-v6-5524-0-1	Rho guanyl-nucleotide exchange factor activity | apoptotic process | cell differentiation | cell projection | cellular process | cytoplasm | cytosol | ephrin receptor binding | ephrin receptor signaling pathway | growth cone | guanyl-nucleotide exchange factor activity | intracellular | membrane | multicellular organismal development | negative regulation of dendritic spine morphogenesis | nervou…	RhoGEF (1) / PH (1) / SOS1_NGEF_PH (1)	RhoGEF domain (1) / PH domain (1) / SOS1 (1)	dd_Smed_v4_5524_0_1	Human: neuronal guanine nucleotide exchange factor (NGEF)	ephexin-1 isoform 2 [Homo sapiens]	NP_001107562.1	NGEF	7.7e-30	ephexin-1 isoform 2 [Mus musculus]	3.44e-29	ephexin, isoform C [Drosophila melanogaster]	1.2e-14
2.40725e-34	1.71131	0.205	0.091	6.75064e-30	FALSE	dd-Smed-v6-14006-0	dd-Smed-v6-14006-0-1	calcium-activated potassium channel activity | calmodulin binding | cytoplasm | integral component of membrane | photoreceptor activity | plasma membrane | potassium ion transport | regulation of membrane potential in photoreceptor cell | small conductance calcium-activated potassium channel activity | synaptic transmission	SK_channel (1) / CaMBD (1) / Ion_trans_2 (1) / Med4 (1) / Ion_trans (1)	Calcium-activated SK potassium channel (1) / Calmodulin binding domain (1) / Ion channel (1) / Vitamin-D-receptor interacting Mediator subunit 4 (1) / Ion transport protein (1)	dd_Smed_v4_14006_0_1	Human: potassium intermediate/small conductance calcium-activated channel, subfamily N, member 3 (KCNN3)	small conductance calcium-activated potassium channel protein 1 isoform 3 [Homo sapiens]	NP_001373906.1	KCNN1	2.5e-133	small conductance calcium-activated potassium channel protein 3 [Mus musculus]	3.87e-133	small conductance calcium-activated potassium channel, isoform M [Drosophila melanogaster]	1.7e-150
2.46851e-34	2.42579	0.145	0.053	6.92245e-30	FALSE	dd-Smed-v6-8194-0	dd-Smed-v6-8194-0-1		PH (1)	PH domain (1)
2.70295e-34	1.85777	0.151	0.056	7.57989e-30	FALSE	dd-Smed-v6-9149-0	dd-Smed-v6-9149-0-1	biological_process | cellular_component | integral component of membrane | membrane | molecular_function	VASt (1) / GRAM (1) / Vps36_ESCRT-II (1)	VAD1 Analog of StAR-related lipid transfer domain (1) / GRAM domain (1) / Vacuolar protein sorting protein 36 Vps36 (1)	dd_Smed_v4_9149_0_1	Human: GRAM domain containing 1B (GRAMD1B)	protein Aster-B isoform 3 [Homo sapiens]	NP_001373962.1	GRAMD1B	2.11e-50	protein Aster-B isoform X21 [Mus musculus]	2.58e-50	GRAM domain containing 1B, isoform A [Drosophila melanogaster]	8.42e-27
3.13682e-34	3.37024	0.016	0.001	8.79659e-30	FALSE	dd-Smed-v6-23883-0	dd-Smed-v6-23883-0-1		7tm_1 (1)	7 transmembrane receptor (rhodopsin family) (1)	dd_Smed_v4_23883_0_1	PFAM: 7tm_1,
3.36273e-34	1.71204	0.498	0.368	9.43011e-30	FALSE	dd-Smed-v6-536-0	dd-Smed-v6-536-0-1	GDP binding | GTP binding | carbohydrate metabolic process | carboxylic acid binding | cytoplasm | cytosol | drug metabolic process | gluconeogenesis | glucose homeostasis | glucose metabolic process | glycerol biosynthetic process from pyruvate | internal protein amino acid acetylation | magnesium ion binding | manganese ion binding | metal ion binding | mitochondrion | oxaloacetate metabolic pr…	PEPCK_GTP (1) / PEPCK_N (1)	Phosphoenolpyruvate carboxykinase C-terminal P-loop domain (1) / Phosphoenolpyruvate carboxykinase N-terminal domain (1)	dd_Smed_v4_536_0_1	Human: phosphoenolpyruvate carboxykinase 1 (soluble) (PCK1)	phosphoenolpyruvate carboxykinase, cytosolic [GTP] [Homo sapiens]	NP_002582.3	PCK1	0	phosphoenolpyruvate carboxykinase, cytosolic [GTP] [Mus musculus]	0	phosphoenolpyruvate carboxykinase 1 [Drosophila melanogaster]	0
3.53146e-34	2.51256	0.161	0.063	9.90327e-30	FALSE	dd-Smed-v6-1834-0	dd-Smed-v6-1834-0-1		FMN_red (1) / Flavodoxin_2 (1)	NADPH-dependent FMN reductase (1) / Flavodoxin-like fold (1)	dd_Smed_v4_1834_0_1	PFAM: FMN_red,
3.57934e-34	1.81246	0.216	0.097	1.00375e-29	FALSE	dd-Smed-v6-1604-0	dd-Smed-v6-1604-0-1		PFK (1)	Phosphofructokinase (1)	dd_Smed_v4_1604_0_1	Human: phosphofructokinase, muscle (PFKM)	ATP-dependent 6-phosphofructokinase, muscle type isoform X4 [Homo sapiens]	XP_005269036.1	PFKM	0	ATP-dependent 6-phosphofructokinase, muscle type isoform X2 [Mus musculus]	0	phosphofructokinase, isoform B [Drosophila melanogaster]	0
4.45277e-34	2.51093	0.076	0.019	1.24869e-29	FALSE	dd-Smed-v6-9518-0	dd-Smed-v6-9518-0-1	GTP binding | GTPase activity | autophagic cell death | cellular_component | dsRNA transport | endocytosis | endosomal transport | endosome to lysosome transport | late endosome | lipid particle | negative regulation of growth of symbiont in host | protein transport | salivary gland cell autophagic cell death | small GTPase mediated signal transduction | wing disc dorsal/ventral pattern formation	Ras (1) / Roc (1) / Arf (1) / Gtr1_RagA (1) / MMR_HSR1 (1) / SRPRB (1) / G-alpha (1) / PduV-EutP (1) / DUF5722 (1) / RsgA_GTPase (1)	Ras family (1) / Ras of Complex (1) / ADP-ribosylation factor family (1) / Gtr1 (1) / 50S ribosome-binding GTPase (1) / Signal recognition particle receptor beta subunit (1) / G-protein alpha subunit (1) / Ethanolamine utilisation - propanediol utilisation (1) / Family of unknown function (DUF5722) (1) / RsgA GTPase (1)	dd_Smed_v4_9518_0_1	Human: RAB7A, member RAS oncogene family (RAB7A)	ras-related protein Rab-7a [Homo sapiens]	NP_004628.4	RAB7A	2.24e-32	ras-related protein Rab-7a [Mus musculus]	1.89e-32	Rab7, isoform A [Drosophila melanogaster]	6.19e-34
5.41846e-34	1.45369	0.195	0.083	1.5195e-29	FALSE	dd-Smed-v6-2913-0	dd-Smed-v6-2913-0-1	ATP binding | ATPase activity, coupled to transmembrane movement of ions, phosphorylative mechanism | Golgi apparatus | aminophospholipid transport | aminophospholipid transporter activity | catalytic activity | cation transport | cation-transporting ATPase activity | establishment of protein localization to Golgi | hydrolase activity | hydrolase activity, acting on acid anhydrides, catalyzing tr…	PhoLip_ATPase_C (1) / PhoLip_ATPase_N (1) / E1-E2_ATPase (1) / Hydrolase (1) / Cation_ATPase (1) / Hydrolase_3 (1)	Phospholipid-translocating P-type ATPase C-terminal (1) / Phospholipid-translocating ATPase N-terminal (1) / E1-E2 ATPase (1) / haloacid dehalogenase-like hydrolase (2) / Cation transport ATPase (P-type) (1)	dd_Smed_v4_2913_0_1	Human: ATPase, class II, type 9B (ATP9B)	probable phospholipid-transporting ATPase IIB isoform X7 [Homo sapiens]	XP_016881219.1	ATP9B	0	probable phospholipid-transporting ATPase IIB isoform 2 [Mus musculus]	0	uncharacterized protein Dmel_CG31729, isoform B [Drosophila melanogaster]	0
7.44345e-34	1.13888	0.17	0.066	2.08737e-29	TRUE	dd-Smed-v6-2438-0	dd-Smed-v6-2438-0-1	A band | ATP binding | Golgi apparatus | I band | M band | Rho guanyl-nucleotide exchange factor activity | Z disc | actin filament binding | actinin binding | adult heart development | ankyrin binding | blood coagulation | calcium ion binding | calmodulin binding | cardiac muscle contraction | cardiac muscle fiber development | cardiac muscle hypertrophy | cardiac muscle tissue morphogenesis | c…			dd_Smed_v4_2438_0_1	PFAM: fn3, I-set, Ig_2, V-set, ig, Tissue_fac, Ig_3, C2-set_2,	titin isoform X9 [Homo sapiens]	XP_024308866.1	TTN	1.8e-98	titin isoform N2-B [Mus musculus]	1.08e-98	bent, isoform C [Drosophila melanogaster]	2.05e-89
7.50356e-34	2.29389	0.068	0.016	2.10422e-29	FALSE	dd-Smed-v6-1298-0	dd-Smed-v6-1298-0-1
1.30015e-33	1.77218	0.062	0.014	3.64602e-29	FALSE	dd-Smed-v6-11231-0	dd-Smed-v6-11231-0-1		CD20 (1)	CD20-like family (1)	dd_Smed_v4_11231_0_1	PFAM: CD20,					sarcospan isoform 1 [Mus musculus]	0.024
1.41816e-33	2.6877	0.047	0.009	3.97696e-29	FALSE	dd-Smed-v6-17436-0	dd-Smed-v6-17436-0-1
1.53241e-33	1.29916	0.155	0.058	4.29735e-29	FALSE	dd-Smed-v6-8909-0	dd-Smed-v6-8909-0-1	Rab GTPase binding | exocytosis | intracellular protein transport | membrane | metal ion binding | protein binding	C2 (1) / FYVE_2 (1) / FYVE (1)	C2 domain (1) / FYVE-type zinc finger (1) / FYVE zinc finger (1)	dd_Smed_v4_8909_0_1	Human: synaptotagmin-like 5 (SYTL5)	synaptotagmin-like protein 5 isoform 1 [Homo sapiens]	NP_620135.1	SYTL5	1.45e-34	synaptotagmin-like protein 5 isoform X3 [Mus musculus]	9.88e-36	bitesize, isoform F [Drosophila melanogaster]	1.72e-37
1.83113e-33	2.5651	0.067	0.015	5.13504e-29	FALSE	dd-Smed-v6-8856-0	dd-Smed-v6-8856-0-1	Golgi apparatus | Golgi cisterna membrane | Golgi membrane | N-acetyllactosamine synthase activity | beta-N-acetylglucosaminylglycopeptide beta-1,4-galactosyltransferase activity | biological_process | carbohydrate metabolic process | cellular protein metabolic process | cytoplasm | galactosyltransferase activity | glycosaminoglycan metabolic process | integral component of membrane | keratan sul…	Glyco_transf_7N (1) / Glyco_transf_7C (1)	N-terminal region of glycosyl transferase group 7 (1) / N-terminal domain of galactosyltransferase (1)	dd_Smed_v4_8856_0_1	Human: UDP-Gal:betaGlcNAc beta 1,4- galactosyltransferase, polypeptide 3 (B4GALT3)	beta-1,4-galactosyltransferase 3 isoform X1 [Homo sapiens]	XP_024306309.1	B4GALT3	1.88e-51	beta-1,4-galactosyltransferase 3 [Mus musculus]	3.11e-52	beta1,4-N-acetylgalactosaminyltransferase A [Drosophila melanogaster]	9.22e-46
1.93869e-33	2.01387	0.099	0.029	5.43667e-29	FALSE	dd-Smed-v6-2826-0	dd-Smed-v6-2826-0-1	axonogenesis | biological_process | cellular_component | extrinsic component of membrane | homophilic cell adhesion via plasma membrane adhesion molecules | maintenance of epithelial integrity, open tracheal system | molecular_function | morphogenesis of embryonic epithelium | open tracheal system development | plasma membrane | protein homodimerization activity | regulation of tube size, open tr…	Ig_3 (1) / I-set (1) / Ig_2 (1) / ig (1) / V-set (1) / Ig_PDGFR_d4 (1) / C2-set_3 (1) / C2-set_2 (1)	Immunoglobulin domain (3) / Immunoglobulin I-set domain (1) / Immunoglobulin V-set domain (1) / Platelet-derived growth factor receptor Ig-like domain 4 (1) / Butyrophilin subfamily 3 member A2-like (1) / CD80-like C2-set immunoglobulin domain (1)	dd_Smed_v4_2826_0_1	Human: opioid binding protein/cell adhesion molecule-like (OPCML)	opioid-binding protein/cell adhesion molecule isoform X1 [Homo sapiens]	XP_006718909.1	OPCML	1.73e-17	opioid-binding protein/cell adhesion molecule isoform X9 [Mus musculus]	1.29e-18	lachesin [Drosophila melanogaster]	6.59e-25
2.01906e-33	2.01978	0.134	0.047	5.66205e-29	FALSE	dd-Smed-v6-8782-0	dd-Smed-v6-8782-0-1		RasGEF (1) / RasGEF_N (1)	RasGEF domain (1) / RasGEF N-terminal motif (1)	dd_Smed_v4_8782_0_1	Human: Rap guanine nucleotide exchange factor (GEF) 3 (RAPGEF3)	rap guanine nucleotide exchange factor 4 isoform X5 [Homo sapiens]	XP_006712268.1	RAPGEF4	3.86e-15	rap guanine nucleotide exchange factor 3 isoform X16 [Mus musculus]	1.39e-18	PDZ domain-containing guanine nucleotide exchange factor, isoform C [Drosophila melanogaster]	3.74e-15
2.06539e-33	2.26616	0.419	0.288	5.79196e-29	FALSE	dd-Smed-v6-366-0	dd-Smed-v6-366-0-1	D-gluconate metabolic process | NADP binding | NADP metabolic process | carbohydrate binding | carbohydrate metabolic process | carboxylic acid binding | coenzyme binding | cytoplasm | cytosol | intracellular membrane-bounded organelle | nucleotide binding | oxidation-reduction process | oxidoreductase activity | oxidoreductase activity, acting on the CH-OH group of donors, NAD or NADP as accepto…	6PGD (1) / NAD_binding_2 (1) / Shikimate_DH (1) / F420_oxidored (1)	6-phosphogluconate dehydrogenase (1) / NAD binding domain of 6-phosphogluconate dehydrogenase (1) / Shikimate (1) / NADP oxidoreductase coenzyme F420-dependent (1)	dd_Smed_v4_366_0_1	Human: phosphogluconate dehydrogenase (PGD)	6-phosphogluconate dehydrogenase, decarboxylating isoform 1 [Homo sapiens]	NP_002622.2	PGD	0	6-phosphogluconate dehydrogenase, decarboxylating isoform 1 [Mus musculus]	0	phosphogluconate dehydrogenase, isoform A [Drosophila melanogaster]	0
2.79046e-33	4.11137	0.461	0.358	7.82528e-29	FALSE	dd-Smed-v6-1206-0	dd-Smed-v6-1206-0-1	calcium ion binding | cytoplasm | fatty acid biosynthetic process | fatty acid metabolic process | glutathione transferase activity | isomerase activity | lipid metabolic process | magnesium ion binding | nucleus | prostaglandin biosynthetic process | prostaglandin metabolic process | prostaglandin-D synthase activity | protein homodimerization activity | transferase activity	GST_C_3 (1) / GST_N (1) / GST_N_3 (1) / GST_C (1) / GST_N_2 (1)	Glutathione S-transferase (5)	dd_Smed_v4_1206_0_1	Human: hematopoietic prostaglandin D synthase (HPGDS)	hematopoietic prostaglandin D synthase [Homo sapiens]	NP_055300.1	HPGDS	1.26e-22	hematopoietic prostaglandin D synthase [Mus musculus]	2.15e-24	glutathione S transferase S1, isoform C [Drosophila melanogaster]	7.33e-22
4.71007e-33	2.22397	0.098	0.029	1.32085e-28	FALSE	dd-Smed-v6-10164-0	dd-Smed-v6-10164-0-1	ATP binding | apoptotic process | nucleus | positive regulation of apoptotic process | protein phosphorylation | protein serine/threonine kinase activity | regulation of reactive oxygen species metabolic process | |	Pkinase (1) / PK_Tyr_Ser-Thr (1) / Pkinase_fungal (1) / HIGH_NTase1_ass (1) / Kdo (1)	Protein kinase domain (1) / Protein tyrosine and serine (1) / Fungal protein kinase (1) / Cytidyltransferase-related C-terminal region (1) / Lipopolysaccharide kinase (Kdo (1)	dd_Smed_v4_10164_0_1	Human: serine/threonine kinase 17a (STK17A)	serine/threonine-protein kinase 17A [Homo sapiens]	NP_004751.2	STK17A	4.88e-56	serine/threonine-protein kinase 17B [Mus musculus]	2.56e-54	Death-associated protein kinase related, isoform E [Drosophila melanogaster]	8.44e-46
6.33564e-33	1.85731	0.15	0.056	1.7767e-28	FALSE	dd-Smed-v6-32929-0	dd-Smed-v6-32929-0-1
7.50678e-33	2.07565	0.05	0.009	2.10513e-28	TRUE	dd-Smed-v6-16023-0	dd-Smed-v6-16023-0-1	cell-cell junction | gap junction | gap junction channel activity | gap junction hemi-channel activity | integral component of membrane | ion transmembrane transport	Innexin (1)	Innexin (1)	dd_Smed_v4_16023_0_1	PFAM: Innexin,							innexin 3, isoform A [Drosophila melanogaster]	1.93e-17
9.78052e-33	1.22725	0.379	0.235	2.74275e-28	FALSE	dd-Smed-v6-4446-0	dd-Smed-v6-4446-0-1	inter-male aggressive behavior | olfactory behavior | protein phosphatase 1 binding	PDZ_5 (1) / PDZ (1) / SAM_2 (1) / SAM_1 (1) / PDZ_6 (1) / PDZ_2 (1)	PDZ domain (4) / SAM domain (Sterile alpha motif) (2)	dd_Smed_v4_4446_0_1	Human: protein phosphatase 1, regulatory subunit 9B (PPP1R9B)	neurabin-2 [Homo sapiens]	NP_115984.3	PPP1R9B	3.06e-52	neurabin-2 [Mus musculus]	2.88e-52	spinophilin, isoform D [Drosophila melanogaster]	1.78e-63
1.28724e-32	1.55974	0.201	0.086	3.6098e-28	FALSE	dd-Smed-v6-16039-0	dd-Smed-v6-16039-0-1
1.55274e-32	2.80236	0.04	0.007	4.35436e-28	FALSE	dd-Smed-v6-27363-0	dd-Smed-v6-27363-0-1	biological_process | cellular_component | integral component of membrane | membrane | molecular_function | plasma membrane | symporter activity | transmembrane transport | transport	MFS_1 (1)	Major Facilitator Superfamily (1)	dd_Smed_v4_27363_0_1	Human: solute carrier family 16, member 12 (monocarboxylic acid transporter 12) (SLC16A12)	monocarboxylate transporter 12 isoform X1 [Homo sapiens]	XP_016871728.1	SLC16A12	2.53e-20	monocarboxylate transporter 12 isoform X1 [Mus musculus]	3.02e-20	uncharacterized protein Dmel_CG8034, isoform B [Drosophila melanogaster]	3.65e-13
1.56147e-32	2.01116	0.082	0.022	4.37882e-28	FALSE	dd-Smed-v6-5670-0	dd-Smed-v6-5670-0-1		Pkinase (1) / PK_Tyr_Ser-Thr (1) / ABC1 (1) / Kinase-like (1) / Pkinase_fungal (1) / OspG_kinase (1) / APH (1) / YukC (1)	Protein kinase domain (1) / Protein tyrosine and serine (1) / ABC1 atypical kinase-like domain (1) / Kinase-like (1) / Fungal protein kinase (1) / Protein kinase OspG (1) / Phosphotransferase enzyme family (1) / WXG100 protein secretion system (Wss) (1)	dd_Smed_v4_5670_0_1	Human: hormonally up-regulated Neu-associated kinase (HUNK)	hormonally up-regulated neu tumor-associated kinase [Homo sapiens]	NP_055401.1	HUNK	5.1e-27	serine/threonine-protein kinase PAK 5 isoform X4 [Mus musculus]	1.43e-27	mushroom bodies tiny [Drosophila melanogaster]	5.49e-27
1.73412e-32	2.84295	0.039	0.006	4.86299e-28	FALSE	dd-Smed-v6-16081-0	dd-Smed-v6-16081-0-1
1.77891e-32	2.28135	0.067	0.016	4.98859e-28	FALSE	dd-Smed-v6-13519-0	dd-Smed-v6-13519-0-1	cytoplasm | molecular_function | nucleus | response to X-ray	LRR_4 (1) / LRR_8 (1) / LRR_6 (1) / LRR_1 (1) / LRR_14 (1)	Leucine Rich repeats (2 copies) (1) / Leucine rich repeat (1) / Leucine Rich repeat (1) / Leucine Rich Repeat (1) / Leucine-rich repeat region (1)	dd_Smed_v4_13519_0_1	Human: X-ray radiation resistance associated 1 (XRRA1)	X-ray radiation resistance-associated protein 1 isoform X8 [Homo sapiens]	XP_016872710.1	XRRA1	1.78e-18	X-ray radiation resistance-associated protein 1 isoform X2 [Mus musculus]	1.62e-19	uncharacterized protein Dmel_CG4781 [Drosophila melanogaster]	0.047
2.44045e-32	0.960945	0.203	0.087	6.84375e-28	TRUE	dd-Smed-v6-11409-0	dd-Smed-v6-11409-0-1	axon guidance | cadherin binding | cell adhesion | integral component of plasma membrane | iron ion homeostasis | muscle cell differentiation | myoblast fusion | plasma membrane | positive regulation of muscle cell differentiation | protein binding | receptor activity | regulation of transcription, DNA-templated	fn3 (1) / Ig_3 (1) / Ig_2 (1) / I-set (1) / ig (1) / Pur_ac_phosph_N (1) / Neogenin_C (1) / FN3_DSCAM-DSCAML_C (1) / Ig_4 (1) / CRLF2-like_D2 (1) / V-set (1) / SusE (1) / Ig_5 (1) / V-set_CD47 (1)	Fibronectin type III domain (1) / Immunoglobulin domain (3) / Immunoglobulin I-set domain (1) / Purple acid Phosphatase (1) / Neogenin C-terminus (1) / DSCAM (1) / T-cell surface glycoprotein CD3 delta chain (1) / Cytokine receptor-like factor 2-like (1) / Immunoglobulin V-set domain (1) / SusE outer membrane protein (1) / Ig-like domain on T-cell surface glycoprotein CD3 epsilon chain (1) / CD47…	dd_Smed_v4_11409_0_1	Smed: netrin receptor-like protein (netR)	neogenin isoform X13 [Homo sapiens]	XP_016877727.1	NEO1	3.69e-28	neogenin isoform X6 [Mus musculus]	5.18e-26	frazzled, isoform B [Drosophila melanogaster]	3.88e-21
3.23227e-32	1.85611	0.178	0.074	9.06425e-28	TRUE	dd-Smed-v6-9423-0	dd-Smed-v6-9423-0-1	ARF guanyl-nucleotide exchange factor activity | actin cytoskeleton organization | cadherin binding | central nervous system development | guanyl-nucleotide exchange factor activity | imaginal disc-derived wing morphogenesis | inter-male aggressive behavior | intracellular | myoblast fusion | phospholipid binding | regulation of ARF protein signal transduction	Sec7 (1) / IQ_SEC7_PH (1) / SOS1_NGEF_PH (1) / PH_19 (1) / IQ (1)	Sec7 domain (1) / PH domain (2) / SOS1 (1) / IQ calmodulin-binding motif (1)	dd_Smed_v4_9423_0_1	PFAM: Sec7,	IQ motif and SEC7 domain-containing protein 1 isoform X1 [Homo sapiens]	XP_024309613.1	IQSEC1	2.76e-68	IQ motif and SEC7 domain-containing protein 1 isoform X17 [Mus musculus]	7.56e-68	schizo, isoform D [Drosophila melanogaster]	1.05e-77
3.46308e-32	3.79654	0.024	0.003	9.71153e-28	FALSE	dd-Smed-v6-42578-0	dd-Smed-v6-42578-0-1		DDE_Tnp_1_7 (1)	Transposase IS4 (1)	dd_Smed_v4_42578_0_1	PFAM: DDE_Tnp_1_7,	piggyBac transposable element-derived protein 4 [Homo sapiens]	NP_689808.2	PGBD4	0.002	E3 ubiquitin-protein ligase UHRF1 isoform X2 [Mus musculus]	0.022
4.37328e-32	2.18028	0.057	0.012	1.2264e-27	FALSE	dd-Smed-v6-5902-0	dd-Smed-v6-5902-0-1	albendazole monooxygenase activity | alkaloid catabolic process | androgen metabolic process | aromatase activity | caffeine oxidase activity | cell surface | cytoplasm | drug catabolic process | drug metabolic process | electron carrier activity | endoplasmic reticulum | endoplasmic reticulum membrane | enzyme binding | exogenous drug catabolic process | heme binding | heterocycle metabolic proc…	p450 (1)	Cytochrome P450 (1)	dd_Smed_v4_5902_0_1	Human: cytochrome P450, family 3, subfamily A, polypeptide 4 (CYP3A4)	cytochrome P450 3A4 isoform 1 [Homo sapiens]	NP_059488.2	CYP3A4	2.55e-99	cytochrome P450 3A13 isoform X1 [Mus musculus]	1.4e-97	Cyp6a14, isoform C [Drosophila melanogaster]	1.16e-71
4.77767e-32	1.61092	0.276	0.147	1.3398e-27	FALSE	dd-Smed-v6-4950-0	dd-Smed-v6-4950-0-1	MAPK cascade | axon target recognition | compound eye development | cyclic nucleotide-dependent guanyl-nucleotide exchange factor activity | germ-line stem cell population maintenance | guanyl-nucleotide exchange factor activity | hemocyte migration | imaginal disc-derived male genitalia development | imaginal disc-derived wing morphogenesis | intracellular | oogenesis | regulation of compound ey…	RasGEF (1) / RasGEF_N (1) / cNMP_binding (1) / RA (1)	RasGEF domain (1) / RasGEF N-terminal motif (1) / Cyclic nucleotide-binding domain (1) / Ras association (RalGDS (1)	dd_Smed_v4_4950_0_1	Smed: Smed20767_V2 hypothetical protein	rap guanine nucleotide exchange factor 2 isoform 5 [Homo sapiens]	NP_055062.1	RAPGEF2	9.56e-66	rap guanine nucleotide exchange factor 2 isoform 2 [Mus musculus]	6.88e-66	PDZ domain-containing guanine nucleotide exchange factor, isoform C [Drosophila melanogaster]	4.14e-70
6.77983e-32	1.41083	0.142	0.052	1.90127e-27	FALSE	dd-Smed-v6-6697-0	dd-Smed-v6-6697-0-1	ATP binding | astral microtubule | early endosome | establishment of spindle orientation | kinesin complex | microtubule binding | microtubule motor activity | microtubule plus-end | microtubule-based movement | protein homodimerization activity | regulation of synapse structure or activity	CAP_GLY (1) / DUF3694 (1)	CAP-Gly domain (1) / Kinesin protein (1)	dd_Smed_v4_6697_0_1	Human: kinesin family member 13A (KIF13A)	kinesin-like protein KIF13A isoform d [Homo sapiens]	NP_001099038.1	KIF13A	4.45e-38	kinesin-like protein KIF13B isoform X1 [Mus musculus]	5.2e-37	kinesin heavy chain 73, isoform D [Drosophila melanogaster]	4.86e-43
7.78935e-32	1.9507	0.108	0.035	2.18437e-27	FALSE	dd-Smed-v6-3222-0	dd-Smed-v6-3222-0-1
8.54255e-32	1.99867	0.088	0.025	2.39559e-27	FALSE	dd-Smed-v6-8649-0	dd-Smed-v6-8649-0-1		SNF (1)	Sodium (1)	dd_Smed_v4_8649_0_1	PFAM: SNF,
1.01549e-31	2.19246	0.076	0.02	2.84773e-27	FALSE	dd-Smed-v6-14278-0	dd-Smed-v6-14278-0-1		Ank_2 (1) / Ank (1) / Ank_3 (1) / Ank_4 (1) / Ank_5 (1) / SDH_protease (1)	Ankyrin repeats (3 copies) (1) / Ankyrin repeat (2) / Ankyrin repeats (many copies) (2) / ClpP-like SDH-type serine proteinase (1)	dd_Smed_v4_14278_0_1	PFAM: Ank_4, Ank_3, Ank_2, Ank, Ank_5,	espin isoform 3 [Homo sapiens]	NP_001354403.1	ESPN	3.67e-08	espin isoform X2 [Mus musculus]	2.23e-09	lethal (2) 35Be [Drosophila melanogaster]	0.001
1.08248e-31	1.91711	0.336	0.202	3.0356e-27	FALSE	dd-Smed-v6-419-0	dd-Smed-v6-419-0-1	GDP binding | GTP binding | GTPase activity | Golgi apparatus | antigen processing and presentation of exogenous peptide antigen via MHC class II | autophagic cell death | dsRNA transport | early endosome to late endosome transport | endocytosis | endosomal transport | endosome to lysosome transport | epidermal growth factor catabolic process | intracellular membrane-bounded organelle | late endo…	Ras (1) / Roc (1) / Arf (1) / MMR_HSR1 (1) / GTP_EFTU (1) / RsgA_GTPase (1) / Gtr1_RagA (1) / ATP_bind_1 (1) / PduV-EutP (1) / cobW (1) / Septin (1) / AAA_16 (1) / AAA_22 (1) / nSTAND3 (1)	Ras family (1) / Ras of Complex (1) / ADP-ribosylation factor family (1) / 50S ribosome-binding GTPase (1) / Elongation factor Tu GTP binding domain (1) / RsgA GTPase (1) / Gtr1 (1) / Conserved hypothetical ATP binding protein (1) / Ethanolamine utilisation - propanediol utilisation (1) / CobW (1) / Septin (1) / AAA ATPase domain (1) / AAA domain (1) / Novel STAND NTPase 3 (1)	dd_Smed_v4_419_0_1	Human: RAB7A, member RAS oncogene family (RAB7A)	ras-related protein Rab-7a [Homo sapiens]	NP_004628.4	RAB7A	2.81e-103	ras-related protein Rab-7a [Mus musculus]	2.38e-103	Rab7, isoform A [Drosophila melanogaster]	9.61e-99
1.15338e-31	2.71775	0.05	0.01	3.23443e-27	FALSE	dd-Smed-v6-4469-0	dd-Smed-v6-4469-0-1	biological_process | cell communication | cellular_component | cytoplasmic vesicle | cytoplasmic vesicle membrane | lipid binding | membrane | molecular_function | phosphatidylinositol binding | protein transport | transport	PX (1)	PX domain (1)	dd_Smed_v4_4469_0_1	Human: sorting nexin 24 (SNX24)	sorting nexin-24 isoform X4 [Homo sapiens]	XP_006714655.1	SNX24	6.09e-15	sorting nexin-24 [Mus musculus]	4.28e-15	sorting nexin 17 [Drosophila melanogaster]	0.000746
1.16379e-31	1.63732	0.314	0.179	3.26363e-27	FALSE	dd-Smed-v6-1282-0	dd-Smed-v6-1282-0-1	ATP binding | MAP kinase activity | MAPK cascade | MyD88-dependent toll-like receptor signaling pathway | MyD88-independent toll-like receptor signaling pathway | RNA metabolic process | Ras protein signal transduction | TRIF-dependent toll-like receptor signaling pathway | Toll signaling pathway | activation of MAPK activity | cytoplasm | cytosol | gene expression | innate immune response | kina…	Pkinase (1) / PK_Tyr_Ser-Thr (1) / ABC1 (1) / Kdo (1) / APH (1)	Protein kinase domain (1) / Protein tyrosine and serine (1) / ABC1 atypical kinase-like domain (1) / Lipopolysaccharide kinase (Kdo (1) / Phosphotransferase enzyme family (1)	dd_Smed_v4_1282_0_1	Human: mitogen-activated protein kinase 14 (MAPK14)	mitogen-activated protein kinase 14 isoform 2 [Homo sapiens]	NP_620581.1	MAPK14	9.09e-144	mitogen-activated protein kinase 11 [Mus musculus]	3.58e-145	p38b MAP kinase [Drosophila melanogaster]	1.52e-136
1.30768e-31	1.76077	0.082	0.022	3.66714e-27	FALSE	dd-Smed-v6-4756-0	dd-Smed-v6-4756-0-1
3.12325e-31	1.88553	0.328	0.199	8.75853e-27	FALSE	dd-Smed-v6-492-0	dd-Smed-v6-492-0-1	cytoplasm | cytosol | fatty acid biosynthetic process | fatty acid metabolic process | lipid metabolic process | oxidation-reduction process | oxidoreductase activity | oxidoreductase activity, acting on the CH-OH group of donors, NAD or NADP as acceptor | prostaglandin biosynthetic process | prostaglandin metabolic process | prostaglandin-F synthase activity	AhpC-TSA_2 (1)	AhpC (1)			prostamide/prostaglandin F synthase isoform b [Homo sapiens]	NP_689584.5	PRXL2B	8.63e-27	prostamide/prostaglandin F synthase [Mus musculus]	1.09e-30
3.22886e-31	0.822504	0.096	0.029	9.05469e-27	FALSE	dd-Smed-v6-215-0	dd-Smed-v6-215-0-1	Golgi apparatus | blood coagulation | cellular response to organic substance | enzyme activator activity | epithelial cell differentiation involved in prostate gland development | extracellular region | extracellular space | glycosphingolipid metabolic process | integral component of membrane | intracellular membrane-bounded organelle | lipid binding | lipid transport | lysosomal lumen | lysosoma…	SapB_2 (1)	Saposin-like type B (1)	dd_Smed_v4_215_0_1	Human: prosaposin (PSAP)	prosaposin isoform a preproprotein [Homo sapiens]	NP_002769.1	PSAP	3.43e-07	prosaposin isoform E precursor [Mus musculus]	0.000389	Saposin-related, isoform A [Drosophila melanogaster]	0.000178
3.25422e-31	1.58011	0.217	0.102	9.1258e-27	FALSE	dd-Smed-v6-2624-0	dd-Smed-v6-2624-0-1	cellular_component | molecular_function | wound healing	DUF7042 (1) / DUF7043 (1) / DUF7044 (1)	Domain of unknown function (DUF7042) (1) / Domain of unknown function (DUF7043) (1) / Domain of unknown function (DUF7044) (1)									undicht, isoform B [Drosophila melanogaster]	1.19e-83
3.63985e-31	0.237638	0.08	0.021	1.02072e-26	FALSE	dd-Smed-v6-43-0	dd-Smed-v6-43-0-1
4.80396e-31	1.45046	0.323	0.186	1.34717e-26	FALSE	dd-Smed-v6-11725-0	dd-Smed-v6-11725-0-1	calcium ion binding | catecholamine secretion | cell junction | cytoplasmic vesicle | cytoplasmic vesicle membrane | cytosol | exocytosis | lipid binding | membrane | metal ion binding | phospholipid binding | positive regulation of calcium ion-dependent exocytosis | protein binding | protein transport | synapse | synaptic vesicle priming | transport | vesicle organization	MUN (1) / C2_CAPS (1) / PH (1)	MUN domain (1) / C2 domain of CAPS protein (1) / PH domain (1)	dd_Smed_v4_11725_0_1	Human: Ca++-dependent secretion activator (CADPS)	calcium-dependent secretion activator 1 isoform X31 [Homo sapiens]	XP_016862863.1	CADPS	0	calcium-dependent secretion activator 1 isoform X29 [Mus musculus]	0	Calcium-dependent secretion activator, isoform F [Drosophila melanogaster]	0
5.46762e-31	1.48466	0.269	0.14	1.53329e-26	FALSE	dd-Smed-v6-10848-0	dd-Smed-v6-10848-0-1	ATP binding | Golgi apparatus | Golgi organization | activation of MAPK activity | adherens junction | apoptotic process | cell cycle | cell growth | cell migration | cell proliferation | cell-cell adherens junction | compound eye development | compound eye photoreceptor cell differentiation | cytoplasm | cytoskeleton organization | kinase activity | lateral inhibition | mitochondrion | movement …	Pkinase (1) / PK_Tyr_Ser-Thr (1) / PBD (1) / ABC1 (1) / Kinase-like (1)	Protein kinase domain (1) / Protein tyrosine and serine (1) / P21-Rho-binding domain (1) / ABC1 atypical kinase-like domain (1) / Kinase-like (1)	dd_Smed_v4_10848_0_1	Human: p21 protein (Cdc42/Rac)-activated kinase 4 (PAK4)	serine/threonine-protein kinase PAK 4 isoform X2 [Homo sapiens]	XP_024307082.1	PAK4	2.16e-114	serine/threonine-protein kinase PAK 5 isoform X4 [Mus musculus]	4.26e-114	mushroom bodies tiny [Drosophila melanogaster]	2.87e-116
5.95707e-31	1.99958	0.043	0.008	1.67054e-26	FALSE	dd-Smed-v6-12845-0	dd-Smed-v6-12845-0-1		KN_motif (1)	KN motif (1)	dd_Smed_v4_12845_0_1	PFAM: KN_motif,	KN motif and ankyrin repeat domain-containing protein 1 isoform X2 [Homo sapiens]	XP_016870006.1	KANK1	1.02e-05	KN motif and ankyrin repeat domain-containing protein 1 isoform X5 [Mus musculus]	4.61e-06	kank, isoform E [Drosophila melanogaster]	0.005
1.22394e-30	0.325463	0.248	0.117	3.4323e-26	FALSE	dd-Smed-v6-10176-0	dd-Smed-v6-10176-0-1				dd_Smed_v4_10176_0_1	Human: protein tyrosine phosphatase, receptor type, D (PTPRD)6	receptor-type tyrosine-protein phosphatase delta isoform X16 [Homo sapiens]	XP_016870464.1	PTPRD	0	receptor-type tyrosine-protein phosphatase delta isoform X34 [Mus musculus]	0	Leukocyte-antigen-related-like, isoform D [Drosophila melanogaster]	0
1.40882e-30	2.69174	0.089	0.026	3.95077e-26	FALSE	dd-Smed-v6-13517-0	dd-Smed-v6-13517-0-1	DNA binding | WW domain binding | apoptotic process | bicellular tight junction | cell junction | cytoplasm | cytoskeleton | membrane | metal ion binding | multicellular organismal development | nucleus | perinuclear region of cytoplasm | plasma membrane | positive regulation of JNK cascade | positive regulation of protein homodimerization activity | positive regulation of protein kinase activity…	TRAF-mep_MATH (1) / MATH_2 (1) / zf-TRAF (1) / Sina_ZnF (1) / zf-RING_10 (1) / zf-C3HC4_2 (1) / zf-RING_6 (1) / zf-TRAF_2 (1) / PRD (1) / zf-C3HC4 (1)	TRAF (1) / MATH domain (1) / TRAF-type zinc finger (1) / Sina (1) / zinc RING finger of MSL2 (1) / Zinc finger (2) / zf-RING of BARD1-type protein (1) / TRAF-like zinc-finger (1) / PRD domain (1)	dd_Smed_v4_13517_0_1	Human: TNF receptor-associated factor 4 (TRAF4)	TNF receptor-associated factor 4 [Homo sapiens]	NP_004286.2	TRAF4	1.04e-66	TNF receptor-associated factor 4 [Mus musculus]	7.69e-74	TNF-receptor-associated factor 4, isoform E [Drosophila melanogaster]	9.92e-52
1.67715e-30	1.65261	0.053	0.011	4.70323e-26	FALSE	dd-Smed-v6-20871-0	dd-Smed-v6-20871-0-1	G-protein coupled receptor activity | G-protein coupled receptor signaling pathway | G-protein coupled receptor signaling pathway, coupled to cyclic nucleotide second messenger | adenylate cyclase-activating G-protein coupled receptor signaling pathway | adenylate cyclase-modulating G-protein coupled receptor signaling pathway | aging | apical plasma membrane | basolateral plasma membrane | bone …	7tm_2 (1) / HRM (1)	7 transmembrane receptor (Secretin family) (1) / Hormone receptor domain (1)	dd_Smed_v4_20871_0_1	Human: parathyroid hormone 1 receptor (PTH1R)	parathyroid hormone/parathyroid hormone-related peptide receptor isoform X4 [Homo sapiens]	XP_005265401.1	PTH1R	9.03e-36	parathyroid hormone/parathyroid hormone-related peptide receptor isoform X8 [Mus musculus]	1.18e-37	hector, isoform A [Drosophila melanogaster]	1.54e-19
2.40599e-30	2.41791	0.024	0.003	6.74713e-26	FALSE	dd-Smed-v6-62234-0	dd-Smed-v6-62234-0-1
2.61556e-30	2.0182	0.126	0.045	7.33483e-26	FALSE	dd-Smed-v6-2114-0	dd-Smed-v6-2114-0-1		Ldl_recept_a (1)	Low-density lipoprotein receptor domain class A (1)			low-density lipoprotein receptor-related protein 1B precursor [Homo sapiens]	NP_061027.2	LRP1B	0.009	low-density lipoprotein receptor-related protein 1B isoform X6 [Mus musculus]	0.003	lipophorin receptor 2, isoform F [Drosophila melanogaster]	0.005
2.68385e-30	1.99873	0.045	0.008	7.52633e-26	TRUE	dd-Smed-v6-2668-0	dd-Smed-v6-2668-0-1		DUF420 (1)	Protein of unknown function (DUF420) (1)
3.23658e-30	1.33918	0.219	0.103	9.07635e-26	FALSE	dd-Smed-v6-13306-0	dd-Smed-v6-13306-0-1	blood coagulation | hydrolase activity | integral component of membrane | lipid catabolic process | lipid metabolic process | membrane | metal ion binding | plasma membrane | platelet activation | triglyceride lipase activity	Lipase_3 (1)	Lipase (class 3) (1)	dd_Smed_v4_13306_0_1	Human: diacylglycerol lipase, beta (DAGLB)	diacylglycerol lipase-alpha isoform X2 [Homo sapiens]	XP_016873729.1	DAGLA	2.84e-52	diacylglycerol lipase-alpha isoform X1 [Mus musculus]	1.62e-45	inactivation no afterpotential E, isoform A [Drosophila melanogaster]	4.88e-44
3.25008e-30	1.55796	0.121	0.042	9.11421e-26	FALSE	dd-Smed-v6-5031-0	dd-Smed-v6-5031-0-1
3.6584e-30	1.93584	0.249	0.129	1.02593e-25	TRUE	dd-Smed-v6-7756-0	dd-Smed-v6-7756-0-1	activation of store-operated calcium channel activity | blood coagulation | calcium ion binding | calcium ion transport | cation transport | cortical endoplasmic reticulum | cytoplasm | cytoskeleton | detection of calcium ion | endoplasmic reticulum | endoplasmic reticulum membrane | identical protein binding | integral component of endoplasmic reticulum membrane | integral component of membrane …	SOAR (1) / SAM_2 (1) / SAM_1 (1) / SAM_Ste50p (1) / SAM_PNT (1)	STIM1 Orai1-activating region (1) / SAM domain (Sterile alpha motif) (2) / Ste50p (1) / Sterile alpha motif (SAM) (1)	dd_Smed_v4_7756_0_1	Human: stromal interaction molecule 2 (STIM2)	stromal interaction molecule 2 isoform 3 precursor [Homo sapiens]	NP_001162588.1	STIM2	1.39e-70	stromal interaction molecule 2 isoform 2 precursor [Mus musculus]	3.13e-70	stromal interaction molecule, isoform D [Drosophila melanogaster]	3.51e-73
3.85972e-30	1.6867	0.319	0.193	1.08238e-25	FALSE	dd-Smed-v6-3136-0	dd-Smed-v6-3136-0-1		PIP5K (1) / Cpn60_TCP1 (1) / FYVE (1) / DEP (1)	Phosphatidylinositol-4-phosphate 5-Kinase (1) / TCP-1 (1) / FYVE zinc finger (1) / Domain found in Dishevelled (1)	dd_Smed_v4_3136_0_1	Human: phosphoinositide kinase, FYVE finger containing (PIKFYVE)	1-phosphatidylinositol 3-phosphate 5-kinase isoform X12 [Homo sapiens]	XP_011509090.1	PIKFYVE	8.02e-68	1-phosphatidylinositol 3-phosphate 5-kinase isoform X1 [Mus musculus]	1.26e-66	fab1 kinase, isoform B [Drosophila melanogaster]	4.66e-46
4.88539e-30	0.971074	0.127	0.045	1.37001e-25	TRUE	dd-Smed-v6-18269-0	dd-Smed-v6-18269-0-1	cell adhesion | integral component of membrane | membrane | molecular_function | plasma membrane	Cadherin (1) / Cadherin_FAT4_N (1) / Cadherin_2 (1) / Cadherin_CELSR2_9th (1) / Membrane_bind (1)	Cadherin domain (1) / FAT4-like (1) / Cadherin-like (1) / CELSR2-like (1) / Membrane binding (1)	dd_Smed_v4_18269_0_1	Human: protocadherin 11 Y-linked (PCDH11Y)b	protocadherin-11 Y-linked isoform b precursor [Homo sapiens]	NP_116754.1	PCDH11Y	1.94e-47	protocadherin beta-2 [Mus musculus]	3.49e-50	fat [Drosophila melanogaster]	2.14e-38
6.59611e-30	1.59393	0.114	0.039	1.84975e-25	FALSE	dd-Smed-v6-17087-0	dd-Smed-v6-17087-0-1	biological_process | cytoplasm | cytoskeleton | integral component of plasma membrane | membrane | membrane raft | molecular_function | plasma membrane | protein homooligomerization	Band_7 (1) / Band_7_1 (1)	SPFH domain (1) / SPFH domain-Band 7 family (1)	dd_Smed_v4_17087_0_1	PFAM: Band_7,	stomatin isoform a [Homo sapiens]	NP_004090.4	STOM	7.85e-100	erythrocyte band 7 integral membrane protein [Mus musculus]	5.17e-102	uncharacterized protein Dmel_CG42540, isoform B [Drosophila melanogaster]	9.83e-101
1.03282e-29	2.73692	0.053	0.011	2.89633e-25	FALSE	dd-Smed-v6-11390-0	dd-Smed-v6-11390-0-1	ATP binding | ATP-dependent RNA helicase activity | ATP-dependent helicase activity | RNA binding | RNA splicing | catalytic step 2 spliceosome | helicase activity | hydrolase activity | mRNA processing | mRNA splicing, via spliceosome | neurogenesis | nucleic acid binding | nucleotide binding | nucleus | precatalytic spliceosome | regulation of alternative mRNA splicing, via spliceosome | sperma…	OB_NTP_bind (1) / Helicase_C (1) / HA2_C (1) / HA2_N (1)	Oligonucleotide (1) / Helicase conserved C-terminal domain (1) / Helicase associated domain (HA2) (2)	dd_Smed_v4_11390_0_1	Human: DEAH (Asp-Glu-Ala-His) box polypeptide 8 (DHX8)	ATP-dependent RNA helicase DHX8 isoform 3 [Homo sapiens]	NP_001309145.1	DHX8	6.05e-86	ATP-dependent RNA helicase DHX8 [Mus musculus]	1.59e-84	peanuts [Drosophila melanogaster]	1.84e-86
1.11981e-29	2.21761	0.257	0.14	3.14029e-25	FALSE	dd-Smed-v6-498-0	dd-Smed-v6-498-0-1	cell projection | cilium |	START (1)	START domain (1)	dd_Smed_v4_498_0_1	Human: StAR-related lipid transfer (START) domain containing 10 (STARD10)	START domain-containing protein 10 [Homo sapiens]	NP_006636.2	STARD10	3.88e-74	START domain-containing protein 10 isoform X1 [Mus musculus]	2.13e-75	uncharacterized protein Dmel_CG6565, isoform A [Drosophila melanogaster]	2.58e-09
1.47351e-29	1.14565	0.1	0.032	4.13215e-25	FALSE	dd-Smed-v6-36491-0	dd-Smed-v6-36491-0-1	behavioral response to ether | calmodulin binding | courtship behavior | flight behavior | integral component of membrane | integral component of plasma membrane | learning | learning or memory | perineurial glial growth | phosphorelay sensor kinase activity | phosphorelay signal transduction system | plasma membrane | potassium ion transport | regulation of heart contraction | regulation of tran…	Ion_trans (1) / PAS_9 (1) / cNMP_binding (1) / Ion_trans_2 (1) / PAS (1) / PAS_4 (1)	Ion transport protein (1) / PAS domain (1) / Cyclic nucleotide-binding domain (1) / Ion channel (1) / PAS fold (2)	dd_Smed_v4_36491_0_1	Human: potassium voltage-gated channel, subfamily H (eag-related), member 5 (KCNH5)	potassium voltage-gated channel subfamily H member 5 isoform 1 [Homo sapiens]	NP_647479.2	KCNH5	0	potassium voltage-gated channel subfamily H member 5 [Mus musculus]	0	ether a go-go, isoform G [Drosophila melanogaster]	0
1.57863e-29	0.903518	0.311	0.174	4.42695e-25	FALSE	dd-Smed-v6-12278-0	dd-Smed-v6-12278-0-1	Golgi apparatus | Golgi membrane | I-kappaB phosphorylation | IkappaB kinase complex | PDZ domain binding | Rab GTPase binding | cytoplasm | leucine zipper domain binding | membrane | multicellular organismal development | positive regulation of NF-kappaB transcription factor activity | presynaptic membrane | protein binding | protein transport | regulation of transcription, DNA-templated | retro…			dd_Smed_v4_12278_0_1	Human: ELKS/RAB6-interacting/CAST family member 1 (ERC1)delta	ELKS/Rab6-interacting/CAST family member 1 isoform X11 [Homo sapiens]	XP_016874556.1	ERC1	2.84e-80	ELKS/Rab6-interacting/CAST family member 1 isoform X4 [Mus musculus]	1.11e-81	bruchpilot, isoform J [Drosophila melanogaster]	1.29e-30
1.70676e-29	2.59457	0.059	0.014	4.78627e-25	FALSE	dd-Smed-v6-18521-0	dd-Smed-v6-18521-0-1
1.71703e-29	2.36152	0.045	0.009	4.81507e-25	FALSE	dd-Smed-v6-24739-0	dd-Smed-v6-24739-0-1	acetylcholine binding | acetylcholine receptor activity | acetylcholine-activated cation-selective channel activity | acetylcholine-gated channel complex | behavioral response to nicotine | cell junction | channel activity | dendrite | extracellular ligand-gated ion channel activity | integral component of membrane | ion channel activity | ion transport | membrane | neuronal cell body | plasma me…	Neur_chan_LBD (1) / Neur_chan_memb (1)	Neurotransmitter-gated ion-channel ligand binding domain (1) / Neurotransmitter-gated ion-channel transmembrane region (1)	dd_Smed_v4_24739_0_1	Human: cholinergic receptor, nicotinic, beta 3 (neuronal) (CHRNB3)	neuronal acetylcholine receptor subunit beta-3 isoform 1 precursor [Homo sapiens]	NP_000740.1	CHRNB3	1.31e-20	neuronal acetylcholine receptor subunit alpha-7 precursor [Mus musculus]	7e-20	nicotinic acetylcholine receptor alpha1, isoform B [Drosophila melanogaster]	5.65e-20
1.77374e-29	1.47893	0.063	0.015	4.97409e-25	FALSE	dd-Smed-v6-9128-0	dd-Smed-v6-9128-0-1	cell junction | cellular_component | integral component of membrane | membrane | plasma membrane | positive regulation of synapse assembly | presynaptic membrane | receptor binding | synapse	LRR_8 (1) / LRR_4 (1) / LRR_1 (1)	Leucine rich repeat (1) / Leucine Rich repeats (2 copies) (1) / Leucine Rich Repeat (1)	dd_Smed_v4_9128_0_1	Human: leucine rich repeat containing 4B (LRRC4B)	leucine-rich repeat-containing protein 4B isoform X1 [Homo sapiens]	XP_011525822.1	LRRC4B	5.72e-17	leucine-rich repeat-containing protein 4B precursor [Mus musculus]	5.15e-17	slit, isoform A [Drosophila melanogaster]	6.66e-15
1.86247e-29	1.80989	0.128	0.047	5.22291e-25	FALSE	dd-Smed-v6-5643-0	dd-Smed-v6-5643-0-1	1-acylglycerol-3-phosphate O-acyltransferase activity | CDP-diacylglycerol biosynthetic process | cellular lipid metabolic process | endoplasmic reticulum | endoplasmic reticulum membrane | glycerophospholipid biosynthetic process | integral component of membrane | phosphatidic acid biosynthetic process | phospholipid biosynthetic process | phospholipid metabolic process | plasma membrane | small…	Acyltransferase (1) / Acyltransf_C (1)	Acyltransferase (1) / Acyltransferase C-terminus (1)	dd_Smed_v4_5643_0_1	Human: 1-acylglycerol-3-phosphate O-acyltransferase 3 (AGPAT3)	1-acyl-sn-glycerol-3-phosphate acyltransferase gamma isoform X2 [Homo sapiens]	XP_011527967.1	AGPAT3	7.17e-58	1-acyl-sn-glycerol-3-phosphate acyltransferase gamma isoform X1 [Mus musculus]	3.66e-56	1-Acylglycerol-3-phosphate O-acyltransferase 3, isoform C [Drosophila melanogaster]	3.88e-54
3.28638e-29	1.3426	0.15	0.059	9.216e-25	FALSE	dd-Smed-v6-8306-0	dd-Smed-v6-8306-0-1	FHF complex | Golgi apparatus | Golgi localization | HOPS complex | centriolar satellite | centrosome | cis-Golgi network | cytoplasm | cytoplasmic microtubule organization | cytoskeleton | early endosome to late endosome transport | endosome organization | endosome to lysosome transport | identical protein binding | interkinetic nuclear migration | lysosome organization | microtubule | microtubu…	HOOK (1) / HOOK_N (1) / Nsp1_C (1) / HALZ (1)	HOOK protein coiled-coil region (1) / HOOK domain (1) / Nsp1-like C-terminal region (1) / Homeobox associated leucine zipper (1)	dd_Smed_v4_8306_0_1	Human: hook homolog 3 (Drosophila) (HOOK3)	protein Hook homolog 3 [Homo sapiens]	NP_115786.1	HOOK3	7.28e-66	protein Hook homolog 3 isoform X3 [Mus musculus]	4.18e-68	hook [Drosophila melanogaster]	6.06e-38
3.3348e-29	1.59662	0.442	0.31	9.35179e-25	FALSE	dd-Smed-v6-1656-0	dd-Smed-v6-1656-0-1	G-protein beta/gamma-subunit complex binding | G-protein coupled receptor signaling pathway | G-protein coupled serotonin receptor binding | GTP binding | GTPase activity | Wnt signaling pathway | adenylate cyclase-modulating G-protein coupled receptor signaling pathway | aging | asymmetric cell division | behavioral response to starvation | cellular process | cortical actin cytoskeleton organiza…	G-alpha (1) / Arf (1) / Gtr1_RagA (1) / Roc (1) / TniB (1)	G-protein alpha subunit (1) / ADP-ribosylation factor family (1) / Gtr1 (1) / Ras of Complex (1) / Bacterial TniB protein (1)	dd_Smed_v4_1656_0_1	Human: guanine nucleotide binding protein (G protein), alpha activating activity polypeptide O (GNAO1)	guanine nucleotide-binding protein G(o) subunit alpha isoform a [Homo sapiens]	NP_066268.1	GNAO1	0	guanine nucleotide-binding protein G(o) subunit alpha isoform A [Mus musculus]	0	G protein alpha o subunit, isoform H [Drosophila melanogaster]	0
5.4639e-29	1.77292	0.123	0.044	1.53224e-24	TRUE	dd-Smed-v6-8709-0	dd-Smed-v6-8709-0-1	cell cycle arrest | cellular response to starvation | cellular response to thyroid hormone stimulus | cytoplasm | cytoskeletal adaptor activity | cytoskeleton | microtubule | microtubule binding | microtubule bundle formation | negative regulation of cell growth | negative regulation of erythrocyte differentiation | negative regulation of gene expression | negative regulation of microtubule depol…	GAS2 (1) / CH (1)	Growth-Arrest-Specific Protein 2 Domain (1) / Calponin homology (CH) domain (1)	dd_Smed_v4_8709_0_1	Human: growth arrest-specific 2 like 1 (GAS2L1)	GAS2-like protein 1 isoform c [Homo sapiens]	NP_001265659.1	GAS2L1	5e-26	GAS2-like protein 1 isoform X1 [Mus musculus]	5.88e-27	pickled eggs, isoform A [Drosophila melanogaster]	5.41e-27
8.03458e-29	3.44101	0.025	0.003	2.25314e-24	FALSE	dd-Smed-v6-15565-0	dd-Smed-v6-15565-0-1
9.95715e-29	2.59462	0.047	0.01	2.79228e-24	TRUE	dd-Smed-v6-16346-0	dd-Smed-v6-16346-0-1	hydrogen ion channel activity | integral component of membrane | ligand-gated sodium channel activity | plasma membrane	ASC (1)	Amiloride-sensitive sodium channel (1)	dd_Smed_v4_16346_0_1	Human: acid-sensing (proton-gated) ion channel family member 5 (ASIC5)	acid-sensing ion channel 5 [Homo sapiens]	NP_059115.1	ASIC5	8.76e-09	acid-sensing ion channel 5 isoform X1 [Mus musculus]	4.32e-09	ripped pocket, isoform B [Drosophila melanogaster]	0.015
1.06386e-28	2.09473	0.018	0.002	2.98338e-24	FALSE	dd-Smed-v6-22386-0	dd-Smed-v6-22386-0-1		ASC (1)	Amiloride-sensitive sodium channel (1)	dd_Smed_v4_22386_0_1	PFAM: ASC,	acid-sensing ion channel 4 isoform X1 [Homo sapiens]	XP_016859928.1	ASIC4	0.000234	amiloride-sensitive sodium channel subunit gamma [Mus musculus]	7.66e-05	pickpocket 8, isoform G [Drosophila melanogaster]	0.004
1.19868e-28	1.63482	0.143	0.057	3.36145e-24	FALSE	dd-Smed-v6-9714-0	dd-Smed-v6-9714-0-1		HALZ (1)	Homeobox associated leucine zipper (1)
1.27531e-28	1.63116	0.125	0.045	3.57635e-24	FALSE	dd-Smed-v6-212-0	dd-Smed-v6-212-0-1				dd_Smed_v4_212_0_1	PFAM: Shisa,
1.35093e-28	0.966702	0.326	0.186	3.7884e-24	FALSE	dd-Smed-v6-7133-0	dd-Smed-v6-7133-0-1				dd_Smed_v4_7133_0_1	Human: microtubule-associated protein 4 (MAP4)	microtubule-associated protein 2 isoform X24 [Homo sapiens]	XP_016859627.1	MAP2	1.87e-20	microtubule-associated protein 2 isoform X15 [Mus musculus]	1.55e-20	tau, isoform L [Drosophila melanogaster]	2.69e-20
1.52128e-28	1.62536	0.098	0.031	4.26612e-24	FALSE	dd-Smed-v6-1378-0	dd-Smed-v6-1378-0-1		Tetraspanin (1)	Tetraspanin family (1)	dd_Smed_v4_1378_0_1	PFAM: Tetraspannin,	tetraspanin-3 isoform 2 [Homo sapiens]	NP_944492.1	TSPAN3	0.000149	tetraspanin-3 [Mus musculus]	0.002
1.67573e-28	1.83379	0.152	0.063	4.69925e-24	FALSE	dd-Smed-v6-3482-0	dd-Smed-v6-3482-0-1	ATP binding | actin binding | aorta smooth muscle tissue morphogenesis | bleb assembly | blood coagulation | calmodulin binding | cell projection | cellular hypotonic response | cleavage furrow | cytoplasm | cytoskeleton | enzyme binding | kinase activity | lamellipodium | metal ion binding | myosin light chain kinase activity | nucleotide binding | phosphorylation | plasma membrane | positive re…	Pkinase (1) / PK_Tyr_Ser-Thr (1) / Pkinase_fungal (1) / zf-C3HC4_IRF-2BP1_2 (1)	Protein kinase domain (1) / Protein tyrosine and serine (1) / Fungal protein kinase (1) / IRF-2BP1 (1)	dd_Smed_v4_3482_0_1	Human: myosin light chain kinase (MYLK)	myosin light chain kinase, smooth muscle isoform X9 [Homo sapiens]	XP_016861960.1	MYLK	5.25e-64	myosin light chain kinase, smooth muscle isoform X3 [Mus musculus]	5.17e-63	Stretchin-Mlck, isoform N [Drosophila melanogaster]	8.42e-60
1.77362e-28	1.25176	0.263	0.138	4.97376e-24	FALSE	dd-Smed-v6-4145-0	dd-Smed-v6-4145-0-1	ATP binding | ATP biosynthetic process | PDZ domain binding | blood coagulation | calcium ion transmembrane transport | calcium-transporting ATPase activity | calmodulin binding | cellular calcium ion homeostasis | hydrolase activity | integral component of membrane | ion transmembrane transport | membrane | membrane raft | metal ion binding | nucleotide binding | plasma membrane | transmembrane …	Cation_ATPase_C (1) / E1-E2_ATPase (1) / Cation_ATPase (1) / Cation_ATPase_N (1) / ATP_Ca_trans_C (1) / Hydrolase (1) / Hydrolase_3 (1)	Cation transporting ATPase (1) / E1-E2 ATPase (1) / Cation transport ATPase (P-type) (1) / Cation transporter (1) / Plasma membrane calcium transporter ATPase C terminal (1) / haloacid dehalogenase-like hydrolase (2)	dd_Smed_v4_4145_0_1	Human: ATPase, Ca++ transporting, plasma membrane 3 (ATP2B3)	plasma membrane calcium-transporting ATPase 3 isoform 3b [Homo sapiens]	NP_001375290.1	ATP2B3	0	plasma membrane calcium-transporting ATPase 3 isoform 1 [Mus musculus]	0	plasma membrane calcium ATPase, isoform K [Drosophila melanogaster]	0
1.97101e-28	1.69572	0.166	0.07	5.52732e-24	FALSE	dd-Smed-v6-5836-0	dd-Smed-v6-5836-0-1	axon guidance | cytoskeleton | cytosol | intracellular | molecular_function | nucleus | regulation of small GTPase mediated signal transduction | signal transduction | small GTPase mediated signal transduction	RhoGAP (1) / MyTH4 (1) / WW (1)	RhoGAP domain (1) / MyTH4 domain (1) / WW domain (1)	dd_Smed_v4_5836_0_1	Human: Rho GTPase activating protein 39 (ARHGAP39)	rho GTPase-activating protein 39 isoform 1 [Homo sapiens]	NP_001295137.1	ARHGAP39	4.03e-54	rho GTPase-activating protein 39 isoform 2 [Mus musculus]	6.51e-55	Rho GTPase activating protein at 93B [Drosophila melanogaster]	2.26e-44
2.19773e-28	2.90216	0.028	0.004	6.1631e-24	FALSE	dd-Smed-v6-15949-0	dd-Smed-v6-15949-0-1
2.57732e-28	2.00037	0.083	0.024	7.22758e-24	FALSE	dd-Smed-v6-11146-0	dd-Smed-v6-11146-0-1	biological_process | catalytic activity | cellular_component | cytoplasm | hydrolase activity | mitochondrion | molecular_function | nucleolus | nucleus	DcpS_C (1) / HIT (1)	Scavenger mRNA decapping enzyme C-term binding (1) / HIT domain (1)	dd_Smed_v4_11146_0_1	Human: histidine triad nucleotide binding protein 3 (HINT3)	histidine triad nucleotide-binding protein 3 [Homo sapiens]	NP_612638.3	HINT3	8.62e-14	histidine triad nucleotide-binding protein 3 [Mus musculus]	6.51e-21	uncharacterized protein Dmel_CG34015 [Drosophila melanogaster]	1.76e-18
2.65921e-28	1.90529	0.191	0.089	7.45722e-24	FALSE	dd-Smed-v6-4253-0	dd-Smed-v6-4253-0-1		RhoGAP (1) / PDZ (1) / PDZ_2 (1) / PDZ_6 (1)	RhoGAP domain (1) / PDZ domain (3)	dd_Smed_v4_4253_0_1	Human: Rho GTPase activating protein 21 (ARHGAP21)	rho GTPase-activating protein 35 [Homo sapiens]	NP_004482.4	ARHGAP35	1.56e-08	N-chimaerin isoform 2 [Mus musculus]	1.44e-09	Rho GTPase activating protein p190, isoform C [Drosophila melanogaster]	2.13e-11
3.53497e-28	1.58127	0.076	0.021	9.91312e-24	FALSE	dd-Smed-v6-10801-0	dd-Smed-v6-10801-0-1
3.56231e-28	2.03913	0.038	0.007	9.9898e-24	FALSE	dd-Smed-v6-13210-0	dd-Smed-v6-13210-0-1
4.63699e-28	1.58663	0.12	0.044	1.30035e-23	FALSE	dd-Smed-v6-10024-0	dd-Smed-v6-10024-0-1	biological_process | cellular_component | metal ion binding | molecular_function	AAA_12 (1) / ZNFX1 (1) / AAA_11 (1) / AAA_19 (1) / ResIII (1) / SLFN-g3_helicase (1) / UvrD-helicase (1) / AAA_30 (1) / nSTAND3 (1) / AAA_16 (1) / NPHP3_N (1) / PhoH (1)	AAA domain (4) / ZNFX1 domain (1) / Type III restriction enzyme (1) / Schlafen group 3 (1) / UvrD (1) / Novel STAND NTPase 3 (1) / AAA ATPase domain (1) / Nephrocystin 3 (1) / PhoH-like protein (1)	dd_Smed_v4_10024_0_1	Human: zinc finger, NFX1-type containing 1 (ZNFX1)	NFX1-type zinc finger-containing protein 1 [Homo sapiens]	NP_066363.1	ZNFX1	7.01e-129	NFX1-type zinc finger-containing protein 1 isoform b precursor [Mus musculus]	6.34e-130	uncharacterized protein Dmel_CG6204 [Drosophila melanogaster]	2.64e-53
5.36461e-28	2.55861	0.021	0.002	1.5044e-23	TRUE	dd-Smed-v6-17439-0	dd-Smed-v6-17439-0-1		7tm_1 (1)	7 transmembrane receptor (rhodopsin family) (1)	dd_Smed_v4_17439_0_1	Human: prokineticin receptor 2 (PROKR2)	prokineticin receptor 2 isoform X1 [Homo sapiens]	XP_016883135.1	PROKR2	8.91e-19	prolactin-releasing peptide receptor isoform X1 [Mus musculus]	2.85e-18	short neuropeptide F receptor, isoform A [Drosophila melanogaster]	4.71e-15
5.89494e-28	0.892504	0.095	0.03	1.65312e-23	FALSE	dd-Smed-v6-87-0	dd-Smed-v6-87-0-1	cytoplasm | farnesoic acid O-methyltransferase activity	DM9 (1)	DM9 repeat (1)	dd_Smed_v4_87_0_1	PFAM: DUF3421,							uncharacterized protein Dmel_CG10527 [Drosophila melanogaster]	5.81e-22
5.92477e-28	2.86039	0.02	0.002	1.66148e-23	FALSE	dd-Smed-v6-29956-0	dd-Smed-v6-29956-0-1		Ank_2 (1) / Ank_3 (1) / Dpy-30 (1) / Ank_4 (1) / Ank (1)	Ankyrin repeats (3 copies) (1) / Ankyrin repeat (2) / Dpy-30 motif (1) / Ankyrin repeats (many copies) (1)	dd_Smed_v4_29956_0_1	PFAM: Ank_2, Ank_4, Ank_5, Dpy-30, Ank, Ank_3,	DPY30 domain-containing protein 2 isoform 2 [Homo sapiens]	NP_001256971.1	DYDC2	0.000289	DPY30 domain-containing protein 2 isoform X1 [Mus musculus]	0.000182	uncharacterized protein Dmel_CG42284, isoform E [Drosophila melanogaster]	8.48e-11
6.06933e-28	2.00504	0.084	0.025	1.70202e-23	FALSE	dd-Smed-v6-7893-0	dd-Smed-v6-7893-0-5		Lectin_C (1)	Lectin C-type domain (1)			C-type lectin domain family 3 member A precursor [Homo sapiens]	NP_005743.5	CLEC3A	3.27e-09	collectin-12 [Mus musculus]	3.42e-08	Galactose-specific C-type lectin, isoform A [Drosophila melanogaster]	1.59e-06
8.35312e-28	1.94086	0.048	0.01	2.34246e-23	FALSE	dd-Smed-v6-12172-0	dd-Smed-v6-12172-0-1	biological_process | membrane | molecular_function	Band_7 (1)	SPFH domain (1)	dd_Smed_v4_12172_0_1	PFAM: Band_7,	stomatin isoform a [Homo sapiens]	NP_004090.4	STOM	1.29e-60	erythrocyte band 7 integral membrane protein [Mus musculus]	2.36e-60	uncharacterized protein Dmel_CG42540, isoform B [Drosophila melanogaster]	2.2e-63
1.09598e-27	1.8947	0.101	0.034	3.07346e-23	FALSE	dd-Smed-v6-9544-0	dd-Smed-v6-9544-0-1	determination of adult lifespan | diolein transacylation activity | hydrolase activity | integral component of membrane | lipid catabolic process | lipid homeostasis | lipid metabolic process | lipid particle | membrane | metabolic process | mono-olein transacylation activity | phospholipase A2 activity | positive regulation of lipid storage | retinyl-palmitate esterase activity | transferase act…	Patatin (1)	Patatin-like phospholipase (1)	dd_Smed_v4_9544_0_1	Human: patatin-like phospholipase domain containing 2 (PNPLA2)	patatin-like phospholipase domain-containing protein 2 [Homo sapiens]	NP_065109.1	PNPLA2	1.07e-45	1-acylglycerol-3-phosphate O-acyltransferase Pnpla3 [Mus musculus]	1.73e-49	brummer, isoform A [Drosophila melanogaster]	6.79e-63
1.4226e-27	1.15289	0.095	0.03	3.98939e-23	TRUE	dd-Smed-v6-11182-0	dd-Smed-v6-11182-0-1		Plexin_cytopl (1)	Plexin cytoplasmic RasGAP domain (1)	dd_Smed_v4_11182_0_1	Human: plexin B2 (PLXNB2)	plexin-B2 isoform 1 precursor [Homo sapiens]	NP_001363793.1	PLXNB2	4.64e-14	plexin-B2 isoform X1 [Mus musculus]	4.03e-14	plexin B, isoform A [Drosophila melanogaster]	2.45e-13
1.53298e-27	1.78191	0.044	0.009	4.29893e-23	FALSE	dd-Smed-v6-9557-0	dd-Smed-v6-9557-0-1	ATP binding | ATP biosynthetic process | calcium ion transmembrane transport | calcium-transporting ATPase activity | cellular calcium ion homeostasis | metal ion binding | plasma membrane	Cation_ATPase_C (1) / ATP_Ca_trans_C (1)	Cation transporting ATPase (1) / Plasma membrane calcium transporter ATPase C terminal (1)	dd_Smed_v4_9557_0_1	Human: ATPase, Ca++ transporting, plasma membrane 4 (ATP2B4)	plasma membrane calcium-transporting ATPase 4 isoform 4b [Homo sapiens]	NP_001675.3	ATP2B4	7.01e-71	plasma membrane calcium-transporting ATPase 4 isoform X8 [Mus musculus]	3.42e-72	plasma membrane calcium ATPase, isoform S [Drosophila melanogaster]	5.12e-79
1.65771e-27	2.24702	0.066	0.017	4.64871e-23	FALSE	dd-Smed-v6-1351-0	dd-Smed-v6-1351-0-1	biological_process | blood coagulation | blood coagulation, intrinsic pathway | carboxypeptidase activity | cellular_component | hydrolase activity | lysosome | molecular_function | peptidase activity | plasma membrane | protein binding | proteolysis | serine-type carboxypeptidase activity | serine-type peptidase activity	Peptidase_S28 (1) / Hydrolase_4 (1) / Abhydrolase_1 (1) / Peptidase_S9 (1) / Abhydrolase_6 (1) / Peptidase_S37 (1)	Serine carboxypeptidase S28 (1) / Serine aminopeptidase (1) / alpha (1) / Prolyl oligopeptidase family (1) / Alpha (1) / PS-10 peptidase S37 (1)	dd_Smed_v4_1351_0_1	Human: prolylcarboxypeptidase (angiotensinase C) (PRCP)	lysosomal Pro-X carboxypeptidase isoform 1 preproprotein [Homo sapiens]	NP_005031.1	PRCP	1.55e-119	lysosomal Pro-X carboxypeptidase precursor [Mus musculus]	6.81e-122	uncharacterized protein Dmel_CG2493, isoform A [Drosophila melanogaster]	7.92e-112
2.46424e-27	1.50051	0.384	0.259	6.91047e-23	FALSE	dd-Smed-v6-1637-0	dd-Smed-v6-1637-0-1	COP9 signalosome | axon guidance | axonogenesis | biological_process | caveola | centriolar satellite | endocytosis | endosome | flotillin complex | integral component of membrane | ionotropic glutamate receptor binding | melanosome | membrane | membrane raft | microtubule organizing center | plasma membrane | protein binding | protein localization to plasma membrane | regulation of Rho protein s…	Band_7 (1) / Flot (1)	SPFH domain (1) / Flotillin (1)	dd_Smed_v4_1637_0_1	Smed: unknown	flotillin-1 isoform X1 [Homo sapiens]	XP_005248837.1	FLOT1	1.57e-171	flotillin-1 isoform X1 [Mus musculus]	2.07e-173	flotillin 1, isoform A [Drosophila melanogaster]	0
3.07072e-27	1.93635	0.057	0.013	8.61123e-23	FALSE	dd-Smed-v6-21430-0	dd-Smed-v6-21430-0-1	biological_process | cellular_component | integral component of membrane | membrane | molecular_function	PQ-loop (1)	PQ loop repeat (1)	dd_Smed_v4_21430_0_1	Human: PQ loop repeat containing 1 (PQLC1)	solute carrier family 66 member 2 isoform 3 [Homo sapiens]	NP_001139817.1	SLC66A2	3.47e-46	solute carrier family 66 member 2 isoform b [Mus musculus]	4.78e-45	uncharacterized protein Dmel_CG13784, isoform D [Drosophila melanogaster]	7.68e-41
3.48855e-27	1.14833	0.663	0.604	9.78294e-23	FALSE	dd-Smed-v6-12443-0	dd-Smed-v6-12443-0-1		LST1 (1)	LST-1 protein (1)
4.67885e-27	1.28521	0.167	0.073	1.31209e-22	FALSE	dd-Smed-v6-9945-0	dd-Smed-v6-9945-0-1	axon | axon choice point recognition | axon guidance | branchiomotor neuron axon guidance | central nervous system projection neuron axonogenesis | cytoplasm | habenula development | ligase activity | metal ion binding | microtubule cytoskeleton | nucleus | protein binding | protein homodimerization activity | protein ubiquitination | regulation of cytoskeleton organization | regulation of protei…	SH3_3 (1) / Nup98_GLEBS (1) / zf-RING_2 (1)	Bacterial SH3 domain (1) / Nup98 (1) / Ring finger domain (1)	dd_Smed_v4_9945_0_1	Smed: Smed01947_V2 E3 ubiquitin protein ligase-1	E3 ubiquitin-protein ligase MYCBP2 isoform X26 [Homo sapiens]	XP_016875956.1	MYCBP2	1.05e-116	E3 ubiquitin-protein ligase MYCBP2 isoform X39 [Mus musculus]	1.78e-116	highwire, isoform A [Drosophila melanogaster]	3.11e-89
5.10316e-27	1.90211	0.105	0.036	1.43108e-22	FALSE	dd-Smed-v6-1904-0	dd-Smed-v6-1904-0-1	biological_process | carbohydrate transport | cellular_component | integral component of membrane | membrane | molecular_function | transmembrane transport | transport | transporter activity	MFS_1 (1)	Major Facilitator Superfamily (1)	dd_Smed_v4_1904_0_1	Human: solute carrier family 37 (glycerol-3-phosphate transporter), member 3 (SLC37A3)	sugar phosphate exchanger 3 isoform 1 [Homo sapiens]	NP_996996.1	SLC37A3	3.79e-127	sugar phosphate exchanger 3 isoform X2 [Mus musculus]	3.34e-132	major facilitator superfamily transporter 16, isoform C [Drosophila melanogaster]	4.14e-50
5.68589e-27	2.2915	0.087	0.027	1.59449e-22	FALSE	dd-Smed-v6-6359-0	dd-Smed-v6-6359-0-1
5.80304e-27	2.40201	0.125	0.048	1.62735e-22	FALSE	dd-Smed-v6-7138-0	dd-Smed-v6-7138-0-1		C2 (1)	C2 domain (1)
7.11693e-27	3.35144	0.022	0.003	1.9958e-22	FALSE	dd-Smed-v6-12534-0	dd-Smed-v6-12534-0-1
7.1929e-27	2.27555	0.047	0.01	2.01711e-22	FALSE	dd-Smed-v6-11578-0	dd-Smed-v6-11578-0-1
9.06322e-27	2.10172	0.089	0.028	2.5416e-22	FALSE	dd-Smed-v6-4953-0	dd-Smed-v6-4953-0-1		Frizzled (1) / SUR7 (1) / MFS_1 (1) / DUF2269 (1) / TRP (1) / Phage_holin_4_2 (1) / ABC2_membrane_5 (1)	Frizzled (1) / SUR7 (1) / Major Facilitator Superfamily (1) / Predicted integral membrane protein (DUF2269) (1) / Transient receptor potential (TRP) ion channel (1) / Mycobacterial 4 TMS phage holin (1) / ABC-2 family transporter protein (1)	dd_Smed_v4_4953_0_1	PFAM: Frizzled,
9.19566e-27	2.00293	0.076	0.022	2.57874e-22	FALSE	dd-Smed-v6-5546-0	dd-Smed-v6-5546-0-1	cellular response to heat | integral component of membrane | integral component of plasma membrane | membrane | plasma membrane | protein binding | riboflavin transport | riboflavin transporter activity | sensory perception of sound | transmembrane transport | transport	SLC52_ribofla_tr (1)	Solute carrier family 52 (1)	dd_Smed_v4_5546_0_1	Human: solute carrier family 52, riboflavin transporter, member 3 (SLC52A3)	solute carrier family 52, riboflavin transporter, member 3 isoform X1 [Homo sapiens]	XP_024307589.1	SLC52A3	2.13e-53	solute carrier family 52, riboflavin transporter, member 3 isoform 1 precursor [Mus musculus]	4.9e-62	riboflavin transporter [Drosophila melanogaster]	7e-55
1.01934e-26	2.03763	0.107	0.038	2.85853e-22	FALSE	dd-Smed-v6-10953-0	dd-Smed-v6-10953-0-1
1.14677e-26	0.95982	0.329	0.192	3.21589e-22	FALSE	dd-Smed-v6-8860-0	dd-Smed-v6-8860-0-1	ATP binding | ATPase activity | antigen processing and presentation of exogenous peptide antigen via MHC class II | blood coagulation | cytoplasm | cytoskeleton | cytosol | enteric nervous system development | microtubule | microtubule associated complex | microtubule binding | microtubule motor activity | microtubule-based movement | negative regulation of signal transduction | nucleotide bindin…	Kinesin (1) / Microtub_bd (1)	Kinesin motor domain (1) / Microtubule binding (1)	dd_Smed_v4_8860_0_1	Human: kinesin family member 26A (KIF26A)	kinesin-like protein KIF26A [Homo sapiens]	NP_056471.1	KIF26A	4.9e-41	kinesin-like protein KIF26A isoform X2 [Mus musculus]	2.1e-47	uncharacterized protein Dmel_CG14535, isoform A [Drosophila melanogaster]	1e-24
2.00995e-26	1.7925	0.09	0.029	5.6365e-22	FALSE	dd-Smed-v6-8385-0	dd-Smed-v6-8385-0-1
2.15284e-26	2.01136	0.298	0.183	6.0372e-22	FALSE	dd-Smed-v6-1532-0	dd-Smed-v6-1532-0-1	AMP binding | Z disc | carbohydrate binding | carbohydrate metabolic process | catalytic activity | cellular calcium ion homeostasis | cytoplasm | cytosol | drug binding | glucose metabolic process | glycogen catabolic process | glycogen metabolic process | glycogen phosphorylase activity | metabolic process | nucleotide binding | phosphorylase activity | pyridoxal phosphate binding | response to…	Phosphorylase (1)	Carbohydrate phosphorylase (1)	dd_Smed_v4_1532_0_1	Human: phosphorylase, glycogen, muscle (PYGM)	glycogen phosphorylase, muscle form isoform 1 [Homo sapiens]	NP_005600.1	PYGM	0	glycogen phosphorylase, muscle form [Mus musculus]	0	glycogen phosphorylase, isoform A [Drosophila melanogaster]	0
2.92797e-26	1.82797	0.163	0.073	8.21092e-22	TRUE	dd-Smed-v6-6478-0	dd-Smed-v6-6478-0-1	cytoplasmic vesicle | integral component of membrane | membrane | protein targeting | synaptic vesicle	MARVEL (1)	Membrane-associating domain (1)	dd_Smed_v4_6478_0_1	Human: synaptogyrin 2 (SYNGR2)	synaptogyrin-2 isoform 1 [Homo sapiens]	NP_004701.1	SYNGR2	7.36e-39	synaptogyrin-2 [Mus musculus]	2.72e-37	synaptogyrin [Drosophila melanogaster]	1.28e-35
3.16483e-26	1.83488	0.113	0.042	8.87513e-22	TRUE	dd-Smed-v6-8576-0	dd-Smed-v6-8576-0-1	DNA binding | cytoplasm | nucleolus | nucleus	Stork_head (1)	Winged helix Storkhead-box1 domain (1)	dd_Smed_v4_8576_0_1	Human: storkhead box 1 (STOX1)	storkhead-box protein 1 isoform b [Homo sapiens]	NP_001123631.1	STOX1	1.03e-22	storkhead-box protein 1 isoform 2 [Mus musculus]	1.39e-21	knockout, isoform A [Drosophila melanogaster]	7.2e-20
3.49736e-26	3.263	0.017	0.002	9.80765e-22	FALSE	dd-Smed-v6-15934-0	dd-Smed-v6-15934-0-1
3.73167e-26	1.37947	0.185	0.085	1.04647e-21	FALSE	dd-Smed-v6-8595-0	dd-Smed-v6-8595-0-1	3',5'-cyclic-AMP phosphodiesterase activity | 3',5'-cyclic-GMP phosphodiesterase activity | 3',5'-cyclic-nucleotide phosphodiesterase activity | cAMP metabolic process | cGMP binding | cGMP catabolic process | cGMP metabolic process | catalytic activity | cellular_component | cyclic-nucleotide phosphodiesterase activity | cytosol | hydrolase activity | lateral inhibition | metabolic process | met…			dd_Smed_v4_8595_0_1	Human: phosphodiesterase 11A (PDE11A)	dual 3',5'-cyclic-AMP and -GMP phosphodiesterase 11A isoform 4 [Homo sapiens]	NP_058649.3	PDE11A	0	dual 3',5'-cyclic-AMP and -GMP phosphodiesterase 11A [Mus musculus]	0	phosphodiesterase 11, isoform B [Drosophila melanogaster]	0
3.84535e-26	2.61872	0.36	0.262	1.07835e-21	TRUE	dd-Smed-v6-579-0	dd-Smed-v6-579-0-1				dd_Smed_v4_579_0_1	Human: myosin, heavy chain 7, cardiac muscle, beta (MYH7)	myosin-7 isoform X1 [Homo sapiens]	XP_016876829.1	MYH7	0	myosin-6 isoform X2 [Mus musculus]	0	myosin heavy chain, isoform U [Drosophila melanogaster]	0
4.25414e-26	1.33034	0.136	0.054	1.19299e-21	TRUE	dd-Smed-v6-12583-0	dd-Smed-v6-12583-0-1	cuticle development | cytoplasm | gastrulation | instar larval development | locomotory exploration behavior | negative regulation of Notch signaling pathway | negative regulation of protein tyrosine kinase activity | regulation of protein stability	Arrestin_N (1) / Arrestin_C (1)	Arrestin (or S-antigen) (2)	dd_Smed_v4_12583_0_1	Human: arrestin, beta 2 (ARRB2)	beta-arrestin-2 isoform 1 [Homo sapiens]	NP_004304.1	ARRB2	7.32e-133	beta-arrestin-2 isoform b [Mus musculus]	8.95e-131	kurtz, isoform A [Drosophila melanogaster]	2.53e-138
4.78111e-26	0.967118	0.254	0.133	1.34077e-21	FALSE	dd-Smed-v6-508-0	dd-Smed-v6-508-0-1	'de novo' posttranslational protein folding | GTP binding | GTPase activity | antimicrobial humoral response | astral microtubule | cell division | cellular process | cellular protein metabolic process | centrosome | cilium | cytoplasmic microtubule | cytoskeleton-dependent intracellular transport | microtubule | microtubule cytoskeleton | microtubule-based movement | microtubule-based process | …	Tubulin (1) / Tubulin_C (1) / Tubulin_3 (1)	Tubulin (1) / Tubulin C-terminal domain (1) / Tubulin domain (1)	dd_Smed_v4_508_0_1	Human: tubulin, alpha 3d (TUBA3D)	tubulin alpha-3D chain [Homo sapiens]	NP_525125.2	TUBA3D	0	tubulin alpha-3 chain [Mus musculus]	0	alpha-Tubulin at 84B [Drosophila melanogaster]	0
4.98066e-26	1.89405	0.059	0.015	1.39673e-21	TRUE	dd-Smed-v6-15632-0	dd-Smed-v6-15632-0-1	G-protein coupled receptor activity | G-protein coupled receptor signaling pathway | actin cytoskeleton | integral component of membrane | integral component of plasma membrane | membrane | neuropeptide receptor activity | plasma membrane | signal transducer activity | signal transduction	7tm_1 (1) / 7TM_GPCR_Srw (1) / 7TM_GPCR_Srx (1)	7 transmembrane receptor (rhodopsin family) (1) / Serpentine type 7TM GPCR chemoreceptor Srw (1) / Serpentine type 7TM GPCR chemoreceptor Srx (1)	dd_Smed_v4_15632_0_1	Human: bombesin-like receptor 3 (BRS3)	pyroglutamylated RF-amide peptide receptor [Homo sapiens]	NP_937822.2	QRFPR	9.8e-13	galanin receptor type 2 isoform X1 [Mus musculus]	1.06e-17	short neuropeptide F receptor, isoform A [Drosophila melanogaster]	4.83e-18
5.92255e-26	2.44049	0.035	0.006	1.66086e-21	FALSE	dd-Smed-v6-5385-0	dd-Smed-v6-5385-0-1	biosynthetic process | choline-phosphate cytidylyltransferase activity | determination of adult lifespan | endocytosis | establishment of ommatidial planar polarity | eye development | imaginal disc-derived wing morphogenesis | nucleus | oogenesis | phosphatidylcholine biosynthetic process	CTP_transf_like (1)	Cytidylyltransferase-like (1)	dd_Smed_v4_5385_0_1	Human: phosphate cytidylyltransferase 1, choline, beta (PCYT1B)	choline-phosphate cytidylyltransferase B isoform 3 [Homo sapiens]	NP_001156737.1	PCYT1B	1.21e-37	choline-phosphate cytidylyltransferase B isoform 2 [Mus musculus]	9.2e-38	phosphocholine cytidylyltransferase 2 [Drosophila melanogaster]	9e-41
6.52422e-26	1.99059	0.077	0.023	1.82959e-21	FALSE	dd-Smed-v6-5498-0	dd-Smed-v6-5498-0-1	adherens junction | beta-catenin binding | glutamate receptor binding | habituation | long-term memory | protein binding | regulation of protein localization | synapse	PDZ (1) / PDZ_6 (1) / PDZ_2 (1)	PDZ domain (3)	dd_Smed_v4_5498_0_1	Human: membrane associated guanylate kinase, WW and PDZ domain containing 2 (MAGI2)	membrane-associated guanylate kinase, WW and PDZ domain-containing protein 2 isoform X8 [Homo sapiens]	XP_016868335.1	MAGI2	2.38e-25	membrane-associated guanylate kinase, WW and PDZ domain-containing protein 2 isoform X12 [Mus musculus]	3.38e-25	magi, isoform A [Drosophila melanogaster]	6.54e-30
7.31432e-26	1.44432	0.374	0.252	2.05115e-21	FALSE	dd-Smed-v6-253-0	dd-Smed-v6-253-0-1	ATP hydrolysis coupled proton transport | Golgi apparatus | cellular iron ion homeostasis | dsRNA transport | endosome membrane | fusome | hydrogen ion transmembrane transporter activity | hydrogen-exporting ATPase activity, phosphorylative mechanism | imaginal disc-derived wing morphogenesis | insulin receptor signaling pathway | integral component of membrane | interaction with host | ion trans…	ATP-synt_C (1)	ATP synthase subunit C (1)	dd_Smed_v4_253_0_1	Human: ATPase, H+ transporting, lysosomal 16kDa, V0 subunit c (ATP6V0C)	V-type proton ATPase 16 kDa proteolipid subunit [Homo sapiens]	NP_001685.1	ATP6V0C	1.62e-62	V-type proton ATPase 16 kDa proteolipid subunit isoform b [Mus musculus]	3.61e-64	vacuolar H[+] ATPase 16kD subunit 1, isoform D [Drosophila melanogaster]	6.88e-61
8.18008e-26	2.613	0.014	0.001	2.29394e-21	FALSE	dd-Smed-v6-52857-0	dd-Smed-v6-52857-0-1	extracellular-glutamate-gated ion channel activity | ion transport | ionotropic glutamate receptor activity | kainate selective glutamate receptor activity | membrane	Lig_chan (1)	Ligand-gated ion channel (1)	dd_Smed_v4_52857_0_1	Human: glutamate receptor, ionotropic, AMPA 1 (GRIA1)6	glutamate receptor 1 isoform 9 [Homo sapiens]	NP_001351095.1	GRIA1	2.94e-21	glutamate receptor 1 isoform 1 precursor [Mus musculus]	2.8e-21	Kainate-type ionotropic glutamate receptor subunit 1D [Drosophila melanogaster]	2.29e-23
1.22156e-25	2.53799	0.04	0.008	3.42561e-21	FALSE	dd-Smed-v6-6224-0	dd-Smed-v6-6224-0-1		EGF (1)	EGF-like domain (1)			neurexin-1 isoform alpha3 precursor [Homo sapiens]	NP_001317006.1	NRXN1	5.09e-07	neurexin-1 isoform X10 [Mus musculus]	9.26e-07	axotactin, isoform G [Drosophila melanogaster]	1.8e-05
2.33736e-25	1.43509	0.217	0.111	6.55465e-21	FALSE	dd-Smed-v6-3146-0	dd-Smed-v6-3146-0-1		MscS_porin (1) / APG6_N (1) / Rod_CreS (1) / Fez1 (1)	Mechanosensitive ion channel porin domain (1) / Apg6 coiled-coil region (1) / Crescentin (1) / Fez1 (1)			myosin-9 [Homo sapiens]	NP_002464.1	MYH9	0.006	polyamine-modulated factor 1-binding protein 1 isoform X3 [Mus musculus]	0.003
2.51719e-25	1.76647	0.059	0.015	7.05896e-21	FALSE	dd-Smed-v6-45710-0	dd-Smed-v6-45710-0-1	ATP binding | Golgi apparatus | clathrin-coated vesicle | endosome membrane | endosome to lysosome transport | negative regulation of canonical Wnt signaling pathway | perinuclear region of cytoplasm | positive regulation of clathrin-mediated endocytosis | positive regulation of receptor internalization | protein binding | protein kinase activity | protein phosphorylation | receptor binding | rec…	Pkinase (1) / PK_Tyr_Ser-Thr (1)	Protein kinase domain (1) / Protein tyrosine and serine (1)	dd_Smed_v4_45710_0_1	Human: SCY1-like 2 (S. cerevisiae) (SCYL2)	SCY1-like protein 2 isoform 1 [Homo sapiens]	NP_060458.3	SCYL2	6.46e-40	SCY1-like protein 2 isoform X2 [Mus musculus]	6.25e-41	black match, isoform E [Drosophila melanogaster]	3.34e-48
2.75057e-25	1.53977	0.084	0.026	7.71343e-21	FALSE	dd-Smed-v6-14185-0	dd-Smed-v6-14185-0-1
2.81123e-25	1.4422	0.203	0.101	7.88354e-21	FALSE	dd-Smed-v6-5783-0	dd-Smed-v6-5783-0-1	ATP binding | calmodulin binding | calmodulin-dependent protein kinase activity | catalytic activity | cytoplasm | inflammatory response | kinase activity | metabolic process | nervous system development | nucleotide binding | nucleus | phosphorylation | positive regulation of CREB transcription factor activity | positive regulation of neuron projection development | positive regulation of neutro…	Pkinase (1) / PK_Tyr_Ser-Thr (1) / Kinase-like (1) / Kdo (1)	Protein kinase domain (1) / Protein tyrosine and serine (1) / Kinase-like (1) / Lipopolysaccharide kinase (Kdo (1)	dd_Smed_v4_5783_0_1	Human: calcium/calmodulin-dependent protein kinase I (CAMK1)	calcium/calmodulin-dependent protein kinase type 1 [Homo sapiens]	NP_003647.1	CAMK1	7.18e-149	calcium/calmodulin-dependent protein kinase type 1D isoform a [Mus musculus]	1.9e-151	Calcium/calmodulin-dependent protein kinase I, isoform I [Drosophila melanogaster]	1.1e-146
3.41857e-25	3.35077	0.014	0.001	9.58669e-21	FALSE	dd-Smed-v6-6605-0	dd-Smed-v6-6605-0-1
3.68185e-25	1.03309	0.195	0.093	1.0325e-20	FALSE	dd-Smed-v6-12759-0	dd-Smed-v6-12759-0-1	biological_process | cellular_component | lipid binding | lipid transport | molecular_function | transport	Oxysterol_BP (1)	Oxysterol-binding protein (1)	dd_Smed_v4_12759_0_1	Human: oxysterol binding protein-like 2 (OSBPL2)	oxysterol-binding protein-related protein 2 isoform 1 [Homo sapiens]	NP_055650.1	OSBPL2	2.55e-92	oxysterol-binding protein-related protein 2 isoform X1 [Mus musculus]	2.34e-94	uncharacterized protein Dmel_CG3860, isoform B [Drosophila melanogaster]	8.01e-85
4.4148e-25	1.19706	0.088	0.028	1.23804e-20	FALSE	dd-Smed-v6-2224-0	dd-Smed-v6-2224-0-1	aminopeptidase activity | angiogenesis | angiotensin catabolic process in blood | apical part of cell | apical plasma membrane | brush border | cell migration | cell proliferation | cell-cell signaling | cellular aromatic compound metabolic process | cytoplasmic vesicle | external side of plasma membrane | glomerulus development | hydrolase activity | integral component of membrane | integral com…	Peptidase_M1 (1) / Peptidase_M1_N (1) / ERAP1_C (1)	Peptidase family M1 domain (1) / Peptidase M1 N-terminal domain (1) / ERAP1-like C-terminal domain (1)	dd_Smed_v4_2224_0_1	Human: glutamyl aminopeptidase (aminopeptidase A) (ENPEP)	glutamyl aminopeptidase isoform 3 [Homo sapiens]	NP_001366541.1	ENPEP	3.29e-74	glutamyl aminopeptidase [Mus musculus]	1.42e-73	uncharacterized protein Dmel_CG32473, isoform B [Drosophila melanogaster]	3.44e-76
4.69226e-25	1.02437	0.249	0.131	1.31585e-20	FALSE	dd-Smed-v6-7617-0	dd-Smed-v6-7617-0-1	acetylcholine-gated channel complex | axonogenesis | cell junction | cytoplasm | cytoplasmic vesicle membrane | exocytosis | integral component of membrane | membrane | plasma membrane | positive regulation of exocytosis | protein binding | protein transport | regulation of exocytosis | secretory granule | synaptic vesicle | syntaxin binding | syntaxin-1 binding | transport | vesicle-mediated tra…	LLGL (1) / Beta-prop_EML_2 (1) / Beta-prop_THOC3 (1) / WD40_CDC20-Fz (1) / WD40_WDHD1_1st (1) / Beta-prop_WDR36-Utp21_1st (1) / WDR55 (1) / Beta-prop_WDR3_1st (1) / Beta-prop_EML (1) / Beta-prop_RIG_2nd (1) / WD40 (1) / Beta-prop_HPS5 (1) / Beta-prop_WDR3_2nd (1) / Synaptobrevin (1) / Beta-prop_IFT140_1st (1) / Beta-prop_WDR90_POC16_2nd (1) / Beta-prop_WDR19_1st (1) / WD40_Prp19 (1)	LLGL2 (1) / Echinoderm microtubule-associated protein second beta-propeller (1) / THOC3 beta-propeller domain (1) / CDC20 (1) / WDHD1 first WD40 domain (1) / WDR36 (1) / WDR55 (1) / WDR3 first beta-propeller domain (1) / Echinoderm microtubule-associated protein first beta-propeller (1) / RIG second beta-propeller (1) / WD domain (1) / HPS5 beta propeller (1) / WDR3 second beta-propeller domain (…	dd_Smed_v4_7617_0_1	Human: syntaxin binding protein 5 (tomosyn) (STXBP5)	syntaxin-binding protein 5 isoform c [Homo sapiens]	NP_001381338.1	STXBP5	0	syntaxin-binding protein 5 isoform X5 [Mus musculus]	0	tomosyn, isoform J [Drosophila melanogaster]	6.7e-147
5.71666e-25	1.57278	0.261	0.147	1.60312e-20	FALSE	dd-Smed-v6-4114-0	dd-Smed-v6-4114-0-1	actin cytoskeleton organization | actomyosin structure organization | amnioserosa maintenance | apical constriction | axial mesoderm development | axial mesoderm morphogenesis | basolateral plasma membrane | cell junction | cell leading edge | cell morphogenesis involved in differentiation | cellular response to transforming growth factor beta stimulus | cytoplasm | cytoskeletal protein binding |…	FERM_C (1) / FERM_M (1) / FERM_N (1)	FERM C-terminal PH-like domain (1) / FERM central domain (1) / FERM N-terminal domain (1)	dd_Smed_v4_4114_0_1	Human: erythrocyte membrane protein band 4.1 like 5 (EPB41L5)	band 4.1-like protein 5 isoform 3 [Homo sapiens]	NP_001171868.1	EPB41L5	9.92e-85	band 4.1-like protein 5 isoform X3 [Mus musculus]	1.01e-85	yurt, isoform C [Drosophila melanogaster]	1.14e-88
[truncated: 696 more rows]

## Sheet: DE Eye Clusters
p_val	avg_log2FC	pct.1	pct.2	p_val_adj	cluster	RNAiScreened	gene	full_contig	GO_names	pfam_features	pfam_descriptions	digiworm_gene	digiworm_annotation	human_description	human_accession	human_gene	human_eval	mouse_description	mouse_eval	fly_description	fly_eval
2.36067e-124	6.97794	0.732	0.004	6.62002e-120	nb	FALSE	dd-Smed-v6-4804-0	dd-Smed-v6-4804-0-1
[truncated: 6,887 more rows]

## Sheet: DE Eye Trajectory Clusters
p_val	avg_log2FC	pct.1	pct.2	p_val_adj	cluster	RNAiScreened	gene	full_contig	GO_names	pfam_features	pfam_descriptions	digiworm_gene	digiworm_annotation	human_description	human_accession	human_gene	human_eval	mouse_description	mouse_eval	fly_description	fly_eval
[truncated: 6,541 more rows]

[truncated: 1 more sheets: Eye Expressed Genes]
