# Supplementary material for: Single-cell transcriptomics and RNAi screening define a hierarchical program of planarian eye regeneration
Source: Cell Rep. Author manuscript; Available in PMC 2026 Jul 1. (PMC13322009; doi:10.1016/j.celrep.2026.117245)
Supplement: 4 [file NIHMS2170797-supplement-4.xlsx]

## Sheet: all RNAi genes
screen id	contig dd_id	screen type	10x eye expression	RNAi phenotype (6F)	RNAi phenotype (2F)	Reference
2024-01-01	dd-Smed-v6-1230-0	eye single cell	PR
2024-01-02	dd-Smed-v6-3985-0	eye single cell	PR	eye
2024-01-03	dd-Smed-v6-2164-0	eye single cell	progenitors and PR
1-4/7-3/P-90	dd-Smed-v6-84586-0	eye single cell	PR	eye
2024-01-05	dd-Smed-v6-4624-0	eye single cell	PR	eye
2024-01-06	dd-Smed-v6-3862-0	eye single cell	progenitors and PR	lysis, no reg	nb defects
2024-01-07	dd-Smed-v6-1650-0	eye single cell	PR	eye
2024-01-08	dd-Smed-v6-11948-0	eye single cell	progenitors and PR	eye		Seebeck, 2017
2024-01-09	dd-Smed-v6-2748-0	eye single cell	mostly PR
2024-01-10	dd-Smed-v6-7962-0	eye single cell	PR	eye
2024-01-11	dd-Smed-v6-1386-0	eye single cell	all eye cells
2024-01-12	dd-Smed-v6-8061-0	eye single cell	PR	eye
2024-01-13	dd-Smed-v6-10020-0	eye single cell	progenitors and PR	eye
2024-01-14	dd-Smed-v6-2944-0	eye single cell	all eye cells
2024-01-15	dd-Smed-v6-11307-0	eye single cell	PR	eye
2024-01-16	dd-Smed-v6-16758-0	eye single cell	progenitors and PR	eye		Gonzalez-Sastre, 2012
2024-01-17	dd-Smed-v6-1827-0	eye single cell	all eye cells
2024-01-18	dd-Smed-v6-758-0	eye single cell	all eye cells, stronger PR
2024-01-19	dd-Smed-v6-3469-0	eye single cell	progenitors and PR	eye
2024-01-20	dd-Smed-v6-2266-0	eye single cell	few diff cells	lysis, no reg
2024-01-21	dd-Smed-v6-1085-0	eye single cell	stronger in progenitors
2024-01-22	dd-Smed-v6-2810-0	eye single cell	stronger in progenitors	lysis, no reg	nb defects
2024-01-23	dd-Smed-v6-1859-0	eye single cell	all eye cells, stronger in progenitors	lysis, no reg	nb defects
2024-01-24	dd-Smed-v6-3115-0	eye single cell	all eye cells, stronger in progenitors	lysis, no reg	nb defects	Vasquez-Doorman, 2016
2024-01-25	dd-Smed-v6-5341-0	eye single cell	progenitors and PR	eye
2024-01-26	dd-Smed-v6-1716-0	eye single cell	all eye cells, stronger in progenitors
2024-01-27	dd-Smed-v6-2443-0	eye single cell	all eye cells, stronger in progenitors and OC	lysis, no reg	nb defects
2024-01-28	dd-Smed-v6-2104-0	eye single cell	OC	eye
2024-01-29	dd-Smed-v6-10-0	eye single cell	all eye cells	eye
2024-01-30	dd-Smed-v6-1587-0	eye single cell	OC	eye
2024-01-31	dd-Smed-v6-8390-0	eye single cell	OC	lysis, no reg	eye
1-32	dd-Smed-v6-2946-0	eye single cell	OC	lysis, no reg	eye
1-33/10-7	dd-Smed-v6-389-0	eye single cell	all eye cells, stronger OC	eye
1-34	dd-Smed-v6-440-0	eye single cell	OC	eye
1-35	dd-Smed-v6-12732-0	eye single cell	OC	eye, glia		Scimone, 2025
1-36	dd-Smed-v6-14344-0	eye single cell	OC	eye
1-37	dd-Smed-v6-13217-0	eye single cell	all eye cells, stronger OC	eye
1-38	dd-Smed-v6-15356-0	eye single cell	PR and OC	eye
1-39	dd-Smed-v6-1294-0	eye single cell	OC	lysis, no reg	lysis
1-40	dd-Smed-v6-4789-0	eye single cell	OC
1-41	dd-Smed-v6-5005-0	eye single cell	all eye cells, stronger OC	eye
1-42	dd-Smed-v6-8262-0	eye single cell	all eye cells, stronger OC	lysis, no reg
1-43	dd-Smed-v6-3070-0	eye single cell	OC and PR
1-44	dd-Smed-v6-5177-0	eye single cell	OC	eye
1-45	dd-Smed-v6-2783-0	eye single cell	OC
1-46	dd-Smed-v6-8943-0	eye single cell	OC	eye		Seebeck, 2017
1-47	dd-Smed-v6-11311-0	eye single cell	progenitors and OC	lysis, no reg	lysis
1-48	dd-Smed-v6-10287-0	eye single cell	OC	lysis, no reg	lysis
2024-02-01	dd-Smed-v6-18236-0	eye single cell	all eye cells, stronger OC	eye
2024-02-02	dd-Smed-v6-9663-0	eye single cell	OC	eye
2024-02-03	dd-Smed-v6-4791-0	eye single cell	all eye cells, stronger PR	eye
2024-02-05	dd-Smed-v6-2985-0	eye single cell	PR
2024-02-06	dd-Smed-v6-7434-0	eye single cell	all eye cells, stronger PR	eye
2024-02-07	dd-Smed-v6-3659-0	eye single cell	very few PR
2024-02-08	dd-Smed-v6-8704-0	eye single cell	all eye cells
2024-02-09	dd-Smed-v6-2708-0	eye single cell	PR	eye
2-10/P-91/7-4	dd-Smed-v6-6287-0	eye single cell	PR and OC
2024-02-11	dd-Smed-v6-6358-0	eye single cell	PR
2024-02-12	dd-Smed-v6-33258-0	eye single cell	PR
2024-02-13	dd-Smed-v6-13870-0	eye single cell	PR
2024-02-14	dd-Smed-v6-8997-0	eye single cell	OC
2024-02-15	dd-Smed-v6-13662-0	eye single cell	OC
2024-02-16	dd-Smed-v6-1676-0	eye single cell	stronger OC, some PR
2024-02-17	dd-Smed-v6-1518-0	eye single cell	all eye cells	eye
2024-02-18	dd-Smed-v6-241-0	eye single cell	stronger OC, other eye cells
2024-02-19	dd-Smed-v6-2518-0	eye single cell	OC	eye
2024-02-20	dd-Smed-v6-62-0	eye single cell	all eye cells	eye
2024-02-21	dd-Smed-v6-2749-0	eye single cell	all eye cells, stronger progenitors
2024-02-22	dd-Smed-v6-4731-0	eye single cell	progenitors
2024-02-23	dd-Smed-v6-11403-0	eye single cell	stronger in PR, some progenitors
2024-02-24	dd-Smed-v6-13697-0	eye single cell	few PR
2024-02-25	dd-Smed-v6-68203-0	eye single cell	PR
2024-02-27	dd-Smed-v6-95726-0	eye single cell	PR	eye		Lapan, 2012
2024-02-28	dd-Smed-v6-12571-0	eye single cell	all eye cells, stronger in PR	eye
2024-02-29	dd-Smed-v6-68524-0	eye single cell	PR	eye
2-31	dd-Smed-v6-7084-0	eye single cell	progenitors and PR
2-32	dd-Smed-v6-6184-0	eye single cell	PR
2-33	dd-Smed-v6-568-0	eye single cell	all eye cells
2-34/4-17	dd-Smed-v6-13570-0	eye single cell	progenitors and PR
2-35	dd-Smed-v6-18972-0	eye single cell	progenitors and PR
2-36	dd-Smed-v6-3257-0	eye single cell	all eye cells, stronger in PR and OC
2-37	dd-Smed-v6-17433-0	eye single cell	progenitors and OC
2-38/p-118	dd-Smed-v6-14043-0	eye single cell	PR
2-39	dd-Smed-v6-7674-0	eye single cell	progenitors and PR
2-40/4-13	dd-Smed-v6-12998-0	eye single cell	OC and some progenitors
2-41	dd-Smed-v6-11997-0	eye single cell	OC
2-42	dd-Smed-v6-15345-0	eye single cell	progenitors and PR
2-43	dd-Smed-v6-17439-0	eye single cell	few PR
2-44	dd-Smed-v6-7374-0	eye single cell	all eye cells
2-45	dd-Smed-v6-16297-0	eye single cell	few progenitors
2-46	dd-Smed-v6-4268-0	eye single cell	PR	eye
2024-03-01	dd-Smed-v6-16037-0	eye single cell	PR
2024-03-02	dd-Smed-v6-15630-0	eye single cell	PR
2024-03-03	dd-Smed-v6-6577-0	eye single cell	most eye cells, stronger OC
2024-03-04	dd-Smed-v6-62212-0	eye single cell	OC
2024-03-05	dd-Smed-v6-2292-0	eye single cell / bulk	OC
2024-03-06	dd-Smed-v6-8344-0	eye single cell	OC
3-7/6-41	dd-Smed-v6-18010-0	eye single cell	OC
2024-03-08	dd-Smed-v6-18958-0	eye single cell	OC
2024-03-09	dd-Smed-v6-12139-0	eye single cell	OC
2024-03-10	dd-Smed-v6-10585-0	eye single cell	all eye cells
2024-03-11	dd-Smed-v6-921-0	eye single cell	all eye cells
2024-03-12	dd-Smed-v6-12387-0	eye single cell	all eye cells
2024-03-13	dd-Smed-v6-9048-0	eye single cell	progenitors and PR
2024-03-14	dd-Smed-v6-12617-0	eye single cell	progenitors and PR	lysis, no reg	weak eye phenotype
2024-03-15	dd-Smed-v6-7989-0	eye single cell	all eye cells, stronger PR
3-16/3-29	dd-Smed-v6-889-0	eye single cell	progenitors and PR
2024-03-17	dd-Smed-v6-11302-0	eye single cell	OC	lysis, no reg	weak eye phenotype
2024-03-18	dd-Smed-v6-16535-0	eye single cell	OC
2024-03-19	dd-Smed-v6-4935-0	eye single cell	OC	lysis, no reg
2024-03-20	dd-Smed-v6-4743-0	eye single cell	PR
2024-03-21	dd-Smed-v6-5439-0	eye single cell	all eye cells	eye
2024-03-22	dd-Smed-v6-15194-0	eye single cell	progenitors and OC	lysis, no reg	no eye phenotype
2024-03-23	dd-Smed-v6-6478-0	eye single cell	PR
2024-03-24	dd-Smed-v6-2438-0	eye single cell	OC
2024-03-25	dd-Smed-v6-15787-0	eye single cell	progenitors and PR
2024-03-26	dd-Smed-v6-16822-0	eye single cell	PR and OC	eye
2024-03-27	dd-Smed-v6-13332-0	eye single cell	progenitors and PR
3-28/4-1	dd-Smed-v6-10042-0	eye single cell	progenitors and PR
2024-03-30	dd-Smed-v6-50245-0	eye single cell	progenitors and PR	eye		Lapan, 2012
2024-03-31	dd-Smed-v6-749-0	eye single cell	OC
3-32	dd-Smed-v6-3137-0	eye single cell	all eye cells, stronger OC
3-33	dd-Smed-v6-8553-0	eye single cell	progenitors and OC
3-36	dd-Smed-v6-23806-0	eye single cell	PR
3-37	dd-Smed-v6-13835-0	eye single cell	all eye cells, stronger OC	eye
3-38	dd-Smed-v6-17590-0	eye single cell	PR
3-39	dd-Smed-v6-12529-0	eye single cell	PR
3-40	dd-Smed-v6-14981-0	eye single cell	progenitors and few PR
3-41	dd-Smed-v6-2191-0	eye single cell	progenitors and PR
3-43	dd-Smed-v6-11409-0	eye single cell	all eye cells
3-44	dd-Smed-v6-8993-0	eye single cell	OC
4-2/5-30	dd-Smed-v6-1016-0	eye single cell	all eye cells, stronger in progenitors	eye
2024-04-03	dd-Smed-v6-10282-0	eye single cell	all eye cells, few	eye
2024-04-04	dd-Smed-v6-10294-0	eye single cell	progenitors and PR
2024-04-05	dd-Smed-v6-10394-0	eye single cell	progenitors and PR
2024-04-06	dd-Smed-v6-10467-0	eye single cell	progenitors and PR
2024-04-07	dd-Smed-v6-10730-0	eye single cell	progenitors and OC	eye
2024-04-08	dd-Smed-v6-10835-0	eye single cell	PR and few progenitors	eye
4-9/5-22	dd-Smed-v6-12268-0	eye single cell	all eye cells, stronger in PR
2024-04-10	dd-Smed-v6-12348-0	eye single cell	OC
2024-04-11	dd-Smed-v6-12596-0	eye single cell	OC
2024-04-12	dd-Smed-v6-12707-0	eye single cell	progenitors and PR	eye
2024-04-14	dd-Smed-v6-13138-0	eye single cell	progenitors and PR	eye
2024-04-15	dd-Smed-v6-13179-0	eye single cell	OC and PR
2024-04-19	dd-Smed-v6-13961-0	eye single cell	all eye cells
2024-04-20	dd-Smed-v6-14317-0	eye single cell	PR
2024-04-21	dd-Smed-v6-14322-0	eye single cell	OC
2024-04-22	dd-Smed-v6-14446-0	eye single cell	OC
2024-04-23	dd-Smed-v6-14590-0	eye single cell	OC
2024-04-24	dd-Smed-v6-14794-0	eye single cell	progenitors and PR
2024-04-25	dd-Smed-v6-15033-0	eye single cell	all eye cells
2024-04-26	dd-Smed-v6-15038-0	eye single cell	few PR
2024-04-27	dd-Smed-v6-15096-0	eye single cell	PR and few progenitors
2024-04-28	dd-Smed-v6-15376-0	eye single cell	mostly progenitors
2024-04-29	dd-Smed-v6-15391-0	eye single cell	PR
2024-04-30	dd-Smed-v6-15502-0	eye single cell	few PR
4-31	dd-Smed-v6-15525-0	eye single cell	OC
4-32	dd-Smed-v6-15686-0	eye single cell	all eye cells
4-34	dd-Smed-v6-15930-0	eye single cell	progenitors and PR	eye
4-35	dd-Smed-v6-16092-0	eye single cell	few progenitors and PR
4-36	dd-Smed-v6-16329-0	eye single cell	OC	eye
4-37	dd-Smed-v6-17134-0	eye single cell	progenitors and OC	eye
4-38	dd-Smed-v6-17373-0	eye single cell	progenitors and PR
4-39	dd-Smed-v6-17716-0	eye single cell	PR
4-40	dd-Smed-v6-18003-0	eye single cell	progenitors and PR
4-41	dd-Smed-v6-18031-0	eye single cell	progenitors and PR	eye
4-42	dd-Smed-v6-18595-0	eye single cell	progenitors and PR	eye
4-43	dd-Smed-v6-18843-0	eye single cell	progenitors and PR	eye
4-44	dd-Smed-v6-19671-0	eye single cell	PR	eye
4-45	dd-Smed-v6-19866-0	eye single cell	few progenitors and PR
4-46	dd-Smed-v6-20043-0	eye single cell	OC
4-47	dd-Smed-v6-20646-0	eye single cell	progenitors and PR	eye
2024-05-01	dd-Smed-v6-20696-0	eye single cell	mostly progenitors
2024-05-02	dd-Smed-v6-21207-0	eye single cell	OC	eye
2024-05-03	dd-Smed-v6-21837-0	eye single cell	OC	eye
2024-05-04	dd-Smed-v6-2244-0	eye single cell	all eye cells, stronger in progenitors
2024-05-05	dd-Smed-v6-2452-0	eye single cell	PR and OC	eye
2024-05-06	dd-Smed-v6-2698-0	eye single cell	progenitors and OC
2024-05-07	dd-Smed-v6-29018-0	eye single cell	progenitors and PR
2024-05-08	dd-Smed-v6-3000-0	eye single cell	all eye cells
2024-05-09	dd-Smed-v6-3063-0	eye single cell	PR
2024-05-10	dd-Smed-v6-3116-0	eye single cell	PR
2024-05-11	dd-Smed-v6-3122-0	eye single cell	all eye cells	eye
2024-05-12	dd-Smed-v6-31437-0	eye single cell	OC	eye
5-13, Smed-gls	dd-Smed-v6-31589-0	eye single cell	PR
2024-05-14	dd-Smed-v6-33402-0	eye single cell	PR and OC
2024-05-15	dd-Smed-v6-3365-0	eye single cell	all eye cells	no reg	nb, fewer PR	Seebeck, 2017; Bonar, 2017
2024-05-16	dd-Smed-v6-3649-0	eye single cell	PR and OC, stronger OC
2024-05-17	dd-Smed-v6-36596-0	eye single cell	OC
2024-05-18	dd-Smed-v6-7946-0	eye single cell	OC and PR	lysis, no reg	lysis
2024-05-19	dd-Smed-v6-8576-0	eye single cell	progenitors and PR
2024-05-21	dd-Smed-v6-11501-0	eye single cell	progenitors	eye
2024-05-23	dd-Smed-v6-13805-0	eye single cell	OC	eye
2024-05-24	dd-Smed-v6-13882-0	eye single cell	PR
5-25/6-36	dd-Smed-v6-5233-0	eye single cell	OC	eye
2024-05-26	dd-Smed-v6-4031-0	eye single cell	few progenitors and PR	eye
2024-05-27	dd-Smed-v6-2668-0	eye single cell	OC	eye
2024-05-28	dd-Smed-v6-5092-0	eye single cell	OC
2024-05-29	dd-Smed-v6-396-0	eye single cell	OC and few PR
2024-05-31	dd-Smed-v6-16247-0	eye single cell	progenitors and PR
5-32	dd-Smed-v6-7073-0	eye single cell	all eye cells	eye
2024-06-01	dd-Smed-v6-1781-0	eye single cell	all eye cells, stronger OC	eye
2024-06-02	dd-Smed-v6-11037-0	eye single cell	OC
2024-06-03	dd-Smed-v6-1266-0	eye single cell	OC and PR	eye
2024-06-04	dd-Smed-v6-1916-0	eye single cell	OC and PR	lysis, no reg	lysis
6-5/6-27/6-31/P-26/P-30	dd-Smed-v6-7301-0	eye single cell	all eye cells
6-6/7-13/6-32/P-27	dd-Smed-v6-8548-0	eye single cell/ ECM	progenitors and PR	eye
6-7/6-30	dd-Smed-v6-38428-0	eye single cell	few PR
6-8/6-39	dd-Smed-v6-3238-0	eye single cell	progenitors and OC
2024-06-09	dd-Smed-v6-66250-0	eye single cell	OC
6-10/6-44	dd-Smed-v6-1218-0	eye single cell	progenitors and OC	eye
2024-06-11	dd-Smed-v6-10804-0	eye single cell	all eye cells, stronger OC	eye
2024-06-12	dd-Smed-v6-3059-0	eye single cell	PR
6-13/6-48	dd-Smed-v6-6112-0	eye single cell	PR
2024-06-14	dd-Smed-v6-11644-0	eye single cell	PR
2024-06-15	dd-Smed-v6-238-1	eye single cell	PR and OC
2024-06-16	dd-Smed-v6-10406-0	eye single cell / Petersen	PR and OC	eye
6-17/7-12/P-26	dd-Smed-v6-25-0	eye single cell/ ECM	OC
2024-06-18	dd-Smed-v6-50035-0	eye single cell	OC
2024-06-19	dd-Smed-v6-6590-0	eye single cell	all eye cells, stronger OC	eye
2023-06-20	dd-Smed-v6-8709-0	eye single cell	progenitors and OC
2023-06-21	dd-Smed-v6-6778-0	eye single cell	OC	eye
2023-06-22	dd-Smed-v6-8448-0	eye single cell	OC	lysis, no reg	lysis
2023-06-24	dd-Smed-v6-2782-0	eye single cell	OC
2023-06-25	dd-Smed-v6-11689-0	eye single cell	OC
2023-06-26	dd-Smed-v6-4503-0	eye single cell	OC and PR
6-28/6-33	dd-Smed-v6-6990-0	eye single cell	progenitors and PR	eye
6-29/B9	dd-Smed-v6-33009-0	eye single cell	OC
6-34	dd-Smed-v6-11310-0	eye single cell	PR	lysis, no reg	eye defects
6-35	dd-Smed-v6-12771-0	eye single cell	all eye cells	eye
6-37	dd-Smed-v6-5234-0	eye single cell	OC
6-38	dd-Smed-v6-10359-0	eye single cell	OC	eye
6-40	dd-Smed-v6-8607-0	eye single cell	OC	eye
6-42	dd-Smed-v6-6719-0	eye single cell	OC and PR, stronger OC
6-43	dd-Smed-v6-9423-0	eye single cell	all eye cells, stronger OC	eye
6-45	dd-Smed-v6-9453-0	eye single cell	all eye cells, stronger OC
6-47	dd-Smed-v6-10375-0	eye single cell	progenitors and PR	eye
6-49	dd-Smed-v6-12583-0	eye single cell	all eye cells	eye
6-51/P-82	dd-Smed-v6-10640-0	eye single cell	progenitors and PR	eye
2024-07-01	dd-Smed-v6-6715-0	eye single cell	progenitors and PR
2024-07-02	dd-Smed-v6-537-0	eye single cell	progenitors and OC
2023-07-06	dd-Smed-v6-25466-0	eye single cell	PR
2024-07-08	dd-Smed-v6-23620-0	eye single cell	few OC	eye
2024-07-09	dd-Smed-v6-19180-0	eye single cell	PR
2024-07-10	dd-Smed-v6-9075-0	eye single cell	all eye cells, stronger PR
2024-07-11	dd-Smed-v6-25201-0	eye single cell	PR
2024-07-12	dd-Smed-v6-23871-0	eye single cell	OC
2024-07-13	dd-Smed-v6-12125-0	eye single cell	progenitors and PR
2024-07-14	dd-Smed-v6-4296-0	eye single cell	OC and PR
2024-07-15	dd-Smed-v6-14244-0	eye single cell	some PR
2024-07-16	dd-Smed-v6-27074-0	eye single cell	progenitors and PR	eye
7-17/P-66	dd-Smed-v6-15214-0	eye single cell	PR	eye
2024-07-18	dd-Smed-v6-16346-0	eye single cell	PR
2024-07-20	dd-Smed-v6-14849-0	eye single cell	OC
2024-07-21	dd-Smed-v6-13200-0	eye single cell	progenitors and PR
2024-07-22	dd-Smed-v6-10379-0	eye single cell	OC
2024-07-23	dd-Smed-v6-7756-0	eye single cell	all eye cells, stronger PR	eye
7-24/P-73	dd-Smed-v6-10864-0	eye single cell	progenitors and PR
kinases	dd-Smed-v6-5170-0	receptor/kinase screen	progenitors and PR	eye		Bonar, 2022
kinases	dd-Smed-v6-7218-0	receptor/kinase screen	some OC	eye		Bonar, 2022
kinases	dd-Smed-v6-3147-0	receptor/kinase screen	all eye cells	eye, body pattern		Bonar, 2022
kinases	dd-Smed-v6-20665-0	receptor/kinase screen	progenitors and PR	eye		Bonar, 2022
kinases	dd-Smed-v6-2017-0	receptor/kinase screen	all eye cells	no reg	nb, few PR	Seebeck, 2017; Bonar, 2017; Bonar, 2022
kinases	dd-Smed-v6-6039-0	receptor/kinase screen	few all eye cells	lysis, no reg	weak eye phenotype	Bonar, 2022
kinases	dd-Smed-v6-15854-0	receptor/kinase screen	no expression	eye		Bonar, 2022
su(H)	dd-Smed-v6-10150-0	notch pathway	few progenitors	eye, glia		Scimone, 2025
delta-2	dd-Smed-v6-15985-0	notch pathway	OC and PR	eye, glia		Scimone, 2025
Hesl-3	dd-Smed-v6-22479-0	notch pathway	no expression	eye, body pattern		Cowles, 2013
Smed-myosin VIIa	dd-Smed-v6-5823-0	usher syndrome/ eye single cell	all eye cells, stronger PR	eye
2024-09-01	dd-Smed-v6-10408-0	eye single cell	progenitors and OC	eye
2024-09-02	dd-Smed-v6-10738-0	eye single cell	OC and PR
2024-09-03	dd-Smed-v6-11077-0	eye single cell	progenitors and PR
2024-09-04	dd-Smed-v6-11177-0	eye single cell	progenitors and OC
2024-09-05	dd-Smed-v6-11223-0	eye single cell	progenitors	eye
2024-09-06	dd-Smed-v6-11655-0	eye single cell	some progenitors
2024-09-07	dd-Smed-v6-11837-0	eye single cell	few progenitors	eye
2024-09-08	dd-Smed-v6-12174-0	eye single cell	progenitors	eye
2024-09-09	dd-Smed-v6-12315-0	eye single cell	progenitors
2024-09-10	dd-Smed-v6-12337-0	eye single cell	OC
2024-09-11	dd-Smed-v6-12697-0	eye single cell	some progenitors and PR	eye
2024-09-12	dd-Smed-v6-13155-0	eye single cell	some progenitors	eye
2024-09-13	dd-Smed-v6-13275-0	eye single cell	all eye cells, stronger progenitors	eye
2024-09-14	dd-Smed-v6-13475-0	eye single cell	progenitors and few PR
2024-09-15	dd-Smed-v6-13836-0	eye single cell	few OC and PR
2024-09-16	dd-Smed-v6-13903-0	eye single cell	OC and PR
2024-09-17	dd-Smed-v6-14494-0	eye single cell	progenitors and few PR
2024-09-18	dd-Smed-v6-15151-0	eye single cell	few progenitors
2024-09-19	dd-Smed-v6-15239-0	eye single cell	progenitors
2024-09-20	dd-Smed-v6-15514-0	eye single cell	progenitors	eye
2024-09-21	dd-Smed-v6-15632-0	eye single cell	OC
2024-09-22	dd-Smed-v6-15834-0	eye single cell	PR
2024-09-23	dd-Smed-v6-16023-0	eye single cell	PR
2024-09-24	dd-Smed-v6-16065-0	eye single cell	progenitors
2024-09-25	dd-Smed-v6-16129-0	eye single cell	progenitors
2024-09-26	dd-Smed-v6-16242-0	eye single cell	progenitors
2024-09-27	dd-Smed-v6-16397-0	eye single cell	PR
2024-09-28	dd-Smed-v6-16969-0	eye single cell	PR
2024-09-29	dd-Smed-v6-17110-0	eye single cell	progenitors
2024-09-30	dd-Smed-v6-17801-0	eye single cell	progenitors
9-31	dd-Smed-v6-17938-0	eye single cell	progenitors
9-32	dd-Smed-v6-18269-0	eye single cell	progenitors and PR
9-33	dd-Smed-v6-18373-0	eye single cell	progenitors and PR
9-34	dd-Smed-v6-2027-0	eye single cell	progenitors and few PR	eye
9-35	dd-Smed-v6-2031-0	eye single cell	progenitors
9-36	dd-Smed-v6-21227-0	eye single cell	PR
9-37	dd-Smed-v6-22541-0	eye single cell	progenitors and PR
9-38	dd-Smed-v6-2304-0	eye single cell	OC
9-39	dd-Smed-v6-24759-0	eye single cell	progenitors and OC
9-40	dd-Smed-v6-2951-0	eye single cell	progenitors and OC
9-41	dd-Smed-v6-29631-0	eye single cell	progenitors and PR
9-42	dd-Smed-v6-37609-0	eye single cell	progenitors and OC
9-43	dd-Smed-v6-3879-0	eye single cell	progenitors and PR	eye
9-44	dd-Smed-v6-4631-0	eye single cell	progenitors and few PR
9-45	dd-Smed-v6-5241-0	eye single cell	some all eye cells
9-46	dd-Smed-v6-6632-0	eye single cell	progenitos and PR
9-47	dd-Smed-v6-6853-0	eye single cell	progenitors and few PR	eye
9-48	dd-Smed-v6-6879-0	eye single cell	progenitors and few PR	lysis, no reg	nb, no reg	Zhu, 2013
9-49	dd-Smed-v6-6915-0	eye single cell	progenitors	eye		Cote, 2019
9-50	dd-Smed-v6-7454-0	eye single cell	progenitors and OC
9-51	dd-Smed-v6-7638-0	eye single cell	al eye cells, stronger OC	eye
9-52	dd-Smed-v6-7973-0	eye single cell	progenitors and PR	eye
9-53	dd-Smed-v6-8019-0	eye single cell	progenitors and few PR	eye
9-54	dd-Smed-v6-8037-0	eye single cell	progenitors and few PR
9-55	dd-Smed-v6-9106-0	eye single cell	progenitors	eye
9-56	dd-Smed-v6-9372-0	eye single cell	progenitors	nb defect, small blst, few PR
9-57	dd-Smed-v6-9381-0	eye single cell	progenitors	eye
9-58	dd-Smed-v6-9677-0	eye single cell	few progenitors
9-59	dd-Smed-v6-9985-0	eye single cell	progenitors and few PR
9-60	dd-Smed-v6-16552-0	eye single cell	progenitors
P-10	dd-Smed-v6-854-0	eye single cell	all eye cells
P-14	dd-Smed-v6-138-0	eye single cell	all eye cells
P-23	dd-Smed-v6-4154-0	eye single cell	progenitors
P-24 check seq	dd-Smed-v6-7014-0	eye single cell	all eye cells	small blst
P-31	dd-Smed-v6-4537-0	eye single cell	all eye cells
P-39	dd-Smed-v6-10589-0	eye single cell	few progenitors	lysis, no reg
P-51/P-74	dd-Smed-v6-75-0	eye single cell	PR
P-62/P-85	dd-Smed-v6-6620-0	eye single cell	progenitors and PR
P-64/P-87	dd-Smed-v6-6575-0	eye single cell	all eye cells
P-76	dd-Smed-v6-9493-0	eye single cell	OC	lysis, no reg
P-77	dd-Smed-v6-1739-0	eye single cell	all eye cells	lysis, no reg
P-80	dd-Smed-v6-3591-0	eye single cell	OC and PR
P-84	dd-Smed-v6-13840-0	eye single cell	OC and PR
P-88	dd-Smed-v6-3599-0	eye single cell	OC	eye
P-89	dd-Smed-v6-777-0	eye single cell	OC
B6, Smed-31312	dd-Smed-v6-29610-0	eye single cell	OC	eye
P-93	dd-Smed-v6-15021-0	eye single cell	OC
P-93bis/P-121	dd-Smed-v6-1775-0	eye single cell	progenitors and PR
P-95	dd-Smed-v6-2514-0	eye single cell	stronger OC	eye
P-96	dd-Smed-v6-2622-0	eye single cell	all eye cells
P-100	dd-Smed-v6-5365-0	eye single cell /proteomics	progenitors and OC
P-102	dd-Smed-v6-6201-0	eye single cell	some all eye cells
P-107	dd-Smed-v6-8220-0	eye single cell	progenitors and OC
P-114	dd-Smed-v6-11-0	eye single cell	OC and PR
P-119	dd-Smed-v6-1467-0	eye single cell	OC
P-124	dd-Smed-v6-2996-0	eye single cell	OC	eye
P-125	dd-Smed-v6-3267-0	eye single cell	progenitors	lysis, no reg
P-127	dd-Smed-v6-4188-0	eye single cell	some in all cell clusters	eye
P-128	dd-Smed-v6-4520-0	eye single cell	PR	eye
P-131	dd-Smed-v6-5704-0	eye single cell	OC	eye
P-132	dd-Smed-v6-579-0	eye single cell	OC
P-133	dd-Smed-v6-6102-0	eye single cell	progenitors and PR
P-139	dd-Smed-v6-7344-0	eye single cell	progenitors and PR	eye
P-141	dd-Smed-v6-791-0	eye single cell	all eye cells, stronger OC	lysis, no reg
2024-10-01	dd-Smed-v6-3303-0	eye single cell	pigment cells/PR	eye
2024-10-10	dd-Smed-v6-18176-0	eye single cell	pigment cells/progenitors	no change in the eye white part
2024-11-01	dd-Smed-v6-8641-0-1	eye single cell	OC	eye		Fraguas, 2011
2024-11-02	dd-Smed-v6-10380-0-1	eye single cell	progenitors and PR	eye
2024-11-03	dd-Smed-v6-8579-0-1	eye single cell	progenitors and PR
2024-11-04	dd-Smed-v6-11934-0-1	eye single cell	OC and PR	eye
2024-11-05	dd-Smed-v6-7552-0-1	eye single cell	progenitors and OC	eye
2024-11-06	dd-Smed-v6-6353-0-1	eye single cell	all eye cells	eye
2024-11-07	dd-Smed-v6-5143-0-1	eye single cell	all eye cells
2024-11-08	dd-Smed-v6-3934-0-1	eye single cell	all eye cells	eye
2024-11-09	dd-Smed-v6-12888-0-1	eye single cell	OC	eye
2024-11-10	dd-Smed-v6-12601-0-1	eye single cell	progenitors and PR	eye
2024-11-11	dd-Smed-v6-11182-0-1	eye single cell / bulk	OC and PR
2024-11-12	dd-Smed-v6-19236-0-1	eye single cell	OC and PR
2024-11-13	dd-Smed-v6-7210-0-1	eye single cell	few eye cells	eye
2024-11-14	dd-Smed-v6-16566-0-1	eye single cell	PR
2024-11-15	dd-Smed-v6-9674-0-1	eye single cell	few eye cells	lysis	lysis
2024-11-16	dd-Smed-v6-10495-0-1	eye single cell	few eye cells	eye
2024-11-17	dd-Smed-v6-12429-0-1	eye single cell	progenitors and PR
2024-11-18	dd-Smed-v6-5479-0-1	eye single cell	OC	eye
2024-11-19	dd-Smed-v6-11633-0-1	eye single cell	progenitors and PR
2024-11-20	dd-Smed-v6-8543-0-1	eye single cell	few eye cells	eye
2024-11-21	dd-Smed-v6-1968-2-1	eye single cell	few eye cells
2024-11-22	dd-Smed-v6-11123-0-1	eye single cell	few eye cells	eye
2024-11-23	dd-Smed-v6-20221-0-1	eye single cell	progenitors and OC	eye
2024-11-24	dd-Smed-v6-13468-0-1	eye single cell	few PR
2024-11-25	dd-Smed-v6-14778-0-1	eye single cell	few PR	eye
2024-11-26	dd-Smed-v6-13490-0-1	eye single cell	few eye cells	eye
2024-11-27	dd-Smed-v6-3024-0-1	eye single cell	all eye cells	eye
2024-11-28	dd-Smed-v6-5856-0-1	eye single cell	all eye cells	eye
2024-11-29	dd-Smed-v6-3240-0-1	eye single cell	all eye cells	eye
2024-11-30	dd-Smed-v6-3036-0-1	eye single cell	all eye cells
11-31	dd-Smed-v6-2654-0-1	eye single cell	few progenitors, mostly OC
11-32	dd-Smed-v6-7988-0-1	eye single cell	all eye cells	eye
P-81/11-33	dd-Smed-v6-7422-0	eye single cell	OC and PR
P-6/11-34	dd-Smed-v6-12996-0	eye single cell	some PR	eye
P-60/P-83/11-35	dd-Smed-v6-4250-0	eye single cell	some cells in all clusters	eye
P-126/11-36	dd-Smed-v6-3475-0	eye single cell	all eye cells	eye
P-92-RP	dd_Smed_v6_10315_0_1	eye single cell	few cells in all clusters
P-94	dd_Smed_v6_1887_0_1	eye single cell	OC and progenitors
P-98	dd_Smed_v6_3670_0_1	eye single cell	some OC and PR	eye
P-101	dd_Smed_v6_5974_0_1	eye single cell	some cells in all clusters	lesions, lysis	lysis
P-104	dd_Smed_v6_7107_0_1	eye single cell	some cells in all clusters
P-106	dd_Smed_v6_8124_0_1	eye single cell	some cells in all clusters
P-108	dd_Smed_v6_8380_0_1	eye single cell	some cells in all clusters	weak eye
P-109	dd_Smed_v6_8902_0_1	eye single cell	PR and progenitors
P-110	dd_Smed_v6_8996_0_1	eye single cell	few cells in all clusters
P-112	dd_Smed_v6_10415_0_1	eye single cell	all eye cells
P-129	dd_Smed_v6_4569_0_1	eye single cell	OC and progenitors
P-134	dd_Smed_v6_6338_0_1	eye single cell	few cells in all clusters
P-135	dd_Smed_v6_6833_0_1	eye single cell	some cells in all clusters
P-137	dd_Smed_v6_711_0_1	eye single cell	few differentiated cells
P-140	dd_Smed_v6_7371_0_1	eye single cell	PR
P-142	dd_Smed_v6_9136_0_1	eye single cell	some cells in all clusters	lysis	lysis
P-3	dd_Smed_v6_1914_0_1	eye single cell	few differentiated cells
P-5	dd_Smed_v6_6846_0_1	eye single cell	some cells in all clusters
P-7	dd_Smed_v6_6800_0_1	eye single cell	all eye cells
P-8	dd_Smed_v6_4540_0_1	eye single cell	few differentiated cells
P-13	dd_Smed_v6_7723_0_1	eye single cell	all eye cells
P-20	dd_Smed_v6_452_0_1	eye single cell	some differentiated cells	stop eating, no reg
P-43/p-44	dd_Smed_v6_13421_0_1	eye single cell	some cells in all clusters
P-50	dd_Smed_v6_8322_0_1	eye single cell	some cells in all clusters
P-55	dd_Smed_v6_2110_0_1	eye single cell	some cells in all clusters	lysis, no reg	lysis
P-59	dd_Smed_v6_2581_0_1	eye single cell	some cells in all clusters
P-67	dd_Smed_v6_2345_0_1	eye single cell	all eye cells
P-71	dd_Smed_v6_1490_0_1	eye single cell	all eye cells
P-92	dd-Smed-v6-10676-0	eye single cell	PR and progenitors	eye
P-46	dd-Smed-v6-607-1	proteomics	some cells in all clusters
2025-12-01	dd-Smed-v6-1752-0	proteomics	all eye cells
2025-12-02	dd_Smed_v6_663_0_1	proteomics	few differentiated cells
2025-12-04	dd_Smed_v6_829_0_1	proteomics	some PR
2025-12-05	dd_Smed_v6_2649_0_1	proteomics	all eye cells
2025-12-06	dd_Smed_v6_3451_0_1	proteomics	few PR
2025-12-07	dd_Smed_v6_500_0_1	proteomics	some differentiated cells
2025-12-10	dd_Smed_v6_9118_0_1	proteomics	few differentiated cells
2025-12-11	dd_Smed_v6_1792_0_1	proteomics	few differentiated cells
2025-12-12	dd_Smed_v6_427_0_1	proteomics	very few differentiated cells
2025-12-13	dd_Smed_v6_12329_0_1	proteomics	few cells in all clusters
2025-12-14	dd_Smed_v6_10138_0	bulk	some cells in all clusters
2025-12-15	dd_Smed_v6_10357_0	bulk	few cells in all clusters
2025-12-16	dd_Smed_v6_13328_0	bulk	few PR
2025-12-17	dd_Smed_v6_2320_0	bulk	few differentiated cells
2025-12-18	dd_Smed_v6_3824_0	bulk	some cells in all clusters
2025-12-19	dd_Smed_v6_4523_0	bulk	all eye cells
2025-12-20	dd_Smed_v6_6646_0	bulk	all eye cells
2025-12-21	dd_Smed_v6_7731_0	bulk	moslty differentiated cells
2025-12-22	dd_Smed_v6_8929_0	bulk	some differentiated cells
P-17	dd-Smed-v6-1837-0	bulk	very few cells
P-123	dd-Smed-v6-2952-0	bulk	very few cells
P-15	dd-Smed-v6-422-0	bulk	very few cells
P-25	dd-Smed-v6-2305-0	ECM	very few cells	lysis, no reg
P-28	dd-Smed-v6-13139-0	ECM	OC
P-29	dd-Smed-v6-267-0	ECM	OC and PR
P-30	dd-Smed-v6-3747-0	ECM	few PR
colF-1	dd-Smed-v6-1070-0	ECM	no expression
colF-2/P-63	dd-Smed-v6-702-0	ECM	few cells
colF-3/4	dd-Smed-v6-649-0	ECM	no expression
colF-5	dd-Smed-v6-740-0	ECM	no expression
colF-6	dd-Smed-v6-832-0	ECM	no expression
colF-7	dd-Smed-v6-840-0	ECM	no expression
colF-9	dd-Smed-v6-701-0	ECM	no expression
colF-10	dd-Smed-v6-9565-0	ECM	no expression
colF-11	dd-Smed-v6-8075-0	ECM	few PR
col4-1	dd-Smed-v6-1579-0	ECM	progenitors and PR
col4-2	dd-Smed-v6-2197-0	ECM	no expression
col4-3	dd-Smed-v6-2337-0	ECM	no expression
col4-4	dd-Smed-v6-2500-0	ECM	PR
col4-5	dd-Smed-v6-781-0	ECM	all eye cells
mp-1	dd-Smed-v6-6811-0	ECM	no expression
mp-3	dd-Smed-v6-3516-1	ECM	no expression
Smed-meis	dd-Smed-v6-16375-0	eye single cell	progenitors and PR	eye		Lapan, 2012
Smed-runt-1	dd-Smed-v6-16222-0	eye single cell	progenitors	eye		Wenemoser, 2012
Smed-SoxB1-1	dd-Smed-v6-13215-0	eye single cell	some progenitors and PR	eye		Lapan, 2012
Smed-otxA	dd-Smed-v6-14633-0	eye single cell	progenitors and PR	eye		Lapan, 2011
Smed-sp6/9	dd-Smed-v6-17385-0	eye single cell	progenitors and OC	eye		Lapan, 2011
Smed-tDDR-3	dd-Smed-v6-12157-0	DDRs	progenitors
Smed-DDR-2	dd-Smed-v6-24382-0	DDRs	PR

## Sheet: primers
screen id	contig dd_id	primer Fw	primer Rv
2024-01-01	dd-Smed-v6-1230-0	GATTTGATTGGCCAGTCAGC	TCTCATTGTCGGGGTTCCAA
2024-01-02	dd-Smed-v6-3985-0	AGTGCTGCCTGAGACAATCT	TTGCTAAGCTCGGTCGTTTG
2024-01-03	dd-Smed-v6-2164-0	GAACGTCCGCTTTCAACAGT	ACCATGATGAACAGCGCTTG
1-4/7-3/P-90	dd-Smed-v6-84586-0	GCTGGCTAGGTTTGAAGAAAGA	TAGGCCAATACCAAGCTTGC
2024-01-05	dd-Smed-v6-4624-0	CGCACATAAAACGAGCAGGAA	AGAATTCTCGTCAGATTGCTCT
2024-01-06	dd-Smed-v6-3862-0	TCCGATGATCTATGGCAAGGA	GAGAAAGCAAAACATCTGACAGT
2024-01-07	dd-Smed-v6-1650-0	TCAACGGCCAATCAAGTTAAATT	GCTTGGCAATGCTTACACCT
2024-01-08	dd-Smed-v6-11948-0	TGTCCAGCACTCGATCCAAT	GCAATTTGGAAGTTCAGCCC
2024-01-09	dd-Smed-v6-2748-0	GCAGCTTTCATTTTCATGGCC	TCATCAATTTAACAGCCCGCT
2024-01-10	dd-Smed-v6-7962-0	GGTTCACAGCCTCCTCCATA	GGGCCCTACGAAACATTGTT
2024-01-11	dd-Smed-v6-1386-0	TGTGCTCAGTCGCCAATACT	CCTACAAAGAGTCAAGAAACCCA
2024-01-12	dd-Smed-v6-8061-0	ATTGAAGGCGACCACCAAAC	AGCGGTAGACAGTGACATGA
2024-01-13	dd-Smed-v6-10020-0	TTTCGTTTTGGGAGTGGTCG	TCAGAGTTCGGAAGGAGAGT
2024-01-14	dd-Smed-v6-2944-0	GCCTCGTGCCGCTGAAAG	GGCAACAATGAGCAAACTTTG
2024-01-15	dd-Smed-v6-11307-0	GTGGCTCATTTCGCGGTATT	TGTGGCGTAAACTCCGATGA
2024-01-16	dd-Smed-v6-16758-0	TCCGTAAGCACATAGATCAGAAA	CGCACCTCGTATCAAATATACTC
2024-01-17	dd-Smed-v6-1827-0	AGCATCACACTTGTCCATGA	GCAACGATTCGGGTTATTATGC
2024-01-18	dd-Smed-v6-758-0	CCGCTCGCTATTCCTTCTTC	AATTGACCGCTGTTCTTGATTT
2024-01-19	dd-Smed-v6-3469-0	GCCAAGCCGATCTGTTTCAT	CTGATCTTGGCGGTGTTACG
2024-01-20	dd-Smed-v6-2266-0	TCAGTTCCTCCAATGCCAGA	TTCTCCATTCGCAACAACTGG
2024-01-21	dd-Smed-v6-1085-0	AGTCCTTGGATTGCATGTTCA	CGAGCTAGCGAATTTATCTGC
2024-01-22	dd-Smed-v6-2810-0	TCACTCTTTTCCCACTGACAGA	CCAGGCTCAAGTCGTAATGC
2024-01-23	dd-Smed-v6-1859-0	AGCTCCACCTGAAGACCTTT	GGAGCATAGGGAGCACTCAT
2024-01-24	dd-Smed-v6-3115-0	AATTCCACCGTCAACAAGCC	CTGTTGCTTGTTGTTGCTGC
2024-01-25	dd-Smed-v6-5341-0	TTGTCATTGTTGTGGGAGCG	CTGAGGTCGGTCTTGATTGG
2024-01-26	dd-Smed-v6-1716-0	TGTTGTCTTTATCGCGGTGC	ACTCTTTCCTCGGCTGTCTC
2024-01-27	dd-Smed-v6-2443-0	CTGGCCATTGACGACTGTTC	TGCGACAACTTTAGCTGCTG
2024-01-28	dd-Smed-v6-2104-0	AAATAGTGCTAGAGAGAATGGCA	GTTTACCATTTTCCTAGTGCGAT
2024-01-29	dd-Smed-v6-10-0	TTCAACAAAATGCGTCAATGGC	GCTTAAATTTGGAGCGTACACA
2024-01-30	dd-Smed-v6-1587-0	CGCTCGGTCCAGTGAACTTA	GAATCAGTGTGACGATCGGC
2024-01-31	dd-Smed-v6-8390-0	AGACCCGAATCAGCTCTGTT	GAGTCTCGTCACCTGGAACA
1-32	dd-Smed-v6-2946-0	ATAGCACAAAACCGCACACA	AATGCCGCTGAAGATTCGAC
1-33/10-7	dd-Smed-v6-389-0	TGGATTGTGGTTCTAAGTTTGTG	AATGTCAAACTGTCACGCGC
1-34	dd-Smed-v6-440-0	AGTTATAGCTGCTCTGGGACA	AGGCAAATGACCACCAAAGC
1-35	dd-Smed-v6-12732-0	CCCTTTTCAATGCCAGCCTT	GTCGGCAATGTGAAAAACCT
1-36	dd-Smed-v6-14344-0	TGAAATCAACCACACGCCAG	CGGTCATGAGTTCGAGGGTA
1-37	dd-Smed-v6-13217-0	AGAACTGCTCCTGGTCTCAC	GACGGCAGCTACAACAAACA
1-38	dd-Smed-v6-15356-0	TGCTGACGTTTCAATCGCAA	ATCGCAACTGATGGTGGAGG
1-39	dd-Smed-v6-1294-0	ATTTGTTGTCTGCGATGGGG	GTGACCAACTTTGTCCTGAACT
1-40	dd-Smed-v6-4789-0	TGTTTCGGAAAAGAACTCAGTGG	ATTTTCTTGTTACTGGTAGCGCA
1-41	dd-Smed-v6-5005-0	CAATCCACTCAAGGCGACG	ACACCAAGACAGTCAGCCAT
1-42	dd-Smed-v6-8262-0	GGTGGGTTGATGTGCATTGT	GCCACCTCTCTCACACTACA
1-43	dd-Smed-v6-3070-0	GCTCCGAAACGAATCAGACC	CGGATATTCGGTGGCCATTG
1-44	dd-Smed-v6-5177-0	GAAGAACGGCTGGGTTAGG	CTCGTCGCACCAATGAATGT
1-45	dd-Smed-v6-2783-0	CGGATCATTCGCGTGTCATT	CCCTCAACAATCTCCCATTCC
1-46	dd-Smed-v6-8943-0	GTGGCTGAAACTGACATGCA	GCCAAGATCGCACACTACTG
1-47	dd-Smed-v6-11311-0	CGGCCAAGCTCAGATTCAAT	AGCAAGTGGAGAGGTCATGT
1-48	dd-Smed-v6-10287-0	TCTAGATGCAGAGTCAAGGTAAC	TCGGTAGAGCACATTGAGCA
2024-02-01	dd-Smed-v6-18236-0	GTTTGATGCAACCGATCCCA	TGTCCATCAAAACTTCCATCAGA
2024-02-02	dd-Smed-v6-9663-0	CGGAGCGAGTTGGTTATTTGT	TTTCTCTTGTTGGTAAAGGAGGT
2024-02-03	dd-Smed-v6-4791-0	AAAATGCTTATCAGTCCAAATGA	AAATTTTCGAGGATACAAAGTGA
2024-02-05	dd-Smed-v6-2985-0	AAGTAGCGACATCCCAGGAC	TGTTTTACTGCATCACAACTGAG
2024-02-06	dd-Smed-v6-7434-0	ACTTGTCCCAAGCGTCTGAT	CGTCTGAGTGCCGATATTGC
2024-02-07	dd-Smed-v6-3659-0	TCCTTTTCTTGGGAGCGGTA	CGTATTGCCGTTGAACATGT
2024-02-08	dd-Smed-v6-8704-0	CGGGAAAACAACAGCTCACA	TGAACAATCCGTGAGAGCCA
2024-02-09	dd-Smed-v6-2708-0	ACGGCTCAAATATAAATTCGGCT	GCTAAATGTGAATGCAATGCCA
2-10/P-91/7-4	dd-Smed-v6-6287-0	AGGCCTAATCCGCAGAATCA	TGTAACTCCAATATCCTAGCGGT
2024-02-11	dd-Smed-v6-6358-0	TGCAACCTTCAACTGGCAAA	TCGCAGCTCATGTCACAAAC
2024-02-12	dd-Smed-v6-33258-0	TGATGAAAGCTGTGCAGAAGA	GCTTGAAATCCGGTACAAAACA
2024-02-13	dd-Smed-v6-13870-0	TGACAATTCAACTCTTCGTGCA	TATTTGTCAGAGAGCACGTGG
2024-02-14	dd-Smed-v6-8997-0	GTCACCGCCACTTACCTACA	CGGTTGGAATTTGTCGTCGT
2024-02-15	dd-Smed-v6-13662-0	AGAAGTTCATCAAAACCGGAGT	ACGCAGAGTTGTTGTGAAAATAT
2024-02-16	dd-Smed-v6-1676-0	CGAGGCTTTCAGTGGAGGTT	TGCCATTATTGTATAGCTGCCG
2024-02-17	dd-Smed-v6-1518-0	AAATTTGCAGCACCGGAACT	GTCACTCGGATCGCTTTTCC
2024-02-18	dd-Smed-v6-241-0	TGGCATCTGGTTCCAAACTT	TGACTGAAATGTGTAAGGGTTCA
2024-02-19	dd-Smed-v6-2518-0	CAACGGACGTAAAGTGGCAA	TCGCCGACTTCTATAGCTCC
2024-02-20	dd-Smed-v6-62-0	TCCTGTTTGTTTGTATACGCATT	ACCAATTAACACCGAAAACGC
2024-02-21	dd-Smed-v6-2749-0	TGATCAAGAAATTCTGCCATTGT	GGCGGAATATGGCATATCAAGA
2024-02-22	dd-Smed-v6-4731-0	TCCACTGGTATTCATTCTGATCA	ACTGGTTGTTCACATGCGAC
2024-02-23	dd-Smed-v6-11403-0	AATACTCTGTTCAACTGCTGCA	GGCTTCAAGGATCCGTATACA
2024-02-24	dd-Smed-v6-13697-0	TCGTCGTGGATAGGATGGTG	TGACAGTCACCCATCTCATCA
2024-02-25	dd-Smed-v6-68203-0	AAAGGATGCGATTCTAGCCAA	TCCTACAATAACATTCGGAAGGT
2024-02-27	dd-Smed-v6-95726-0	TCCACTGATTCTTGTTTGGCA	TCTCCCGTATGTGTTCTCATGT
2024-02-28	dd-Smed-v6-12571-0	ATTGAAGGCGACCACCAAAC	AGCGGTAGACAGTGACATGA
2024-02-29	dd-Smed-v6-68524-0	ACAATCAAATACGGAGCTACTGA	ACTTGATATCGTCCTGTCGTCA
2-31	dd-Smed-v6-7084-0	TGCAACAGTCAAAATGATGAGAA	AACTTCAAACTGGATGGCGC
2-32	dd-Smed-v6-6184-0	ATGGCTCATCACTGTCAGAAA	TGAGTTGGAGTGACTTATGAAGC
2-33	dd-Smed-v6-568-0	AAACATGGTGGCAGTCGTTC	CCCTGCATTATCGGCTAAGG
2-34/4-17	dd-Smed-v6-13570-0	ACATTGACCTAACTCCCCGG	CCATTGTCACTCGCAACCAA
2-35	dd-Smed-v6-18972-0	ACCCATTTGTAATAATCGTTGCG	TGATACACCTGGACAGTTCTGA
2-36	dd-Smed-v6-3257-0	TGGAATCTATGGTGTCGAGCT	ATGAACCGGAATTAGCAGCG
2-37	dd-Smed-v6-17433-0	TCATTCCAACCTCCAACAGA	TTTCAATTTCGACGGCATTA
2-38/p-118	dd-Smed-v6-14043-0	TGGGCGTAGTTTCAATTTGTCT	TCTTCCGCAGCTTCATTAACT
2-39	dd-Smed-v6-7674-0	TCAAATGACAGGAATGTTTCGGG	TCCACTAAATATCTGTCTCCGTG
2-40/4-13	dd-Smed-v6-12998-0	CCCAACACAGCAACCAATCA	TTTCGAGGTTCCAGGAGCTT
2-41	dd-Smed-v6-11997-0	TCTACTGAAGAAATCGCTGCA	CCCCTCATTTCCTCCATAACTG
2-42	dd-Smed-v6-15345-0	TTGATTCACCTATCCACTGGG	TGCGGGTTTTATTGTCAGCA
2-43	dd-Smed-v6-17439-0	TCACTTTACGGGTTGCTCAT	ACATGTTGAGAGCATAGAAAGCA
2-44	dd-Smed-v6-7374-0	TTCAGTGTAGCGGGTGGAAT	CATCCCACTGATCGCATGTG
2-45	dd-Smed-v6-16297-0	GCTTCCGGATCAAATGGACC	GACAGAACTAAACGCCGTGG
2-46	dd-Smed-v6-4268-0	ACAGTGCGGATATCCTTCAAT	TGTGTATGTGTGTGTGCTAATCA
2024-03-01	dd-Smed-v6-16037-0	TCCTTGGCCATCAGTGACTT	TCCCTCGCGATCATTGACAT
2024-03-02	dd-Smed-v6-15630-0	CCATCCACCTGCAATTGACA	CGGAAGCTGGACAGAGACTT
2024-03-03	dd-Smed-v6-6577-0	AATTTTCAGCCAGGGAGAGC	GGGAAAGATTGCACCGGATC
2024-03-04	dd-Smed-v6-62212-0	ATCATGCTTTTCGATCATTGTGA	GCAAACTATGTCTCAAAGTCACA
2024-03-05	dd-Smed-v6-2292-0	ATGATCTCTGCCGGTCTGTT	CCATCCACGGTGAATTGCAA
2024-03-06	dd-Smed-v6-8344-0	AGAGATAAATCCAGCGAGTTCC	CTTGTCTCGTATTCCAAACTTGT
3-7/6-41	dd-Smed-v6-18010-0	TGAACCTGCGTCTGTAATAGC	GCCTCCTCAATGCAACGAAT
2024-03-08	dd-Smed-v6-18958-0	ATACGAATCAGCCTGGACGC	ACCAATGAACCAAGCACAAAA
2024-03-09	dd-Smed-v6-12139-0	ACTTTTGTGTCCTTGAATGGTAC	TGATCATCGCAATCATAGGCT
2024-03-10	dd-Smed-v6-10585-0	GAGCCCCACAAACACCAAAT	TCCACATGAACCTCGACCAA
2024-03-11	dd-Smed-v6-921-0	ATGTTGAGAGCTTTGCACCT	ACTGATAAATTGCAACCGTCATT
2024-03-12	dd-Smed-v6-12387-0	GATGCACTCGGACAATGACC	AGATCCACAAATCCCTCATCCT
2024-03-13	dd-Smed-v6-9048-0	ATCATCTCCAGTGGCTTCGT	CGCCGTAACAAGCAAAACAT
2024-03-14	dd-Smed-v6-12617-0	CCAGCTCCATCAATGCCTTC	TGTTCCAGTGCTCGAAGGAT
2024-03-15	dd-Smed-v6-7989-0	ACATGGATCCTTCGGCTGAT	TCTTGGTGATCCCTTCCTCG
3-16/3-29	dd-Smed-v6-889-0	CGATTCTCACGATCCTCTGC	TGACTTTCCCATTCGTCCCA
2024-03-17	dd-Smed-v6-11302-0	ATGGTTTTGGACAGTTGGAGT	TCTGTTGCAATTAGGTCGCC
2024-03-18	dd-Smed-v6-16535-0	TGAGCGATCAAAACAATACAACA	TTTTCATCGGATTGCTGGGA
2024-03-19	dd-Smed-v6-4935-0	TATCCAGTGGTCGTGCACAT	TTCCCAGTCCAATTGTTGCG
2024-03-20	dd-Smed-v6-4743-0	GCTGGTTTAGAGGCCACGT	ATTGTAATTCTCCGTCTGCCG
2024-03-21	dd-Smed-v6-5439-0	CAGTAATCAACGACCAGCCG	GCCCGTTGACTTCTCGAATC
2024-03-22	dd-Smed-v6-15194-0	GGTCACCGCGAATCTTTGAA	AAGTCACAGAGATTGGCGGA
2024-03-23	dd-Smed-v6-6478-0	TGCAAATTTGATGTCAGCTGC	CCCGACCCTGTTGTTCAAAT
2024-03-24	dd-Smed-v6-2438-0	AAAGCCCTGAAAACCGTGTC	CTCTGAACGAAATCTGGGCG
2024-03-25	dd-Smed-v6-15787-0	TGCGATCTGTCTCAGCTTGA	GATCTTCGAGCACTGGACCT
2024-03-26	dd-Smed-v6-16822-0	TCGGTCACAGCAGCAGAATA	TCGGTGCGATTATAGGCGAT
2024-03-27	dd-Smed-v6-13332-0	ACGACAGCCAAGAAACCCTA	CGCAAGTTCTTGGAAAACGAC
3-28/4-1	dd-Smed-v6-10042-0	GCCGATTTCCACAGGTCTTA	CATCAATCCTCCGACGAAAT
2024-03-30	dd-Smed-v6-50245-0	TGATCCAGTCCTCAATGCCT	TGGCTCGGTGTTTGAATTCA
2024-03-31	dd-Smed-v6-749-0	TTGCCAGGATATGAGTTTCGAG	TCTGGTTCCTTTGTCAAATGTCC
3-32	dd-Smed-v6-3137-0	GCTTTACGTATTCCAGCTCGG	AGCAACAGCACACACAAACA
3-33	dd-Smed-v6-8553-0	TACGAGTCAGTGAAGCAGCA	TGTCGACACGGTTTGCAAAT
3-36	dd-Smed-v6-23806-0	TCGATATAGCCTTGACTCTCACA	ACAGCAACAATTCAACCGACT
3-37	dd-Smed-v6-13835-0	TGGCTCTCAAATCATGTCCTG	CACCCAAAACAATTTCACTTCCC
3-38	dd-Smed-v6-17590-0	TCCCTACGCAGCTTTGGTTA	AGGAAAGTCTGCCGTGTTAGA
3-39	dd-Smed-v6-12529-0	CCTTTGGAATTGTCTCTTGATCC	TGGAATTGAGTTGTTCGACTGA
3-40	dd-Smed-v6-14981-0	CTCCACCCTAATTGATCAATCCC	AATCCGGAAAAGATGATTGTCAG
3-41	dd-Smed-v6-2191-0	TGGATTTATCGATCGGGCAA	TTCTTCACCATGTCACACTAGAA
3-43	dd-Smed-v6-11409-0	ATACACCAAAGTCGCCCTGA	ATCTCCTGGCTCAGCTCTTC
3-44	dd-Smed-v6-8993-0	ACAATGGAAGCGTTCACACT	CCGATTTCACCAAGGGCATT
4-2/5-30	dd-Smed-v6-1016-0	CGTTTCACCAGTTAATCCATCG	TCAACACTTTCGAACGTACCA
2024-04-03	dd-Smed-v6-10282-0	CGGCTGTTAAATTTGTGGTCG	GTCGTGTACATCCATTGCCC
2024-04-04	dd-Smed-v6-10294-0	CTTCAAAGCGATGCCCACTT	TGACTGCTGTTTTCCCATGAG
2024-04-05	dd-Smed-v6-10394-0	GTCTTCCACAAGTTCTCGAGT	TCTCGGTCAATTCTCCACGA
2024-04-06	dd-Smed-v6-10467-0	ACGCCGACGATCAAAATAAC	CTTTCCATGATCCCTGGCTA
2024-04-07	dd-Smed-v6-10730-0	GACGCGAGAGACATTGCAAT	GCTGACTTTTCCAACCGGTT
2024-04-08	dd-Smed-v6-10835-0	CTAACCGCTCTTGAAGTCGC	CAATTAGCCACACTCTCGCC
4-9/5-22	dd-Smed-v6-12268-0	TGTCTGCTCTAAACCGCCAT	TGTGTCTGACATAGTGCGGT
2024-04-10	dd-Smed-v6-12348-0	GCAACTAAGCAACGATCAAACT	TCCTAGGACGGCAATTCTCT
2024-04-11	dd-Smed-v6-12596-0	CATCAATCGACCGGGGTTTC	CCTCGAGTCGGTAATCCTCC
2024-04-12	dd-Smed-v6-12707-0	TTACGGCCACAGATGTCAGT	CCACCTTAGTTCCCAGCTCA
2024-04-14	dd-Smed-v6-13138-0	AACGCTGCAAAGGAGATGTC	ATGCCGAAATTGGATCCAGC
2024-04-15	dd-Smed-v6-13179-0	TGGTTGATTGTGTCCATGCG	ACTGTCGTTATGAGTCTACACG
2024-04-19	dd-Smed-v6-13961-0	GCAATGATCACGCTCCGAAT	TGTCGGGTAATCGTATGCCT
2024-04-20	dd-Smed-v6-14317-0	GCAATCGATGGTGGAAGTCC	ACCGGATTTCTCGTCGATCA
2024-04-21	dd-Smed-v6-14322-0	GTGAAAGCTGTGGACAACGT	CCCCGTATGTTGCTACCTGA
2024-04-22	dd-Smed-v6-14446-0	CGGCACAATGAATCTCTAGAGT	ACCGTCAATTTCTTCACGCA
2024-04-23	dd-Smed-v6-14590-0	TGGACATTGGCGGATACTGT	AGCCGGAACTGTTCAACAAC
2024-04-24	dd-Smed-v6-14794-0	CGGGTGCTACGGATTTCAAG	AACTCTGCAGAACGACTCGA
2024-04-25	dd-Smed-v6-15033-0	CGCTCTGGACTATGAAACGC	TCTTTTCCGCTAACCCTCGT
2024-04-26	dd-Smed-v6-15038-0	CGTAACAAGAAAATGGCAGAGG	ACCACAATATCCTTTCACAGACA
2024-04-27	dd-Smed-v6-15096-0	ACCTTTATCGCGATGGAGTT	GGCCACAATACCTAGAATCAGAG
2024-04-28	dd-Smed-v6-15376-0	AGACTTTCAATCGCAAACATGAA	GGCCATTGTCTTGAAATAAACGA
2024-04-29	dd-Smed-v6-15391-0	GTCCACAACTCGACATATTACTG	ATTGCGAATCTGGAATTCACCG
2024-04-30	dd-Smed-v6-15502-0	AAGCCTGGGAAGAATACGCT	GGTCACACAATACTAGATCCAGC
4-31	dd-Smed-v6-15525-0	TTCGGCCAATTATCGCAGTG	GATGTCCATTCTTCGTGCCC
4-32	dd-Smed-v6-15686-0	TTTCAACGGGGTCATCAACG	CCAAGTGCGAAGAGGAGGTA
4-34	dd-Smed-v6-15930-0	ACAATATCGTCTGGGGCCAT	GCCGGTCGATTAGAGGAGAA
4-35	dd-Smed-v6-16092-0	CAAGGTTGGTTGGTTGGAGG	CCAAAGCAGGAGAGGAAGGA
4-36	dd-Smed-v6-16329-0	TGACTCATATTGGGCGCAGT	TCCCACAGTCGGATTGTTGA
4-37	dd-Smed-v6-17134-0	GACAATCACAGATAGCCTTTCCA	TGGACACGAACGAACTGATTG
4-38	dd-Smed-v6-17373-0	ATGCCTCTGTTCCGGAAAGA	TGATTTATCCTCACCGGCGA
4-39	dd-Smed-v6-17716-0	TCGTCAGTTTGTTGGCAGTC	CCAGTCTGCATTACAAGCCC
4-40	dd-Smed-v6-18003-0	GGTTCAGCCTCGATGTGTTC	CCCACCCATTCTAAATGCCG
4-41	dd-Smed-v6-18031-0	CTCTATGAAGATGCTTTGGACGA	TGGCTTAGTTCTAAAGGGGTTT
4-42	dd-Smed-v6-18595-0	CCACCGATGTCCTTTCTCCT	TTAGGGAATAGACGGTCGCC
4-43	dd-Smed-v6-18843-0	TCTTGCAATGCGATGGGATC	ACCGGGTTGCGACTTGTATA
4-44	dd-Smed-v6-19671-0	TGTCTGCGTTGTCTCTCAGT	CGTCTCATTTCATGCCTTTTCA
4-45	dd-Smed-v6-19866-0	TGCTCCGATTTGTCTTCCGA	ATATCCAGAACCCGGCAGTC
4-46	dd-Smed-v6-20043-0	GCTGTCGCCGATTTGATGAT	CGTAGTCCCTATCGGCTGAG
4-47	dd-Smed-v6-20646-0	TGCACAATTGTTTCTCCCGG	AAGAGACGACATTGAGCCCA
2024-05-01	dd-Smed-v6-20696-0	GGCCAATCAAGCATCGACTC	ACAAAGGACTTTCGGCGGAT
2024-05-02	dd-Smed-v6-21207-0	CGACGTCAATGAACACCCTC	GCCACTTGAACCGTCGATTT
2024-05-03	dd-Smed-v6-21837-0	CCTTATCCAGCTCGACCACT	GGCTGCGAATCATCAATGGT
2024-05-04	dd-Smed-v6-2244-0	ACCAATCGATTATGTTGCGTGT	TCGCAATCACCATCTACTCGA
2024-05-05	dd-Smed-v6-2452-0	GGTTCACAGCCTCCTCCATA	TTGATGCAGCAAACGTCTCC
2024-05-06	dd-Smed-v6-2698-0	GCTCAACATTCGTCAGCCAA	ATCCTTTCTTCTCGCCACGA
2024-05-07	dd-Smed-v6-29018-0	GAATGTTCTCACGGTGGCTC	TGATTAGGTCACGCACAGC
2024-05-08	dd-Smed-v6-3000-0	TTGACTAGACGAGAAACATGTGG	AATATGTGGTTATTTGCTGCTGG
2024-05-09	dd-Smed-v6-3063-0	CCACATAGCAACGCACTGAG	GTTCAACAACGTCTCTTTCTGG
2024-05-10	dd-Smed-v6-3116-0	TCATCGACAGAAAATGGGGC	ACGGATTCAGCTTTTGGTTTCA
2024-05-11	dd-Smed-v6-3122-0	TTTTCTTGTATCGAACGGAACC	TCCAATGTCCCTTGATTCTTGA
2024-05-12	dd-Smed-v6-31437-0	CTTCACAAGGCTCAGCTAACA	TGAAGAGTCACTGTTTGTTGAGG
5-13, Smed-gls	dd-Smed-v6-31589-0	TGCCTGGAAAGATTCGAATGT	CAGTAACTGGAGCCTGGGG
2024-05-14	dd-Smed-v6-33402-0	TTGGTGTCGTTATGTGATCGA	AGTTTCCAACAAAGTTTCCCAAA
2024-05-15	dd-Smed-v6-3365-0	CGGTTGTTATTGGTGCTCCT	TTTTCAATTCGGGACCTTTG
2024-05-16	dd-Smed-v6-3649-0	CGCAATGTCAAGCAGGGC	GGCCTTCACTAACAGCGGT
2024-05-17	dd-Smed-v6-36596-0	GAACACCGATTCCAACACCA	TTCCGATTTCCCAGTGAGCA
2024-05-18	dd-Smed-v6-7946-0	AGGACGAGAATGCTTTGGGA	AGCACAGCCTTAGAGACACA
2024-05-19	dd-Smed-v6-8576-0	ATATTTTGCCCCAGTGCGTC	CCCATGTGAGCCAGAATTCG
2024-05-21	dd-Smed-v6-11501-0	GTCGCTCAATATGCAGGCTT	AAAAGTTGAACTGCCGCACT
2024-05-23	dd-Smed-v6-13805-0	CTGAAACAAATTGGGCCCGA	CTGTTCAAATCCATCCGCGT
2024-05-24	dd-Smed-v6-13882-0	TCGTAGCCCTTGGTCAGATC	GACTGGAGTACACGGAGGAG
5-25/6-36	dd-Smed-v6-5233-0	TGACGTCGAAATTGAAATGAGAA	ATTCATCCGAGGTTGACAAAAC
2024-05-26	dd-Smed-v6-4031-0	TTGCCTGGCGTTTAGTGTTC	ACAACTCTGCCGATGTCTCA
2024-05-27	dd-Smed-v6-2668-0	GCCCGAACTCAATAAAGAACCA	TATTGGTCACTATCGCCGCA
2024-05-28	dd-Smed-v6-5092-0	CGAGGTGCACAAAGGAATAATAA	GGTCCCTTAAATGTCTTGCGT
2024-05-29	dd-Smed-v6-396-0	ACATTGAGATACTGACACACTCG	GGGGCTGCCGACATTTGT
2024-05-31	dd-Smed-v6-16247-0	AGCTTGGAGTTTTCAGTGTTGT	CGATCAGCAAAGCCATCAAC
5-32	dd-Smed-v6-7073-0	TTCCGTTGGTTTCCTTCAGG	ACGAAATTTTAACAGCGCCG
2024-06-01	dd-Smed-v6-1781-0	TTTGTTGACCGAAGTGCCTG	AAGAGACGCCTGACTTCCAA
2024-06-02	dd-Smed-v6-11037-0	ATCTACAGGGACAAGCGCAT	ACCCATACAAAATGAATCGAGGA
2024-06-03	dd-Smed-v6-1266-0	TGCAACAAAACCTAGTGACCA	ACAGGTAATGATATGGAGTCCGA
2024-06-04	dd-Smed-v6-1916-0	AGGTGCATCATGGGAGGAAA	AGTATTGAATGAACGGCCGC
6-5/6-27/6-31/P-26/P-30	dd-Smed-v6-7301-0	TTTCAGGAATTTTGGGTGCAAA	CCACGATCAGGTTCAGAGGT
6-6/7-13/6-32/P-27	dd-Smed-v6-8548-0	CAAGCTCAGGATATCGGGGT	AATGGCTGCCTCACTGTAGT
6-7/6-30	dd-Smed-v6-38428-0	TGCATCACAACCAAATTACCAA	GGAGCCTTCAAAAGTGCACA
6-8/6-39	dd-Smed-v6-3238-0	CAAACCTTGCATTCCAGCCT	CGCAGGAAAAGGCATGAAGA
2024-06-09	dd-Smed-v6-66250-0	TTCCGCTTTTACTCCTATGCT	TGACCCAAATCAGTTCTATCCCA
6-10/6-44	dd-Smed-v6-1218-0	TGTGGTCGTTGTAACAAAACTGT	GTAAGTGAGGGGTCGGAGTG
2024-06-11	dd-Smed-v6-10804-0	TGACGATGGATTGCAGCAAG	GCCAAGGGACAAACTACACC
2024-06-12	dd-Smed-v6-3059-0	TGAATGGGTTGTCGGAAGGA	TGACCTCGTTATAGACCTGCA
6-13/6-48	dd-Smed-v6-6112-0	CCTTCAAGGTGAGGTCAGTT	ACGGTATCTGATTGTTGCACTG
2024-06-14	dd-Smed-v6-11644-0	TATGGTGGAAAAGTTGCCGC	GAGATAAGCAAAGAGACAAGCCA
2024-06-15	dd-Smed-v6-238-1	CGGATGGATCATTCAATGTGTT	CTTCGATGTAAATGGTCGGCA
2024-06-16	dd-Smed-v6-10406-0	ATTTCAGTCGAGGTGGGGTT	CCGACTGTCCCATTTTCACC
6-17/7-12/P-26	dd-Smed-v6-25-0	TTCGTTGCCTTTTCTCTGTTTTG	ACGATATGAACAGTTTGGGATCC
2024-06-18	dd-Smed-v6-50035-0	TCAACGATTCGAATGATAATGCA	TCTCTCTTGGGTCCAGTTTCA
2024-06-19	dd-Smed-v6-6590-0	TCGGTTTTAAGCAACGCCAA	TCCGAGTATGGTTGGCTGTT
2023-06-20	dd-Smed-v6-8709-0	CTGTGCAATATTTGGCCGAGA	TTGCTACTTTGTGGGTTGGC
2023-06-21	dd-Smed-v6-6778-0	GCACAAGAAGCGGGAAGAAA	ATGTGCACTGCGACCAAAAT
2023-06-22	dd-Smed-v6-8448-0	GCTGTCAAACTTGGATGGCA	CCAATCAAATCGCGAGCTGA
2023-06-24	dd-Smed-v6-2782-0	GTTGTCAATCTGTCGCTAGCA	CATGGCAATCTGATGGAGGC
2023-06-25	dd-Smed-v6-11689-0	TTTACCCCTGTGACGAGCAT	CCCCGAGATTCCAGTTGTCT
2023-06-26	dd-Smed-v6-4503-0	CATGCTGCCGATTATTGGGT	TTGTTGCCGACGCCATTTTA
6-28/6-33	dd-Smed-v6-6990-0	GCATCAGTGATCAGCCGAAA	AGACCCTTGCAGATTCGGTT
6-29/B9	dd-Smed-v6-33009-0	TATCACCTCGGGAGTTCTCG	CGAATTGCAATAACCAAGCCAC
6-34	dd-Smed-v6-11310-0	GGACCGAAAACCACCAAGAC	CCTACGATCTCAATGCCCCT
6-35	dd-Smed-v6-12771-0	AGCAATTTCTCCGGACTCCA	TTCCACGCCAAGTAAACTGC
6-37	dd-Smed-v6-5234-0	CCCCGCCATTATTTCGTGAT	AACTGCTAAACTGGATGGCC
6-38	dd-Smed-v6-10359-0	TTGCCGAGGTTGTGTAAACG	GCTATGAACCGACACTTCCG
6-40	dd-Smed-v6-8607-0	AGCTTCTGAATTGCACGAACA	ACAACGAAGCTTAAATCAACCTG
6-42	dd-Smed-v6-6719-0	TCCCGGCAACTACAGTCTTT	ACGGGTGGCTTTAGGGTAAA
6-43	dd-Smed-v6-9423-0	CAGTGGTTGTGTGCGAAGAA	CACAGGCTTCAATACGTCGG
6-45	dd-Smed-v6-9453-0	TTCAAGCCGAACTCAAAGCC	GACCTGCTCGTAACTTTCCG
6-47	dd-Smed-v6-10375-0	ACCTCCTTTGCCATTCATGC	TACGGCGCTGAGTAATTTGC
6-49	dd-Smed-v6-12583-0	TCAGATTTCAAGCAGCTCAGA	CAGTCTTGCGAAATCCACGA
6-51/P-82	dd-Smed-v6-10640-0	TTCGCTGCATTTGGATCGTT	AGCCACAACCCTTACCAAGA
2024-07-01	dd-Smed-v6-6715-0	ATTAGGCAGTGAATTAAGCGAAC	CTTTGGGACTGGTGGTGATATC
2024-07-02	dd-Smed-v6-537-0	AATTGTATTGGAAAGGAGTGCAC	TGCAATATAGAACTCCCTTGTCC
2023-07-06	dd-Smed-v6-25466-0	AATCAATTCGAGTTGGGCGG	TTTCTTGCGCGGTTTTCTGA
2024-07-08	dd-Smed-v6-23620-0	AGCATGCAACTATCAGACGTG	ACGATGAACAAGGATGGAAAGAG
2024-07-09	dd-Smed-v6-19180-0	AATCATTGCCAGTGTGACGG	AGTCACTTTTACACGGTGGGA
2024-07-10	dd-Smed-v6-9075-0	AACACTAGCCCGCTATCCTC	TAGGCGCATGATGACCAGAT
2024-07-11	dd-Smed-v6-25201-0	TCATCCGACTGTGTCTCTTTCA	CCTTCTTTTGGGTCGTTCTGA
2024-07-12	dd-Smed-v6-23871-0	GAGTAGTTGTTTGCGATGGGA	GCTCAATCACCAGTCTGCAC
2024-07-13	dd-Smed-v6-12125-0	GGAACAATGCTGGGTGATGG	TCGTTCACATTTCACCTGCTC
2024-07-14	dd-Smed-v6-4296-0	AGAACTTGAATTTCCATCGCTCA	ACTTAATAACCCGACTGTGGAGA
2024-07-15	dd-Smed-v6-14244-0	ATGACAAATTCGCTCGGAGA	TTCGACCTAAATGAGCGATTCT
2024-07-16	dd-Smed-v6-27074-0	TCCTACCTTTTGATGTTTCCTGT	GTCTTCACAGGCCAGGTAAA
7-17/P-66	dd-Smed-v6-15214-0	CCAATCAAATCCGGCGCTAA	TTGTCAAATGTAAAACGGCTGA
2024-07-18	dd-Smed-v6-16346-0	CACGAGACGGAGCACAATTC	CGAATCGGAGCTGCATGAAA
2024-07-20	dd-Smed-v6-14849-0	TCATATGGATTCCGTTCAACAGT	TGGTAAATGTCGTCGGAATAGC
2024-07-21	dd-Smed-v6-13200-0	CGCTAGGCTCATGTTCCAAC	GATTCAACCGACTGCCCATC
2024-07-22	dd-Smed-v6-10379-0	GTTGGGCACAGAATTCTTGGA	CAGACTCACAGTTGCGACAC
2024-07-23	dd-Smed-v6-7756-0	CGGATGAATTTGCACGGGAT	TGGAGGACGTTCTTGATTGGT
7-24/P-73	dd-Smed-v6-10864-0	CCACCTCGCCAATGACTATG	CGCTCGATTGACAAGGAGTG
kinases	dd-Smed-v6-5170-0	CACGACCTGAAATTGGGATT	CCGAAAGATATTTCCCAGCA
kinases	dd-Smed-v6-7218-0	CGGATAAAGTTGATGATTGGTG	ATGGTGGACAACAATGCAAA
kinases	dd-Smed-v6-3147-0	AAGCTTGGTGGCTTGCTTTA	TGCGATCAACCAATGAAAAA
kinases	dd-Smed-v6-20665-0	TGCAAAGGTTGTATGGGTCA	GAACCAAACCTTTCCAACCA
kinases	dd-Smed-v6-2017-0	CGCATTAAAAGACAATCAGACG	ATCTCGACAGGGAACAATGG
kinases	dd-Smed-v6-6039-0	ATGGAAAAGTTTCCCGGTCT	AAAGTTTTCGCGCAAATGAA
kinases	dd-Smed-v6-15854-0	TCATGGACACCTTTCTATGTGA	AAAACATTTCAAAATAGCAAGAAACA
su(H)	dd-Smed-v6-10150-0	ACACAACTGCTGCAAACTGT	TTTACAGGCACCTCTACCGG
delta-2	dd-Smed-v6-15985-0	GGACTGGCAGCAATTGTGAA	CGGCACAGCTGTAGAAATTCT
Hesl-3	dd-Smed-v6-22479-0	TTCCCGATATTTGACAGAAGG	CGCATCAATGAGGAAAAACA
Smed-myosin VIIa	dd-Smed-v6-5823-0	AGTGAAAAGGCTGGATGGGA	CTGCCAGTTCCCTTCTAGCT
2024-09-01	dd-Smed-v6-10408-0	ACCTTCCAAAGTTAGATCGCAG	ATGGAACCAGGTGATCGTCC
2024-09-02	dd-Smed-v6-10738-0	GATCGTCGAAAGCCACCAAA	ACGAATTGAGTTTCCGCGTT
2024-09-03	dd-Smed-v6-11077-0	TGGTCCGTTCGAGAAAAGAA	GGCGGGATTTATCAGGACCT
2024-09-04	dd-Smed-v6-11177-0	GAATCGAGAAATGGGGCGTC	GACACTGAACGCAACGCTAA
2024-09-05	dd-Smed-v6-11223-0	ACTTGATCGAGAGGAAGCCC	ATTATAATGGGGCGGCGGTA
2024-09-06	dd-Smed-v6-11655-0	TTTGGTTGGTCATTGGCTGG	ACGCTCCTCTTGTTTCGGTA
2024-09-07	dd-Smed-v6-11837-0	TGGCCGTTGATAGTGACAGT	GTACCGATTTTCCAGCCGAC
2024-09-08	dd-Smed-v6-12174-0	TCCTCGATTTCTCCCATTAACTT	GAATTTGCCCGTTTTGCCG
2024-09-09	dd-Smed-v6-12315-0	TTATCTTAAGGTCACTCGGCAG	CAATGGTATTGGCTGGATTGGA
2024-09-10	dd-Smed-v6-12337-0	CAGTTTCTGTCCAGCGGTTT	TCTTCATGGCATAGGGGAGC
2024-09-11	dd-Smed-v6-12697-0	GCAGGAGGCGGTTGATAATG	TGCTTGATCTCGACACTGGA
2024-09-12	dd-Smed-v6-13155-0	CCCCTTTCAACTTCTGTGGC	ATTTCCGCCGAGCATTGATC
2024-09-13	dd-Smed-v6-13275-0	ACGCTTTCAACAACTTGGCT	GAATTCGAATGAGCGGGCTT
2024-09-14	dd-Smed-v6-13475-0	ATTGTTCCTAGAACCGCGGT	ACAATAGCAACTCCAGAAGACT
2024-09-15	dd-Smed-v6-13836-0	TCCCCATCATTTCACCCAGT	CAACCTGAGACCATCCGAGA
2024-09-16	dd-Smed-v6-13903-0	CTTGCGTAGTTCCCGATTCG	CTGGCCTCGAAATTCACAGG
2024-09-17	dd-Smed-v6-14494-0	CAAAGTTGAATGGGGCCACA	TCGGTTTGTAAAGTTCACTGTGA
2024-09-18	dd-Smed-v6-15151-0	CGAGTCCTGCCACAAACAAT	TCCCTTCACTCCTTCCACAC
2024-09-19	dd-Smed-v6-15239-0	TCAGCGCTGCCTAGTAGAAA	CAAACCGTCATGCCGAAGAA
2024-09-20	dd-Smed-v6-15514-0	TGCGTTGATTCCAGATGACC	TCATGTTGATTGGAAGAGCACA
2024-09-21	dd-Smed-v6-15632-0	TGCCGATCAGACTGTCCAAT	AAGTATTGCAGCCTGTCAGC
2024-09-22	dd-Smed-v6-15834-0	CCATGCAATACTGGGTTCCG	CCCAGGCTCCGGATTTACTT
2024-09-23	dd-Smed-v6-16023-0	ACTTTTGCTGGATTTCGAATACC	CACACAGGAATACAAGCTCGT
2024-09-24	dd-Smed-v6-16065-0	GGGTTTTGTATGTTGCCGGT	ACGGGCGTGAATTTTACCAC
2024-09-25	dd-Smed-v6-16129-0	TGCTCGGATCATAAATACTGCA	TCACAGATAAGCTCGAGACGA
2024-09-26	dd-Smed-v6-16242-0	AGCAGCTATTTATTGATTGGCGT	GGCAAACCTTTCGAATAAAACG
2024-09-27	dd-Smed-v6-16397-0	TGACGCCTCGGACAAAGATA	AGGTTATAGGCTTGCTCCCC
2024-09-28	dd-Smed-v6-16969-0	CGGTCACTGTGCATTTCCAA	ACAAAATGTTCGCCTTACTCGA
2024-09-29	dd-Smed-v6-17110-0	GGCTCTCCGTCTTTGTCAAC	TCCACTGTCGGCATCAAGAT
2024-09-30	dd-Smed-v6-17801-0	TGGGACCAAAATTAATGCCTCT	AAGGATTTTCGAATGGGGTTTGT
9-31	dd-Smed-v6-17938-0	TCTCAAATTTCTCCTCGGGTTT	TACGTAACGGGCGATTGTTG
9-32	dd-Smed-v6-18269-0	TGGTCGATGCTTTTATGCCAG	GGTCCGAATGTGGTTGCAAA
9-33	dd-Smed-v6-18373-0	GCTGTTCATGAGTTCGCAGT	CTGCCGACCGAGAGATAGTT
9-34	dd-Smed-v6-2027-0	CACGATTGTTCTGGTTTGTTACA	ACGTTGCGGTTTTATTTTGTTTT
9-35	dd-Smed-v6-2031-0	ACATTTCCTCGTGTTCCAATTCT	ATCTACGTCCAAATGTGCTCA
9-36	dd-Smed-v6-21227-0	TTCGTCGGACTTGTTCGTTG	CTGACGAACGGAGATAATGGC
9-37	dd-Smed-v6-22541-0	TACTGAACCGGAACATTGCC	TAGCGATTGTCAGGAGCACA
9-38	dd-Smed-v6-2304-0	TTGCTTTGTTCACTCTCGGC	CCCAGTTTCCAGCCAATACG
9-39	dd-Smed-v6-24759-0	CCGGTCTGAGGGTATCTTCC	GCAGCCTTGATGAGAATGACC
9-40	dd-Smed-v6-2951-0	TCACTTCGTTTTAACCGTCAGT	ACCAATCGATACAGGCACCA
9-41	dd-Smed-v6-29631-0	ACAAGGGGCAATGAATCGTT	CGGCGCCTATTCATCATTCC
9-42	dd-Smed-v6-37609-0	TGTGGTGTGATTTTCTATCCGG	ACTTCTAACACGATGACAGTCA
9-43	dd-Smed-v6-3879-0	ACGCACGATTTTAACTGCCA	AAGATCACTCGCAACGTTGG
9-44	dd-Smed-v6-4631-0	CTAAAATACCTGGAAACCTGCCC	TGCATCCAATATTTTCAGCAGAA
9-45	dd-Smed-v6-5241-0	GCACATCTGGCTCATTGTTCT	TCTGAATTGATAAGCGGCTTGT
9-46	dd-Smed-v6-6632-0	TGAAATGCAGATGTCACCGC	ACTTGGCAAATACCCTCGGA
9-47	dd-Smed-v6-6853-0	GCGCGAGAAATCTACGACAA	ACGGCTCTGGTTTGCTACTA
9-48	dd-Smed-v6-6879-0	AACAGCCGTGCCAATGAAAT	GATGTGCTCGAATGTGGTCC
9-49	dd-Smed-v6-6915-0	ATTCGAGCGTTGATGACTGC	TCCCAGGACTGACTAGGACA
9-50	dd-Smed-v6-7454-0	AATGTGCAGCCAGTCCAAAG	AGTGAGACCCATCGATGCAA
9-51	dd-Smed-v6-7638-0	GCTCAGGAAAACGCATCGAT	TGGCTGTTGGAAAGAAACCG
9-52	dd-Smed-v6-7973-0	TCGGGATATTGGTCAGGTCG	GCTGGCACTTGAGTTATGGG
9-53	dd-Smed-v6-8019-0	GTGCCAATCAAGCTGTCCAT	TCCCCTGATTGGTTGATGGT
9-54	dd-Smed-v6-8037-0	CCCACAACCAGAGATTGCAG	AGAGAGCTGATTTGCCATGC
9-55	dd-Smed-v6-9106-0	AGTGGCCAAGTGAAAAGTGC	CGAATCGCCACTTTCCTCAG
9-56	dd-Smed-v6-9372-0	ACTATTCCTCATGTAGCGCCA	ACACAATCAACAAAAGTCCAACT
9-57	dd-Smed-v6-9381-0	GCAGCAGTTCTCATCAATCCA	CTCATGTAGCTTTGCATTGAACA
9-58	dd-Smed-v6-9677-0	TCCTTGAGTGCGACTGACAT	GAGCAGAACAATGGCCACAA
9-59	dd-Smed-v6-9985-0	TGATCAAGGTTAAATGGCGTGA	GCGAACGTCCTCCATTAACC
9-60	dd-Smed-v6-16552-0	TGCCGATATTTCTCATGTTTCTC	AACAAGCTTCATACCGTAGTTCT
P-10	dd-Smed-v6-854-0	ATGAAGCACCAGTGACCAGA	CTGTGGCAAGTGTTCGACAA
P-14	dd-Smed-v6-138-0	GAAATGGGAGACAAATCATGACA	TTGGGCATGACGAACAATCA
P-23	dd-Smed-v6-4154-0	CCCAAAACAACCTGCTGTGA	GTGGAAATGCTGGTCGGTTT
P-24	dd-Smed-v6-7014-0	TCCTTGGACTGAAGCTCGAC	TGACCATTTCAAGAGCTTCGT
P-31	dd-Smed-v6-4537-0	TCTAAACCACTTTGTCTCCTTGT	GTATTGAGGTCGTCTGGTTGC
P-39	dd-Smed-v6-10589-0	AATCGTTTTCAAGTGTATGCTGA	AACACTGCAAAGGTTAGAAACAA
P-51/P-74	dd-Smed-v6-75-0	TTAATTACTGCCTGTGTTGCG	GCCACAGAGTGTACCGAGTT
P-62/P-85	dd-Smed-v6-6620-0	CCGTGTGTTGAGTTGACAGA	ACGTCCATTTCCAGAATAAGGA
P-64/P-87	dd-Smed-v6-6575-0	TGCATCACAAGGCCGATATG	TCAGCACAGCCTCGACTAAA
P-76	dd-Smed-v6-9493-0	CGATGCTCTTGTCAACTGGG	TAACCTCCTCGCCGAAACTT
P-77	dd-Smed-v6-1739-0	CGGTCGCCAAATATTCACCA	AGTCCAGTGATCCAGAAGCC
P-80	dd-Smed-v6-3591-0	ATTCAATGACCGCGGACAAC	CTGCTCGGAATTCAACTCGG
P-84	dd-Smed-v6-13840-0	TTTCTGTTTCGCTGCCAAGG	TTGCTCAATTTCCCGTGGTT
P-88	dd-Smed-v6-3599-0	AACTGATTCTTGAAGGCGGC	CTCTCGACACCATACCCCTC
P-89	dd-Smed-v6-777-0	AGTGGTCTGTTACTGAAGTTGTG	TTTCTACAATTCACGAGGCATTT
B6, Smed-31312	dd-Smed-v6-29610-0	TGTTAACTTATGCTGTTTTGCCA	TCTGCTTCAAATCGTTTTCCAGT
P-93	dd-Smed-v6-15021-0	GGATGTGACCATGTTGTTACTGT	AACACAGCGACGTTAAACCG
P-93bis/P-121	dd-Smed-v6-1775-0	CCGAAGTGGGCTGATGAAAA	TCGTTCGAATGCTGCCTTTT
P-95	dd-Smed-v6-2514-0	GTGGATTGAGGAACATCGGC	TGTATCGCTTCATTGGCAGC
P-96	dd-Smed-v6-2622-0	GGACCCTACGATACCTGGTG	CCATCTGCAGTCAAATCCGG
P-100	dd-Smed-v6-5365-0	CGGTGCTGAATGTCGTTGAA	GTCTGGGTGTTTGCGTCATT
P-102	dd-Smed-v6-6201-0	AATGGCGCTCAAGTCGATTC	ATCAACCGCTAGACCAACCA
P-107	dd-Smed-v6-8220-0	GTGGAGTCCGGCATTTCATC	TCTTCGGTCGGGCTTAAGTT
P-114	dd-Smed-v6-11-0	TGACTTTAACTTTCGACCTAGGC	GACTTCAGCATTCTCCACACG
P-119	dd-Smed-v6-1467-0	TGATGGATCCACAACTAGCAGA	CGCATAACCGAAGCATGTCA
P-124	dd-Smed-v6-2996-0	GTACCAATCTCGGACCGACT	CGCATTGTGTGGATATGGCA
P-125	dd-Smed-v6-3267-0	TGGGATACTGCTGGTCAAGA	GACAAATTCATGAACGTCCAACA
P-127	dd-Smed-v6-4188-0	TGAAGGATTGACTGAACTTTTGC	ACACACACACACACACACAC
P-128	dd-Smed-v6-4520-0	CCGTGCTTTCAGTGTCAACA	CGACGCGAATTTCCATCACT
P-131	dd-Smed-v6-5704-0	TGCTGGAGATTTCTTTGGCG	GAGAGGGAGTATGCGTAGGG
P-132	dd-Smed-v6-579-0	ATCGCTGAGGAAGAGTCGAG	TTGTTCATTGGCTTGTCGGG
P-133	dd-Smed-v6-6102-0	GCTGAGCAAGGAATGACTGG	TCCGAACAATCAGCTGGAGT
P-139	dd-Smed-v6-7344-0	AACTTTTGCTGGCAGAGTCG	CTCTACCACGATGCAACAGC
P-141	dd-Smed-v6-791-0	GACAGGCAGCTAATGAACGG	GTTGCTTTTCGACCGTCCAT
2024-10-01	dd-Smed-v6-3303-0	CCGATCGCTTTATGGCTTCC	GTCTGTTCCACCTGTTGCAG
2024-10-10	dd-Smed-v6-18176-0	TGAGCGCATTTCACCGATAG	GCCAGCAAATGAGTCGGTAG
2024-11-01	dd-Smed-v6-8641-0-1	TTGTTTCAGCAGCATGGATT	ACCCGCGTATACAGAACCAA
2024-11-02	dd-Smed-v6-10380-0-1	GGTGTCATTGTGAGGCTTGG	ACGTCCACCACTTGAGTCAA
2024-11-03	dd-Smed-v6-8579-0-1	TCCGTTATGTACCCTCCAGC	CAACTGTAACGCCGCCATTA
2024-11-04	dd-Smed-v6-11934-0-1	CTCACAGTAGAACATGCGCC	GCTGTATTGCTGGCTGGTAC
2024-11-05	dd-Smed-v6-7552-0-1	AGATGTGGGTGGAGGGTTTT	TCCATTCTTGAAGCCGGTCT
2024-11-06	dd-Smed-v6-6353-0-1	TGCCGTTCCCTATGCTTACA	CAGGATTCAAACGGCCACAT
2024-11-07	dd-Smed-v6-5143-0-1	CAGGGAAGCTGACAGAGACA	ACAACCGGAAGATCTTGGGT
2024-11-08	dd-Smed-v6-3934-0-1	TACCGGCTCTGGATTCTCAC	CATGCCAAAGGATCGTGAGG
2024-11-09	dd-Smed-v6-12888-0-1	TTTCAGTCGCTTGCGTCAAT	CGAGCGATACTGGAACGATG
2024-11-10	dd-Smed-v6-12601-0-1	CTGATACACACCGCACAGAG	TCAGAGACATGACGGCCTC
2024-11-11	dd-Smed-v6-11182-0-1	GCAGCCAGTTTCTATGCCAG	TGCTTTCACCTGCGATACTG
2024-11-12	dd-Smed-v6-19236-0-1	TCACTTCATCCGCCAGAGTT	GCTTTCAATTTGGAGGCGGA
2024-11-13	dd-Smed-v6-7210-0-1	CAAACACCAGACAATCGGCA	GTCAAAGCACACAGACACGT
2024-11-14	dd-Smed-v6-16566-0-1	TCGAATGAGTCTGCCTACGG	GTCGACCATGATCAACCAGC
2024-11-15	dd-Smed-v6-9674-0-1	CTCCGACTGTGCATTGGTTC	GCATTAACTGATACCGGGCG
2024-11-16	dd-Smed-v6-10495-0-1	ACGATGGTTGGGGAATGAGT	TCCTCGTCGGGATTTTCACA
2024-11-17	dd-Smed-v6-12429-0-1	TGGCCAAAGACAAATCCAGC	TGAATGTCGGAGGGTTGTCA
2024-11-18	dd-Smed-v6-5479-0-1	GTGATTCACCAGCAGCACAA	CTTGGGTTGAGCAGGAGAGA
2024-11-19	dd-Smed-v6-11633-0-1	TTGAACGGCCAGGTGAAATG	TGCTTTCTTGACACGCTCTC
2024-11-20	dd-Smed-v6-8543-0-1	AACGCGCCCAACACAATAAT	TTGTTCATGCTGTTCCCGTG
2024-11-21	dd-Smed-v6-1968-2-1	TGGAATTAAAGGGCCCTCGT	GGATTGAATGGGACGTGAGC
2024-11-22	dd-Smed-v6-11123-0-1	GTTTCTCGATCGGAAGCCAC	GGAATTGCCCACGGTTTCTT
2024-11-23	dd-Smed-v6-20221-0-1	GGCTGCCAAAATGCGAATTT	TCAGCTGTGTTTTGTATATGGCT
2024-11-24	dd-Smed-v6-13468-0-1	GTGACAGTTTGGTGACGGAC	TCTTGTCAACCTCCCGAACA
2024-11-25	dd-Smed-v6-14778-0-1	GACCGGGAAAAGTTGTGTCC	AGAGCCGATCAAGTGACCAA
2024-11-26	dd-Smed-v6-13490-0-1	GTAGCTTCAGGTTGGGGTCT	TTTCCATCGCGCTGTCAAAA
2024-11-27	dd-Smed-v6-3024-0-1	GTCGGATGCAACACTGAGAC	AAGCTGTCGGATCATTTCGC
2024-11-28	dd-Smed-v6-5856-0-1	TGGCAGTTCATCAAGGGAGT	CTGGCTGTGTGGAATCATCG
2024-11-29	dd-Smed-v6-3240-0-1	TGATGGCGAAGTTCTACCGA	ACCTTGCTTACGTCCACAGA
2024-11-30	dd-Smed-v6-3036-0-1	CGTTGGTGATGTCAATGGTGA	CGGCAGCAACGTAAATCACT
11-31	dd-Smed-v6-2654-0-1	GACCCACCGAAAACTGGAAC	TGGATCTTTCGGAGCTTGGT
11-32	dd-Smed-v6-7988-0-1	CCTCGAAAAGACGCTGATGG	ACCAGAGGATTGTTGCCAGA
P-81/11-33	dd-Smed-v6-7422-0	ATTGATGTTGTCGTTCCGCC	CAAAGATCCGGCCAAGACAG
P-6/11-34	dd-Smed-v6-12996-0	TGGAAAATATGGGCGCACAC	CCCGAACCGAGTCCAAATTC
P-60/P-83/11-35	dd-Smed-v6-4250-0	TCGACAGATGTGGGTTTCCT	TGGAACACTGGCCCTATGAA
P-126/11-36	dd-Smed-v6-3475-0	GTGGCAGTCGTTCTTACAGC	GCTCATCTTGCTCCGTTACC
P-92-RP	dd_Smed_v6_10315_0_1	TTACAAGTGGCTACCCTGGG	CATCTGTTCCGGCATTCCAG
P-94	dd_Smed_v6_1887_0_1	AGCCGCATGTGAACAGTTTT	ATCGAATGAATGTGGCAGCG
P-98	dd_Smed_v6_3670_0_1	CCTGGGTGATTATGCGTTGG	CACTGATAGCCAAATCGCCC
P-101	dd_Smed_v6_5974_0_1	TTGATCCTGAACTCAAATACCGA	CTTTGAGCCATTCTTTCTGTTCA
P-104	dd_Smed_v6_7107_0_1	TGAACAAGCAGAACGATATGAAG	ACATCTGCAAAATGAGACCAAAA
P-106	dd_Smed_v6_8124_0_1	TCGATTGCTGGATGTGGGAT	TGCCGATAACCTAGCCTCTG
P-108	dd_Smed_v6_8380_0_1	ATGAAATCAGTTGTGCAGCAGT	CTGTCCAATGAAGAGGCACG
P-109	dd_Smed_v6_8902_0_1	AAATCGCGTGCCATGATGAA	GCCGTTGGTATATGCTGAGC
P-110	dd_Smed_v6_8996_0_1	TGTGGCCCAATGGTGAAATG	ATCGTTCTGAGGGCAACTGA
P-112	dd_Smed_v6_10415_0_1	TGATGGGATTGGCATCTGGT	CGGTGTTTCTAGCCAATCCG
P-129	dd_Smed_v6_4569_0_1	CCCAGAAATCGCCAGTTACG	CTGCTGGAATGCTGTGATCC
P-134	dd_Smed_v6_6338_0_1	CTCGCGTGGAATTGGAAGAG	TGGGGATATTCTCGGCACAA
P-135	dd_Smed_v6_6833_0_1	GCACTTCAAGTTTTCAGTCAGC	ACGCGACAAATATTAGCCAATCA
P-137	dd_Smed_v6_711_0_1	CGAAGAAACCAGAAGCCGTC	TACGGCGTCCTTCTCTTGTT
P-140	dd_Smed_v6_7371_0_1	CAAACCGATTCCAGGCACAA	GCTTGTCATGGAACTTGGCA
P-142	dd_Smed_v6_9136_0_1	ACCTTACCATGGAAGCGACA	CTTCCAATGTTAGGCCTCGC
P-3	dd_Smed_v6_1914_0_1	TCCGTTAACACTCGTCCCAG	TCGCCTTGCATTTTCGACAA
P-5	dd_Smed_v6_6846_0_1	AGCGGTTCAATAAATTTGTCTGT	GCAATCACCCGAATCTTCCA
P-7	dd_Smed_v6_6800_0_1	GCATGCGTCGATCTTGATCA	TGCACTCTAGACGCCGAATA
P-8	dd_Smed_v6_4540_0_1	GGTAAGGAAACCGAGAATTAGGA	TCCACTTGTTATATCCCATGACA
P-13	dd_Smed_v6_7723_0_1	CAGCCAAAACATCAGCACCT	ACGCTTCAATTGACGGATCG
P-20	dd_Smed_v6_452_0_1	AGGAGTGCAGATGGGAAACA	TCCGCATTTTCGTTGAGCTC
P-43/p-44	dd_Smed_v6_13421_0_1	AGACCTTTTGTTGAACCGGC	CCTCTTTGAGCGGCAGAATC
P-50	dd_Smed_v6_8322_0_1	TGGGAGTTTCAGCTTACTTTGG	GCGCGCGTGTCACATTAAAA
P-55	dd_Smed_v6_2110_0_1	GAGGAGCAAAGCGATGGAAG	TCGGAAAGGAGGCTGGATTT
P-59	dd_Smed_v6_2581_0_1	TTATCGTTGAAGAAGCCGCG	TTTCGTTGCATGGTGGACAG
P-67	dd_Smed_v6_2345_0_1	GGAATATTTGTCGGTGGGGC	TGCGCTAGTTTCAGAGGTGA
P-71	dd_Smed_v6_1490_0_1	AGTGTTGGGCCCAGAGAAAT	GAGACAGTTGGACAATCGCA
P-92	dd-Smed-v6-10676-0	TGCATGCACACACTCAACAT	ACTGGCTCGTCGTCATCATC
P-46	dd-Smed-v6-607-1	GCATGCTCCACGTTCATTCT	TTTTGACAACTTCTCGCATCAA
2025-12-01	dd-Smed-v6-1752-0	TTTCAGTCAACGTCCTCCCA	TGACGACTTTCTCTGGCACT
2025-12-02	dd_Smed_v6_663_0_1	AGACATCTTTGGGTTTACACGT	CCGTGGAATCAATCAAGAGAGA
2025-12-04	dd_Smed_v6_829_0_1	GCTGACTGATCACAATGAATTCA	CCGGGATAGCCTTCAATATATGG
2025-12-05	dd_Smed_v6_2649_0_1	TGTCAAATGAACGCTGGCAA	TCCACATAAGCCACAGACGT
2025-12-06	dd_Smed_v6_3451_0_1	GCCTGTGAAAGTGGAAAGGG	TCATGACACATTCCCCAGCT
2025-12-07	dd_Smed_v6_500_0_1	TATCTGTGTTCATGCTGGCG	TTTTGCGGCGGTTGAATAGT
2025-12-10	dd_Smed_v6_9118_0_1	AGGCTTCCACAGATTGTCCA	GCTTCTTTGGTTGATGGGGT
2025-12-11	dd_Smed_v6_1792_0_1	TCGAACAAATGCTGAGAATACTG	TGGAACAGACGAGAATTCTAGC
2025-12-12	dd_Smed_v6_427_0_1	GCTGTGTTAGTCGGATTGGC	TGGTAATCGATTGGCAATGCA
2025-12-13	dd_Smed_v6_12329_0_1	TGACTCAACAGCTCCAAGGT	TCTCGGACATCATCGCCATT
2025-12-14	dd_Smed_v6_10138_0	GCGCTCTGGTCGTTGATTAT	ATGGAATAAAACTCTCCCTCGTT
2025-12-15	dd_Smed_v6_10357_0	TCGCAATGGAGTAAGAAGGGA	CCGTACTCATCAGAAACTCG
2025-12-16	dd_Smed_v6_13328_0	CTCAACCTTGTCCATTGCGT	CAATTGATCCCCAGCCGATG
2025-12-17	dd_Smed_v6_2320_0	GGCTTATTGTTGTTGCGCAG	AACAGCCAAGGATATTGCCG
2025-12-18	dd_Smed_v6_3824_0	GGCTTCAGAATCACTCGAATCA	TGGATCATCAACCCGACCAA
2025-12-19	dd_Smed_v6_4523_0	GTACCCTGATCCGTGTCGTA	TTGTGCGGCGGGTAAATAA
2025-12-20	dd_Smed_v6_6646_0	TGTGTCGAATGCAGCAACAA	CAGTGAATTTCCGTTG
2025-12-21	dd_Smed_v6_7731_0	CCGTTGCCAGGAATTCATGA	TGAGCCTTTCATCAGATCTGC
2025-12-22	dd_Smed_v6_8929_0	GCCCAAACAACTGCACAAAG	CAACCTCCGAAATTACGTGA
P-17	dd-Smed-v6-1837-0	TGGAAGACAATTTCGACAGCT	TATTCCCTTCACCCTCCCCT
P-123	dd-Smed-v6-2952-0	CATTGACTGTGATCCTGGAATTG	AGAAACAGACGAGAACTTGGAAC
P-15	dd-Smed-v6-422-0	TTGAACCTGCAAATCACGAATTC	TGAATTCACTGCCAGATTCTCTC
P-25	dd-Smed-v6-2305-0	CGTTGCCGTCGAGAACTTAT	TCCGAATTCTCCAGAGGCTT
P-28	dd-Smed-v6-13139-0	TGCGATGGGTCCTATCTTGA	TGGTGTCCCGGAAGTTTGAT
P-29	dd-Smed-v6-267-0	TGAAATTGAACCTTGGAAGCAG	GCTTGCAGAGGTGGAGATTC
P-30	dd-Smed-v6-3747-0	GTTGTGGGCAGGTTTCAGTT	ACATGAATTTACATCACACCCGA
Smed-tDDR-3	dd-Smed-v6-12157-0	ACCATCATTTCGAGGCAAGG	TTCGACGTTTTCTTTGGCGA
Smed-DDR-2	dd-Smed-v6-24382-0	GTACAGGCCGTTTTGTGTCA	TGCGGACTAGTGACAAGGAT

## Sheet: RNAi phenotypes
Gene contig	Human blast hit, pfam or Smed gene	RNAi ID	RNAi phenotype (6F) update table with attraction numbers? heads separate?	Light assay analysis	probe/In situ pattern	10x expression	other tissue expression	short RNAi (2F)	RNAi short phenotype (2F)
dd_Smed_v6_3985_0_1	Smed-inx-4 (Oviedo, 2007)	1-2	double / elongated OC with double rhab bundles (20/27). Heads with anterior OC/PR (9/24)	weakly delayed	yes/weak signal	PR	muscle, neurons
dd_Smed_v6_84586_0_1	pfam: lectin C	2024-01-04	double / elongated OC, shorter (16/30) or no (9/30) rhabdomere bundles	delayed	yes/weak signal	PR	rare cells
dd_Smed_v6_4624_0_1	Smed-eye53-2 (Collins, 2010)	2024-01-05	elongated/double OC with double or multiple rhabdomere bundles (11/19)	affected	post PR, Collins 2010	PR	neurons
dd_Smed_v6_3862_0_1	secretogranin 5 (S. polychroa)/ neuroendocrine protein	2024-01-06	paralized, curling, lysis (20/22). No blst or size 1 (14/22). (4/7) no eyes, (3/7) cyclopic disorganized eye	nd	yes/ weak signal	PR	neurons	Yes	all blst size 2 or less. still paralyzed. 2 no blst, 1 cyclopic, 4/9 defasc, 6/9 ok morphology
dd_Smed_v6_1650_0_1	tetraspanin 7	2024-01-07	double / elongated OC with elongated/short rhabdomeres (17/22)	affected	no	PR	muscle, neurons
dd_Smed_v6_11948_0_1	Smed-alpha-integrin-4 (Seebeck, 2017)	2024-01-08	double / elongated OC (37/42). No or short rhabdomeres (7/42)	delayed	yes/ stronger in anterior PR	PR and progenitors	neurons
dd_Smed_v6_7962_0_1	no match; pfam: CD20	2024-01-10	double / elongated OC (13/25) with short rhabdomeres (11/25) or multiple rhab bundles (2/25). Low penetrance fasciculation issues	delayed	yes/ weak signal	PR	neurons
dd_Smed_v6_8061_0_1	calsyntenin 1	2024-01-12	double / elongated OC with double rhab bundle (22/35), with short or no rhabdomeres (6/35)	delayed	yes/ PR	PR and progenitors	neurons, muscle
dd_Smed_v6_10020_0_1	Smed-npyr-8 (Lapan, 2012: Smed_09627)	2024-01-13	extra OC with double rhab bundle (6/9), and some PR disorg	nd	yes/ PR and Lapan, 2012	PR and progenitors	neurons
dd_Smed_v6_11307_0_1	pfam: Bravo_Figey (NrCAM) (not characterized, not clear match)	2024-01-15	Slow and unc. Rhab defects (4/18), double OC with double rhab bundle (7/18)	delayed	yes/ PR	PR, low in OC	neurons
dd_Smed_v6_16758_0_1	Smed-smad6/7-2 (Gonzalez Sastre, 2012, Lapan 2012)	2025-01-16	double / elongated OC (8/23). Posterior PR only (16/23)	affected	Lapan, 2012 (PR)	PR and progenitors	neurons
dd_Smed_v6_3469_0_1	Smed-adducin-like	2024-01-19	elongated OC with double rhab bundle (24/29), with short (5/29) or no rhab (4/29). Heads with anterior OC/PR (low penetrance), some OC cells anterior in trunks (weak)	delayed	yes/ PR	PR, low in OC/progenitors	broad expression
dd_Smed_v6_2266_0_1	neuronal cell adhesion molecule (small, no clear domains)	2024-01-20	tail curling 22/22 and lysed after amputation	nd	no	very few expression	neoblasts, epidermis	Yes	blst 2-normal. 3/8 no rhab, 3/8 high defasc
dd_Smed_v6_2810_0_1	Smed-inx-11 (Oviedo, 2007)	2024-01-22	lesions, curling (12/12)	nd	no		neoblasts	Yes	blst 0-1.5. heads no posterior blst. no OC with very few PR 6/9, tiny eyes 1/9, no eye 1/9, 1/9 few OC
dd_Smed_v6_1859_0_1	pfam: zn-finger domain	2024-01-23	head regresion, lesions, lysis (22/22)	nd	yes/ no signal	all	broad expression	Yes	no blst, curling. no eyes no blst 6/8, 2/8 super tiny eyes
dd_Smed_v6_3115_0_1	Smed-p66 (Vasquez-Doorman, 2016)	2024-01-24	small blastemas, disorganized and few OC/PR cells (10/10)	nd	repeat	all	broad expression	Yes	blst 0-1. 7/11 no eyes, 3/11 with very few PR, 1/11 cyclopic
dd_Smed_v6_5341_0_1	Smed-gcr052 (Saberi, 2016)	2024-01-25	slow and unc. Double / elongated OC with multiple and short rhab bundles (23/39), with no rhabdomeres (9/39)	affected	yes/ PR	PR and progenitors	neurons, glia, some muscle
dd_Smed_v6_2104_0_1	pfam: zn finger domain	2024-01-28	pointy blst, size 2. Double/elongated OC with double/elongated rhab bundle (10/19), no rhab ( 6/19). disorg PR, few animals without optic chiasma	nd	yes/ no signal	OC	gut, epidermis, pharynx, pigment cells
dd_Smed_v6_10_0_1	no match	2024-01-29	double/elongated rhab bundles (10/17), no rhab (7/17)	nd	yes/ OC	all	broad expression
dd_Smed_v6_1587_0_1	no match; pfam: shisa domain	2024-01-30	no rhabdomeres (9/19), defasc issues, and chiasma issues, extra OC (5/19)	nd	yes/ OC and some gut signal	OC	epidermis, gut
dd_Smed_v6_8390_0_1	Smed-inx-10 (Oviedo, 2007 and Rink, 2011)	2024-01-31	bloating, lesions, lysis (22/22)	nd	yes/ OC and Lapan, 2012 (OC)	OC	protonephridia	Yes	blst 2 or normal. no/very short rhab, fewer PR 5/5
dd_Smed_v6_2946_0_1	pfam: zn finger/senseless	1-32	curling, lysis (22/22)	nd	nd	OC	epidermis, gut, pharynx	Yes	blst normal. 12/12 short or elong rhab, disorg OC (loose)
dd_Smed_v6_389_0_1	tetraspanin (Lapan 2012: Smed_00357)	1-33	elongated/double rhab bundles (16/32) with no or very short rhab (6/32)	affected	Lapan, 2012 (OC and PR)	all	broad expression
dd_Smed_v6_440_0_1	tetraspanin	1-34	elongated OC, double rhabdomere bundles (9/16)	nd	no	OC	cathepsin cells
dd_Smed_v6_12732_0_1	Smed-notch-1 (Scimone, 2025)	1-35	elongated / double OC, sometimes double rhabdomere bundles (22/28), no rhab (6/28). No glia (28/28)	delayed	yes/ weak signal	OC	cathepsin cells, epidermis
dd_Smed_v6_14344_0_1	Smed-pcdh-4 (pcdhP-4, Lapan, 2012)	1-36	extra / elongated OC with elong rhab bundles (6/16), some PR disorg, with no or very short rhab (4/16)	nd	Lapan, 2012 (OC)	OC, low in PR	neurons
dd_Smed_v6_13217_0_1	Ig-like protein TM, uncharacterized	1-37	extra OC with multiple and short rhab bundles (6/8 ), no rhab (1/8)	nd	yes/ no signal	all	neurons
dd_Smed_v6_15356_0_1	Smed-cdh23 (Lapan, 2012)	1-38	double OC with short double rhab bundles (22/35), no rhab (7/35). Some defasciculataion and chiasma issues. 4F only, sick by 6F	affected	Lapan, 2012 (OC and PR)	OC and PR	protonephridia
dd_Smed_v6_1294_0_1	pfam: bravo_figey (NrCam)	1-39	F2: stopped eating, lesions in gut, lysis (22/22)	nd	yes/ no signal	OC	cathepsin cells	Yes	lysed
dd_Smed_v6_5005_0_1	no match (Ig domains)	1-41	elongated OC, multiple rhabdomere bundles (13/21)	affected	yes/ no signal	all	neurons, glia
dd_Smed_v6_8262_0_1	pfam: Lectin C	1-42	lesions and lysis 22/22	nd	yes/ no signal	stronger OC, some PR	broad expression	Yes	blst normal. disorg PR 7/14
dd_Smed_v6_5177_0_1	pfam: zinc finger domain	1-44	disorganized OC/PR, double OC with double short rhab bundles (14/22), no rhab (6/22)	ok	no	OC and progenitors	cathepsin cells, gut
dd_Smed_v6_8943_0_1	Smed-alpha-integrin 3 (Seebeck, 2017)	1-46	elong OC/rhab bundles (6/23), extra OC (4/23), double short rhab bundles (3/23)	nd	no	OC and progenitors	broad expression
dd_Smed_v6_11311_0_1	elav	1-47	lesions, bloating, lysis (24/24)	nd	no	OC and progenitors	muscle, neurons	Yes	lysed
dd_Smed_v6_10287_0_1	Smed-inx-19	1-48	head regression, curling, lysis (23/23)	nd	no	OC	protonephridia	Yes
dd_Smed_v6_18236_0_1	secretin like-GPCR	2024-02-01	double / elongated OC, elongated or multiple rhabdomere bundles (11/15)	affected	no	OC, some PR and progenitors
dd_Smed_v6_9663_0_1	Smed-delta-5 (Scimone, 2025)	2024-02-02	double / elongated OC, multiple rhabdomere bundles (23/29)	affected	repeat	OC	neurons
dd_Smed_v6_4791_0_1	Smed-unc-119	2024-02-03	double / elongated OC (12/29), no or very short rhab 2/19, disorganization of OC/PR (15/29), some fasciculation issues (15/29)	affected	yes/ PR	all, but stronger in PR	broad expression
dd_Smed_v6_7434_0_1	no match	2024-02-06	elongated OC, elongated or multiple rhabdomere bundles (10/21), no rhab (9/21)	affected	nd	all, but stronger in PR	neurons
dd_Smed_v6_2708_0_1	no match	2024-02-09	double / elongated OC, double rhabdomere bundles (13/20)	delayed	nd	PR	neurons
dd_Smed_v6_1518_0_1	calsyntenin/alcadeins	2024-02-17	double / elongated OC, with double and shorter rhabdomere bundles (8/24). No rhabdomeres (9/24) Heads with anterior OC (7/9)- repeat attraction	affected	no	all	broad expression
dd_Smed_v6_2518_0_1	semaphorin-like	2024-02-19	elongated OC, double rhabdomere bundles (15/25), no rhab (3/25). Some heads with anterior OC cells (5/8)	delayed	nd	OC	pharynx
dd_Smed_v6_62_0_1	putative helicase	2024-02-20	elongated OC, double rhabdomere bundles (16/18), no rhab (2/11)	affected	no	all	broad expression
dd_Smed_v6_95726_0_1	Smed-klf (Lapan, 2012)	2024-02-27	none or very few PR (44/44)	affected	Lapan, 2012 (PR)	PR	neurons
dd_Smed_v6_12571_0_1	Smed-DDR-1 (before ddryk, Lapan, 2012)	2024-02-28	elongated rhabdomeres, elongated OC (32/34). Anterior PR/OC cells in heads, dendrite mistargeting (20/20). Loss of white part (48/48)	normal	yes/ PR also Lapan, 2012 (PR)	PR and progenitors, some OC	broad expression
dd_Smed_v6_68524_0_1	Smed-sans (Lapan, 2012)	2024-02-29	elongated / double OC, double or multiple rhab bundles (17/31), with short or no rhab (4/31)	normal	Lapan, 2012 (PR)	PR	neurons
dd_Smed_v6_15345_0_1	Smed-inx-15	2-42	double / elongated OC, with short rhabdomeres (6/11)	normal	nd	progenitors and PR	neurons, muscle
dd_Smed_v6_4268_0_1	no match	2-46	elongated / double OC (10/19) with short rhabdomeres (6/19), or no rhabdomeres (8/19). Defasciculation issues.	affected	yes/ no signal	PR	cathepsin cells, protonephridia
dd_Smed_v6_12617_0_1	pfam: zinc finger domain	2024-03-14	lesions, lysis (22/22)	nd	nd	PR and progenitors	neoblasts, protonephridia	Yes	blst normal. elong OC/double rhab bundle 4/13
dd_Smed_v6_11302_0_1	Smed-inx-16	2024-03-17	bloated, lesions, lysis (21/21)	nd	yes/ unclear	OC	protonephridia, pharynx	Yes	blst normal, lesions. anterior/elongated OC 5/10, 1 head piece with anterior OC cells
dd_Smed_v6_4935_0_1	neuroligin	2024-03-19	F3 stop eating, lesions, lysis (22/22)	nd	nd	OC	few cells but broad tissues	Yes	lysed
dd_Smed_v6_5439_0_1	teneurin transmembrane protein 2 (TENM2)	2024-03-21	elongated or double OC with multiple rhabdomere bundles (17/29), no rhab (3/29 ), some PR disorganization	delayed	from CT only PR	all	broad expression
dd_Smed_v6_15194_0_1	no match	2024-03-22	lesions, lysis (22/22)	nd	nd	OC and progenitors	broad expression	Yes	blst normal. no rhab 2/11
dd_Smed_v6_16822_0_1	calcium channel	2024-03-26	double / elongated OC with short or no rhab bundles and disorganized PR (10/19). Anterior extra OC cells (4/19)	delayed	no	OC and PR	neurons
dd_Smed_v6_50245_0_1	Smed-FoxQD (before FoxQ2 Lapan, 2012; Pascual-Carreras, 2021)	2024-03-30	fewer PR (42/42)	delayed	yes/ PR and Lapan, 2012 (PR)	PR and progenitors	epidermis, neoblasts, neurons
dd_Smed_v6_13835_0_1	Smed-rhomboid-like (Adler, 2014)	3-37	funny shape, bit too flat, slow movement (10/20), elongated or double cup, disorganized PR, double rhab bundles (7/10)	delayed	Lapan, 2012 (OC)	all but stronger OC	muscle, neurons
dd_Smed_v6_8993_0_1	Smed-eps8-like (epidermal growth factor receptor kinase-like substrate)	3-44	double / elongated OC, sometimes double rhabdomere bundles, disorganized PR (14/19)	affected	no	OC	pharynx, epidermis
dd_Smed_v6_10282_0_1	no match (pfam: spectrin repeats)	2024-04-03	elongated OC, disorganized PR (4/21), short or no rhabdomeres (9/21). heads with anterior PR/OC (5/8)	delayed	nd	all but few	neurons
dd_Smed_v6_10730_0_1	Smed-unc5c (before unc5-1 Lapan, 2012; Scimone, 2020)	2024-04-07	short and elongated rhabdomere bundles with elongated or double OC (15/26), defasciculation issues (8/17)	delayed	Lapan, 2012 (OC)	OC and progenitors	glia, neurons
dd_Smed_v6_10835_0_1	Smed-ankyrin 2	2024-04-08	elongated OC (3/15), disorg PR, very short rhabdomeres (5/15), no rhabdomeres (6/15)	delayed	no	PR	neurons
dd_Smed_v6_12707_0_1	Smed-Ft-1 (Vu, 2019)	2024-04-12	elongated/extra OC (13/40) with very short (12/40) or no (15/40) rhabdomeres. Heads with defasciculation and anterior diff cells (10/30)	affected	yes/ PR	PR and progenitors	broad expression
dd_Smed_v6_13138_0_1	Smed-ablim	2024-04-14	elongated OC (10/22) with short (7/22) or no (12/22) rhabdomeres	strongly delayed	yes/ PR	PR and progenitors	neurons
dd_Smed_v6_15930_0_1	hydrolase	4-34	elongated or extra OC (8/24), double rhabdomere bundles (4/24), short or no rhab (4/24)	delayed	no	PR and progenitors	neurons
dd_Smed_v6_16329_0_1	no match	4-36	misshappen / elongated OC, disorganized, elongated rhab bundles (9/16), short rhab (5/16)	delayed	yes/ OC	OC	neurons
dd_Smed_v6_17134_0_1	Smed-ophis (Lapan 2012: Smed_21334; Saberi, 2016)	4-37	elongated / double OC, sometimes multiple rhabdomere bundles (20/34). Some defasciculation	affected	Lapan, 2012 (OC)	OC and progenitors
dd_Smed_v6_18031_0_1	leucine rich-Ig like TM	4-41	elongated OC, shorter rhabdomeres (15/23). Some defasciculation	affected	yes/ PR	PR and progenitors	neurons
dd_Smed_v6_18595_0_1	cadherin-like domain, uncharacterized	4-42	PR disorganization, elongated OC with double (7/20) or very short rhab bundles (6/20). No rhabdomeres (3/20). Heads with anterior OC cells (5/10)	strongly delayed	yes/ PR	PR and progenitors	neurons, protonephridia
dd_Smed_v6_18843_0_1	Smed-cubilin-like	4-43	elongated / double OC, multiple rhabdomere bundles (8/13), no rhab (5/13)	affected	yes/ PR	PR and progenitors	neurons
dd_Smed_v6_19671_0_1	GPCR	4-44	elongated /double OC with double rhab bundles (16/26), disorganized/short rhabdomeres (4/26)	affected	yes/ PR	PR	neurons
dd_Smed_v6_20646_0_1	no match	4-47	elongated / double OC, sometimes double rhabdomere bundles (10/13)	affected	yes/ PR	PR and progenitors	neurons
dd_Smed_v6_21207_0_1	Smed-pcdh-7	2024-05-02	double OC with elongated, short or multiple rhab bundles (17/22). Heads with anterior PR (8/19)	normal	yes/ OC	OC	neurons, pharynx
dd_Smed_v6_21837_0_1	Smed-pcdh-3 (pcdhP-3 Lapan, 2012)	2024-05-03	weak phenotype, some anterior OC cells, elongated OC (10/21)	normal	Lapan, 2012 (OC)	OC	neurons, muscle
dd_Smed_v6_2452_0_1	tetraspanin 3	2024-05-05	elongated / double OC, double rhabdomere bundles, disorganization PR (17/29). Heads with some defasciculation	affected	nd	all but stronger in PR
dd_Smed_v6_3122_0_1	calsyntenin-1 isoform 1 precursor	2024-05-11	weak phenotype, bigger double OC, with double and shorter rhabdomere bundles (9/20), no rhab (4/20)	weakly delayed	nd	all	neurons
dd_Smed_v6_31437_0_1	Smed-pcdh-2 (pcdhP-2 Lapan, 2012)	2024-05-12	weak phenotype, elongated OC, multiple rhabdomere bundles (9/18). Heads with dendrite disorganization (weak)	normal	Lapan, 2012 (OC)	OC	neurons
dd_Smed_v6_3365_0_1	Smed-alpha-integrin 2 (Seebeck, 2017)	2024-05-15	small blastemas, still forms eye but with fewer and disorganized PR (8/23), head regression and no blst (15/23)	nd	nd	all but stronger in OC	broad expression	Yes	no blst, or small with spots on in. fewer PR 5/10
dd_Smed_v6_7946_0_1	neuroligin-4	2024-05-18	lysis (22/22)	nd	nd	OC and PR	broad expression	Yes
dd_Smed_v6_11501_0_1	Smed-inx13 (Wagner, 2012)	2024-05-21	weak phenotype, double rhabdomere bundles (7/20), double OC (2/20), no rhab (1/20)	delayed	nd	progenitors and PR	neoblasts, broad
dd_Smed_v6_13805_0_1	Smed-inx-14	2024-05-23	depigmented OC (48/48), elongated / double OC with multiple rhabdomere bundles (15/47), no or very short rhab (12/47).	affected	yes/ OC	OC	cathepsin cells
dd_Smed_v6_4031_0_1	neuroglian	2024-05-26	double rhabdomere bundles, some PR disorganization and defasciculation (18/30), no rhab (4/30)	affected	yes/ PR	PR and progenitors	neurons, cathepsin cells
dd_Smed_v6_2668_0_1	no match	2024-05-27	elongated / double OC (11/26), short (2/26) or no rhabdomeres (6/26). Heads with anterior axonal/dendrite projections, defasciculation (8/9), anterior OC cells (1/13)	normal	no	OC	protonephridia
dd_Smed_v6_1016_0_1	Smed-TMEM258	2024-05-30	short rhab bundles (5/23). Heads with anterior OC/PR, anterior axonal/dendrite projections (31/44)	normal	no	all but stronger in progenitors	broad expression
dd_Smed_v6_7073_0_1	Smed-siglec	5-32	elongated / double OC (12/25), some PR disorganization (8/25). Heads with anterior OC/PR (18/32)	normal	no	all	broad expression
dd_Smed_v6_5170_0_1	no match (Bonar, 2022)	kinase screen	elongated OC, shorter rhabdomeres, multiple rhabdomere bundles (12/16), no rhab (2/16)	nd	nd	all	neurons
dd_Smed_v6_2017_0_1	Smed-beta-integrin 1 (Seebeck, 2017)	kinase screen	no blastema, head regression, lysis (34/34)	nd	nd	all	broad expression	Yes	no blst, or small with spots on in. fewer or almost none PR 7/10, 3/10 fewer PR
dd_Smed_v6_6039_0_1	c-src tyrosine kinase (Bonar, 2022)	kinase screen	no blastema, lesions, lysis (10/10)	nd	nd	few cells in all subsets	broad expression	yes	some normal blst, normal eye. Some small blst with 1 or tiny eyes
dd_Smed_v6_7218_0_1	rhodopsin-like GPCR (Bonar, 2022)	kinase screen	elongated OC with shorter and multiple rhab bundles (7/17), no rhab (8/17)	affected	nd	few OC	few cells but broad tissues
dd_Smed_v6_3147_0_1	Smed-src-1 (Bonar, 2022)	kinase screen	multiple eyes, disorganized OC/PR (26/26), no rhab (8/26)	delayed	nd	all	broad expression
dd_Smed_v6_20665_0_1	GABA receptor (Bonar, 2022)	kinase screen	elongated / double OC with multiple rhabdomere bundles (13/23), no rhab 10/23	affected	nd	PR and progenitors	neurons
dd_Smed_v6_15854_0_1	Rhodopsin-like GPCR (Bonar, 2022)	kinase screen	misshapen / double OC with short and double rhabdomere bundles (10/24), no rhab (9/24)	affected	nd	few progenitors	neurons, muscle, cathepsin
dd_Smed_v6_5823_0_1	Smed-myoVIIa (Lapan, 2012)	usher related	elongated / double OC with multiple rhabdomere bundles (10/17), no rhab (5/17)	affected	Lapan, 2012 (PR)	all	broad expression
dd_Smed_v6_10150_0_1/6047	Smed-Su(H) (Scimone, 2025)	notch screen	elongated OC, multiple rhabdomere bundles (18/23). No glia (23/23)	normal	yes, weak probe	few cells in all subsets	few cells cathepsin, neurons, muscle, epidermis
dd_Smed_v6_15985_0_1	Smed-delta-2 (Lapan, 2012 and Scimone, 2025)	notch screen	elongated / double OC, multiple rhabdomere bundles (10/14), no rhab (1/14). No glia (14/14)	delayed	Lapan, 2012, Scimone, 2015 (OC and PR)	OC and PR	neurons, epidermis
dd_Smed_v6_22479_0_1	Smed-hesl-3 (Cowles, 2013)	notch screen	cyclopia (6/8)	normal	Cowles, 2013	no expression	neoblasts
dd_Smed_v6_1781_0_1	Smed-flightless-like	2023-06-01	disorganized PR, elongated OC with multiple short or elong rhabdomere bundles (12/16), no rhab (2/16)	strongly delayed	nd	all	broad expression
dd_Smed_v6_1266_0_1	uncharacterized protein, PFAM: claudin	2024-06-03	disorganized PR, multiple rhabdomere bundles (7/16), anterior OC cells (4/16)	normal	no	OC and PR	broad expression
dd_Smed_v6_1916_0_1	neuroglian-like	2024-06-04	lysis (23/24)	nd	no	all but stronger in OC and PR	broad expression	Yes	lysed
dd_Smed_v6_8548_0_1	neural cell adhesion molecule 2 isoform 3	2023-06-06	elongated OC, elongated / shorter or multiple rhabdomere bundles (7/11)	normal	yes/ no eye signal	PR and progenitors	neurons
dd_Smed_v6_1218_0_1	LIM and SH3 domain protein 1 isoform a	2024-06-10	misshapen OC (5/6), double rhabdomere bundles, disorganized PR (6/12), no rhab (4/12)	affected	no	all but stronger in OC	broad expression
dd_Smed_v6_10804_0_1	RAB11-binding protein RELCH isoform c / leucine rich	2024-06-11	double OC with double rhab bundle 7/9, 1/9 with short rhab and double cup	affected	no	all but stronger in OC	broad expression
dd_Smed_v6_10406_0_1	Smed-DDR-4	2024-06-16	double OC with double short rhabdomere bundles (8/27), no rhabdomeres (19/27), PR disorganization	affected	yes/ PR	stronger PR, some OC	cathepsin cells, neurons, broad
dd_Smed_v6_6590_0_1	arf-GAP with SH3 domain, ANK repeat and PH domain-containing protein 1 isoform 5	2024-06-19	elongated OC, short or double rhabdomere bundles (12/21), no rhab (5/21)	normal	yes/ no eye signal, gut	all but stronger in OC	broad expression
dd_Smed_v6_6778_0_1	zinc finger protein castor homolog 1 isoform b	2024-06-21	short and multiple rhabdomere bundles, PR disorganization (16/24), no rhab (4/24)	affected	nd	OC	neurons
dd_Smed_v6_8448_0_1	scavenger receptor cysteine-rich type 1 protein M130 isoform c	2024-06-22	lysis (20/20)	nd	yes/ no signal	OC	broad expression	Yes	lysed
dd_Smed_v6_6990_0_1	receptor-type tyrosine-protein phosphatase N2 isoform X1	6-28/6-33	double OC with double rhabdomere bundles (8/21), no rhab (2/21), defasciculation (15/21)	affected	nd	all but stronger in PR	neurons
dd_Smed_v6_11310_0_1	Smed-egfr-5 (Fraguas, 2011; Rink, 2011)	6-34	bloated, lesions, lysis (12/12)	nd	yes/ no eye signal, epidermis	all but stronger in PR	protonephridia	Yes	blst normal. elong OC with short and multiple rhab bundles 9/20.
dd_Smed_v6_12771_0_1	receptor-type tyrosine-protein phosphatase delta isoform X12	6-35	double / elongated OC, sometimes double shorter rhabdomere bundles (8/20), no rhabdomeres (4/20), defasciculation (14/20)	affected	yes/ PR	all	muscle, cathepsin, broad
dd_Smed_v6_5233_0_1	no match	6-36	double / elongated OC with double rhab bundle (10/21), short (8/21) or no (2/21) rhabdomeres, PR disorganization, defasciculation	strongly delayed	yes/ OC	OC	protonephridia
dd_Smed_v6_10359_0_1	no match	6-38	double / elongated OC with double rhabdomere bundles (7/20) or short rhab (6/20). PR disorganization (8/20)	affected	yes/ OC	OC	pharynx
dd_Smed_v6_8607_0_1	no match	6-40	elongated / double rhabdomere bundles (8/18), short rhab (2/18)	strongly delayed	nd	OC	broad expression
dd_Smed_v6_9423_0_1	IQ motif and SEC7 domain-containing protein 1 isoform X1 (iqsec, schizo)	6-43	double / elongated OC, double and short rhabdomere bundles (14/24), no rhab (4/24)	affected	yes/ OC and PR	all but stronger in OC
dd_Smed_v6_10375_0_1	no match	6-47	elongated OC, short rhabdomeres, multiple rhabdomere bundles (11/18)	affected	yes/ PR	PR and progenitors	neurons
dd_Smed_v6_12583_0_1	arrestin	6-49	PR disorganization, double OC with double rhab bundle (3/17) short (5/17) or no (5/17) rhabdomeres	strongly delayed	yes/ no eye signal	all	neurons
dd_Smed_v6_10640_0_1	no match/ MFS transporter	6-51	some defasciculation, double OC with double rhabdomere bundle (12/17), short or no rhab (4/17)	affected	nd	PR and progenitors	neurons
dd_Smed_v6_23620_0_1	no match	2024-07-08	elongated OC with double rhab bundle (8/16), no rhab (3/16). Defasciculation, PR disorganization	delayed	nd	few OC	neurons, protonephridia
dd_Smed_v6_27074_0_1	Smed-rgs-1	2024-07-16	Less PR cells (16/32). No rhab or very short, disorg PR (11/32), thin optic chiasma (sometimes blst size 2). Eyes look normal at 28 dpa	affected	yes/ PR	PR and progenitors	neurons
dd_Smed_v6_15214_0_1	no match	2024-07-17	double OC, some PR disorganization, multiple rhabodmere bundles (14/23), short or no rhab (7/23)	delayed	yes/ PR	few PR and progenitors	muscle, neurons
dd_Smed_v6_7756_0_1	Smed-Stim-1	2024-07-23	double / elongated disorganized OC, duplication of OC, multiple rhabdomere bundles (27/29)	weakly delayed	yes/ PR	all but stronger in PR	broad expression
dd_Smed_v6_29610_0_1	Rhopdopsin like- GPCR	B6 (from screen 7)	double OC with short and multiple rhab bundles (8/13) or no rhab (4/13)	affected	nd	OC	neurons
dd-Smed-v6-2514-0	spectrin, beta, non-erythrocytic 1 (SPTBN1)	P-95	3/5 extra OC, weak	normal	nd	mostly in OC	broad expression
dd-Smed-v6-2996-0	sprint-like; Ras and Rab interactor 2 (RIN2)	P-124	4/6 disorg PR, short or no rhab	normal	nd	OC	broad expression
dd-Smed-v6-4188-0	protein kinase, cAMP-dependent, regulatory, type II, alpha (PRKAR2A)	P-127	4/6 elongated, extra OC, double rhab bundle	normal	nd	some in all cell clusters	broad expression
dd-Smed-v6-4520-0	multiple PDZ domain protein (MPDZ)	P-128	5/7 with extra OC, double rhab bundle	normal	nd	PR	neurons, cathepsin cells
dd-Smed-v6-5704-0	protein kinase, cGMP-dependent, type I (PRKG1)	P-131	6/6 extra OC, elongated rhab bundle	affected	nd	OC	broad expression
dd-Smed-v6-7344-0	spectrin, beta, non-erythrocytic 1 (SPTBN1)	P-139	3/6 no rhab, 3/6 double bundle	affected	nd	progenitors and PR	neurons, muscle
dd-Smed-v6-10408-0	Smed-melanoir	2024-09-01	depigmented OC (36/36), elongated OC with multiple bundles (10/35)	affected	nd	OC and progenitors	few cells neoblasts, cathepsin
dd-Smed-v6-11223-0	Smed-pcdh-8	2024-09-05	double cup with multiple elongated and shorter rhab bundles (14/17)	normal	nd	progenitors	neurons
dd-Smed-v6-11837-0	Smed-pcdh-9	2024-09-07	double cup with multiple rhab bundles (16/20)	normal	nd	progenitors	neurons, muscle
dd-Smed-v6-12174-0	Smed-tDDR-2	2024-09-08	Double OC and double rhab bundle (7/18) and severe (2/18). PR disorganized/loose, with some cells going anterior (14/18). Heads with PR dendrites going anterior dorsal (17/28), animals with smaller transparent zone	delayed	nd	progenitors	neurons, neoblasts
dd-Smed-v6-12697-0	Smed-pcdh-10	2024-09-11	PR disorg, double/short rhab bundles (11/21), double OC (3/21)	affected	nd	progenitors and PR	neurons
dd-Smed-v6-13155-0	Smed-pcdh-11	2024-09-12	elong OC/double rhab bundles (9/16), no or short rhab bundles (6/16)	normal	nd	progenitors	mostly neurons
dd-Smed-v6-13275-0	Human: immunoglobulin superfamily, member 10 (IGSF10)	2024-09-13	weak, some PR disorg (4/16), short or no rhab (5/16)	normal	nd	a bit everywhere, stronger in progenitors	neurons, neoblasts
dd-Smed-v6-15514-0	Smed-inx-17	2024-09-20	No or very short rhab (10/19), elong OC with double rhab bundles (8/19), some chiasma defects	affected	nd	progenitors	progenitors, cathepsin
dd-Smed-v6-2027-0	PFAM: Cadherin_c	9-34	weak, double cup with double rhab bundles (5/15), short or no rhab (3/15)	normal	nd	PR and progenitors	broad expression, strong epidermis
dd-Smed-v6-3879-0	Smed-inx-12	9-43	some PR disorg, double / elong OC cells (6/12) with short double rhab bundle (3/12) or no rhab (4/12)	delayed	nd	PR and progenitors	neurons, muscle
dd-Smed-v6-6853-0	Smed-tDDR-1	9-47	disorg PR (5/21), double / elong OC with shorter (9/21), no rhab (6/21)	nornal	nd	progenitors	progenitors, neurons, muscle
dd-Smed-v6-6915-0	Smed-perlecan (Cote, 2019)	9-49	disorg PR with shorter rhab (7/12). Dotty blst. Eyes very anterior. Later timepoints posterior and lateral eyes	nornal	nd	progenitors	muscle
dd-Smed-v6-7638-0	Human: FAT tumor suppressor homolog 1 (Drosophila) (FAT1)	9-51	elongated / double OC (13/17)	nornal	nd	all cells	broad expression
dd-Smed-v6-7973-0	Smed-pcdh-12	9-52	elongated / double OC with double rhab bundles, some disorg PR (9/18)	nornal	nd	PR and progenitors	neurons, muscle
dd-Smed-v6-8019-0	Smed-inx-18	9-53	very disorg PR (5/16), no or very short rhab (6/16)	nornal	nd	PR and progenitors	progenitors, neurons, muscle
dd-Smed-v6-9106-0	pfam: cadherins	9-55	double OC (8/15) with short rhab bundles (4/15), disorg PR	nornal	nd	progenitors	few cells broad expression
dd-Smed-v6-9372-0	pfam: fn3_4 (1) blast to a corepressor/coativator	9-56	Blst size 2. double OC (8/23) with short rhab (5/23), disorganized PR (2/23)	delayed	nd	progenitors	few cells broad expression
dd-Smed-v6-9381-0	Smed-gcr591	9-57	fewer PR and OC, small eyes (19/25). Normal size eyes at 28 dpa	affected	nd	progenitors	progenitors, neurons, muscle
dd-Smed-v6-3303-0	Smed-slc8a-1 (Vu, 2015)	2025-10-01	short or no dendrites (36/36) (in reg and uninjured), smaller white part in intact heads (25/25), normal morphology in regeneration, some PR disorganization (15/15)	affected	nd	PR	broad expression
dd_Smed_v6_8641_0_1	Smed-egfr-1 (Fraguas, 2011; Bonar, 2022)	2024-11-01	no pharynx, no melanin in the eye, dorsal outgrowth at the pharynx (46/46). Normal eye morphology (28/28). Sometimes eyes in dorsal outgrowth.	affected	nd	OC	broad expression
dd-Smed-v6-10380-0-1	Smed-unc5A (Scimone, 2020)	2024-11-02	weak, 7/16 double OC, 3/7 double rhab bundle, some defasciculation. Heads with anterior diff cells (weak, 3/12)	affected	nd	progenitors and PR	neurons, muscle
dd-Smed-v6-11934-0-1	Smed-plexin-1 (Scimone, 2020)	2024-11-04	8/15 extra/ double OC, 6/8 double rhab bundle	affected	nd	OC and PR	broad expression
dd-Smed-v6-7552-0-1	Smed-pcdh-6	2025-11-05	10/17 extra/ double OC, 9/10 double rhab bundle, 1/10 no rhab. Heads with anterior diff cells (7/14)	affected	nd	progenitors and OC	broad expression
dd-Smed-v6-6353-0-1	Smed-Fz-1 (Stuckemann, 2017)	2024-11-06	pharynx lesion all of them 33/33 (after 6F, before cutting), double mouth. 5/13 extra OC, double rhab bundle, 2/13 with anterior PR. Heads with anterior diff cells (15/19)	affected, some paralyzed	nd	all eye cells	few cells broad expression
dd-Smed-v6-3934-0-1	Smed-BOC	2024-11-08	10/14 extra medial OC, 6/10 multiple rhab bundles. Heads with anterior diff cells (8/15)	affected	nd	all eye cells	broad expression
dd-Smed-v6-12888-0-1	Smed-Stim-2	2024-11-09	9/13 extra/ double OC	affected	nd	OC	few cells broad expression
dd-Smed-v6-12601-0-1	Human: matrix metallopeptidase 2 (gelatinase A, 72kDa gelatinase, 72kDa type IV collagenase) (MMP2)	2024-11-10	10/12 extra/ double OC	strongly delayed	nd	progenitors and PR	neurons
dd-Smed-v6-7210-0-1	Smed-Fz-4-4 (Scimone, 2016)	2024-11-13	7/13 extra / double OC. Heads with anterior diff cells (10/17)	affected	nd	few eye cells	neurons, muscle
dd-Smed-v6-9674-0-1	Human: neural cell adhesion molecule 2 (NCAM2)	2024-11-15	lysed after F1	nd	nd	few eye cells	few cells broad expression	Yes	lysed
dd-Smed-v6-10495-0-1	Smed-pcdh-5	2024-11-16	6/14 extra OC, weak. Heads with anterior diff cells (5/15)	affected	nd	few eye cells	neurons
dd-Smed-v6-12429-0-1	Smed-pcdh-13	2025-11-17	6/13 extra OC, double rhab bundles, weak	affected	nd	progenitors and PR	neurons
dd-Smed-v6-5479-0-1	Smed-semaphorin-2	2024-11-18	5/16 elongated OC, 4/16 extra / double OC	affected	nd	OC	epidermis
dd-Smed-v6-8543-0-1	Smed-pcdh-14	2024-11-20	11/14 extra/ double OC, double rhab bundle	affected	nd	few eye cells	neurons
dd-Smed-v6-11123-0-1	Smed-roboB (Scimone, 2020)	2024-11-22	weak, 4/13 double OC, 3/13 short rhab	affected	nd	few eye cells	few cells broad expression
dd-Smed-v6-20221-0-1	uncharacterized TM protein, pfam: egf domains	2024-11-23	9/16 extra OC, some with double rhab bundle	affected	nd	progenitors and OC	few cells, progenitors
dd-Smed-v6-14778-0-1	Smed-pcdh-15	2024-11-25	7/13 extra OC, 1/13 no rhab	strongly delayed	nd	few PR	neurons
dd-Smed-v6-13490-0-1	pfam: psi domain	2024-11-26	weak, 5/14 with defects, double cup 3, no rhab 1, short rhab 1	affected	nd	few eye cells	protonephridia
dd-Smed-v6-3024-0-1	Smed-DSCAM-1	2024-11-27	very slow, stop eating, paralyzed, lysis (20/20)	nd	nd	all eye cells	broad expression	Yes	7/11 double OC, a bit loose PR, lysed after a while (21/21)
dd-Smed-v6-5856-0-1	Smed-DSCAM-2	2024-11-28	very slow, stop eating, paralyzed, lysis (20/20)	nd	nd	all eye cells	broad expression	Yes	2/10 no rhab, 6/10 double OC, some loose PR/dendrites, lysed after a while (20/20)
dd-Smed-v6-3240-0-1	PFAM: Ig_2, Ig_3, I-set, V-set,	2024-11-29	11/19 double OC with double rhab bundles	affected	nd	all eye cells	broad expression
dd-Smed-v6-7988-0-1	Smed-DDR-3 (called DDR-2 Chan, 2021)	11-32	double OC and multiple rhab bundles (10/23) 2/23 no rhab, loose PR (15/23)	affected	nd	all eye cells	few cells broad expression
dd-Smed-v6-12996-0	beta spectrin	P-6/11-34	5/10 elongated cups/ multiple bundles, heads with anterior projections/loose PR, elongated OC, multiple bundles, defasciculation	affected	nd	some PR	neurons, muscle
dd-Smed-v6-4250-0	slc26a-8	P-60/P-83/11-35	stop eating F5, not happy, curling, tiny blst/ very few PR	nd	nd	some cells in all clusters	broad expression, strong epidermis
dd-Smed-v6-3475-0	spastic paraplegia 7 (pure and complicated autosomal recessive) (SPG7)	P-126/11-36	6/7 elongated, extra OC	delayed	nd	all eye cells	broad expression
dd-Smed-v6-16375-0	Smed-meis		elongated OC (7/7)	nd	PR (Lapan, 2012)	PR	few cells progenitors, neurons
dd-Smed-v6-16222-0	Smed-runt-1		small or no blastema, tiny or no eyes (10/10)	nd	neoblasts (Wenemoser, 2012)	progenitors	neoblasts
dd-Smed-v6-13215-0	Smed-SoxB1-1		5/6 elongated OC, posterior PR (6/6)	nd	PR (Lapan, 2012)	progenitors and PR	neurons, neoblasts
dd-Smed-v6-14633-0	Smed-otxA		no PR (25/25)	nd	PR and progenitors	progenitors and PR	neurons, neoblasts
dd-Smed-v6-17385-0	Smed-sp6/9		no OC, fewer PR (22/22)	nd	OC and progenitors	progenitors and OC	neurons, neoblasts
dd-Smed-v6-10676-0	zn finger protein	P-92	7/8 extra OC cells	weakly delayed	nd	PR and progenitors	neurons
dd_Smed_v6_8380_0_1	beta lactamase	P-108	4/8 PR disorg, short rhab, weak	weakly delayed	nd	some cells in all clusters	few cells broad expression
dd_Smed_v6_3670_0_1	dynein, axonemal, heavy chain 17 (DNAH17)	P-98	inchy, no rhab or short 6/7+ inchy, disorg PR, axons shooting midline anterior , no rhab or short 7/9	nd	nd	some OC and PR	broad expression, strong neurons and epidermis
	regeneration/homeostasis defect
	specification/differentiation/maturation defect
	eye defect after 1 or 2 RNAi feedings only
	eye progenitor trapping defect only
