# Supplementary material for: Single-cell transcriptomics and RNAi screening define a hierarchical program of planarian eye regeneration
Source: Cell Rep. Author manuscript; Available in PMC 2026 Jul 1. (PMC13322009; doi:10.1016/j.celrep.2026.117245)
Supplement: 5 [file NIHMS2170797-supplement-5.xlsx]

## Sheet: Bulk RNA-seq
gene	baseMean	log2FoldChange	lfcSE	stat	pvalue	padj	significantlyDownregulated	expressedInSingleCellProgenitorsOrPhotoreceptors	full_contig	GO_names	pfam_features	pfam_descriptions	digiworm_gene	digiworm_annotation	human_description	human_accession	human_gene	human_eval	mouse_description	mouse_eval	fly_description	fly_eval
dd_Smed_v6_12619_0	1211.23	-1.92267	0.109423	-17.5711	4.10486e-69	7.53487e-65	TRUE	FALSE	dd_Smed_v6_12619_0_1
dd_Smed_v6_343_0	66271.9	-1.12879	0.0736134	-15.334	4.53106e-53	4.15861e-49	TRUE	TRUE	dd_Smed_v6_343_0_1				dd_Smed_v4_343_0_1	Smed: pmp-10 (pmp-10)
dd_Smed_v6_372_0	92.077	4.94221	0.362797	13.6225	2.94249e-42	1.80041e-38	FALSE	FALSE	dd_Smed_v6_372_0_1
dd_Smed_v6_433_0	3981.54	-1.54021	0.11339	-13.5834	5.02484e-42	2.3059e-38	TRUE	FALSE	dd_Smed_v6_433_0_1	biological_process | cellular_component | extracellular region | integral component of membrane | molecular_function | peptidase inhibitor activity	CAP (1)	Cysteine-rich secretory protein family (1)	dd_Smed_v4_433_0_1	Human: peptidase inhibitor 16 (PI16)	peptidase inhibitor 16 isoform X2 [Homo sapiens]	XP_016865919.1	PI16	2.88e-31	GLI pathogenesis-related 1 like 3 precursor [Mus musculus]	7.86e-34	uncharacterized protein Dmel_CG8483 [Drosophila melanogaster]	5.91e-36
dd_Smed_v6_12571_0	491.296	-0.987128	0.0770832	-12.806	1.51724e-37	5.57009e-34	TRUE	TRUE	dd_Smed_v6_12571_0_1	ATP binding | Wnt signaling pathway | actin cytoskeleton reorganization | axis elongation | canonical Wnt signaling pathway | cell adhesion | cell junction | cell migration | cell-cell junction | cellular response to retinoic acid | cochlea morphogenesis | convergent extension | establishment of epithelial cell apical/basal polarity | establishment of planar polarity | integral component of membr…	PK_Tyr_Ser-Thr (1) / Pkinase (1) / DDR1-2_DS-like (1) / F5_F8_type_C (1) / Peptidase_M56 (1)	Protein tyrosine and serine (1) / Protein kinase domain (1) / Discoidin domain-containing receptor 1 (1) / F5 (1) / BlaR1 peptidase M56 (1)	dd_Smed_v4_12571_0_1	PFAM: Pkinase_Tyr, Pkinase, F5_F8_type_C,	inactive tyrosine-protein kinase 7 isoform c precursor [Homo sapiens]	NP_690620.1	PTK7	5.9e-35	inactive tyrosine-protein kinase 7 isoform X4 [Mus musculus]	8.05e-34	discoidin domain receptor, isoform F [Drosophila melanogaster]	4.02e-36
dd_Smed_v6_122_1	300.559	-2.82085	0.225631	-12.5021	7.27489e-36	2.22563e-32	TRUE	FALSE	dd_Smed_v6_122_1_1	cell morphogenesis | cell proliferation | cytokine production | fatty acid metabolic process | homeostasis of number of cells within a tissue | inflammatory response | lipase activity | lipid catabolic process | lung development | lysosome | sterol esterase activity | sterol metabolic process | tissue remodeling	Abhydro_lipase (1) / Abhydrolase_1 (1) / Hydrolase_4 (1) / Chlorophyllase (1)	Partial alpha (1) / alpha (1) / Serine aminopeptidase (1) / Chlorophyllase (1)	dd_Smed_v4_122_1_1	Human: lipase A, lysosomal acid, cholesterol esterase (LIPA)	lysosomal acid lipase/cholesteryl ester hydrolase isoform X1 [Homo sapiens]	XP_024303791.1	LIPA	2.93e-110	lysosomal acid lipase/cholesteryl ester hydrolase precursor [Mus musculus]	1.01e-104	uncharacterized protein Dmel_CG31871 [Drosophila melanogaster]	1.82e-91
dd_Smed_v6_1268_0	1250.43	-1.81347	0.147441	-12.2997	9.09614e-35	2.38527e-31	TRUE	FALSE	dd_Smed_v6_1268_0_1	biological_process | cellular_component | molecular_function			dd_Smed_v4_1268_0_1	Smed: Smed05460_V2 serine protease inhibitor-1	WAP, Kazal, immunoglobulin, Kunitz and NTR domain-containing protein 2 isoform 2 [Homo sapiens]	NP_001317270.1	WFIKKN2	2.31e-16	WAP, Kazal, immunoglobulin, Kunitz and NTR domain-containing protein 2 isoform X1 [Mus musculus]	7.06e-17	immune induced molecule 33, isoform A [Drosophila melanogaster]	1.79e-12
dd_Smed_v6_23420_0	887.672	-1.63069	0.149259	-10.9252	8.73294e-28	2.00377e-24	TRUE	FALSE	dd_Smed_v6_23420_0_1		Kringle (1)	Kringle domain (1)	dd_Smed_v4_23420_0_1	Smed: Smed27240_V2 plasminogen-1	plasminogen isoform 1 precursor [Homo sapiens]	NP_000292.1	PLG	1.74e-22	plasminogen precursor [Mus musculus]	2.7e-22	neurospecific receptor kinase [Drosophila melanogaster]	7.47e-07
dd_Smed_v6_574_0	4042.61	-1.79037	0.173278	-10.3323	5.03194e-25	1.02629e-21	TRUE	FALSE	dd_Smed_v6_574_0_1				dd_Smed_v4_574_0_1	Smed: Smed04030_V2 hypothetical protein
dd_Smed_v6_958_0	30840.2	0.448904	0.0435675	10.3037	6.78367e-25	1.24521e-21	FALSE	TRUE	dd_Smed_v6_958_0_1	biological_process | calcium ion binding | cellular_component | cytoplasm | cytoskeleton | microtubule | microtubule associated complex | molecular_function | protein binding			dd_Smed_v4_958_0_1	Human: echinoderm microtubule associated protein like 1 (EML1)	echinoderm microtubule-associated protein-like 1 isoform X4 [Homo sapiens]	XP_011534842.1	EML1	0	echinoderm microtubule-associated protein-like 1 isoform X4 [Mus musculus]	0	Doublecortin-domain-containing echinoderm-microtubule-associated protein, isoform D [Drosophila melanogaster]	4.15e-114
dd_Smed_v6_570_0	190.696	-4.18781	0.411403	-10.1793	2.45223e-24	4.09211e-21	TRUE	FALSE	dd_Smed_v6_570_0_1
dd_Smed_v6_4065_0	15049.3	0.492994	0.0493464	9.99048	1.67768e-23	2.56629e-20	FALSE	TRUE	dd_Smed_v6_4065_0_1	G2/M transition of mitotic cell cycle | activation of signaling protein activity involved in unfolded protein response | antigen processing and presentation of exogenous peptide antigen via MHC class II | cell death | cell leading edge | centrosome | cytoplasm | cytoplasmic dynein complex | cytosol | endoplasmic reticulum unfolded protein response | kinetochore | microtubule | mitotic cell cycle …	Dynactin (1) / CAP_GLY (1)	Dynein associated protein (1) / CAP-Gly domain (1)	dd_Smed_v4_4065_0_1	Human: dynactin 1 (DCTN1)	dynactin subunit 1 isoform 3 [Homo sapiens]	NP_001128512.1	DCTN1	6.8e-151	dynactin subunit 1 isoform X13 [Mus musculus]	8.65e-149	dynactin 1, p150 subunit [Drosophila melanogaster]	2e-75
dd_Smed_v6_79_0	1193.82	-1.83806	0.18623	-9.86984	5.6254e-23	7.94307e-20	TRUE	FALSE	dd_Smed_v6_79_0_1		Lectin_C (1)	Lectin C-type domain (1)	dd_Smed_v4_79_0_1	Smed: lectin-like protein	pulmonary surfactant-associated protein A1 isoform 4 precursor [Homo sapiens]	NP_001158118.1	SFTPA1	4.53e-06	CD209 antigen-like protein A [Mus musculus]	1.5e-06	triforce, isoform C [Drosophila melanogaster]	0.000267
dd_Smed_v6_561_0	40.7809	5.61843	0.57351	9.79657	1.16474e-22	1.52714e-19	FALSE	FALSE	dd_Smed_v6_561_0_1
dd_Smed_v6_15036_0	37445.5	0.993076	0.107427	9.24423	2.36943e-20	2.89955e-17	FALSE	TRUE	dd_Smed_v6_15036_0_1		7tm_1 (1) / 7TM_GPCR_Srx (1) / 7TM_GPCR_Srsx (1) / 7tm_4 (1) / 7TM_GPCR_Srv (1)	7 transmembrane receptor (rhodopsin family) (1) / Serpentine type 7TM GPCR chemoreceptor Srx (1) / Serpentine type 7TM GPCR chemoreceptor Srsx (1) / Olfactory receptor (1) / Serpentine type 7TM GPCR chemoreceptor Srv (1)	dd_Smed_v4_15036_0_1	Smed: opsin	melanopsin isoform 1 [Homo sapiens]	NP_150598.1	OPN4	3.73e-58	melanopsin isoform 2 [Mus musculus]	2.1e-58	neither inactivation nor afterpotential E [Drosophila melanogaster]	3.77e-55
dd_Smed_v6_15436_0	692.349	1.00393	0.109101	9.20185	3.51847e-20	4.03656e-17	FALSE	TRUE	dd_Smed_v6_15436_0_1	DNA binding | aorta morphogenesis | branching involved in ureteric bud morphogenesis | cell proliferation | chondrocyte differentiation | chromatin binding | cochlea morphogenesis | embryonic cranial skeleton morphogenesis | embryonic skeletal system morphogenesis | epithelial cell differentiation | facial nerve morphogenesis | generation of neurons | inner ear development | inner ear morphogenes…	SIX1_SD (1) / Homeodomain (1) / Homeobox_KN (1) / DUF1647 (1)	Transcriptional regulator (1) / Homeodomain (1) / Homeobox KN domain (1) / Protein of unknown function (DUF1647) (1)	dd_Smed_v4_15436_0_1	Smed: sine oculis-1/2	homeobox protein SIX2 isoform X1 [Homo sapiens]	XP_005264157.1	SIX2	1.75e-105	homeobox protein SIX2 isoform X2 [Mus musculus]	2.81e-106	sine oculis [Drosophila melanogaster]	1.06e-102
dd_Smed_v6_17854_0	16441.6	0.959879	0.104506	9.18492	4.11852e-20	4.44703e-17	FALSE	TRUE	dd_Smed_v6_17854_0_1	G-protein coupled receptor internalization | GTPase activator activity | Golgi membrane | Notch signaling pathway | angiotensin receptor binding | blood coagulation | chromatin | coated pit | cysteine-type endopeptidase inhibitor activity involved in apoptotic process | cytoplasm | cytoplasmic vesicle | cytoplasmic vesicle membrane | cytosol | enzyme inhibitor activity | heterotrimeric G-protein …	Arrestin_C (1) / Arrestin_N (1)	Arrestin (or S-antigen) (2)	dd_Smed_v4_17854_0_1	Human: arrestin, beta 1 (ARRB1)	beta-arrestin-1 isoform B [Homo sapiens]	NP_064647.1	ARRB1	9.41e-66	beta-arrestin-1 isoform X4 [Mus musculus]	3.51e-64	kurtz, isoform A [Drosophila melanogaster]	4.86e-60
dd_Smed_v6_12883_0	8054.96	0.400192	0.0439062	9.11469	7.88939e-20	8.04542e-17	FALSE	TRUE	dd_Smed_v6_12883_0_1	acetylcholine biosynthetic process | amino acid transmembrane transport | amino acid transmembrane transporter activity | choline binding | choline transmembrane transporter activity | choline transport | choline:sodium symporter activity | integral component of membrane | ion transport | membrane | neuromuscular synaptic transmission | neuronal cell body | neurotransmitter biosynthetic process |…	SSF (1)	Sodium (1)	dd_Smed_v4_12883_0_1	Human: solute carrier family 5 (choline transporter), member 7 (SLC5A7)	high affinity choline transporter 1 isoform a [Homo sapiens]	NP_068587.1	SLC5A7	1.69e-173	high affinity choline transporter 1 isoform X1 [Mus musculus]	1.44e-171	choline transporter, isoform B [Drosophila melanogaster]	1.53e-173
dd_Smed_v6_27189_0	4067.45	0.927475	0.102256	9.0701	1.18909e-19	1.14879e-16	FALSE	TRUE	dd_Smed_v6_27189_0_1	calcium ion binding | diacylglycerol biosynthetic process | flight behavior | intracellular signal transduction | lipid catabolic process | phosphatidylinositol biosynthetic process | phosphatidylinositol phospholipase C activity	PI-PLC-X (1) / PI-PLC-Y (1) / PH_14 (1) / EF-hand_like (1) / PLCB1-4-like_EFh (1)	Phosphatidylinositol-specific phospholipase C (2) / PH domain (1) / Phosphoinositide-specific phospholipase C (1) / Phosphoinositide phospholipase C beta1-4-like EF-hand domain (1)	dd_Smed_v4_27189_0_1	PFAM: PI-PLC-X, PI-PLC-Y, efhand_like,	1-phosphatidylinositol 4,5-bisphosphate phosphodiesterase beta-1 isoform b [Homo sapiens]	NP_877398.1	PLCB1	2.95e-155	1-phosphatidylinositol 4,5-bisphosphate phosphodiesterase beta-1 isoform 2 [Mus musculus]	8.51e-155	phospholipase C at 21C, isoform H [Drosophila melanogaster]	5.99e-88
dd_Smed_v6_11513_1	6770.19	0.676332	0.0760562	8.89252	5.97361e-19	5.48258e-16	FALSE	TRUE	dd_Smed_v6_11513_1_1	cytoplasm | cytosol | enzyme activator activity | integral component of membrane | intracellular | lipid binding | nucleus | phospholipid binding | positive regulation of catalytic activity | positive regulation of cholesterol biosynthetic process | positive regulation of transcription, DNA-templated | regulation of cholesterol biosynthetic process | regulation of transcription, DNA-templated | t…	CRAL_TRIO (1) / GOLD_2 (1) / CRAL_TRIO_2 (1) / CRAL_TRIO_N (1)	CRAL (2) / Golgi-dynamics membrane-trafficking (1) / Divergent CRAL (1)	dd_Smed_v4_11513_1_1	Human: SEC14-like 2 (S. cerevisiae) (SEC14L2)	SEC14-like protein 2 isoform 1 [Homo sapiens]	NP_036561.1	SEC14L2	4.74e-83	SEC14-like protein 2 [Mus musculus]	1.59e-81	uncharacterized protein Dmel_CG13893 [Drosophila melanogaster]	1.22e-51
dd_Smed_v6_766_0	62.7414	7.48711	0.846084	8.84914	8.81937e-19	7.70897e-16	FALSE	FALSE	dd_Smed_v6_766_0_1	cytoplasm | farnesoic acid O-methyltransferase activity	DM9 (1) / Laminin_G_3 (1)	DM9 repeat (1) / Concanavalin A-like lectin (1)	dd_Smed_v4_766_0_1	PFAM: DUF3421,							uncharacterized protein Dmel_CG10527 [Drosophila melanogaster]	4.19e-22
dd_Smed_v6_2116_0	6934.78	-1.25664	0.143677	-8.74626	2.20532e-18	1.84004e-15	TRUE	FALSE	dd_Smed_v6_2116_0_2						tissue factor pathway inhibitor isoform X2 [Homo sapiens]	XP_024308830.1	TFPI	1.05e-12	tissue factor pathway inhibitor isoform X3 [Mus musculus]	4.01e-12	uncharacterized protein Dmel_CG34276, isoform B [Drosophila melanogaster]	7.74e-12
dd_Smed_v6_13047_0	1587.46	0.834365	0.0959309	8.69756	3.39111e-18	2.7064e-15	FALSE	TRUE	dd_Smed_v6_13047_0_1	alcohol metabolic process | choline dehydrogenase activity | flavin adenine dinucleotide binding | oxidation-reduction process	GMC_oxred_N (1) / GMC_oxred_C (1) / NAD_binding_8 (1) / FAD_binding_2 (1) / Pyr_redox_3 (1) / Lycopene_cycl (1) / GIDA (1) / HI0933_like (1) / DAO (1) / ApbA (1)	GMC oxidoreductase (2) / NAD(P)-binding Rossmann-like domain (1) / FAD binding domain (1) / Pyridine nucleotide-disulphide oxidoreductase (1) / Lycopene cyclase protein (1) / Glucose inhibited division protein A (1) / HI0933-like protein Rossmann domain (1) / FAD dependent oxidoreductase (1) / Ketopantoate reductase PanE (1)	dd_Smed_v4_13047_0_1	Human: choline dehydrogenase (CHDH)	choline dehydrogenase, mitochondrial [Homo sapiens]	NP_060867.2	CHDH	1.28e-25	choline dehydrogenase, mitochondrial [Mus musculus]	1.27e-24	uncharacterized protein Dmel_CG6142 [Drosophila melanogaster]	1.08e-47
dd_Smed_v6_58_0	4967	-1.44147	0.166682	-8.64802	5.24026e-18	4.00793e-15	TRUE	FALSE	dd_Smed_v6_58_0_1	biological_process | carbohydrate binding | cellular_component | collagen trimer | extracellular region | mannose binding | multicellular organismal development	Lectin_C (1)	Lectin C-type domain (1)	dd_Smed_v4_58_0_1	PFAM: Lectin_C,	collectin-11 isoform e precursor [Homo sapiens]	NP_001242913.1	COLEC11	1.51e-11	collectin-11 isoform X1 [Mus musculus]	2.79e-11	triforce, isoform C [Drosophila melanogaster]	3.62e-08
dd_Smed_v6_1071_0	517.545	0.985815	0.114947	8.57627	9.7999e-18	7.19548e-15	FALSE	FALSE	dd_Smed_v6_1071_0_1	extracellular matrix | extracellular matrix organization | extracellular region | glycosaminoglycan binding | interstitial matrix | positive regulation of cell-substrate adhesion | proteinaceous extracellular matrix	VWA (1) / VWA_2 (1)	von Willebrand factor type A domain (2)	dd_Smed_v4_1071_0_1	Human: vitrin (VIT)	vitrin isoform 8 precursor [Homo sapiens]	NP_001378896.1	VIT	2.48e-17	vitrin isoform X2 [Mus musculus]	1.05e-17
dd_Smed_v6_11320_0	1690.02	0.720451	0.084097	8.5669	1.06304e-17	7.50509e-15	FALSE	TRUE	dd_Smed_v6_11320_0_1	adult chitin-containing cuticle pigmentation | amino acid binding | anesthesia-resistant memory | aromatic-L-amino-acid decarboxylase activity | axon | carboxy-lyase activity | carboxylic acid metabolic process | catalytic activity | catecholamine biosynthetic process | catecholamine metabolic process | cellular amino acid metabolic process | cellular nitrogen compound metabolic process | cellula…	Pyridoxal_deC (1)	Pyridoxal-dependent decarboxylase conserved domain (1)	dd_Smed_v4_11320_0_1	Smed: aadc	aromatic-L-amino-acid decarboxylase isoform 1 [Homo sapiens]	NP_001076440.2	DDC	0	aromatic-L-amino-acid decarboxylase isoform X1 [Mus musculus]	2.48e-179	dopa decarboxylase, isoform C [Drosophila melanogaster]	0
dd_Smed_v6_14792_0	2643.09	-0.526313	0.0631651	-8.33233	7.92648e-17	5.38883e-14	TRUE	FALSE	dd_Smed_v6_14792_0_1
dd_Smed_v6_22061_0	192.598	-1.591	0.19124	-8.3194	8.84105e-17	5.79594e-14	TRUE	FALSE	dd_Smed_v6_22061_0_1		C2 (1)	C2 domain (1)	dd_Smed_v4_22061_0_1	Human: synaptotagmin VII (SYT7)	synaptotagmin-7 isoform X14 [Homo sapiens]	XP_006718799.1	SYT7	1.73e-17	synaptotagmin-7 isoform beta [Mus musculus]	1.4e-15	synaptotagmin 7, isoform F [Drosophila melanogaster]	1.23e-18
dd_Smed_v6_7401_0	3722.68	-0.369376	0.0444634	-8.30743	9.7801e-17	6.19047e-14	FALSE	FALSE	dd_Smed_v6_7401_0_1	anchored component of external side of plasma membrane | cellular amino acid metabolic process | cellular response to mechanical stimulus | cysteine biosynthetic process | extracellular space | gamma-glutamyltransferase activity | glutathione biosynthetic process | glutathione metabolic process | hydrolase activity | integral component of membrane | integral component of plasma membrane | leukotr…	G_glu_transpept (1)	Gamma-glutamyltranspeptidase (1)	dd_Smed_v4_7401_0_1	Human: gamma-glutamyltransferase 1 (GGT1)5	glutathione hydrolase 1 proenzyme precursor [Homo sapiens]	NP_038347.2	GGT1	3.76e-101	glutathione hydrolase 1 proenzyme precursor [Mus musculus]	2.26e-110	uncharacterized protein Dmel_CG4829, isoform D [Drosophila melanogaster]	3.85e-89
dd_Smed_v6_1028_0	160.668	-4.81972	0.58428	-8.24898	1.59753e-16	9.77475e-14	TRUE	FALSE	dd_Smed_v6_1028_0_1
dd_Smed_v6_13487_0	1291.5	-0.662195	0.0803947	-8.2368	1.76873e-16	1.04732e-13	TRUE	FALSE	dd_Smed_v6_13487_0_1	Wnt signaling pathway | atrial cardiac muscle tissue morphogenesis | canonical Wnt signaling pathway | cardiac epithelial to mesenchymal transition | cell-cell signaling | cytokine activity | cytoplasm | extracellular matrix | extracellular region | frizzled binding | labyrinthine layer blood vessel development | lung induction | multicellular organismal development | positive regulation of canon…	wnt (1)	wnt family (1)	dd_Smed_v4_13487_0_1	Smed: Wnt2-1	protein Wnt-2b isoform WNT-2B1 [Homo sapiens]	NP_004176.2	WNT2B	9.25e-90	protein Wnt-2 precursor [Mus musculus]	3.46e-91	Wnt oncogene analog 2, isoform A [Drosophila melanogaster]	7.96e-52
dd_Smed_v6_10_1	22065.8	-1.32657	0.164178	-8.08006	6.47362e-16	3.71343e-13	TRUE	FALSE	dd_Smed_v6_10_1_1		Lectin_C (1)	Lectin C-type domain (1)	dd_Smed_v4_10_1_1	Human: collectin sub-family member 10 (C-type lectin) (COLEC10)	collectin-10 isoform X1 [Homo sapiens]	XP_005250813.1	COLEC10	5.7e-07	pulmonary surfactant-associated protein D precursor [Mus musculus]	5.05e-07	triforce, isoform C [Drosophila melanogaster]	5.04e-07
dd_Smed_v6_32853_0	1213.13	0.905301	0.11285	8.02218	1.03881e-15	5.77828e-13	FALSE	FALSE	dd_Smed_v6_32853_0_1	Golgi apparatus | NADP binding | UV protection | aerobic respiration | aminoacylase activity | antioxidant activity | catalase activity | cellular response to growth factor stimulus | cholesterol metabolic process | cytosol | endoplasmic reticulum | enzyme binding | heme binding | hemoglobin metabolic process | hydrogen peroxide catabolic process | lysosome | menopause | metal ion binding | mitoc…	Catalase (1)	Catalase (1)	dd_Smed_v4_32853_0_1	Human: catalase (CAT)	catalase [Homo sapiens]	NP_001743.1	CAT	9.14e-99	catalase [Mus musculus]	2e-96	catalase [Drosophila melanogaster]	5.71e-96
dd_Smed_v6_4280_0	6232.71	0.409176	0.0513202	7.97299	1.54878e-15	8.36159e-13	FALSE	TRUE	dd_Smed_v6_4280_0_1	aminomethyltransferase activity | biological_process | choline catabolic process | cytoplasm | flavin adenine dinucleotide binding | glycine biosynthetic process | glycine catabolic process | mitochondrial matrix | mitochondrion | oxidation-reduction process | oxidoreductase activity | sarcosine dehydrogenase activity	DAO (1) / GCV_T (1) / FAO_M (1) / GCV_T_C (1) / FAD_binding_2 (1) / Thi4 (1) / NAD_binding_8 (1) / Pyr_redox_2 (1) / FAD_oxidored (1) / Pyr_redox_3 (1) / GIDA (1)	FAD dependent oxidoreductase (2) / Aminomethyltransferase folate-binding domain (1) / FAD dependent oxidoreductase central domain (1) / Glycine cleavage T-protein C-terminal barrel domain (1) / FAD binding domain (1) / Thi4 family (1) / NAD(P)-binding Rossmann-like domain (1) / Pyridine nucleotide-disulphide oxidoreductase (2) / Glucose inhibited division protein A (1)	dd_Smed_v4_4280_0_1	Human: sarcosine dehydrogenase (SARDH)	sarcosine dehydrogenase, mitochondrial precursor [Homo sapiens]	NP_009032.2	SARDH	0	sarcosine dehydrogenase, mitochondrial isoform X1 [Mus musculus]	0	sarcosine dehydrogenase [Drosophila melanogaster]	0
dd_Smed_v6_68524_0	326.663	0.76066	0.0973178	7.81625	5.44201e-15	2.8541e-12	FALSE	TRUE	dd_Smed_v6_68524_0_1	actin cytoskeleton | cytoplasm | cytoskeleton | cytosol | equilibrioception | inner ear morphogenesis | inner ear receptor cell differentiation | membrane | photoreceptor cell maintenance | plasma membrane | protein binding | protein homodimerization activity | sensory perception of light stimulus | sensory perception of sound	Ank_2 (1) / Ank_4 (1) / Ank (1) / Ank_3 (1) / Ank_5 (1) / TRPM2 (1)	Ankyrin repeats (3 copies) (1) / Ankyrin repeats (many copies) (2) / Ankyrin repeat (2) / TRPM2-like domain (1)	dd_Smed_v4_68524_0_1	Human: Usher syndrome 1G (autosomal recessive) (USH1G)	Usher syndrome type-1G protein isoform 1 [Homo sapiens]	NP_775748.2	USH1G	6.3e-26	Usher syndrome type-1G protein homolog [Mus musculus]	6.32e-26	scaffold protein containing ankyrin repeats and SAM domain, isoform B [Drosophila melanogaster]	3.86e-16
dd_Smed_v6_76069_0	200.128	0.838465	0.107771	7.78005	7.2495e-15	3.69644e-12	FALSE	TRUE	dd_Smed_v6_76069_0_1				dd_Smed_v4_76069_0_1	Smed: ovo	PR domain zinc finger protein 15 isoform X7 [Homo sapiens]	XP_011527985.1	PRDM15	0.001	zinc finger protein 341 [Mus musculus]	0.008	PR/SET domain 13 [Drosophila melanogaster]	0.000288
dd_Smed_v6_22973_0	119.259	-1.87004	0.240486	-7.77609	7.48031e-15	3.71104e-12	TRUE	FALSE	dd_Smed_v6_22973_0_1	AMPA glutamate receptor activity | AMPA glutamate receptor complex | cell junction | cell projection | dendrite | endocytic vesicle membrane | extracellular-glutamate-gated ion channel activity | glutamate receptor signaling pathway | integral component of membrane | ion channel activity | ion transport | ionotropic glutamate receptor activity | ionotropic glutamate receptor signaling pathway | k…	Lig_chan (1) / Lig_chan-Glu_bd (1) / SBP_bac_3 (1)	Ligand-gated ion channel (1) / Ligated ion channel L-glutamate- and glycine-binding site (1) / Bacterial extracellular solute-binding proteins (1)	dd_Smed_v4_22973_0_1	Human: glutamate receptor, ionotropic, AMPA 4 (GRIA4)	glutamate receptor 4 isoform 2 precursor [Homo sapiens]	NP_001070711.3	GRIA4	3.36e-30	glutamate receptor 4 isoform X4 [Mus musculus]	7.69e-31	Eye-enriched kainate receptor, isoform B [Drosophila melanogaster]	3.46e-23
dd_Smed_v6_19866_0	1689.58	0.537394	0.0701217	7.66374	1.80601e-14	8.72398e-12	FALSE	TRUE	dd_Smed_v6_19866_0_1	G-protein coupled receptor activity | G-protein coupled receptor signaling pathway | Golgi apparatus | Golgi membrane | PDZ domain binding | Spemann organizer formation | T cell differentiation in thymus | Wnt signaling pathway | Wnt signaling pathway involved in dorsal/ventral axis specification | Wnt-activated receptor activity | Wnt-protein binding | angiogenesis | anterior/posterior axis spec…	Frizzled (1) / Fz (1)	Frizzled (1) / Fz domain (1)	dd_Smed_v4_19866_0_1	Human: frizzled family receptor 5 (FZD5)	frizzled-5 isoform X1 [Homo sapiens]	XP_024308898.1	FZD5	1.94e-170	frizzled-5 precursor [Mus musculus]	2.05e-169	frizzled 2, isoform B [Drosophila melanogaster]	9.54e-153
dd_Smed_v6_34399_0	5106.15	0.927378	0.122	7.60143	2.92875e-14	1.34401e-11	FALSE	TRUE	dd_Smed_v6_34399_0_1	cell proliferation | copper ion binding | cytoplasm | integral component of membrane | melanin biosynthetic process | melanosome | membrane | metabolic process | metal ion binding | monooxygenase activity | monophenol monooxygenase activity | oxidation-reduction process | oxidoreductase activity | perinuclear region of cytoplasm | pigmentation | protein binding | protein heterodimerization activi…	Tyrosinase (1) / EGF_laminin (1) / EGF_Teneurin (1)	Common central domain of tyrosinase (1) / Laminin EGF domain (1) / Teneurin-like EGF domain (1)	dd_Smed_v4_34399_0_1	Smed: tyrosinase	L-dopachrome tautomerase isoform 1 precursor [Homo sapiens]	NP_001913.2	DCT	1.32e-65	tyrosinase isoform 1 precursor [Mus musculus]	3.21e-69
dd_Smed_v6_82373_0	361.14	0.947211	0.124577	7.60343	2.88389e-14	1.34401e-11	FALSE	TRUE	dd_Smed_v6_82373_0_1		PID_2 (1)	Phosphotyrosine interaction domain (PTB (1)
dd_Smed_v6_3913_0	1362.81	-1.1214	0.147599	-7.59764	3.01575e-14	1.35017e-11	TRUE	FALSE	dd_Smed_v6_3913_0_1
dd_Smed_v6_8392_0	6657.61	0.7275	0.0966165	7.52977	5.08299e-14	2.22151e-11	FALSE	TRUE	dd_Smed_v6_8392_0_1	amino acid binding | aromatic amino acid family metabolic process | bone remodeling | cellular nitrogen compound metabolic process | cytosol | indolalkylamine biosynthetic process | iron ion binding | mammary gland alveolus development | metabolic process | metal ion binding | monooxygenase activity | negative regulation of ossification | neuron projection | oxidation-reduction process | oxidored…	Biopterin_H (1) / ACT (1) / TH_ACT (1)	Biopterin-dependent aromatic amino acid hydroxylase (1) / ACT domain (1) / Tyrosine 3-monooxygenase-like (1)	dd_Smed_v4_8392_0_1	Smed: tph	tryptophan 5-hydroxylase 1 [Homo sapiens]	NP_004170.1	TPH1	0	tryptophan 5-hydroxylase 1 isoform X1 [Mus musculus]	0	tryptophan hydroxylase [Drosophila melanogaster]	7.36e-179
dd_Smed_v6_11630_0	10059	0.378317	0.0503066	7.52023	5.46817e-14	2.33427e-11	FALSE	TRUE	dd_Smed_v6_11630_0_1	AP-1 adaptor complex | AP-2 adaptor complex | acetylcholine binding | acetylcholine transmembrane transporter activity | acetylcholine transport | acetylcholine:proton antiporter activity | axon | axon terminus | clathrin-sculpted acetylcholine transport vesicle membrane | cytoplasmic vesicle | drug transmembrane transporter activity | drug transport | integral component of membrane | integral co…	MFS_1 (1) / LacY_symp (1)	Major Facilitator Superfamily (1) / LacY proton (1)	dd_Smed_v4_11630_0_1	Human: solute carrier family 18 (vesicular acetylcholine), member 3 (SLC18A3)	vesicular acetylcholine transporter [Homo sapiens]	NP_003046.2	SLC18A3	5.99e-148	vesicular acetylcholine transporter [Mus musculus]	8.82e-149	vesicular acetylcholine transporter [Drosophila melanogaster]	1.12e-173
dd_Smed_v6_13334_0	509.508	-1.04745	0.14003	-7.4802	7.42084e-14	3.09584e-11	TRUE	FALSE	dd_Smed_v6_13334_0_1	calcium ion binding | cellular_component | extracellular region | glycerophospholipid biosynthetic process | hydrolase activity | inflammatory response | lipid catabolic process | lipid metabolic process | metal ion binding | phosphatidic acid biosynthetic process | phosphatidylcholine acyl-chain remodeling | phosphatidylethanolamine acyl-chain remodeling | phosphatidylglycerol acyl-chain remodel…	Phospholip_A2_1 (1) / Phospholip_A2_4 (1) / Phospholip_A2_2 (1)	Phospholipase A2 (2) / Phospholipase A2-like domain (1)	dd_Smed_v4_13334_0_1	Human: phospholipase A2, group IIE (PLA2G2E)	group IIE secretory phospholipase A2 precursor [Homo sapiens]	NP_055404.1	PLA2G2E	6.43e-18	group IIE secretory phospholipase A2 precursor [Mus musculus]	5.26e-17	uncharacterized protein Dmel_CG14507 [Drosophila melanogaster]	0.012
dd_Smed_v6_6561_0	5753.64	-0.514432	0.0688864	-7.46784	8.15216e-14	3.32535e-11	TRUE	TRUE	dd_Smed_v6_6561_0_1	AMP binding | ATP binding | acetate biosynthetic process | acetate-CoA ligase activity | acetyl-CoA biosynthetic process | acetyl-CoA biosynthetic process from acetate | catalytic activity | ethanol oxidation | ligase activity | metabolic process | mitochondrial matrix | mitochondrion | nucleotide binding | propionate biosynthetic process | protein binding | small molecule metabolic process | xen…	AMP-binding (1) / AMP-binding_C (1) / ACAS_N (1)	AMP-binding enzyme (1) / AMP-binding enzyme C-terminal domain (1) / Acetyl-coenzyme A synthetase N-terminus (1)	dd_Smed_v4_6561_0_1	Human: acyl-CoA synthetase short-chain family member 1 (ACSS1)	acetyl-coenzyme A synthetase 2-like, mitochondrial isoform 1 precursor [Homo sapiens]	NP_115890.2	ACSS1	0	acetyl-coenzyme A synthetase 2-like, mitochondrial precursor [Mus musculus]	0	acetyl coenzyme A synthase, isoform A [Drosophila melanogaster]	6.62e-161
dd_Smed_v6_2903_0	4875.31	-0.412796	0.0554746	-7.44116	9.98046e-14	3.98264e-11	FALSE	TRUE	dd_Smed_v6_2903_0_1	aminopeptidase activity | cytoplasm | dipeptidyl-peptidase activity | manganese ion binding | metalloexopeptidase activity | proteolysis | tripeptidyl-peptidase activity	Peptidase_M17 (1)	Cytosol aminopeptidase family (1)	dd_Smed_v4_2903_0_1	Human: aminopeptidase-like 1 (NPEPL1)	probable aminopeptidase NPEPL1 isoform 1 [Homo sapiens]	NP_078939.3	NPEPL1	2.33e-16	probable aminopeptidase NPEPL1 isoform 2 [Mus musculus]	5.5e-16	dipeptidase B, isoform C [Drosophila melanogaster]	4.1e-113
dd_Smed_v6_1202_0	877.716	-1.63315	0.220498	-7.40663	1.29549e-13	5.05959e-11	TRUE	FALSE	dd_Smed_v6_1202_0_1
dd_Smed_v6_3824_0	3522.88	-0.673644	0.0914098	-7.36949	1.7128e-13	6.55005e-11	TRUE	TRUE	dd_Smed_v6_3824_0_1		Serpin (1)	Serpin (serine protease inhibitor) (1)	dd_Smed_v4_3824_0_1	Human: serpin peptidase inhibitor, clade B (ovalbumin), member 13 (SERPINB13)	serpin B13 isoform X1 [Homo sapiens]	XP_011524331.1	SERPINB13	1.66e-52	serine peptidase inhibitor, clade B, member 3A [Mus musculus]	3.89e-54	serpin 55B [Drosophila melanogaster]	1.81e-42
dd_Smed_v6_55_0	34372.7	-1.2337	0.168133	-7.33767	2.17347e-13	8.14207e-11	TRUE	FALSE	dd_Smed_v6_55_0_1				dd_Smed_v4_55_0_1	Smed: Smed02617_V2 hypothetical protein
dd_Smed_v6_17716_0	998.082	0.448752	0.0615285	7.2934	3.02235e-13	1.10956e-10	FALSE	TRUE	dd_Smed_v6_17716_0_1	gap junction | integral component of membrane	Innexin (1)	Innexin (1)	dd_Smed_v4_17716_0_1	PFAM: Innexin,							innexin 2, isoform B [Drosophila melanogaster]	9.93e-21
dd_Smed_v6_20433_0	2445.01	0.875306	0.120544	7.26131	3.83349e-13	1.37976e-10	FALSE	TRUE	dd_Smed_v6_20433_0_1	Golgi apparatus | NADP binding | UV protection | aerobic respiration | aminoacylase activity | antioxidant activity | catalase activity | cellular response to growth factor stimulus | cholesterol metabolic process | cytosol | endoplasmic reticulum | enzyme binding | heme binding | hemoglobin metabolic process | hydrogen peroxide catabolic process | lysosome | menopause | metal ion binding | mitoc…	Catalase (1) / Catalase-rel (1)	Catalase (1) / Catalase-related immune-responsive (1)	dd_Smed_v4_20433_0_1	Human: catalase (CAT)	catalase [Homo sapiens]	NP_001743.1	CAT	6.69e-131	catalase [Mus musculus]	1.92e-126	catalase [Drosophila melanogaster]	4.99e-120
dd_Smed_v6_30891_0	180.457	-1.36881	0.188652	-7.25574	3.99477e-13	1.41015e-10	TRUE	FALSE	dd_Smed_v6_30891_0_1		Kringle (1)	Kringle domain (1)	dd_Smed_v4_30891_0_1	Human: plasminogen (PLG)	plasminogen isoform 1 precursor [Homo sapiens]	NP_000292.1	PLG	3.84e-14	plasminogen precursor [Mus musculus]	2.88e-15	neurospecific receptor kinase [Drosophila melanogaster]	5.06e-05
dd_Smed_v6_31841_0	348.296	0.692135	0.0955999	7.23991	4.48968e-13	1.55495e-10	FALSE	TRUE	dd_Smed_v6_31841_0_1		SOBP (1)	Sine oculis-binding protein (1)			sine oculis-binding protein homolog isoform X2 [Homo sapiens]	XP_005267099.1	SOBP	6.54e-06	sine oculis-binding protein homolog isoform X1 [Mus musculus]	4.93e-06	sine oculis-binding protein, isoform A [Drosophila melanogaster]	5.13e-06
dd_Smed_v6_25466_0	512.283	0.493171	0.0681587	7.23562	4.63392e-13	1.57519e-10	FALSE	TRUE	dd_Smed_v6_25466_0_1	G-protein coupled acetylcholine receptor activity | G-protein coupled acetylcholine receptor signaling pathway | integral component of membrane	7tm_1 (1) / 7TM_GPCR_Srsx (1)	7 transmembrane receptor (rhodopsin family) (1) / Serpentine type 7TM GPCR chemoreceptor Srsx (1)	dd_Smed_v4_25466_0_1	Human: cholinergic receptor, muscarinic 3 (CHRM3)	muscarinic acetylcholine receptor M3 isoform X1 [Homo sapiens]	XP_016855652.1	CHRM3	1.13e-66	muscarinic acetylcholine receptor M3 isoform X1 [Mus musculus]	7.01e-66	muscarinic acetylcholine Receptor, B-type, isoform B [Drosophila melanogaster]	1.45e-68
dd_Smed_v6_2320_0	5630.07	-0.606935	0.0852474	-7.11969	1.08171e-12	3.61017e-10	TRUE	TRUE	dd_Smed_v6_2320_0_1	biological_process | cell adhesion | cell cycle | cell division | cytoplasm | focal adhesion | hydrolase activity | membrane | metal ion binding | metalloendopeptidase activity | metallopeptidase activity | mitotic nuclear division | molecular_function | peptidase activity | proteolysis | zinc ion binding	Peptidase_M8 (1)	Leishmanolysin (1)	dd_Smed_v4_2320_0_1	Human: leishmanolysin-like (metallopeptidase M8 family) (LMLN)	leishmanolysin-like peptidase isoform 1 precursor [Homo sapiens]	NP_001129521.3	LMLN	1.56e-71	leishmanolysin-like peptidase precursor [Mus musculus]	2.91e-68	invadolysin [Drosophila melanogaster]	5.41e-60
dd_Smed_v6_5364_0	15205.5	0.241073	0.0340423	7.08157	1.42527e-12	4.67183e-10	FALSE	TRUE	dd_Smed_v6_5364_0_1	ATP binding | ATP citrate synthase activity | acetyl-CoA biosynthetic process | acetyl-CoA metabolic process | catalytic activity | cellular carbohydrate metabolic process | cellular lipid metabolic process | citrate lyase complex | citrate metabolic process | coenzyme A metabolic process | cofactor binding | cytoplasm | cytosol | energy reserve metabolic process | fatty acid biosynthetic process…	Citrate_bind (1) / Citrate_synth_N (1) / Citrate_synt (1) / Ligase_CoA (1) / Succ_CoA_lig (1) / ATP-grasp_2 (1) / CoA_binding (1)	ATP citrate lyase citrate-binding (1) / ATP-citrate synthase ATP-grasp domain (1) / Citrate synthase (1) / CoA-ligase (1) / Succinyl-CoA ligase like flavodoxin domain (1) / ATP-grasp domain (1) / CoA binding domain (1)	dd_Smed_v4_5364_0_1	Human: ATP citrate lyase (ACLY)	ATP-citrate synthase isoform 3 [Homo sapiens]	NP_001290203.1	ACLY	0	ATP-citrate synthase isoform 1 [Mus musculus]	0	ATP citrate lyase, isoform F [Drosophila melanogaster]	0
dd_Smed_v6_18131_0	3188.78	-0.712274	0.101715	-7.00266	2.51156e-12	8.08809e-10	TRUE	FALSE	dd_Smed_v6_18131_0_1	metal ion binding | monooxygenase activity | oxidation-reduction process | oxidoreductase activity	p450 (1)	Cytochrome P450 (1)	dd_Smed_v4_18131_0_1	Human: cytochrome P450, family 2, subfamily B, polypeptide 6 (CYP2B6)	cytochrome P450 2B6 precursor [Homo sapiens]	NP_000758.1	CYP2B6	1.02e-52	cytochrome P450, family 2, subfamily b, polypeptide 13 isoform X1 [Mus musculus]	2.87e-57	cytochrome P450-18a1, isoform A [Drosophila melanogaster]	7.26e-49
dd_Smed_v6_10741_0	5214.98	0.757566	0.10844	6.98607	2.82701e-12	8.94701e-10	FALSE	TRUE	dd_Smed_v6_10741_0_1	cytoplasm | endomembrane system | integral component of membrane | ligase activity | membrane | metal ion binding | negative regulation of cell cycle | protein binding | protein polyubiquitination | ubiquitin-protein transferase activity | zinc ion binding	zf-RING_11 (1) / zf-RING_2 (1)	RING-like zinc finger (1) / Ring finger domain (1)	dd_Smed_v4_10741_0_1	Human: ring finger protein 167 (RNF167)	E3 ubiquitin-protein ligase RNF167 isoform b [Homo sapiens]	NP_001357240.1	RNF167	5.52e-09	E3 ubiquitin-protein ligase RNF167 isoform X1 [Mus musculus]	3.49e-09	godzilla E3 ubiquitin protein ligase, isoform C [Drosophila melanogaster]	1.49e-06
dd_Smed_v6_566_0	2384.91	-1.41141	0.203411	-6.93869	3.95749e-12	1.23125e-09	TRUE	FALSE	dd_Smed_v6_566_0_2		CorA (1)	CorA-like Mg2 (1)
dd_Smed_v6_11372_0	2174.75	0.514331	0.0742876	6.92351	4.40582e-12	1.34789e-09	FALSE	TRUE	dd_Smed_v6_11372_0_1	anatomical structure morphogenesis | aorta morphogenesis | branching involved in ureteric bud morphogenesis | cell fate commitment | cellular protein localization | cochlea morphogenesis | cytoplasm | double-strand break repair | embryonic skeletal system morphogenesis | establishment of mitotic spindle orientation | establishment or maintenance of apical/basal cell polarity | histone dephosphory…	Hydrolase (1)	haloacid dehalogenase-like hydrolase (1)	dd_Smed_v4_11372_0_1	Human: eyes absent homolog 1 (Drosophila) (EYA1)	eyes absent homolog 1 isoform 5 [Homo sapiens]	NP_001275504.1	EYA1	8.56e-158	eyes absent homolog 1 isoform X8 [Mus musculus]	1.02e-156	eyes absent, isoform C [Drosophila melanogaster]	1.48e-139
dd_Smed_v6_5141_0	4400.51	-0.404125	0.058929	-6.85783	6.99167e-12	2.10392e-09	FALSE	FALSE	dd_Smed_v6_5141_0_1	biological_process | cell adhesion | cell cycle | cell division | cytoplasm | focal adhesion | hydrolase activity | membrane | metal ion binding | metalloendopeptidase activity | metallopeptidase activity | mitotic nuclear division | molecular_function | peptidase activity | proteolysis | zinc ion binding	Peptidase_M8 (1)	Leishmanolysin (1)	dd_Smed_v4_5141_0_1	Human: leishmanolysin-like (metallopeptidase M8 family) (LMLN)	leishmanolysin-like peptidase isoform 1 precursor [Homo sapiens]	NP_001129521.3	LMLN	2.02e-50	leishmanolysin-like peptidase precursor [Mus musculus]	1.14e-48	invadolysin [Drosophila melanogaster]	5.89e-45
dd_Smed_v6_3255_0	9661.09	-0.422535	0.0618901	-6.82719	8.65913e-12	2.56366e-09	FALSE	FALSE	dd_Smed_v6_3255_0_1	GTP binding | GTPase activity | GTPase binding | blastocyst formation | blood coagulation | camera-type eye morphogenesis | cell cycle arrest | cytosol | hydrolase activity | integral component of membrane | intrinsic component of mitochondrial outer membrane | membrane | metabolic process | microtubule cytoskeleton | mitochondrial envelope | mitochondrial fusion | mitochondrial membrane organiza…	Dynamin_N (1) / MMR_HSR1 (1) / Roc (1) / ATPase_2 (1)	Dynamin family (1) / 50S ribosome-binding GTPase (1) / Ras of Complex (1) / ATPase domain predominantly from Archaea (1)	dd_Smed_v4_3255_0_1	Human: mitofusin 2 (MFN2)	mitofusin-2 isoform X1 [Homo sapiens]	XP_024307067.1	MFN2	2.68e-14	mitofusin-2 isoform X1 [Mus musculus]	5.7e-14	mitochondrial assembly regulatory factor, isoform B [Drosophila melanogaster]	9.2e-15
dd_Smed_v6_14790_0	3201.88	0.370573	0.0543233	6.82163	9.00157e-12	2.62274e-09	FALSE	TRUE	dd_Smed_v6_14790_0_1	Golgi apparatus | acetylcholine binding | acetylcholine catabolic process | acetylcholine metabolic process | acetylcholinesterase activity | anchored component of membrane | axon | basal lamina | beta-amyloid binding | catalytic activity | cell adhesion | cell junction | cell surface | choline binding | choline metabolic process | cholinesterase activity | cocaine metabolic process | collagen bi…	COesterase (1) / BD-FAE (1) / Abhydrolase_3 (1)	Carboxylesterase family (1) / BD-FAE (1) / alpha (1)	dd_Smed_v4_14790_0_1	Human: butyrylcholinesterase (BCHE)	cholinesterase precursor [Homo sapiens]	NP_000046.1	BCHE	2.72e-100	cholinesterase precursor [Mus musculus]	1.38e-98	acetylcholine esterase, isoform A [Drosophila melanogaster]	1e-72
dd_Smed_v6_7586_0	7013.56	-0.350293	0.0515088	-6.80064	1.04153e-11	2.98723e-09	FALSE	FALSE	dd_Smed_v6_7586_0_1	cAMP-dependent protein kinase inhibitor activity | cytoplasm | nucleus | pseudohyphal growth | response to heat | response to stress | signal transduction	cNMP_binding (1)	Cyclic nucleotide-binding domain (1)	dd_Smed_v4_7586_0_1	PFAM: cNMP_binding,	cGMP-dependent protein kinase 2 isoform X4 [Homo sapiens]	XP_016863907.1	PRKG2	2.23e-06	cyclic nucleotide-binding domain-containing protein 2 isoform 2 [Mus musculus]	4.4e-07	protein kinase, cAMP-dependent, regulatory subunit type 2, isoform E [Drosophila melanogaster]	1.59e-08
dd_Smed_v6_15455_0	2207.36	0.67505	0.100775	6.69858	2.10455e-11	5.94061e-09	FALSE	TRUE	dd_Smed_v6_15455_0_1	calcineurin complex | calcium ion binding | calcium-dependent protein serine/threonine phosphatase activity | calcium-dependent protein serine/threonine phosphatase regulator activity | calmodulin binding | meiotic nuclear division | neurotransmitter secretion | protein binding | protein dephosphorylation | sarcomere organization | skeletal muscle myosin thick filament assembly | sleep | synaptic…	EF-hand_7 (1) / EF-hand_1 (1) / EF-hand_6 (1) / EF-hand_5 (1) / EF-hand_8 (1) / EH (1) / SPARC_Ca_bdg (1) / EF-hand_9 (1) / DUF5580_M (1) / Caleosin (1)	EF-hand domain pair (2) / EF hand domain (1) / EF-hand domain (2) / EF hand (1) / EH domain (1) / Secreted protein acidic and rich in cysteine Ca binding region (1) / Family of unknown function (DUF5580) middle domain (1) / Caleosin related protein (1)	dd_Smed_v4_15455_0_1	Human: protein phosphatase 3, regulatory subunit B, beta (PPP3R2)	calcineurin subunit B type 2 [Homo sapiens]	NP_671709.2	PPP3R2	1.9e-06	calmodulin-4 [Mus musculus]	8.05e-11	calcineurin B2, isoform A [Drosophila melanogaster]	9.37e-09
dd_Smed_v6_3606_0	2870.41	-1.22696	0.183227	-6.69641	2.13598e-11	5.94061e-09	TRUE	FALSE	dd_Smed_v6_3606_0_1				dd_Smed_v4_3606_0_1	Smed: clone SMED_02793_V2 hadrian
dd_Smed_v6_17348_0	69.3632	1.23669	0.184881	6.68908	2.24574e-11	6.15265e-09	FALSE	FALSE	dd_Smed_v6_17348_0_1	ATPase binding | HLH domain binding | JAK-STAT cascade | actinin binding | aorta development | basal cortex | basal plasma membrane | branching involved in ureteric bud morphogenesis | calcium ion binding | calcium ion transmembrane transport | calcium ion transport | calcium-induced calcium release activity | cell cycle arrest | cell-cell junction | cellular response to fluid shear stress | cell…	PKD_channel (1) / Polycystin_dom (1) / Ion_trans (1) / EF-hand_1 (1) / EF-hand_7 (1) / EF-hand_6 (1)	Polycystin cation channel (1) / Polycystin domain (1) / Ion transport protein (1) / EF hand domain (1) / EF-hand domain pair (1) / EF-hand domain (1)	dd_Smed_v4_17348_0_1	Human: polycystic kidney disease 2 (autosomal dominant) (PKD2)	polycystin-2 [Homo sapiens]	NP_000288.1	PKD2	5.31e-127	polycystin-2 [Mus musculus]	6.3e-124	polycystic kidney disease 2 [Drosophila melanogaster]	7e-52
dd_Smed_v6_16037_0	1352.03	0.442121	0.0663509	6.66338	2.67608e-11	7.22385e-09	FALSE	TRUE	dd_Smed_v6_16037_0_1	1-(4-iodo-2,5-dimethoxyphenyl)propan-2-amine binding | ERK1 and ERK2 cascade | G-protein coupled receptor activity | G-protein coupled receptor signaling pathway | behavioral response to nicotine | cGMP biosynthetic process | cell surface | drug binding | external side of plasma membrane | feeding behavior | inositol phosphate-mediated signaling | integral component of membrane | membrane | negat…	7tm_1 (1) / Orf78 (1)	7 transmembrane receptor (rhodopsin family) (1) / Orf78 (ac78) (1)	dd_Smed_v4_16037_0_1	Human: dopamine receptor D3 (DRD3)a	D(3) dopamine receptor isoform X1 [Homo sapiens]	XP_016861318.1	DRD3	6.5e-38	D(3) dopamine receptor [Mus musculus]	7.46e-38	dopamine 2-like receptor, isoform J [Drosophila melanogaster]	9.86e-40
dd_Smed_v6_15930_0	2445.94	0.363366	0.0550678	6.59851	4.15299e-11	1.10482e-08	FALSE	TRUE	dd_Smed_v6_15930_0_1	acetylcholinesterase activity | beta-amyloid binding | catalytic activity | choline binding | choline metabolic process | cholinesterase activity | cocaine metabolic process | endoplasmic reticulum | endoplasmic reticulum lumen | enzyme binding | extracellular region | extracellular space | hydrolase activity | learning | membrane | negative regulation of cell proliferation | negative regulation …	COesterase (1) / Abhydrolase_3 (1) / BD-FAE (1)	Carboxylesterase family (1) / alpha (1) / BD-FAE (1)	dd_Smed_v4_15930_0_1	Human: butyrylcholinesterase (BCHE)	cholinesterase precursor [Homo sapiens]	NP_000046.1	BCHE	1.19e-99	cholinesterase precursor [Mus musculus]	1.94e-102	acetylcholine esterase, isoform A [Drosophila melanogaster]	2.36e-83
dd_Smed_v6_4244_0	51900.3	0.337606	0.0512345	6.58942	4.4154e-11	1.15784e-08	FALSE	TRUE	dd_Smed_v6_4244_0_1	ATP binding | RNA metabolic process | activation of adenylate cyclase activity | activation of phospholipase C activity | aging | angiogenesis | apoptotic process | blood coagulation | calcium-dependent protein kinase C activity | cell adhesion | cellular calcium ion homeostasis | cellular response to carbohydrate stimulus | central nervous system neuron axonogenesis | chondrocyte differentiation…	Pkinase (1) / PK_Tyr_Ser-Thr (1) / C1_1 (1) / C2 (1) / Pkinase_C (1) / ABC1 (1)	Protein kinase domain (1) / Protein tyrosine and serine (1) / Phorbol esters (1) / C2 domain (1) / Protein kinase C terminal domain (1) / ABC1 atypical kinase-like domain (1)	dd_Smed_v4_4244_0_1	Human: protein kinase C, alpha (PRKCA)	protein kinase C alpha type [Homo sapiens]	NP_002728.2	PRKCA	0	protein kinase C alpha type [Mus musculus]	0	protein C kinase 53E, isoform A [Drosophila melanogaster]	0
dd_Smed_v6_15589_0	390.301	-0.578325	0.0879055	-6.57895	4.73791e-11	1.22492e-08	TRUE	FALSE	dd_Smed_v6_15589_0_1		cNMP_binding (1)	Cyclic nucleotide-binding domain (1)	dd_Smed_v4_15589_0_1	Human: cyclic nucleotide binding domain containing 2 (CNBD2)	cyclic nucleotide-binding domain-containing protein 2 isoform X3 [Homo sapiens]	XP_016883172.1	CNBD2	1.33e-16	cyclic nucleotide-binding domain-containing protein 2 isoform 1 [Mus musculus]	7.67e-16	protein kinase, cAMP-dependent, regulatory subunit type 1, isoform X [Drosophila melanogaster]	1.66e-10
dd_Smed_v6_135_0	14722.1	-1.00693	0.153514	-6.55924	5.4081e-11	1.37876e-08	TRUE	TRUE	dd_Smed_v6_135_0_1
dd_Smed_v6_2193_0	10040.4	-1.0129	0.154675	-6.54855	5.80977e-11	1.44114e-08	TRUE	FALSE	dd_Smed_v6_2193_0_1
dd_Smed_v6_557_0	286.685	-1.74842	0.266987	-6.54872	5.80327e-11	1.44114e-08	TRUE	FALSE	dd_Smed_v6_557_0_1
dd_Smed_v6_10640_0	8544.56	0.339979	0.0520366	6.53346	6.42685e-11	1.57295e-08	FALSE	TRUE	dd_Smed_v6_10640_0_1	integral component of membrane | membrane | transmembrane transport	MFS_1_like (1) / MFS_1 (1) / Nuc_H_symport (1) / LacY_symp (1) / MFS_2 (1)	MFS_1 like family (1) / Major Facilitator Superfamily (1) / Nucleoside H (1) / LacY proton (1) / MFS (1)	dd_Smed_v4_10640_0_1	Human: major facilitator superfamily domain containing 6 (MFSD6)	major facilitator superfamily domain-containing protein 6 isoform b [Homo sapiens]	NP_001362921.1	MFSD6	2.87e-102	major facilitator superfamily domain-containing protein 6 isoform X2 [Mus musculus]	3.03e-101	jet fuel, isoform A [Drosophila melanogaster]	1.68e-135
dd_Smed_v6_2664_0	1388.29	-0.829997	0.128027	-6.48298	8.99264e-11	2.17196e-08	TRUE	FALSE	dd_Smed_v6_2664_0_1
dd_Smed_v6_7967_0	95.7642	-1.34874	0.208956	-6.45469	1.08439e-10	2.58506e-08	TRUE	FALSE	dd_Smed_v6_7967_0_1	cellular_component | extracellular region | lipid binding | lipid catabolic process | retinyl-palmitate esterase activity | triglyceride lipase activity | triglyceride metabolic process	Abhydrolase_1 (1) / Hydrolase_4 (1)	alpha (1) / Serine aminopeptidase (1)	dd_Smed_v4_7967_0_1	Human: lipase, gastric (LIPF)	gastric triacylglycerol lipase isoform 3 precursor [Homo sapiens]	NP_001185757.1	LIPF	7.89e-54	gastric triacylglycerol lipase isoform X1 [Mus musculus]	1.06e-50	uncharacterized protein Dmel_CG31871 [Drosophila melanogaster]	4.43e-47
dd_Smed_v6_10098_0	6640.66	0.57265	0.0888303	6.44656	1.14419e-10	2.69266e-08	FALSE	TRUE	dd_Smed_v6_10098_0_1				dd_Smed_v4_10098_0_1	Human: phospholipase C, beta 1 (phosphoinositide-specific) (PLCB1)	1-phosphatidylinositol 4,5-bisphosphate phosphodiesterase beta-1 isoform a [Homo sapiens]	NP_056007.1	PLCB1	1.28e-26	1-phosphatidylinositol 4,5-bisphosphate phosphodiesterase beta-1 isoform X2 [Mus musculus]	9.59e-28	phospholipase C at 21C, isoform G [Drosophila melanogaster]	7.99e-26
dd_Smed_v6_4448_0	1748.67	-0.464324	0.0722845	-6.42356	1.33122e-10	3.09315e-08	FALSE	FALSE	dd_Smed_v6_4448_0_1
dd_Smed_v6_20495_0	9750.66	0.809971	0.126493	6.40328	1.52071e-10	3.48926e-08	FALSE	TRUE	dd_Smed_v6_20495_0_1	basolateral plasma membrane | beta-catenin binding | cadherin binding | calcium channel activity | calcium channel complex | calcium ion import | calcium ion transmembrane transport | calcium ion transport | cation channel activity | cation transport | caveola | cell surface | cortical cytoskeleton | cytoplasm | detection of light stimulus involved in visual perception | gamma-aminobutyric acid s…	TRP_2 (1) / Ion_trans (1) / Ank_2 (1) / Ank (1) / PKD_channel (1) / Ank_3 (1) / Ank_4 (1) / Ank_5 (1) / Ank_KRIT1 (1)	Transient receptor ion channel II (1) / Ion transport protein (1) / Ankyrin repeats (3 copies) (1) / Ankyrin repeat (2) / Polycystin cation channel (1) / Ankyrin repeats (many copies) (2) / KRIT1 ankyrin-repeats domain (1)	dd_Smed_v4_20495_0_1	Human: transient receptor potential cation channel, subfamily C, member 4 (TRPC4)beta	short transient receptor potential channel 4 isoform alpha [Homo sapiens]	NP_057263.1	TRPC4	0	short transient receptor potential channel 4 isoform X1 [Mus musculus]	0	transient receptor potential cation channel gamma, isoform D [Drosophila melanogaster]	0
dd_Smed_v6_5536_0	181.671	-1.50879	0.236483	-6.38011	1.76962e-10	4.01027e-08	TRUE	FALSE	dd_Smed_v6_5536_0_1		Apolipoprotein (1) / COG5_N (1)	Apolipoprotein A1 (1) / Conserved oligomeric Golgi complex subunit 5 (1)
dd_Smed_v6_1321_0	6577.72	-0.887158	0.139765	-6.34751	2.18828e-10	4.89855e-08	TRUE	FALSE	dd_Smed_v6_1321_0_1
dd_Smed_v6_12591_0	1343.86	-0.557775	0.0885301	-6.3004	2.96875e-10	6.56559e-08	TRUE	FALSE	dd_Smed_v6_12591_0_1		Pkinase (1) / PK_Tyr_Ser-Thr (1) / ABC1 (1) / RIO1 (1)	Protein kinase domain (1) / Protein tyrosine and serine (1) / ABC1 atypical kinase-like domain (1) / RIO domain (1)	dd_Smed_v4_12591_0_1	Human: dual-specificity tyrosine-(Y)-phosphorylation regulated kinase 4 (DYRK4)	dual specificity tyrosine-phosphorylation-regulated kinase 4 isoform 1 [Homo sapiens]	NP_003836.1	DYRK4	3.24e-135	dual specificity tyrosine-phosphorylation-regulated kinase 4 isoform X5 [Mus musculus]	4.24e-133	Dual-specificity tyrosine phosphorylation-regulated kinase 2, isoform B [Drosophila melanogaster]	4.06e-133
dd_Smed_v6_81609_0	380.18	0.928671	0.147679	6.28846	3.20637e-10	7.00668e-08	FALSE	FALSE	dd_Smed_v6_81609_0_1
dd_Smed_v6_14711_0	327.836	-1.44806	0.230379	-6.28556	3.26683e-10	7.05481e-08	TRUE	FALSE	dd_Smed_v6_14711_0_1				dd_Smed_v4_14711_0_1	Smed: clone SMED_07471_V2 early growth response-3
dd_Smed_v6_27074_0	979.571	0.447323	0.0711963	6.28296	3.32194e-10	7.09041e-08	FALSE	TRUE	dd_Smed_v6_27074_0_1	GTPase activator activity | cytoplasm | nucleus | plasma membrane | positive regulation of GTPase activity | regulation of G-protein coupled receptor protein signaling pathway | termination of G-protein coupled receptor signaling pathway	RGS (1)	Regulator of G protein signaling domain (1)	dd_Smed_v4_27074_0_1	Human: regulator of G-protein signaling 17 (RGS17)	regulator of G-protein signaling 17 isoform X1 [Homo sapiens]	XP_016866222.1	RGS17	2.49e-23	regulator of G-protein signaling 17 isoform X2 [Mus musculus]	6.32e-22	double hit, isoform C [Drosophila melanogaster]	8.28e-25
dd_Smed_v6_4952_0	6115.94	-0.2876	0.0458323	-6.27506	3.49504e-10	7.37413e-08	FALSE	TRUE	dd_Smed_v6_4952_0_1	Cul4-RING E3 ubiquitin ligase complex | Cul4A-RING E3 ubiquitin ligase complex | Cul4B-RING E3 ubiquitin ligase complex | DNA binding | DNA repair | Wnt signaling pathway | cell cycle checkpoint | cellular response to DNA damage stimulus | cytoplasm | damaged DNA binding | modulation by virus of host morphology or physiology | nucleic acid binding | nucleoplasm | nucleotide-excision repair | nucl…	Beta-prop_RSE1_2nd (1) / CPSF_A (1) / Beta-prop_RSE1_1st (1)	RSE1 (2) / CPSF A subunit region (1)	dd_Smed_v4_4952_0_1	PFAM: CPSF_A, MMS1_N,	DNA damage-binding protein 1 [Homo sapiens]	NP_001914.3	DDB1	0	DNA damage-binding protein 1 [Mus musculus]	0	piccolo [Drosophila melanogaster]	0
dd_Smed_v6_15810_0	666.468	-0.484627	0.077521	-6.25155	4.06391e-10	8.28857e-08	FALSE	TRUE	dd_Smed_v6_15810_0_1	actin binding | adult walking behavior | apical plasma membrane | auditory receptor cell differentiation | blood coagulation | calcium-activated potassium channel activity | caveola | cell maturation | cellular potassium ion homeostasis | circadian rhythm | cytoplasmic part | dendrite | endoplasmic reticulum | external side of plasma membrane | eye blink reflex | integral component of membrane | …	Slo-like_RCK (1) / BK_channel_a (1) / Ion_trans_2 (1) / Slowpoke_C (1) / TrkA_N (1) / Ion_trans (1)	Calcium-activated potassium channel slowpoke-like RCK domain (1) / Calcium-activated BK potassium channel alpha subunit (1) / Ion channel (1) / Ca2 (1) / TrkA-N domain (1) / Ion transport protein (1)	dd_Smed_v4_15810_0_1	Human: potassium large conductance calcium-activated channel, subfamily M, alpha member 1 (KCNMA1)	Calcium-activated potassium channel subunit alpha-1 isoform k [Homo sapiens]	NP_001309765.1	KCNMA1	8.23e-102	calcium-activated potassium channel subunit alpha-1 isoform 22 [Mus musculus]	8.29e-102	slowpoke, isoform V [Drosophila melanogaster]	1.32e-101
dd_Smed_v6_33258_0	167.148	0.770378	0.123213	6.25242	4.04136e-10	8.28857e-08	FALSE	TRUE	dd_Smed_v6_33258_0_1		Neur_chan_memb (1)	Neurotransmitter-gated ion-channel transmembrane region (1)			neuronal acetylcholine receptor subunit alpha-3 isoform X1 [Homo sapiens]	XP_006720445.1	CHRNA3	0.049	neuronal acetylcholine receptor subunit alpha-3 precursor [Mus musculus]	0.006
dd_Smed_v6_3571_0	10019.2	0.371724	0.0594538	6.25232	4.04396e-10	8.28857e-08	FALSE	TRUE	dd_Smed_v6_3571_0_1	ATP binding | apoptotic process | cell differentiation involved in embryonic placenta development | cell morphogenesis | cellular_component | central nervous system development | cytoplasm | cytosol | endocardium development | hippo signaling | identical protein binding | keratinocyte differentiation | kinase activity | magnesium ion binding | metal ion binding | negative regulation of canonical …	Pkinase (1) / PK_Tyr_Ser-Thr (1)	Protein kinase domain (1) / Protein tyrosine and serine (1)	dd_Smed_v4_3571_0_1	Human: serine/threonine kinase 4 (STK4)	serine/threonine-protein kinase 4 isoform X6 [Homo sapiens]	XP_011527322.1	STK4	3.89e-22	serine/threonine-protein kinase 4 isoform X2 [Mus musculus]	2.6e-22	phosphorylase kinase gamma, isoform F [Drosophila melanogaster]	1.72e-18
dd_Smed_v6_430_0	64725.2	-0.548464	0.0879629	-6.23517	4.51299e-10	9.10335e-08	TRUE	FALSE	dd_Smed_v6_430_0_1
dd_Smed_v6_1530_0	2589.2	-0.797353	0.130138	-6.12699	8.9556e-10	1.78684e-07	TRUE	FALSE	dd_Smed_v6_1530_0_1	biological_process | cellular_component | extracellular region | molecular_function	CAP (1) / fn2 (1)	Cysteine-rich secretory protein family (1) / Fibronectin type II domain (1)	dd_Smed_v4_1530_0_1	Human: peptidase inhibitor 16 (PI16)	peptidase inhibitor 16 isoform X2 [Homo sapiens]	XP_016865919.1	PI16	1.6e-07	GLI pathogenesis-related 1 like 3 precursor [Mus musculus]	7.07e-11	uncharacterized protein Dmel_CG8483 [Drosophila melanogaster]	1.19e-08
dd_Smed_v6_14633_0	639.915	0.521885	0.0854645	6.10645	1.01871e-09	2.0107e-07	FALSE	TRUE	dd_Smed_v6_14633_0_1		Homeodomain (1)	Homeodomain (1)	dd_Smed_v4_14633_0_1	Smed: otxA	homeobox protein OTX1 [Homo sapiens]	NP_055377.1	OTX1	7.51e-17	homeobox protein OTX1 isoform X1 [Mus musculus]	9.97e-17	ocelliless, isoform E [Drosophila melanogaster]	5.61e-16
dd_Smed_v6_2184_0	248.322	-4.6306	0.759761	-6.09481	1.09571e-09	2.13966e-07	TRUE	TRUE	dd_Smed_v6_2184_0_1		LCCL (1)	LCCL domain (1)	dd_Smed_v4_2184_0_1	PFAM: LCCL,
dd_Smed_v6_42_0	2951.77	-1.2273	0.201696	-6.08488	1.16575e-09	2.25248e-07	TRUE	FALSE	dd_Smed_v6_42_0_1
dd_Smed_v6_357_0	40437.6	-0.593819	0.0977079	-6.0775	1.22072e-09	2.33412e-07	TRUE	TRUE	dd_Smed_v6_357_0_1		SEA (1)	SEA domain (1)	dd_Smed_v4_357_0_1	PFAM: SEA,
dd_Smed_v6_5879_0	7815.36	-0.287436	0.0473837	-6.06615	1.31011e-09	2.45391e-07	FALSE	FALSE	dd_Smed_v6_5879_0_1	'de novo' posttranslational protein folding | Golgi membrane | SH3 domain binding | cytoplasm | cytoskeletal adaptor activity | fatty acid binding | filopodium assembly | identical protein binding | lysophosphatidic acid acyltransferase activity | mitochondrial outer membrane | negative regulation of apoptotic process | phosphatidic acid biosynthetic process | positive regulation of protein oligo…	BAR (1)	BAR domain (1)	dd_Smed_v4_5879_0_1	Human: SH3-domain GRB2-like endophilin B1 (SH3GLB1)	endophilin-B1 isoform 1 [Homo sapiens]	NP_057093.1	SH3GLB1	4.83e-17	endophilin-B1 isoform 7 [Mus musculus]	1.63e-16	endophilin B, isoform B [Drosophila melanogaster]	9.72e-22
dd_Smed_v6_6679_0	1730.9	0.306154	0.0504571	6.06761	1.29829e-09	2.45391e-07	FALSE	TRUE	dd_Smed_v6_6679_0_1		G_path_suppress (1)	G-protein pathway suppressor (1)
dd_Smed_v6_8101_0	1753.73	0.478973	0.0792631	6.04283	1.51434e-09	2.8078e-07	FALSE	TRUE	dd_Smed_v6_8101_0_1	actin binding | actin cytoskeleton organization | actin filament | actin filament-based process | adherens junction | anterior/posterior pattern specification | apical part of cell | apical plasma membrane | basolateral plasma membrane | cell adhesion molecule binding | cell cortex | cell projection | cell surface | cytoplasm | cytoplasmic side of plasma membrane | cytoskeletal protein binding | …	FERM_M (1) / FERM_C (1) / ERM_C (1) / FERM_N (1)	FERM central domain (1) / FERM C-terminal PH-like domain (1) / Ezrin (1) / FERM N-terminal domain (1)	dd_Smed_v4_8101_0_1	Human: ezrin (EZR)	ezrin [Homo sapiens]	NP_003370.2	EZR	8.18e-172	moesin [Mus musculus]	1.36e-167	moesin, isoform J [Drosophila melanogaster]	9.86e-179
dd_Smed_v6_7616_0	53.6892	1.3977	0.232774	6.00453	1.91882e-09	3.52219e-07	FALSE	FALSE	dd_Smed_v6_7616_0_1	cell adhesion | collagen trimer | extracellular matrix | extracellular region | molecular_function | proteinaceous extracellular matrix	VWA (1) / VWA_2 (1) / VWA_3 (1) / VWA_CoxE (1) / DUF1194 (1)	von Willebrand factor type A domain (3) / VWA domain containing CoxE-like protein (1) / Protein of unknown function (DUF1194) (1)	dd_Smed_v4_7616_0_1	Human: collagen, type VI, alpha 6 (COL6A6)	collagen alpha-6(VI) chain isoform X6 [Homo sapiens]	XP_011510734.1	COL6A6	3.96e-28	collagen alpha-6(VI) chain isoform 2 precursor [Mus musculus]	1.37e-29
dd_Smed_v6_1196_0	7578.91	-0.599407	0.100151	-5.98502	2.16361e-09	3.93221e-07	TRUE	FALSE	dd_Smed_v6_1196_0_1	biological_process | integral component of membrane | membrane | molecular_function	Solute_trans_a (1)	Organic solute transporter Ostalpha (1)	dd_Smed_v4_1196_0_1	Human: transmembrane protein 184C (TMEM184C)	transmembrane protein 184C [Homo sapiens]	NP_060711.2	TMEM184C	4.7e-119	transmembrane protein 184C isoform 1 [Mus musculus]	1.89e-111	uncharacterized protein Dmel_CG5850, isoform E [Drosophila melanogaster]	6.84e-110
dd_Smed_v6_29018_0	387.993	0.54302	0.091043	5.96444	2.45478e-09	4.41765e-07	FALSE	TRUE	dd_Smed_v6_29018_0_1		7tm_1 (1) / 7TM_GPCR_Srw (1) / 7TM_GPCR_Srx (1)	7 transmembrane receptor (rhodopsin family) (1) / Serpentine type 7TM GPCR chemoreceptor Srw (1) / Serpentine type 7TM GPCR chemoreceptor Srx (1)	dd_Smed_v4_29018_0_1	PFAM: 7tm_1, 7TM_GPCR_Srw, 7TM_GPCR_Srx,	C-C chemokine receptor type 1 [Homo sapiens]	NP_001286.1	CCR1	0.048			ETHR, isoform B [Drosophila melanogaster]	0.015
dd_Smed_v6_10375_0	4565.26	0.453499	0.0761306	5.95685	2.57144e-09	4.58266e-07	FALSE	TRUE	dd_Smed_v6_10375_0_1		C2 (1) / FYVE_2 (1)	C2 domain (1) / FYVE-type zinc finger (1)	dd_Smed_v4_10375_0_1	Human: synaptotagmin-like 3 (SYTL3)	synaptotagmin-like protein 3 isoform X1 [Homo sapiens]	XP_024302356.1	SYTL3	3.71e-16	synaptotagmin-like protein 3 isoform X1 [Mus musculus]	2.05e-16	bitesize, isoform F [Drosophila melanogaster]	2.46e-23
dd_Smed_v6_16092_0	1976.82	0.362565	0.0609582	5.94777	2.71824e-09	4.79769e-07	FALSE	TRUE	dd_Smed_v6_16092_0_1	integral component of plasma membrane | negative regulation of epidermal growth factor receptor signaling pathway	LRR_8 (1) / Ig_3 (1) / I-set (1) / LRR_4 (1) / ig (1) / Ig_2 (1) / LRR_1 (1) / DUF723 (1)	Leucine rich repeat (1) / Immunoglobulin domain (3) / Immunoglobulin I-set domain (1) / Leucine Rich repeats (2 copies) (1) / Leucine Rich Repeat (1) / Protein of unknown function (DUF723) (1)	dd_Smed_v4_16092_0_1	Human: leucine rich repeat and Ig domain containing 4 (LINGO4)	leucine-rich repeat and immunoglobulin-like domain-containing nogo receptor-interacting protein 4 precursor [Homo sapiens]	NP_001004432.1	LINGO4	3.67e-10	leucine-rich repeat, immunoglobulin-like domain and transmembrane domain-containing protein 2 isoform 1 precursor [Mus musculus]	1.73e-10	kekkon 2 [Drosophila melanogaster]	3.26e-12
dd_Smed_v6_8642_0	2466.92	0.248068	0.0417324	5.94427	2.77693e-09	4.85461e-07	FALSE	TRUE	dd_Smed_v6_8642_0_1	Ral guanyl-nucleotide exchange factor activity | cellular lipid metabolic process | cellular_component | cytosol | regulation of small GTPase mediated signal transduction | small GTPase mediated signal transduction | small molecule metabolic process	RasGEF (1) / RasGEF_N (1) / DUF3228 (1)	RasGEF domain (1) / RasGEF N-terminal motif (1) / Protein of unknown function (DUF3228) (1)	dd_Smed_v4_8642_0_1	Human: ral guanine nucleotide dissociation stimulator-like 1 (RGL1)	ral guanine nucleotide dissociation stimulator-like 1 isoform X4 [Homo sapiens]	XP_011507644.1	RGL1	3.2e-23	ral guanine nucleotide dissociation stimulator-like 1 isoform 1 [Mus musculus]	2.56e-21	Ral guanine nucleotide dissociation stimulator-like, isoform A [Drosophila melanogaster]	3.33e-13
dd_Smed_v6_28_0	259.558	-1.20331	0.202989	-5.92795	3.0674e-09	5.31181e-07	TRUE	FALSE	dd_Smed_v6_28_0_1	biological_process | cellular_component | extracellular region | molecular_function | negative regulation of peptidase activity | peptidase inhibitor activity | serine-type endopeptidase inhibitor activity	Kunitz_BPTI (1)	Kunitz (1)	dd_Smed_v4_28_0_1	Human: tissue factor pathway inhibitor (lipoprotein-associated coagulation inhibitor) (TFPI)	tissue factor pathway inhibitor isoform X2 [Homo sapiens]	XP_024308830.1	TFPI	5.66e-12	kunitz-type protease inhibitor 3 precursor [Mus musculus]	2.26e-15	uncharacterized protein Dmel_CG3604, isoform A [Drosophila melanogaster]	4.98e-14
dd_Smed_v6_13873_0	3358.36	0.30073	0.0508053	5.91925	3.23407e-09	5.54809e-07	FALSE	TRUE	dd_Smed_v6_13873_0_1	biological_process | cellular_component | molecular_function	Copine (1) / C2 (1) / vWA-TerF-like (1)	Copine (1) / C2 domain (1) / vWA found in TerF C terminus (1)	dd_Smed_v4_13873_0_1	Human: copine family member IX (CPNE9)	copine-9 isoform 1 [Homo sapiens]	NP_705899.2	CPNE9	3.78e-115	copine-9 isoform X1 [Mus musculus]	9.43e-116	synaptotagmin 7, isoform B [Drosophila melanogaster]	0.032
dd_Smed_v6_20318_0	633.013	-0.679175	0.114951	-5.90836	3.45521e-09	5.87258e-07	TRUE	TRUE	dd_Smed_v6_20318_0_1	extracellular region	EGF_TEN (1) / EGF_2 (1) / JAG1-like_EGF2 (1) / TSP_1 (1) / EGF (1) / TSP1_CCN (1) / TSP1_spondin (1) / hEGF (1) / EGF_FBN_1st (1)	Teneurin EGF domain (1) / EGF-like domain (2) / Protein jagged-1-like (1) / Thrombospondin type 1 domain (1) / CCN3 Nov like TSP1 domain (1) / Spondin-like TSP1 domain (1) / Human growth factor-like EGF (1) / Fibrillin (1)	dd_Smed_v4_20318_0_1	Human: von Willebrand factor D and EGF domains (VWDE)	von Willebrand factor D and EGF domain-containing protein isoform X2 [Homo sapiens]	XP_011513477.1	VWDE	6.91e-46	von Willebrand factor D and EGF domain-containing protein isoform 1 precursor [Mus musculus]	1.91e-47	shifted, isoform C [Drosophila melanogaster]	3.93e-28
dd_Smed_v6_7911_0	7651.28	0.312873	0.0531572	5.88581	3.96102e-09	6.6705e-07	FALSE	TRUE	dd_Smed_v6_7911_0_1	ATP binding | Wnt-protein binding | cytoplasm | integral component of membrane | integral component of plasma membrane | kinase activity | membrane | nucleotide binding | phosphorylation | plasma membrane | protein binding | protein kinase activity | protein phosphorylation | protein tyrosine kinase activity | signal transduction | transferase activity | transferase activity, transferring phospho…	PK_Tyr_Ser-Thr (1) / Pkinase (1) / I-set (1) / Ig_3 (1) / Kringle (1) / ig (1) / Ig_2 (1) / Fz (1) / V-set (1)	Protein tyrosine and serine (1) / Protein kinase domain (1) / Immunoglobulin I-set domain (1) / Immunoglobulin domain (3) / Kringle domain (1) / Fz domain (1) / Immunoglobulin V-set domain (1)	dd_Smed_v4_7911_0_1	PFAM: Pkinase_Tyr, Pkinase, I-set, Kringle, Ig_3, Ig_2, V-set, ig,	inactive tyrosine-protein kinase transmembrane receptor ROR1 isoform X1 [Homo sapiens]	XP_016856865.1	ROR1	3.89e-138	inactive tyrosine-protein kinase transmembrane receptor ROR1 isoform 1 precursor [Mus musculus]	1.58e-138	Ror [Drosophila melanogaster]	1.7e-88
dd_Smed_v6_11216_0	1875.5	-0.626996	0.107049	-5.85709	4.71056e-09	7.86065e-07	TRUE	FALSE	dd_Smed_v6_11216_0_1	basolateral plasma membrane | bicarbonate transmembrane transporter activity | bicarbonate transport | borate transmembrane transport | borate transmembrane transporter activity | borate transport | cellular cation homeostasis | fluid transport | hydrogen ion channel activity | inorganic anion exchanger activity | integral component of membrane | phosphoenolpyruvate-dependent sugar phosphotransfe…	HCO3_cotransp (1)	HCO3- transporter integral membrane domain (1)	dd_Smed_v4_11216_0_1	Human: solute carrier family 4, sodium borate transporter, member 11 (SLC4A11)	solute carrier family 4 member 11 isoform X4 [Homo sapiens]	XP_016883585.1	SLC4A11	3.71e-143	sodium bicarbonate transporter-like protein 11 isoform X3 [Mus musculus]	9.05e-140	Na[+]-driven anion exchanger 1, isoform F [Drosophila melanogaster]	2.19e-43
dd_Smed_v6_4621_0	106.885	-2.20102	0.375926	-5.85493	4.77214e-09	7.89166e-07	TRUE	FALSE
dd_Smed_v6_12110_0	597.638	-0.502849	0.0860049	-5.84674	5.01288e-09	8.21576e-07	TRUE	FALSE	dd_Smed_v6_12110_0_1
dd_Smed_v6_15802_0	582.126	-0.941976	0.161258	-5.84142	5.17578e-09	8.40767e-07	TRUE	FALSE	dd_Smed_v6_15802_0_1
dd_Smed_v6_27539_0	382.798	0.50497	0.086494	5.83821	5.27642e-09	8.49597e-07	FALSE	FALSE	dd_Smed_v6_27539_0_1	acetylcholine-activated cation-selective channel activity | acetylcholine-gated channel complex | integral component of plasma membrane | ion transport | postsynaptic membrane	Neur_chan_LBD (1) / Neur_chan_memb (1)	Neurotransmitter-gated ion-channel ligand binding domain (1) / Neurotransmitter-gated ion-channel transmembrane region (1)	dd_Smed_v4_27539_0_1	Human: cholinergic receptor, nicotinic, alpha 6 (neuronal) (CHRNA6)	neuronal acetylcholine receptor subunit alpha-6 isoform 1 precursor [Homo sapiens]	NP_004189.1	CHRNA6	3.06e-34	neuronal acetylcholine receptor subunit alpha-3 precursor [Mus musculus]	8.77e-35	nicotinic acetylcholine receptor alpha2, isoform B [Drosophila melanogaster]	3.59e-38
dd_Smed_v6_17366_0	2058.23	-0.404888	0.0694425	-5.83055	5.52444e-09	8.81796e-07	FALSE	FALSE	dd_Smed_v6_17366_0_1		Slo-like_RCK (1) / BK_channel_a (1) / Ion_trans_2 (1) / Slowpoke_C (1) / Ion_trans (1)	Calcium-activated potassium channel slowpoke-like RCK domain (1) / Calcium-activated BK potassium channel alpha subunit (1) / Ion channel (1) / Ca2 (1) / Ion transport protein (1)	dd_Smed_v4_17366_0_1	Human: potassium large conductance calcium-activated channel, subfamily M, alpha member 1 (KCNMA1)	calcium-activated potassium channel subunit alpha-1 isoform X28 [Homo sapiens]	XP_005269853.1	KCNMA1	1.4e-91	calcium-activated potassium channel subunit alpha-1 isoform 22 [Mus musculus]	4.56e-91	slowpoke, isoform O [Drosophila melanogaster]	2.24e-88
dd_Smed_v6_33402_0	501.341	0.759906	0.131002	5.8007	6.60387e-09	1.04501e-06	FALSE	TRUE	dd_Smed_v6_33402_0_1		DUF7649 (1) / DUF7299 (1)	Domain of unknown function (DUF7649) (1) / Family of unknown function (DUF7299) (1)
dd_Smed_v6_3749_0	10111.3	-0.466176	0.0804369	-5.79555	6.80972e-09	1.06837e-06	FALSE	FALSE	dd_Smed_v6_3749_0_1	ATP binding | ATP biosynthetic process | ATP hydrolysis coupled proton transport | adult locomotory behavior | basolateral plasma membrane | cation transmembrane transporter activity | cation transport | cation-transporting ATPase activity | caveola | cytoplasm | dendritic spine | determination of adult lifespan | embryonic development via the syncytial blastoderm | endosome | ion transmembrane t…	E1-E2_ATPase (1) / Cation_ATPase_C (1) / Cation_ATPase (1) / Hydrolase (1) / Cation_ATPase_N (1) / Hydrolase_3 (1) / MgtE (1)	E1-E2 ATPase (1) / Cation transporting ATPase (1) / Cation transport ATPase (P-type) (1) / haloacid dehalogenase-like hydrolase (2) / Cation transporter (1) / Divalent cation transporter (1)	dd_Smed_v4_3749_0_1	Human: ATPase, Na+/K+ transporting, alpha 2 polypeptide (ATP1A2)	sodium/potassium-transporting ATPase subunit alpha-2 precursor [Homo sapiens]	NP_000693.1	ATP1A2	0	sodium/potassium-transporting ATPase subunit alpha-3 isoform 2 [Mus musculus]	0	Na pump alpha subunit, isoform F [Drosophila melanogaster]	0
dd_Smed_v6_10469_0	1774.34	-0.420011	0.073264	-5.73284	9.8764e-09	1.52346e-06	FALSE	FALSE	dd_Smed_v6_10469_0_1		Noggin (1)	Noggin (1)	dd_Smed_v4_10469_0_1	Smed: noggin-like protein 7 (nlg7)	noggin precursor [Homo sapiens]	NP_005441.1	NOG	3.2e-11	noggin precursor [Mus musculus]	2.66e-11
dd_Smed_v6_8431_0	3466.91	0.243641	0.0424951	5.7334	9.84379e-09	1.52346e-06	FALSE	TRUE	dd_Smed_v6_8431_0_1		KH_1 (1) / KH_2 (1) / KH-I_KHDC4-BBP (1) / KH_KhpA-B (1) / KH_Vigilin (1) / KH_5 (1) / MOEP19 (1)	KH domain (2) / KHDC4 (1) / KhpA (1) / Vigilin KH domain (1) / NusA-like KH domain (1) / KH-like RNA-binding domain (1)	dd_Smed_v4_8431_0_1	Human: poly(rC) binding protein 2 (PCBP2)5	poly(rC)-binding protein 3 isoform X8 [Homo sapiens]	XP_024307864.1	PCBP3	2.77e-66	poly(rC)-binding protein 2 isoform X22 [Mus musculus]	2.32e-61	mushroom-body expressed, isoform C [Drosophila melanogaster]	4.27e-43
dd_Smed_v6_25573_0	90.0892	-0.777683	0.135768	-5.72804	1.016e-08	1.55413e-06	TRUE	FALSE	dd_Smed_v6_25573_0_1
dd_Smed_v6_1480_0	4838.59	-0.655257	0.114547	-5.72041	1.06267e-08	1.6121e-06	TRUE	FALSE	dd_Smed_v6_1480_0_1	arylesterase activity | biological_process | biosynthetic process | cell surface | integral component of membrane | membrane | strictosidine synthase activity	Str_synth (1) / SGL (1) / SSL_N (1)	Strictosidine synthase (1) / SMP-30 (1) / Strictosidine synthase-like (1)	dd_Smed_v4_1480_0_1	Human: adipocyte plasma membrane associated protein (APMAP)	adipocyte plasma membrane-associated protein [Homo sapiens]	NP_065392.1	APMAP	1.93e-40	adipocyte plasma membrane-associated protein isoform X1 [Mus musculus]	1.73e-38	strictosidine synthase-like 2 [Drosophila melanogaster]	7.22e-22
dd_Smed_v6_97628_0	289.593	0.991125	0.173404	5.71571	1.09247e-08	1.64371e-06	FALSE	TRUE	dd_Smed_v6_97628_0_1				dd_Smed_v4_97628_0_1	Human: transient receptor potential cation channel, subfamily C, member 7 (TRPC7)	short transient receptor potential channel 7 isoform 4 [Homo sapiens]	NP_001363830.1	TRPC7	8.77e-07	short transient receptor potential channel 7 isoform X1 [Mus musculus]	1.95e-07	transient receptor potential, isoform A [Drosophila melanogaster]	8.4e-07
dd_Smed_v6_6799_0	6015.63	-0.214987	0.0376333	-5.71267	1.11218e-08	1.65976e-06	FALSE	FALSE	dd_Smed_v6_6799_0_1	ATP binding | axon | axon terminus | brain-derived neurotrophic factor binding | brain-derived neurotrophic factor receptor signaling pathway | brain-derived neurotrophic factor-activated receptor activity | calcium-mediated signaling using intracellular calcium source | cell differentiation | cell surface | central nervous system neuron development | cerebral cortex development | cytosol | dendr…	PK_Tyr_Ser-Thr (1) / Pkinase (1) / Fz (1) / Kringle (1)	Protein tyrosine and serine (1) / Protein kinase domain (1) / Fz domain (1) / Kringle domain (1)	dd_Smed_v4_6799_0_1	Human: neurotrophic tyrosine kinase, receptor, type 2 (NTRK2)c	muscle, skeletal receptor tyrosine-protein kinase isoform 4 [Homo sapiens]	NP_001356327.1	MUSK	9.15e-34	muscle, skeletal receptor tyrosine-protein kinase isoform X1 [Mus musculus]	3.46e-32	neurospecific receptor kinase [Drosophila melanogaster]	5.49e-31
dd_Smed_v6_34941_0	524.879	0.4195	0.0737647	5.68701	1.29285e-08	1.90834e-06	FALSE	FALSE	dd_Smed_v6_34941_0_1	cell junction | extracellular-glutamate-gated ion channel activity | integral component of membrane | ion channel activity | ion transport | ionotropic glutamate receptor activity | ionotropic glutamate receptor signaling pathway | membrane | outer membrane-bounded periplasmic space | plasma membrane | postsynaptic membrane | protein binding | receptor activity | synapse | transport | transporter…	Lig_chan (1)	Ligand-gated ion channel (1)	dd_Smed_v4_34941_0_1	Human: glutamate receptor, ionotropic, delta 1 (GRID1)	glutamate receptor ionotropic, delta-1 isoform X1 [Homo sapiens]	XP_011538022.1	GRID1	8.88e-26	glutamate receptor ionotropic, delta-1 isoform X2 [Mus musculus]	6.27e-26	grik, isoform C [Drosophila melanogaster]	1.69e-24
dd_Smed_v6_8877_0	4933.51	0.279511	0.0491566	5.68613	1.29953e-08	1.90834e-06	FALSE	TRUE	dd_Smed_v6_8877_0_1	GTPase activator activity | cytoplasm | nucleus | plasma membrane | positive regulation of GTPase activity | regulation of G-protein coupled receptor protein signaling pathway | termination of G-protein coupled receptor signaling pathway	RGS (1)	Regulator of G protein signaling domain (1)	dd_Smed_v4_8877_0_1	Human: regulator of G-protein signaling 20 (RGS20)	regulator of G-protein signaling 20 isoform d [Homo sapiens]	NP_001273603.1	RGS20	1.62e-55	regulator of G-protein signaling 20 isoform X1 [Mus musculus]	1.27e-53	double hit, isoform C [Drosophila melanogaster]	3.6e-54
dd_Smed_v6_18181_0	311.335	-0.748162	0.132025	-5.66681	1.45481e-08	2.1194e-06	TRUE	FALSE	dd_Smed_v6_18181_0_1	apoptotic process | axon guidance | axonogenesis | basement membrane | cell periphery | cytoplasm | establishment of nucleus localization | extracellular region | inner ear morphogenesis | mammary gland development | mammary gland duct morphogenesis | negative regulation of axon extension | neuron migration | positive regulation of axon extension | positive regulation of cell proliferation | prot…	Laminin_N (1) / EGF_laminin (1) / EGF_LMN_ATRN (1) / NTR (1)	Laminin N-terminal (Domain VI) (1) / Laminin EGF domain (1) / Laminin (1) / UNC-6 (1)	dd_Smed_v4_18181_0_1	Human: netrin 1 (NTN1)	netrin-1 isoform X1 [Homo sapiens]	XP_006721658.1	NTN1	1.51e-102	netrin-1 precursor [Mus musculus]	4e-102	Netrin-A, isoform A [Drosophila melanogaster]	1.02e-85
dd_Smed_v6_13826_0	921.135	-0.306899	0.0541924	-5.66314	1.48631e-08	2.14824e-06	FALSE	FALSE	dd_Smed_v6_13826_0_1	cellular nitrogen compound metabolic process | cytoplasm | cytosol | heme binding | indoleamine 2,3-dioxygenase activity | metal ion binding | oxidation-reduction process | oxidoreductase activity | oxidoreductase activity, acting on single donors with incorporation of molecular oxygen, incorporation of two atoms of oxygen | small molecule metabolic process | tryptophan 2,3-dioxygenase activity |…	IDO (1) / PrnB (1)	Indoleamine 2 (1) / Monodechloroaminopyrrolnitrin synthase PrnB (1)	dd_Smed_v4_13826_0_1	Human: indoleamine 2,3-dioxygenase 2 (IDO2)	indoleamine 2,3-dioxygenase 2 [Homo sapiens]	NP_919270.3	IDO2	1.41e-59	indoleamine 2,3-dioxygenase 2 [Mus musculus]	4.67e-54
dd_Smed_v6_94260_0	272.25	-0.523656	0.0932289	-5.61688	1.94434e-08	2.7883e-06	TRUE	FALSE	dd_Smed_v6_94260_0_1		zf-C3HC4_2 (1) / zf-C3HC4 (1) / zf-C3HC4_4 (1) / zf-RING_6 (1) / zf-RING_UBOX (1) / zf-C3HC4_3 (1) / RING_XB3-XBAT31 (1) / Prok-RING_4 (1) / TRAF3_RING (1)	Zinc finger (3) / zinc finger of C3HC4-type (1) / zf-RING of BARD1-type protein (1) / RING-type zinc-finger (1) / E3 ubiquitin-protein ligase XB3 (1) / Prokaryotic RING finger family 4 (1) / TNF receptor-associated factor 2 (1)	dd_Smed_v4_94260_0_1	PFAM: zf-C3HC4_2, zf-C3HC4,	TNF receptor-associated factor 5 isoform X3 [Homo sapiens]	XP_016857710.1	TRAF5	0.000179	TNF receptor-associated factor 5 isoform X1 [Mus musculus]	2.92e-05	uncharacterized protein Dmel_CG9014, isoform A [Drosophila melanogaster]	0.005
dd_Smed_v6_19_0	695.004	-1.77875	0.317118	-5.6091	2.03386e-08	2.89407e-06	TRUE	FALSE	dd_Smed_v6_19_0_1
dd_Smed_v6_31435_0	103.899	-0.83685	0.149374	-5.60239	2.11422e-08	2.98528e-06	TRUE	FALSE	dd_Smed_v6_31435_0_1		Homeodomain (1) / Homez (1) / Homeobox_KN (1)	Homeodomain (1) / Homeodomain leucine-zipper encoding (1) / Homeobox KN domain (1)	dd_Smed_v4_31435_0_1	Human: ladybird homeobox 1 (LBX1)	transcription factor LBX1 [Homo sapiens]	NP_006553.2	LBX1	2.73e-28	transcription factor LBX1 [Mus musculus]	2.43e-28	ladybird early [Drosophila melanogaster]	3.68e-27
dd_Smed_v6_2329_0	2540.07	-0.625787	0.111767	-5.59901	2.15581e-08	3.02077e-06	TRUE	FALSE	dd_Smed_v6_2329_0_1		Sod_Cu (1)	Copper (1)	dd_Smed_v4_2329_0_1	Human: superoxide dismutase 1, soluble (SOD1)	superoxide dismutase [Cu-Zn] [Homo sapiens]	NP_000445.1	SOD1	4.49e-31	superoxide dismutase [Cu-Zn] [Mus musculus]	4.31e-32	superoxide dismutase 3, isoform A [Drosophila melanogaster]	5.9e-32
dd_Smed_v6_15156_0	1299.38	-0.505087	0.0902509	-5.59648	2.18743e-08	3.04185e-06	TRUE	FALSE	dd_Smed_v6_15156_0_1
dd_Smed_v6_10372_0	2160.71	0.280383	0.050112	5.59512	2.20475e-08	3.04289e-06	FALSE	TRUE	dd_Smed_v6_10372_0_1	biological_process | cellular_component | integral component of membrane | membrane | molecular_function | transmembrane transport | transport	MFS_1 (1)	Major Facilitator Superfamily (1)	dd_Smed_v4_10372_0_1	Human: major facilitator superfamily domain containing 4 (MFSD4)	major facilitator superfamily domain-containing protein 4A [Homo sapiens]	NP_857595.3	MFSD4A	7.79e-36	major facilitator superfamily domain-containing protein 4A isoform X1 [Mus musculus]	6.03e-38
dd_Smed_v6_5255_0	10337.6	-0.429351	0.0767889	-5.59131	2.25363e-08	3.08713e-06	FALSE	FALSE	dd_Smed_v6_5255_0_1	ATP binding | axon | cell cycle | cell division | cytoplasm | metal ion binding | mitotic nuclear division | nucleus | protein binding | protein phosphorylation | protein serine/threonine kinase activity	Pkinase (1) / Ank_2 (1) / PK_Tyr_Ser-Thr (1) / Ank (1) / Ank_4 (1) / Ank_3 (1) / Ank_5 (1) / Ank_KRIT1 (1) / ABC1 (1) / Kinase-like (1) / Haspin_kinase (1) / ANK_LRRK2 (1) / Pkinase_fungal (1) / APH (1)	Protein kinase domain (1) / Ankyrin repeats (3 copies) (1) / Protein tyrosine and serine (1) / Ankyrin repeat (2) / Ankyrin repeats (many copies) (2) / KRIT1 ankyrin-repeats domain (1) / ABC1 atypical kinase-like domain (1) / Kinase-like (1) / Haspin like kinase domain (1) / LRRK2 ANK repeat (1) / Fungal protein kinase (1) / Phosphotransferase enzyme family (1)	dd_Smed_v4_5255_0_1	Human: NIMA-related kinase 3 (NEK3)	serine/threonine-protein kinase Nek3 isoform a [Homo sapiens]	NP_689933.1	NEK3	2.84e-36	mitogen-activated protein kinase kinase kinase 3 isoform X1 [Mus musculus]	1.25e-34	atypical protein kinase C, isoform F [Drosophila melanogaster]	4.34e-30
dd_Smed_v6_48523_0	307.248	0.706628	0.126619	5.58073	2.39509e-08	3.25662e-06	FALSE	TRUE	dd_Smed_v6_48523_0_1
dd_Smed_v6_17854_1	5508.76	0.78028	0.140124	5.56851	2.56921e-08	3.46768e-06	FALSE	FALSE	dd_Smed_v6_17854_1_1	14-3-3 protein binding | D1 dopamine receptor binding | G-protein coupled receptor binding | G-protein coupled receptor internalization | G-protein coupled receptor signaling pathway | adult walking behavior | alpha-1A adrenergic receptor binding | alpha-1B adrenergic receptor binding | angiotensin receptor binding | basolateral plasma membrane | cell chemotaxis | coated pit | cytoplasm | cytopla…	Arrestin_N (1)	Arrestin (or S-antigen) (1)	dd_Smed_v4_17854_1_1	Human: arrestin, beta 2 (ARRB2)	beta-arrestin-2 isoform X2 [Homo sapiens]	XP_024306519.1	ARRB2	3.79e-22	arrestin-C isoform X15 [Mus musculus]	1.6e-23	kurtz, isoform A [Drosophila melanogaster]	7.7e-21
dd_Smed_v6_2777_0	2424.55	-0.385173	0.0692099	-5.56529	2.61713e-08	3.50657e-06	FALSE	FALSE	dd_Smed_v6_2777_0_1	GTP binding | GTPase activity | GTPase binding | blastocyst formation | blood coagulation | camera-type eye morphogenesis | cell cycle arrest | cytosol | hydrolase activity | integral component of membrane | intrinsic component of mitochondrial outer membrane | membrane | metabolic process | microtubule cytoskeleton | mitochondrial fusion | mitochondrial membrane organization | mitochondrial oute…	Dynamin_N (1) / MMR_HSR1 (1) / GTP_EFTU (1)	Dynamin family (1) / 50S ribosome-binding GTPase (1) / Elongation factor Tu GTP binding domain (1)	dd_Smed_v4_2777_0_1	Human: mitofusin 2 (MFN2)	mitofusin-2 isoform X1 [Homo sapiens]	XP_024307067.1	MFN2	1.51e-23	mitofusin-2 isoform X1 [Mus musculus]	1.23e-23	mitochondrial assembly regulatory factor, isoform D [Drosophila melanogaster]	3.6e-22
dd_Smed_v6_30537_0	48.9468	-5.19045	0.933162	-5.56222	2.66365e-08	3.54304e-06	TRUE	FALSE	dd_Smed_v6_30537_0_1
dd_Smed_v6_7453_0	1905.54	-0.609485	0.110231	-5.52916	3.21764e-08	4.24914e-06	TRUE	FALSE	dd_Smed_v6_7453_0_1
dd_Smed_v6_13119_0	1163.87	-0.35758	0.0647711	-5.52068	3.37697e-08	4.4277e-06	FALSE	FALSE	dd_Smed_v6_13119_0_1	ADP-ribose diphosphatase activity | calcium channel activity | calcium ion transmembrane transport | calcium ion transport | hydrolase activity | integral component of membrane | integral component of plasma membrane | ion channel activity | ion transport | manganese ion transmembrane transport | manganese ion transmembrane transporter activity | manganese ion transport | membrane | plasma membra…	LSDAT_euk (1) / TRPM2 (1) / LSDAT_prok (1) / Ion_trans (1)	SLOG in TRPM (2) / TRPM2-like domain (1) / Ion transport protein (1)	dd_Smed_v4_13119_0_1	Human: transient receptor potential cation channel, subfamily M, member 3 (TRPM3)9	transient receptor potential cation channel subfamily M member 3 isoform r [Homo sapiens]	NP_001353079.1	TRPM3	2.6e-107	transient receptor potential cation channel subfamily M member 3 isoform X10 [Mus musculus]	9.33e-106	transient receptor potential cation channel, subfamily M, isoform J [Drosophila melanogaster]	1.17e-87
dd_Smed_v6_7562_0	13676.7	0.286521	0.0521876	5.4902	4.01469e-08	5.2265e-06	FALSE	TRUE	dd_Smed_v6_7562_0_1		Lig_chan (1) / Lig_chan-Glu_bd (1) / ANF_receptor (1) / SBP_bac_3 (1) / Ion_trans_2 (1)	Ligand-gated ion channel (1) / Ligated ion channel L-glutamate- and glycine-binding site (1) / Receptor family ligand binding region (1) / Bacterial extracellular solute-binding proteins (1) / Ion channel (1)	dd_Smed_v4_7562_0_1	Human: glutamate receptor, ionotropic, AMPA 1 (GRIA1)	glutamate receptor 4 isoform X1 [Homo sapiens]	XP_005271575.1	GRIA4	1.08e-180	glutamate receptor 4 isoform 2 precursor [Mus musculus]	0	glutamate receptor IA [Drosophila melanogaster]	5.51e-145
dd_Smed_v6_15280_0	490.211	-0.666157	0.121608	-5.4779	4.30411e-08	5.56382e-06	TRUE	FALSE	dd_Smed_v6_15280_0_1
dd_Smed_v6_13564_0	460.909	-0.511815	0.0935317	-5.4721	4.44726e-08	5.70867e-06	TRUE	FALSE	dd_Smed_v6_13564_0_1		Ig_3 (1) / C2-set_2 (1)	Immunoglobulin domain (1) / CD80-like C2-set immunoglobulin domain (1)
dd_Smed_v6_12364_0	3479.8	-0.300355	0.0549993	-5.46108	4.7324e-08	6.03249e-06	FALSE	TRUE	dd_Smed_v6_12364_0_1
dd_Smed_v6_5849_0	208.061	-0.842506	0.154501	-5.45307	4.95079e-08	6.26735e-06	TRUE	FALSE	dd_Smed_v6_5849_0_1		DUF4042 (1) / HMW1C_N (1) / DUF577 (1)	Domain of unknown function (DUF4042) (1) / HMW1C N-terminal (1) / Family of unknown function (DUF577) (1)	dd_Smed_v4_5849_0_1	PFAM: DUF4042,
dd_Smed_v6_1317_0	24497.5	-0.644427	0.118376	-5.44391	5.21237e-08	6.50993e-06	TRUE	FALSE	dd_Smed_v6_1317_0_1	Notch signaling pathway | blood vessel development | centrosome | cytoplasm | cytoplasmic vesicle | heart development | heart looping | in utero embryonic development | intracellular membrane-bounded organelle | ligase activity | membrane | metal ion binding | negative regulation of neuron differentiation | neural tube formation | nuclear membrane | plasma membrane | positive regulation of endocy…	Ank (1) / Ank_2 (1) / Ank_4 (1) / Ank_5 (1) / Ank_3 (1) / SH3_15 (1) / zf-C3HC4_3 (1) / Ank_KRIT1 (1)	Ankyrin repeat (2) / Ankyrin repeats (3 copies) (1) / Ankyrin repeats (many copies) (2) / Mind bomb SH3 repeat domain (1) / Zinc finger (1) / KRIT1 ankyrin-repeats domain (1)	dd_Smed_v4_1317_0_1	Human: mindbomb E3 ubiquitin protein ligase 1 (MIB1)	E3 ubiquitin-protein ligase MIB1 isoform X1 [Homo sapiens]	XP_016881362.1	MIB1	1.38e-71	E3 ubiquitin-protein ligase MIB1 isoform X1 [Mus musculus]	3.99e-71	mind bomb 1, isoform B [Drosophila melanogaster]	1.92e-70
dd_Smed_v6_4138_0	1807.83	-0.438027	0.0804786	-5.44278	5.24565e-08	6.50993e-06	FALSE	FALSE	dd_Smed_v6_4138_0_1		LIM (1)	LIM domain (1)	dd_Smed_v4_4138_0_1	Human: xin actin-binding repeat containing 2 (XIRP2)	xin actin-binding repeat-containing protein 2 isoform 2 [Homo sapiens]	NP_001073278.1	XIRP2	1.03e-15	xin actin-binding repeat-containing protein 2 isoform 1 [Mus musculus]	1.55e-17	uncharacterized protein Dmel_CG33521, isoform C [Drosophila melanogaster]	2.68e-08
dd_Smed_v6_50245_0	146.425	0.738404	0.135699	5.44147	5.28426e-08	6.50993e-06	FALSE	TRUE	dd_Smed_v6_50245_0_1				dd_Smed_v4_50245_0_1	Smed: foxQ2	hepatocyte nuclear factor 3-gamma [Homo sapiens]	NP_004488.2	FOXA3	3.85e-05	hepatocyte nuclear factor 3-gamma [Mus musculus]	3.21e-05	forkhead domain 102C [Drosophila melanogaster]	4.39e-17
dd_Smed_v6_6317_0	5091.35	-0.227089	0.0417272	-5.44223	5.26176e-08	6.50993e-06	FALSE	TRUE	dd_Smed_v6_6317_0_1	integral component of membrane | secondary active monocarboxylate transmembrane transporter activity | transmembrane transport	MFS_1 (1)	Major Facilitator Superfamily (1)	dd_Smed_v4_6317_0_1	Human: solute carrier family 16, member 12 (monocarboxylic acid transporter 12) (SLC16A12)	monocarboxylate transporter 12 isoform X1 [Homo sapiens]	XP_016871728.1	SLC16A12	3.26e-20	monocarboxylate transporter 12 isoform X1 [Mus musculus]	6.7e-19	uncharacterized protein Dmel_CG13907, isoform A [Drosophila melanogaster]	8.12e-48
dd_Smed_v6_15686_0	622.201	0.480383	0.0884025	5.43404	5.50928e-08	6.74189e-06	FALSE	TRUE	dd_Smed_v6_15686_0_1
dd_Smed_v6_94_0	68288.4	-0.376451	0.0693188	-5.43072	5.61287e-08	6.82316e-06	FALSE	FALSE	dd_Smed_v6_94_0_1
dd_Smed_v6_9453_0	2826.51	0.352644	0.065169	5.41122	6.25956e-08	7.55924e-06	FALSE	TRUE	dd_Smed_v6_9453_0_1	ATP binding | G-protein coupled peptide receptor activity | GTP binding | body fluid secretion | cGMP biosynthetic process | cell surface receptor signaling pathway | cyclic nucleotide biosynthetic process | dopamine metabolic process | guanylate cyclase activity | hormone binding | integral component of membrane | integral component of plasma membrane | intracellular | intracellular signal trans…	Guanylate_cyc (1) / PK_Tyr_Ser-Thr (1) / Pkinase (1) / ANF_receptor (1) / HNOBA (1)	Adenylate and Guanylate cyclase catalytic domain (1) / Protein tyrosine and serine (1) / Protein kinase domain (1) / Receptor family ligand binding region (1) / Heme NO binding associated (1)	dd_Smed_v4_9453_0_1	Human: natriuretic peptide receptor A/guanylate cyclase A (atrionatriuretic peptide receptor A) (NPR1)	atrial natriuretic peptide receptor 1 precursor [Homo sapiens]	NP_000897.3	NPR1	0	atrial natriuretic peptide receptor 1 precursor [Mus musculus]	0	uncharacterized protein Dmel_CG3216, isoform C [Drosophila melanogaster]	0
dd_Smed_v6_5201_0	10972	-0.25332	0.0468591	-5.406	6.44481e-08	7.73209e-06	FALSE	TRUE	dd_Smed_v6_5201_0_1	ATP binding | DNA binding | RNA binding | cytoplasm | defense response to virus | double-stranded RNA binding | helicase activity | hydrolase activity | hydrolase activity, acting on acid anhydrides | innate immune response | intracellular | metal ion binding | nucleic acid binding | nucleotide binding | nucleus | positive regulation of interferon-alpha production | positive regulation of interfe…	DEAD (1) / ResIII (1) / RIG-I_C-RD (1) / Helicase_C (1) / SWI2_SNF2 (1) / RIG-I_C (1) / CARD_2 (1) / Cas3-like_C_2 (1)	DEAD (1) / Type III restriction enzyme (1) / C-terminal domain of RIG-I (1) / Helicase conserved C-terminal domain (1) / SWI2 (1) / RIG-I receptor C-terminal domain (1) / Caspase recruitment domain (1) / CRISPR-associated nuclease (1)	dd_Smed_v4_5201_0_1	Human: DEXH (Asp-Glu-X-His) box polypeptide 58 (DHX58)	probable ATP-dependent RNA helicase DHX58 isoform X1 [Homo sapiens]	XP_016880548.1	DHX58	2.69e-64	interferon-induced helicase C domain-containing protein 1 isoform 2 [Mus musculus]	6.45e-74	fanconi anemia group M helicase, isoform A [Drosophila melanogaster]	8.93e-08
dd_Smed_v6_14847_0	64.5224	-1.01047	0.187005	-5.4034	6.53891e-08	7.79405e-06	TRUE	FALSE	dd_Smed_v6_14847_0_1		TRAF-mep_MATH (1) / COG5_N (1) / NDC80_loop (1) / Sipho_Gp157 (1) / Prominin (1) / DUF4337 (1)	TRAF (1) / Conserved oligomeric Golgi complex subunit 5 (1) / Kinetochore protein NDC80 loop region (1) / Siphovirus Gp157 (1) / Prominin (1) / Domain of unknown function (DUF4337) (1)	dd_Smed_v4_14847_0_1	PFAM: MATH,
dd_Smed_v6_1041_0	407.4	-1.4295	0.264854	-5.3973	6.76503e-08	7.90949e-06	TRUE	FALSE	dd_Smed_v6_1041_0_1
dd_Smed_v6_12048_0	3285.13	0.274367	0.0508206	5.39874	6.71102e-08	7.90949e-06	FALSE	TRUE	dd_Smed_v6_12048_0_1		EF-hand_7 (1) / EF-hand_1 (1) / EF-hand_6 (1) / EF-hand_5 (1) / EF-hand_8 (1) / AIF-1 (1) / EH (1) / SPARC_Ca_bdg (1) / EF-hand_9 (1) / Caleosin (1) / GIP1_N (1)	EF-hand domain pair (2) / EF hand domain (1) / EF-hand domain (2) / EF hand (1) / Allograft inflammatory factor 1 (1) / EH domain (1) / Secreted protein acidic and rich in cysteine Ca binding region (1) / Caleosin related protein (1) / GBF-interacting protein 1 N-terminal (1)	dd_Smed_v4_12048_0_1	Human: calmodulin 2 (phosphorylase kinase, delta) (CALM2)	calmodulin-2 isoform 1 [Homo sapiens]	NP_001292553.1	CALM2	1.34e-27	calmodulin-1 isoform 1 [Mus musculus]	8.87e-28	calmodulin, isoform B [Drosophila melanogaster]	4.45e-28
dd_Smed_v6_5927_0	1204.17	-0.612175	0.113401	-5.39832	6.72678e-08	7.90949e-06	TRUE	FALSE	dd_Smed_v6_5927_0_1
dd_Smed_v6_1349_0	1536.4	-0.965902	0.179328	-5.38623	7.1952e-08	8.29466e-06	TRUE	FALSE	dd_Smed_v6_1349_0_1	biological_process | cellular_component | extracellular region | integral component of membrane | membrane | molecular_function | negative regulation of peptidase activity | peptidase inhibitor activity | serine-type endopeptidase inhibitor activity	Kunitz_BPTI (1)	Kunitz (1)	dd_Smed_v4_1349_0_1	Human: amyloid beta (A4) precursor protein (APP)6	amyloid-beta precursor protein isoform f precursor [Homo sapiens]	NP_001129602.1	APP	1.4e-11	WAP four-disulfide core domain protein 8 isoform 3 [Mus musculus]	1.44e-11	papilin, isoform F [Drosophila melanogaster]	2.26e-10
dd_Smed_v6_18031_0	1506.7	0.295554	0.0549011	5.38339	7.30944e-08	8.29466e-06	FALSE	TRUE	dd_Smed_v6_18031_0_1	cytokinesis | epidermal growth factor receptor binding | integral component of membrane | integral component of plasma membrane | negative regulation of epidermal growth factor receptor signaling pathway | negative regulation of epidermal growth factor-activated receptor activity | neurogenesis | oogenesis | receptor antagonist activity	LRR_8 (1) / I-set (1) / Ig_3 (1) / LRR_4 (1) / Ig_2 (1) / LRR_14 (1) / LRR_1 (1) / ig (1)	Leucine rich repeat (1) / Immunoglobulin I-set domain (1) / Immunoglobulin domain (3) / Leucine Rich repeats (2 copies) (1) / Leucine-rich repeat region (1) / Leucine Rich Repeat (1)	dd_Smed_v4_18031_0_1	Human: leucine-rich repeat, immunoglobulin-like and transmembrane domains 2 (LRIT2)	leucine-rich repeat, immunoglobulin-like domain and transmembrane domain-containing protein 2 isoform 1 precursor [Homo sapiens]	NP_001271152.1	LRIT2	2.78e-20	leucine-rich repeat and fibronectin type-III domain-containing protein 5 isoform X1 [Mus musculus]	1.62e-15	kekkon 1, isoform B [Drosophila melanogaster]	7.58e-22
dd_Smed_v6_3021_0	7818.38	0.209987	0.0389933	5.38521	7.23588e-08	8.29466e-06	FALSE	TRUE	dd_Smed_v6_3021_0_1	ATP binding | arachidonate-CoA ligase activity | catalytic activity | cellular lipid metabolic process | cytoplasm | dendritic spine development | embryonic process involved in female pregnancy | endoplasmic reticulum | endoplasmic reticulum membrane | fatty acid metabolic process | fatty acid transport | integral component of membrane | intracellular membrane-bounded organelle | ligase activity …	AMP-binding (1) / AMP-binding_C (1)	AMP-binding enzyme (1) / AMP-binding enzyme C-terminal domain (1)	dd_Smed_v4_3021_0_1	Human: acyl-CoA synthetase long-chain family member 4 (ACSL4)	long-chain-fatty-acid--CoA ligase 4 isoform X1 [Homo sapiens]	XP_011529191.1	ACSL4	0	long-chain-fatty-acid--CoA ligase 4 isoform X1 [Mus musculus]	0	Acyl-CoA synthetase long-chain, isoform A [Drosophila melanogaster]	0
dd_Smed_v6_4123_0	4124.15	-0.561334	0.104277	-5.38312	7.32041e-08	8.29466e-06	TRUE	TRUE	dd_Smed_v6_4123_0_1		IRS (1)	PTB domain (IRS-1 type) (1)	dd_Smed_v4_4123_0_1	PFAM: IRS,	insulin receptor substrate 2 [Homo sapiens]	NP_003740.2	IRS2	1.72e-05	insulin receptor substrate 2 [Mus musculus]	2.4e-06	chico, isoform A [Drosophila melanogaster]	0.027
dd_Smed_v6_9290_0	1220.34	-0.456593	0.0847845	-5.38534	7.2307e-08	8.29466e-06	FALSE	FALSE	dd_Smed_v6_9290_0_1	cellular nitrogen compound metabolic process | cysteine metabolic process | cytosol | glutamate metabolic process | glutamate-cysteine ligase activity | glutamate-cysteine ligase catalytic subunit binding | glutamate-cysteine ligase complex | glutathione biosynthetic process | glutathione metabolic process | negative regulation of apoptotic process | negative regulation of neuron apoptotic proces…			dd_Smed_v4_9290_0_1	Human: glutamate-cysteine ligase, modifier subunit (GCLM)	glutamate--cysteine ligase regulatory subunit isoform X3 [Homo sapiens]	XP_011539563.1	GCLM	2.33e-15	glutamate--cysteine ligase regulatory subunit [Mus musculus]	6.13e-15	Glutamate-cysteine ligase modifier subunit, isoform A [Drosophila melanogaster]	7.36e-10
dd_Smed_v6_29533_0	833.486	0.371171	0.0692361	5.36094	8.27881e-08	9.32305e-06	FALSE	FALSE	dd_Smed_v6_29533_0_1	acetylcholine receptor activity | acetylcholine-activated cation-selective channel activity | acetylcholine-gated channel complex | cation transport | cell junction | extracellular ligand-gated ion channel activity | integral component of membrane | ion channel activity | ion transmembrane transport | ion transport | membrane | membrane depolarization | plasma membrane | postsynaptic membrane | p…	Neur_chan_LBD (1) / Neur_chan_memb (1)	Neurotransmitter-gated ion-channel ligand binding domain (1) / Neurotransmitter-gated ion-channel transmembrane region (1)	dd_Smed_v4_29533_0_1	Human: cholinergic receptor, nicotinic, alpha 6 (neuronal) (CHRNA6)	neuronal acetylcholine receptor subunit alpha-6 isoform 1 precursor [Homo sapiens]	NP_004189.1	CHRNA6	1.77e-36	neuronal acetylcholine receptor subunit alpha-6 precursor [Mus musculus]	2.92e-38	nicotinic acetylcholine receptor alpha2, isoform B [Drosophila melanogaster]	1.01e-35
dd_Smed_v6_7664_0	10015.1	0.257953	0.0483673	5.3332	9.64968e-08	1.08006e-05	FALSE	TRUE	dd_Smed_v6_7664_0_1		zf-C2H2 (1) / zf-C2H2_4 (1) / zf-C2H2_jaz (1) / zf-H2C2_2 (1) / zf-C2H2_6 (1) / zf-met (1) / zf-Di19 (1) / zf-C2H2_8 (1)	Zinc finger (1) / C2H2-type zinc finger (2) / Zinc-finger double-stranded RNA-binding (1) / Zinc-finger double domain (1) / Zinc-finger of C2H2 type (1) / Drought induced 19 protein (Di19) (1) / C2H2-type zinc ribbon (1)	dd_Smed_v4_7664_0_1	Human: zinc finger protein 91 (ZNF91)	zinc finger protein 91 isoform 1 [Homo sapiens]	NP_003421.2	ZNF91	6.34e-09	predicted gene, 32856 isoform 2 [Mus musculus]	3.32e-08	uncharacterized protein Dmel_CG8319 [Drosophila melanogaster]	2.37e-07
dd_Smed_v6_24180_0	440.738	0.624287	0.117142	5.32931	9.85855e-08	1.09675e-05	FALSE	FALSE	dd_Smed_v6_24180_0_1	biological_process | cellular_component | extracellular region | hydrolase activity | molecular_function	PAE (1)	Pectinacetylesterase (1)	dd_Smed_v4_24180_0_1	Smed: notum	palmitoleoyl-protein carboxylesterase NOTUM precursor [Homo sapiens]	NP_848588.3	NOTUM	1.05e-73	palmitoleoyl-protein carboxylesterase NOTUM isoform 1 precursor [Mus musculus]	2.3e-75	notum [Drosophila melanogaster]	7.45e-60
dd_Smed_v6_29743_0	636.637	0.510544	0.0959329	5.32188	1.02699e-07	1.1239e-05	FALSE	TRUE	dd_Smed_v6_29743_0_1	ion binding | lyase activity | nucleotide binding	Guanylate_cyc (1) / HNOBA (1) / HNOB (1)	Adenylate and Guanylate cyclase catalytic domain (1) / Heme NO binding associated (1) / Haem-NO-binding (1)	dd_Smed_v4_29743_0_1	Human: guanylate cyclase 1, soluble, beta 3 (GUCY1B3)	guanylate cyclase soluble subunit beta-1 isoform 2 [Homo sapiens]	NP_000848.1	GUCY1B1	1.05e-113	guanylate cyclase soluble subunit beta-2 isoform 2 [Mus musculus]	8.03e-145	guanylyl cyclase at 88E, isoform F [Drosophila melanogaster]	5.05e-105
dd_Smed_v6_84586_0	193.192	1.00298	0.188414	5.32329	1.01906e-07	1.1239e-05	FALSE	TRUE	dd_Smed_v6_84586_0_1				dd_Smed_v4_84586_0_1	PFAM: Lectin_C,	C-type lectin domain family 4 member G isoform 2 [Homo sapiens]	NP_001231785.1	CLEC4G	0.011	C-type mannose receptor 2 isoform X1 [Mus musculus]	0.002
dd_Smed_v6_9547_0	4218.32	0.245859	0.0462003	5.32159	1.02863e-07	1.1239e-05	FALSE	TRUE	dd_Smed_v6_9547_0_1	G-protein coupled receptor signaling pathway | Ras GTPase binding | Ras guanyl-nucleotide exchange factor activity | apical plasma membrane | axon | basolateral plasma membrane | blood coagulation | cAMP binding | cAMP-dependent protein kinase complex | cAMP-dependent protein kinase regulator activity | cAMP-mediated signaling | calcium ion-dependent exocytosis | cytoplasm | cytosol | dendrite | …	RasGEF (1) / cNMP_binding (1) / RasGEF_N (1) / DEP (1)	RasGEF domain (1) / Cyclic nucleotide-binding domain (1) / RasGEF N-terminal motif (1) / Domain found in Dishevelled (1)	dd_Smed_v4_9547_0_1	Human: Rap guanine nucleotide exchange factor (GEF) 4 (RAPGEF4)	rap guanine nucleotide exchange factor 4 isoform a [Homo sapiens]	NP_008954.2	RAPGEF4	0	rap guanine nucleotide exchange factor 4 isoform 1 [Mus musculus]	0	exchange protein directly activated by cAMP, isoform E [Drosophila melanogaster]	0
dd_Smed_v6_10342_0	1655.81	-0.418	0.0785674	-5.32028	1.03609e-07	1.12535e-05	FALSE	FALSE	dd_Smed_v6_10342_0_1		LRR_6 (1) / EF-hand_7 (1) / EF-hand_1 (1) / EF-hand_6 (1) / LRR_1 (1) / EF-hand_5 (1) / EF-hand_8 (1)	Leucine Rich repeat (1) / EF-hand domain pair (2) / EF hand domain (1) / EF-hand domain (1) / Leucine Rich Repeat (1) / EF hand (1)	dd_Smed_v4_10342_0_1	Human: chromosome 14 open reading frame 166B (C14orf166B)	leucine-rich repeat-containing protein 74A isoform X8 [Homo sapiens]	XP_016876527.1	LRRC74A	8.35e-37	leucine-rich repeat-containing protein 74A isoform X3 [Mus musculus]	3.32e-36	Ecdysone-induced protein 63F 1, isoform D [Drosophila melanogaster]	0.001
dd_Smed_v6_7323_0	3968.32	0.236656	0.0447677	5.2863	1.24815e-07	1.34771e-05	FALSE	TRUE	dd_Smed_v6_7323_0_1	RNA binding | cytoplasm | epithelial cell differentiation | nervous system development | nucleic acid binding | nucleotide binding | nucleus | poly(U) RNA binding | polysome | response to hormone | single-stranded RNA binding	RRM_1 (1) / RRM_7 (1) / RRM_PARP14_3 (1) / PHM7_cyt (1) / Nup35_RRM_2 (1)	RNA recognition motif (2) / PARP14 (1) / Cytosolic domain of 10TM putative phosphate transporter (1) / Nup53 (1)	dd_Smed_v4_7323_0_1	PFAM: RRM_1, RRM_6, RRM_5,	RNA-binding protein Musashi homolog 1 isoform X3 [Homo sapiens]	XP_011536664.1	MSI1	7.74e-73	RNA-binding protein Musashi homolog 1 isoform 3 [Mus musculus]	4.03e-72	RNA-binding protein 6, isoform A [Drosophila melanogaster]	4.76e-64
dd_Smed_v6_11378_0	985.643	-0.34319	0.0649969	-5.28009	1.29119e-07	1.38602e-05	FALSE	TRUE	dd_Smed_v6_11378_0_1	ATP binding | ATP-dependent polydeoxyribonucleotide 5'-hydroxyl-kinase activity | ATP-dependent polyribonucleotide 5'-hydroxyl-kinase activity | RNA splicing | gene expression | kinase activity | mRNA 3'-end processing | mRNA processing | mRNA splicing, via spliceosome | nucleoplasm | nucleotide binding | nucleus | phosphorylation | polydeoxyribonucleotide kinase activity | siRNA loading onto RIS…	CLP1_P (1) / CLP1_N (1) / CID (1)	mRNA cleavage and polyadenylation factor CLP1 P-loop (1) / N-terminal beta-sandwich domain of polyadenylation factor (1) / CID domain (1)	dd_Smed_v4_11378_0_1	Human: cleavage and polyadenylation factor I subunit 1 (CLP1)	polyribonucleotide 5'-hydroxyl-kinase Clp1 isoform 1 [Homo sapiens]	NP_006822.1	CLP1	2.04e-28	polyribonucleotide 5'-hydroxyl-kinase Clp1 [Mus musculus]	7.5e-29	crowded by cid [Drosophila melanogaster]	2.15e-17
dd_Smed_v6_5461_0	5645.29	-0.191361	0.0362778	-5.27487	1.32852e-07	1.4178e-05	FALSE	TRUE	dd_Smed_v6_5461_0_1	antiporter activity | biological_process | early endosome membrane | endoplasmic reticulum membrane | integral component of membrane | ion transport | membrane | mitochondrion | molecular_function | plasma membrane | recycling endosome membrane | regulation of pH | sodium ion transport | sodium:proton antiporter activity | transmembrane transport | transport	Na_H_Exchanger (1)	Sodium (1)	dd_Smed_v4_5461_0_1	Human: solute carrier family 9, subfamily A (NHE6, cation proton antiporter 6), member 6 (SLC9A6)	sodium/hydrogen exchanger 6 isoform a precursor [Homo sapiens]	NP_001036002.1	SLC9A6	9.41e-168	sodium/hydrogen exchanger 6 isoform X1 [Mus musculus]	2.89e-168	Na[+]/H[+] hydrogen exchanger 3, isoform G [Drosophila melanogaster]	3.79e-158
dd_Smed_v6_20043_0	520.023	0.382798	0.0727512	5.26175	1.42693e-07	1.51403e-05	FALSE	TRUE	dd_Smed_v6_20043_0_1	G-protein coupled acetylcholine receptor activity | G-protein coupled receptor signaling pathway | acetylcholine binding | asymmetric synapse | axon terminus | basolateral plasma membrane | cell junction | cell proliferation | cellular protein modification process | dendrite | digestion | drug binding | energy reserve metabolic process | integral component of plasma membrane | nervous system deve…	7tm_1 (1) / 7TM_GPCR_Srsx (1) / 7tm_4 (1) / 7TM_GPCR_Srx (1)	7 transmembrane receptor (rhodopsin family) (1) / Serpentine type 7TM GPCR chemoreceptor Srsx (1) / Olfactory receptor (1) / Serpentine type 7TM GPCR chemoreceptor Srx (1)	dd_Smed_v4_20043_0_1	Human: cholinergic receptor, muscarinic 3 (CHRM3)	muscarinic acetylcholine receptor M3 isoform X1 [Homo sapiens]	XP_016855652.1	CHRM3	9.6e-70	muscarinic acetylcholine receptor M3 isoform X1 [Mus musculus]	6.37e-48	muscarinic acetylcholine Receptor, A-type, isoform B [Drosophila melanogaster]	7.79e-52
dd_Smed_v6_18843_0	1116.02	0.33006	0.0628848	5.24865	1.5322e-07	1.61638e-05	FALSE	TRUE	dd_Smed_v6_18843_0_1	biological_process | cellular_component | molecular_function	CUB (1)	CUB domain (1)	dd_Smed_v4_18843_0_1	Human: cubilin (intrinsic factor-cobalamin receptor) (CUBN)	cubilin isoform X4 [Homo sapiens]	XP_011518013.1	CUBN	5.76e-19	cubilin precursor [Mus musculus]	5.59e-23	uncharacterized protein Dmel_CG42613, isoform G [Drosophila melanogaster]	1.83e-86
dd_Smed_v6_10929_0	662.671	-0.460215	0.0877366	-5.24542	1.55929e-07	1.63556e-05	FALSE	FALSE	dd_Smed_v6_10929_0_2		Dynamin_M (1)	Dynamin central region (1)
dd_Smed_v6_7989_0	5800.89	0.275222	0.0525388	5.23846	1.61924e-07	1.6888e-05	FALSE	TRUE	dd_Smed_v6_7989_0_1		LIM (1)	LIM domain (1)	dd_Smed_v4_7989_0_1	Human: LIM domain containing 2 (LIMD2)	LIM domain-containing protein 2 isoform X1 [Homo sapiens]	XP_006722187.1	LIMD2	4.03e-15	LIM domain-containing protein 2 [Mus musculus]	8.53e-15	molecule interacting with CasL, isoform P [Drosophila melanogaster]	3.64e-07
dd_Smed_v6_5005_0	26841.1	0.259491	0.0495996	5.23172	1.67944e-07	1.74169e-05	FALSE	TRUE	dd_Smed_v6_5005_0_1		I-set (1) / Ig_3 (1) / Ig_2 (1) / ig (1) / fn3 (1)	Immunoglobulin I-set domain (1) / Immunoglobulin domain (3) / Fibronectin type III domain (1)	dd_Smed_v4_5005_0_1	Human: intercellular adhesion molecule 5, telencephalin (ICAM5)	intercellular adhesion molecule 5 isoform X1 [Homo sapiens]	XP_011526531.1	ICAM5	1.07e-08	titin isoform X9 [Mus musculus]	3.09e-07	uncharacterized protein Dmel_CG34353, isoform B [Drosophila melanogaster]	1.82e-15
dd_Smed_v6_25713_0	1225.83	0.447565	0.0859813	5.20538	1.93597e-07	1.99644e-05	FALSE	FALSE	dd_Smed_v6_25713_0_1	circadian sleep/wake cycle, sleep | determination of adult lifespan | intracellular cyclic nucleotide activated cation channel activity | locomotor rhythm | membrane | plasma membrane | positive regulation of circadian sleep/wake cycle, sleep | potassium ion transport | proboscis extension reflex | regulation of dopamine secretion | transmembrane transport | voltage-gated ion channel activity | v…	Ion_trans (1) / cNMP_binding (1) / Ion_trans_N (1) / Ion_trans_2 (1)	Ion transport protein (1) / Cyclic nucleotide-binding domain (1) / Ion transport protein N-terminal (1) / Ion channel (1)	dd_Smed_v4_25713_0_1	Human: hyperpolarization activated cyclic nucleotide-gated potassium channel 1 (HCN1)	potassium/sodium hyperpolarization-activated cyclic nucleotide-gated channel 4 [Homo sapiens]	NP_005468.1	HCN4	0	potassium/sodium hyperpolarization-activated cyclic nucleotide-gated channel 4 [Mus musculus]	0	I[[h]] channel, isoform B [Drosophila melanogaster]	0
dd_Smed_v6_331_0	957.436	-1.19553	0.229832	-5.20176	1.97408e-07	2.02437e-05	TRUE	FALSE	dd_Smed_v6_331_0_1
dd_Smed_v6_29704_0	138.668	-0.981388	0.189053	-5.19107	2.09094e-07	2.1323e-05	TRUE	FALSE	dd_Smed_v6_29704_0_1
dd_Smed_v6_12579_0	5655.6	0.380949	0.0735877	5.1768	2.25725e-07	2.27659e-05	FALSE	TRUE	dd_Smed_v6_12579_0_1	ATP binding | cytoplasm | diacylglycerol kinase activity | enzyme inhibitor activity | intracellular | intracellular signal transduction | kinase activity | lamellipodium | lipid kinase activity | lipid phosphorylation | membrane | metal ion binding | mitotic G1 DNA damage checkpoint | negative regulation of Ras protein signal transduction | negative regulation of catalytic activity | negative re…	DAGK_acc (1) / DAGK_cat (1) / C1_1 (1) / Ank_4 (1) / Ank (1) / Ank_2 (1) / DGKI (1) / Ank_3 (1) / Ank_5 (1)	Diacylglycerol kinase accessory domain (1) / Diacylglycerol kinase catalytic domain (1) / Phorbol esters (1) / Ankyrin repeats (many copies) (2) / Ankyrin repeat (2) / Ankyrin repeats (3 copies) (1) / Diacylglycerol kinase iota-like domain (1)	dd_Smed_v4_12579_0_1	Human: diacylglycerol kinase, iota (DGKI)	diacylglycerol kinase iota isoform 2 [Homo sapiens]	NP_001308637.1	DGKI	0	diacylglycerol kinase iota isoform X16 [Mus musculus]	0	retinal degeneration A, isoform C [Drosophila melanogaster]	0
dd_Smed_v6_2850_0	3840.25	-0.366479	0.0707853	-5.17733	2.25089e-07	2.27659e-05	FALSE	TRUE	dd_Smed_v6_2850_0_4		RBFA (1)	Ribosome-binding factor A (1)
dd_Smed_v6_644_0	1089.73	-1.16306	0.224816	-5.17338	2.29902e-07	2.30606e-05	TRUE	FALSE	dd_Smed_v6_644_0_1
dd_Smed_v6_11148_0	2877.48	-0.314552	0.0608946	-5.16552	2.39776e-07	2.37213e-05	FALSE	TRUE	dd_Smed_v6_11148_0_1	ATP binding | Golgi apparatus | cytoplasm | insulin receptor signaling pathway | kinase activity | magnesium ion binding | metal ion binding | nucleotide binding | nucleus | phosphorylation | protein autophosphorylation | protein binding | protein kinase activity | protein phosphorylation | protein serine/threonine kinase activity | regulation of insulin receptor signaling pathway | transferase a…	Pkinase (1) / PK_Tyr_Ser-Thr (1) / Kinase-like (1) / UBA_SIK3 (1)	Protein kinase domain (1) / Protein tyrosine and serine (1) / Kinase-like (1) / Protein kinase SIK3 UBA domain (1)	dd_Smed_v4_11148_0_1	Human: salt-inducible kinase 2 (SIK2)	serine/threonine-protein kinase SIK2 [Homo sapiens]	NP_056006.1	SIK2	2.97e-107	serine/threonine-protein kinase SIK2 isoform X2 [Mus musculus]	1.15e-107	Salt-inducible kinase 2 [Drosophila melanogaster]	2.24e-94
dd_Smed_v6_4949_0	9609.68	0.228792	0.0442834	5.16654	2.38464e-07	2.37213e-05	FALSE	TRUE	dd_Smed_v6_4949_0_1												down syndrome cell adhesion molecule 1, isoform BG [Drosophila melanogaster]	0.003
dd_Smed_v6_79387_0	164.479	0.997024	0.193033	5.16506	2.40367e-07	2.37213e-05	FALSE	TRUE	dd_Smed_v6_79387_0_1
dd_Smed_v6_2225_0	1432.02	-0.998611	0.19353	-5.15998	2.46972e-07	2.42429e-05	TRUE	TRUE	dd_Smed_v6_2225_0_1		LCCL (1)	LCCL domain (1)	dd_Smed_v4_2225_0_1	Human: mitochondrial ribosomal protein L20 (MRPL20)	39S ribosomal protein L20, mitochondrial isoform 1 [Homo sapiens]	NP_060441.2	MRPL20	1.07e-11	39S ribosomal protein L20, mitochondrial isoform X1 [Mus musculus]	8.52e-12	mitochondrial ribosomal protein L20 [Drosophila melanogaster]	1.68e-10
dd_Smed_v6_16023_0	867.287	0.32973	0.0639724	5.15426	2.54637e-07	2.48624e-05	FALSE	TRUE	dd_Smed_v6_16023_0_1	cell-cell junction | gap junction | gap junction channel activity | gap junction hemi-channel activity | integral component of membrane | ion transmembrane transport	Innexin (1)	Innexin (1)	dd_Smed_v4_16023_0_1	PFAM: Innexin,							innexin 3, isoform A [Drosophila melanogaster]	1.93e-17
dd_Smed_v6_13892_0	49.5163	-1.03335	0.200679	-5.14927	2.615e-07	2.53974e-05	TRUE	FALSE	dd_Smed_v6_13892_0_1	L-amino acid transport | amino acid transmembrane transport | amino acid transmembrane transporter activity | amino acid transport | arginine transmembrane transporter activity | arginine transport | integral component of membrane | membrane | plasma membrane | regulation of TOR signaling | transmembrane transport | transport |	AA_permease_2 (1) / AA_permease (1) / AA_permease_C (1)	Amino acid permease (2) / C-terminus of AA_permease (1)	dd_Smed_v4_13892_0_1	Human: solute carrier family 7 (cationic amino acid transporter, y+ system), member 1 (SLC7A1)	high affinity cationic amino acid transporter 1 isoform X2 [Homo sapiens]	XP_005266564.1	SLC7A1	6.26e-63	high affinity cationic amino acid transporter 1 isoform X1 [Mus musculus]	1.36e-66	uncharacterized protein Dmel_CG13248 [Drosophila melanogaster]	5.15e-70
dd_Smed_v6_6985_0	3806.4	-0.32706	0.0636343	-5.13969	2.75197e-07	2.65869e-05	FALSE	FALSE	dd_Smed_v6_6985_0_1	calcium-dependent cysteine-type endopeptidase activity | granulosa cell differentiation | intracellular | luteinization | ovarian follicle development | proteolysis | signal transduction	Peptidase_C2 (1) / Calpain_III (1) / C2 (1)	Calpain family cysteine protease (1) / Calpain large subunit (1) / C2 domain (1)	dd_Smed_v4_6985_0_1	Human: calpain 5 (CAPN5)	calpain-5 isoform X2 [Homo sapiens]	XP_016873712.2	CAPN5	2.5e-39	calpain-5 isoform X2 [Mus musculus]	1.42e-40	Calpain-A, isoform A [Drosophila melanogaster]	3.82e-22
dd_Smed_v6_3259_0	5660.5	-0.899951	0.175289	-5.1341	2.83494e-07	2.72451e-05	TRUE	TRUE	dd_Smed_v6_3259_0_1		SEA (1)	SEA domain (1)	dd_Smed_v4_3259_0_1	PFAM: SEA,
dd_Smed_v6_5252_0	16554.3	-0.16161	0.0315675	-5.1195	3.06345e-07	2.92879e-05	FALSE	TRUE	dd_Smed_v6_5252_0_1		PH_32 (1)	Platyhelminthes PH-like domain (1)
dd_Smed_v6_15272_0	1011.49	-0.540329	0.105626	-5.1155	3.12907e-07	2.97602e-05	TRUE	FALSE	dd_Smed_v6_15272_0_1	biological_process | cellular_component | molecular_function	Peptidase_M60 (1) / Kringle (1) / M60-like_N (1)	Peptidase M60 (1) / Kringle domain (1) / N-terminal domain of M60-like peptidases (1)	dd_Smed_v4_15272_0_1	Human: family with sequence similarity 115, member C (FAM115C)	TRPM8 channel-associated factor 2 isoform X3 [Homo sapiens]	XP_011514361.1	TCAF2	4.73e-38	TRPM8 channel-associated factor 3 [Mus musculus]	4.92e-35	Ror [Drosophila melanogaster]	1.1e-07
dd_Smed_v6_12695_0	598.348	-0.544932	0.106582	-5.11279	3.17435e-07	3.00352e-05	TRUE	FALSE	dd_Smed_v6_12695_0_1	integral component of membrane | membrane | molecular_function | transmembrane transport | transmembrane transporter activity | transport	MFS_1 (1) / Sugar_tr (1) / MFS_2 (1)	Major Facilitator Superfamily (1) / Sugar (and other) transporter (1) / MFS (1)	dd_Smed_v4_12695_0_1	Human: SVOP-like (SVOPL)	putative transporter SVOPL isoform 1 [Homo sapiens]	NP_001132928.1	SVOPL	1.08e-42	putative transporter SVOPL [Mus musculus]	2.03e-42	uncharacterized protein Dmel_CG4324, isoform A [Drosophila melanogaster]	2.8e-26
dd_Smed_v6_351_0	107081	-0.428177	0.0837887	-5.1102	3.2182e-07	3.0294e-05	FALSE	TRUE	dd_Smed_v6_351_0_1	catalytic activity | cytoplasmic vesicle | dendrite | extracellular region | hydrolase activity | membrane | peptidase activity | proteolysis | scavenger receptor activity | serine-type endopeptidase activity | serine-type peptidase activity | synapse | synaptic cleft | terminal bouton | zymogen activation	SRCR (1) / Trypsin (1) / SRCR_2 (1)	Scavenger receptor cysteine-rich domain (2) / Trypsin (1)	dd_Smed_v4_351_0_1	Human: protease, serine, 12 (neurotrypsin, motopsin) (PRSS12)	neurotrypsin precursor [Homo sapiens]	NP_003610.2	PRSS12	1.28e-32	neurotrypsin precursor [Mus musculus]	2.15e-33	tequila, isoform F [Drosophila melanogaster]	1.33e-24
dd_Smed_v6_240_0	4609.11	-0.915015	0.179531	-5.09669	3.45636e-07	3.23699e-05	TRUE	FALSE	dd_Smed_v6_240_0_1
dd_Smed_v6_2323_0	5024.42	-0.320117	0.062823	-5.09553	3.47759e-07	3.24033e-05	FALSE	TRUE	dd_Smed_v6_2323_0_1	ammonium transmembrane transport | ammonium transmembrane transporter activity | ammonium transport | ankyrin binding | bicarbonate transport | carbon dioxide transport | cellular ion homeostasis | integral component of membrane | integral component of plasma membrane | membrane | organic cation transport | plasma membrane | small molecule metabolic process | transmembrane transport | transport |	Ammonium_transp (1)	Ammonium Transporter Family (1)	dd_Smed_v4_2323_0_1	Human: Rh-associated glycoprotein (RHAG)	ammonium transporter Rh type A [Homo sapiens]	NP_000315.2	RHAG	7.68e-96	ammonium transporter Rh type A precursor [Mus musculus]	2.34e-93	Rh50, isoform A [Drosophila melanogaster]	4.19e-87
dd_Smed_v6_9023_0	4810.27	-0.36942	0.0729882	-5.06137	4.16249e-07	3.85893e-05	FALSE	FALSE	dd_Smed_v6_9023_0_1	biological_process | cellular_component | molecular_function	HTH_NWD1 (1) / Beta-prop_EML_2 (1)	NWD1-like (1) / Echinoderm microtubule-associated protein second beta-propeller (1)	dd_Smed_v4_9023_0_1	Human: NACHT and WD repeat domain containing 1 (NWD1)	NACHT domain- and WD repeat-containing protein 1 isoform 2 [Homo sapiens]	NP_001277284.1	NWD1	4.04e-15	NACHT domain- and WD repeat-containing protein 1 isoform X9 [Mus musculus]	7.61e-12	uncharacterized protein Dmel_CG10185 [Drosophila melanogaster]	8.05e-18
dd_Smed_v6_493_0	46258.4	-0.41107	0.0812808	-5.0574	4.25012e-07	3.91231e-05	FALSE	TRUE	dd_Smed_v6_493_0_1	calcium ion binding | endoplasmic reticulum | endoplasmic reticulum lumen	EF-hand_7 (1) / EF-hand_1 (1) / EF-hand_6 (1) / EF-hand_5 (1) / EF-hand_8 (1) / SPARC_Ca_bdg (1)	EF-hand domain pair (2) / EF hand domain (1) / EF-hand domain (1) / EF hand (1) / Secreted protein acidic and rich in cysteine Ca binding region (1)	dd_Smed_v4_493_0_1	Smed: reticulocalbin-1	reticulocalbin-2 isoform a precursor [Homo sapiens]	NP_002893.1	RCN2	3.62e-23	reticulocalbin-2 isoform 1 precursor [Mus musculus]	1.06e-22	uncharacterized protein Dmel_CG31650, isoform B [Drosophila melanogaster]	1.23e-22
dd_Smed_v6_513_0	72902.2	-0.294135	0.0581724	-5.05627	4.27543e-07	3.91231e-05	FALSE	FALSE
dd_Smed_v6_6859_0	43134.5	0.298729	0.0590854	5.05588	4.28402e-07	3.91231e-05	FALSE	TRUE	dd_Smed_v6_6859_0_1	clathrin adaptor complex | clathrin-coated vesicle | coated vesicle | cytoplasm | endocytic vesicle | endocytosis | integral component of membrane | intracellular protein transport | membrane | neurotransmitter secretion | nucleolus | plasma membrane | protein binding | regulation of endocytosis | synaptic transmission | synaptic vesicle | synaptic vesicle coating | synaptic vesicle endocytosis |…	Adap_comp_sub (1)	Adaptor complexes medium subunit family (1)	dd_Smed_v4_6859_0_1	PFAM: Adap_comp_sub,	stonin-2 isoform 4 [Homo sapiens]	NP_001353779.1	STON2	2.53e-61	stonin-2 isoform X4 [Mus musculus]	6.58e-63	stoned B, isoform H [Drosophila melanogaster]	5.77e-104
dd_Smed_v6_26832_0	821.162	0.373607	0.0740862	5.04288	4.5858e-07	4.16717e-05	FALSE	TRUE	dd_Smed_v6_26832_0_1	ATP binding | Golgi apparatus | cytoplasm | cytoplasmic vesicle | endosome | endosome to lysosome transport | membrane | negative regulation of canonical Wnt signaling pathway | positive regulation of clathrin-mediated endocytosis | positive regulation of receptor internalization | protein binding | protein kinase activity | protein phosphorylation | receptor binding | receptor internalization in…	Pkinase (1) / PK_Tyr_Ser-Thr (1) / Pkinase_fungal (1)	Protein kinase domain (1) / Protein tyrosine and serine (1) / Fungal protein kinase (1)	dd_Smed_v4_26832_0_1	Human: SCY1-like 2 (S. cerevisiae) (SCYL2)	SCY1-like protein 2 isoform 2 [Homo sapiens]	NP_001317183.1	SCYL2	1.28e-43	SCY1-like protein 2 isoform X2 [Mus musculus]	2.09e-46	black match, isoform E [Drosophila melanogaster]	2.86e-54
dd_Smed_v6_1082_0	1375.25	0.350269	0.0695035	5.03959	4.6653e-07	4.21854e-05	FALSE	TRUE	dd_Smed_v6_1082_0_1	PDZ domain binding | biological_process | cellular_component | molecular_function | nitric-oxide synthase binding | protease binding | regulation of apoptotic process | regulation of nitric oxide biosynthetic process | regulation of nitric-oxide synthase activity	PID (1)	Phosphotyrosine interaction domain (PTB (1)	dd_Smed_v4_1082_0_1	Human: nitric oxide synthase 1 (neuronal) adaptor protein (NOS1AP)	carboxyl-terminal PDZ ligand of neuronal nitric oxide synthase protein isoform 3 [Homo sapiens]	NP_001158229.1	NOS1AP	1.58e-35	carboxyl-terminal PDZ ligand of neuronal nitric oxide synthase protein isoform 1 [Mus musculus]	9.21e-37	uncharacterized protein Dmel_CG42673, isoform D [Drosophila melanogaster]	3.5e-38
dd_Smed_v6_854_1	8652.42	-0.313735	0.0623858	-5.02895	4.93162e-07	4.43749e-05	FALSE	TRUE	dd_Smed_v6_854_1_1		Tetraspanin (1)	Tetraspanin family (1)	dd_Smed_v4_854_1_1	PFAM: Tetraspannin,	CD63 antigen isoform D precursor [Homo sapiens]	NP_001244330.1	CD63	0.000329			tetraspanin 66E, isoform C [Drosophila melanogaster]	1.38e-06
dd_Smed_v6_15469_0	1967.75	-0.297356	0.0592344	-5.01999	5.16734e-07	4.62692e-05	FALSE	FALSE	dd_Smed_v6_15469_0_1	Wnt signaling pathway | Wnt signaling pathway, calcium modulating pathway | ameboidal-type cell migration | angiogenesis | anterior/posterior pattern specification | cell migration involved in gastrulation | cell surface | cellular response to retinoic acid | chondrocyte differentiation | convergent extension | convergent extension involved in axis elongation | convergent extension involved in ga…	wnt (1)	wnt family (1)	dd_Smed_v4_15469_0_1	Smed: Wnt5	protein Wnt-5b isoform X3 [Homo sapiens]	XP_024304977.1	WNT5B	9.99e-108	protein Wnt-5b precursor [Mus musculus]	9.61e-105	Wnt oncogene analog 2, isoform B [Drosophila melanogaster]	9.99e-55
dd_Smed_v6_25112_0	2204.88	0.224791	0.0448318	5.0141	5.32822e-07	4.74781e-05	FALSE	TRUE	dd_Smed_v6_25112_0_1	CD40 receptor binding | CD40 receptor complex | activation of NF-kappaB-inducing kinase activity | apoptotic process | cell cortex | cellular protein complex assembly | cytoplasm | cytoplasmic side of plasma membrane | enzyme binding | identical protein binding | ligase activity | lipid binding | membrane raft | metal ion binding | mitogen-activated protein kinase kinase kinase binding | negative…	zf-TRAF (1) / Nuf2_DHR10-like (1) / zf-C3HC4_3 (1) / zf-C3HC4_2 (1) / zf-C3HC4 (1)	TRAF-type zinc finger (1) / Nuf2 (1) / Zinc finger (3)	dd_Smed_v4_25112_0_1	Human: TNF receptor-associated factor 2 (TRAF2)	TNF receptor-associated factor 2 isoform X1 [Homo sapiens]	XP_011517279.1	TRAF2	1.31e-06	TNF receptor-associated factor 2 isoform a [Mus musculus]	1.01e-07	TNF-receptor-associated factor 6 [Drosophila melanogaster]	0.013
dd_Smed_v6_8340_0	6081.14	-0.283546	0.056656	-5.0047	5.59493e-07	4.96138e-05	FALSE	TRUE	dd_Smed_v6_8340_0_1	ATP binding | JAK-STAT cascade | MAPK cascade | alveolar secondary septum development | apoptotic process | axonogenesis involved in innervation | bone maturation | bone morphogenesis | cartilage development | cell differentiation | cell surface | cell-cell signaling | central nervous system myelination | chondrocyte differentiation | chondrocyte proliferation | cochlea development | cytoplasm | …	Ig_3 (1) / I-set (1) / Ig_2 (1) / ig (1) / V-set (1) / Ig_4 (1) / Izumo-Ig (1) / Ig_6 (1)	Immunoglobulin domain (4) / Immunoglobulin I-set domain (1) / Immunoglobulin V-set domain (1) / T-cell surface glycoprotein CD3 delta chain (1) / Izumo-like Immunoglobulin domain (1)	dd_Smed_v4_8340_0_1	Human: fibroblast growth factor receptor 3 (FGFR3)	fibroblast growth factor receptor 3 isoform 5 precursor [Homo sapiens]	NP_001341739.1	FGFR3	1.26e-08	fibroblast growth factor receptor 3 isoform 4 precursor [Mus musculus]	1.45e-08	bent, isoform H [Drosophila melanogaster]	0.001
dd_Smed_v6_12765_0	2367.28	-0.697009	0.139421	-4.99932	5.75343e-07	5.0774e-05	TRUE	FALSE	dd_Smed_v6_12765_0_1	biological_process | cellular_component | molecular_function	Tctex-1 (1)	Tctex-1 family (1)	dd_Smed_v4_12765_0_1	Human: Tctex1 domain containing 1 (TCTEX1D1)	dynein light chain Tctex-type 5 isoform X1 [Homo sapiens]	XP_016856055.1	DYNLT5	2.96e-14	tctex1 domain-containing protein 1 isoform 2 [Mus musculus]	3.7e-14	uncharacterized protein Dmel_CG14763, isoform D [Drosophila melanogaster]	2.16e-05
dd_Smed_v6_2952_0	7290.41	-0.509749	0.102185	-4.98851	6.08466e-07	5.34402e-05	TRUE	TRUE	dd_Smed_v6_2952_0_1		IU_nuc_hydro (1)	Inosine-uridine preferring nucleoside hydrolase (1)	dd_Smed_v4_2952_0_1	PFAM: IU_nuc_hydro,							uncharacterized protein Dmel_CG12177, isoform A [Drosophila melanogaster]	1.91e-27
dd_Smed_v6_8058_0	4112.59	0.348873	0.0700191	4.98254	6.27535e-07	5.48526e-05	FALSE	TRUE	dd_Smed_v6_8058_0_1	acetylcholine-activated cation-selective channel activity | acetylcholine-gated channel complex | integral component of membrane | ion transport | muscle cell cellular homeostasis | postsynaptic membrane | response to insecticide	Neur_chan_LBD (1) / Neur_chan_memb (1)	Neurotransmitter-gated ion-channel ligand binding domain (1) / Neurotransmitter-gated ion-channel transmembrane region (1)	dd_Smed_v4_8058_0_1	PFAM: Neur_chan_LBD, Neur_chan_memb,	neuronal acetylcholine receptor subunit alpha-7 isoform 1 precursor [Homo sapiens]	NP_000737.1	CHRNA7	2.13e-115	neuronal acetylcholine receptor subunit alpha-7 precursor [Mus musculus]	4.52e-113	nicotinic acetylcholine receptor alpha6, isoform H [Drosophila melanogaster]	1.66e-132
dd_Smed_v6_4516_0	13984.8	-0.3299	0.0662538	-4.97934	6.38031e-07	5.55057e-05	FALSE	FALSE	dd_Smed_v6_4516_0_1	aminopeptidase activity | biological_process | cell-cell signaling | cellular_component | hydrolase activity | integral component of membrane | integral component of plasma membrane | membrane | metal ion binding | metallopeptidase activity | peptidase activity | proteolysis | signal transduction | zinc ion binding	ERAP1_C (1) / Peptidase_M1 (1) / Peptidase_M1_N (1)	ERAP1-like C-terminal domain (1) / Peptidase family M1 domain (1) / Peptidase M1 N-terminal domain (1)	dd_Smed_v4_4516_0_1	Smed: Smed19280_V2 hypothetical protein	thyrotropin-releasing hormone-degrading ectoenzyme isoform X1 [Homo sapiens]	XP_016874732.2	TRHDE	1.47e-75	thyrotropin-releasing hormone-degrading ectoenzyme [Mus musculus]	4.2e-75	uncharacterized protein Dmel_CG14516, isoform A [Drosophila melanogaster]	9.39e-72
dd_Smed_v6_18256_0	198.951	0.501056	0.100848	4.96843	6.74987e-07	5.76367e-05	FALSE	TRUE	dd_Smed_v6_18256_0_1
dd_Smed_v6_26855_0	529.163	0.367012	0.0738365	4.97061	6.67431e-07	5.76367e-05	FALSE	FALSE	dd_Smed_v6_26855_0_1		ASC (1)	Amiloride-sensitive sodium channel (1)	dd_Smed_v4_26855_0_1	Human: sodium channel, non-voltage-gated 1, beta subunit (SCNN1B)	amiloride-sensitive sodium channel subunit beta [Homo sapiens]	NP_000327.2	SCNN1B	1.65e-10	amiloride-sensitive sodium channel subunit beta [Mus musculus]	6.59e-10	pickpocket 28 [Drosophila melanogaster]	0.015
dd_Smed_v6_5046_0	10577.9	-0.261689	0.0526671	-4.96873	6.73943e-07	5.76367e-05	FALSE	FALSE	dd_Smed_v6_5046_0_1	cell junction | chloride channel activity | chloride channel complex | chloride transport | cytosol | integral component of membrane | intracellular | ion channel activity | ion transport | membrane | nucleus | plasma membrane | transport	Anoctamin (1) / Anoct_dimer (1)	Calcium-activated chloride channel (1) / Anoctamin (1)	dd_Smed_v4_5046_0_1	Human: anoctamin 7 (ANO7)NGEP-L	anoctamin-7 isoform X1 [Homo sapiens]	XP_011509565.1	ANO7	0	anoctamin-7 isoform X1 [Mus musculus]	0	subdued, isoform B [Drosophila melanogaster]	1.68e-170
dd_Smed_v6_9612_0	2254.49	0.263538	0.0530428	4.9684	6.75086e-07	5.76367e-05	FALSE	TRUE	dd_Smed_v6_9612_0_1	cellular_component | hydrolase activity | inositol phosphate dephosphorylation | inositol-1,4-bisphosphate 1-phosphatase activity | metal ion binding | molecular_function | phosphate-containing compound metabolic process | phosphatidylinositol phosphorylation | signal transduction | synaptic transmission	Inositol_P (1)	Inositol monophosphatase family (1)	dd_Smed_v4_9612_0_1	Human: inositol polyphosphate-1-phosphatase (INPP1)	inositol polyphosphate 1-phosphatase isoform X1 [Homo sapiens]	XP_024308643.1	INPP1	1.28e-42	inositol polyphosphate 1-phosphatase isoform X1 [Mus musculus]	1.68e-49	inositol polyphosphate 1-phosphatase [Drosophila melanogaster]	7.39e-46
dd_Smed_v6_8576_0	2218.08	0.246197	0.049569	4.96676	6.8081e-07	5.78562e-05	FALSE	TRUE	dd_Smed_v6_8576_0_1	DNA binding | cytoplasm | nucleolus | nucleus	Stork_head (1)	Winged helix Storkhead-box1 domain (1)	dd_Smed_v4_8576_0_1	Human: storkhead box 1 (STOX1)	storkhead-box protein 1 isoform b [Homo sapiens]	NP_001123631.1	STOX1	1.03e-22	storkhead-box protein 1 isoform 2 [Mus musculus]	1.39e-21	knockout, isoform A [Drosophila melanogaster]	7.2e-20
dd_Smed_v6_64176_0	107.52	0.689164	0.138803	4.96506	6.86804e-07	5.80967e-05	FALSE	FALSE	dd_Smed_v6_64176_0_1
dd_Smed_v6_17617_0	1792.71	0.332658	0.0670525	4.96115	7.00758e-07	5.90051e-05	FALSE	TRUE	dd_Smed_v6_17617_0_1	Golgi membrane | beta-1,3-galactosyl-O-glycosyl-glycoprotein beta-1,3-N-acetylglucosaminyltransferase activity | integral component of membrane | protein O-linked glycosylation	GNT-I (1) / ILEI (1)	GNT-I family (1) / Interleukin-like EMT inducer (1)	dd_Smed_v4_17617_0_1	Human: protein O-linked mannose beta1,2-N-acetylglucosaminyltransferase (POMGNT1)	protein O-linked-mannose beta-1,2-N-acetylglucosaminyltransferase 1 isoform X2 [Homo sapiens]	XP_016857179.1	POMGNT1	2.38e-32	protein O-linked-mannose beta-1,2-N-acetylglucosaminyltransferase 1 isoform 1 [Mus musculus]	3.32e-32	mannosyl (alpha-1,3-)-glycoprotein beta-1,2-N-acetylglucosaminyltransferase [Drosophila melanogaster]	6.57e-08
dd_Smed_v6_10921_0	11084.3	0.331755	0.0669519	4.95512	7.22857e-07	6.03126e-05	FALSE	TRUE	dd_Smed_v6_10921_0_1	BMP signaling pathway | PML body | SMAD binding | SMAD protein signal transduction | anterior/posterior axis specification | bone morphogenesis | camera-type eye development | camera-type eye morphogenesis | cell motility | cell proliferation | chromatin binding | cytoplasm | embryonic limb morphogenesis | face morphogenesis | gene expression | histone deacetylase inhibitor activity | lens morpho…	c-SKI_SMAD_bind (1) / Ski_Sno_DHD (1)	c-SKI Smad4 binding domain (1) / SKI (1)	dd_Smed_v4_10921_0_1	Human: v-ski sarcoma viral oncogene homolog (avian) (SKI)	ski oncogene [Homo sapiens]	NP_003027.1	SKI	3e-39	ski oncogene isoform 1 [Mus musculus]	5.72e-39	Sno oncogene, isoform G [Drosophila melanogaster]	1.69e-32
dd_Smed_v6_5187_0	3665.85	-0.376205	0.0759105	-4.9559	7.19945e-07	6.03126e-05	FALSE	FALSE	dd_Smed_v6_5187_0_1	basement membrane | carbohydrate binding | cell communication | cell-matrix adhesion | craniofacial suture morphogenesis | integral component of membrane | metal ion binding	Cadherin_3 (1) / Frem_N (1) / Lectin_C (1) / Calx-beta (1)	Cadherin-like (1) / Frem protein N-terminal domain (1) / Lectin C-type domain (1) / Calx-beta domain (1)	dd_Smed_v4_5187_0_1	Human: FRAS1 related extracellular matrix 1 (FREM1)	FRAS1-related extracellular matrix protein 1 isoform 1 precursor [Homo sapiens]	NP_659403.4	FREM1	4.87e-89	FRAS1-related extracellular matrix protein 1 isoform 1 precursor [Mus musculus]	6.05e-84	kon-tiki, isoform B [Drosophila melanogaster]	7.15e-07
dd_Smed_v6_20066_0	1410.83	0.3144	0.0635576	4.94669	7.54865e-07	6.26982e-05	FALSE	TRUE	dd_Smed_v6_20066_0_1	AMPA glutamate receptor complex | calcium channel activity | calcium ion transmembrane transport | calcium ion transport | cell junction | integral component of membrane | ion channel activity | ion transport | membrane | plasma membrane | postsynaptic density | postsynaptic membrane | regulation of alpha-amino-3-hydroxy-5-methyl-4-isoxazole propionate selective glutamate receptor activity | regu…	Claudin_2 (1) / PMP22_Claudin (1) / Claudin_3 (1)	PMP-22 (2) / Tight junction protein (1)	dd_Smed_v4_20066_0_1	Human: calcium channel, voltage-dependent, gamma subunit 7 (CACNG7)	voltage-dependent calcium channel gamma-7 subunit isoform 1 [Homo sapiens]	NP_114102.2	CACNG7	3.32e-20	voltage-dependent calcium channel gamma-7 subunit isoform X2 [Mus musculus]	2.81e-20	stargazin-like protein [Drosophila melanogaster]	2.95e-08
dd_Smed_v6_4074_0	9631.17	-0.240473	0.048736	-4.9342	8.04809e-07	6.65453e-05	FALSE	TRUE	dd_Smed_v6_4074_0_1	CD40 receptor complex | CD40 signaling pathway | LUBAC complex | T cell receptor signaling pathway | cytoplasm | cytoplasmic side of plasma membrane | cytosol | intracellular | ligase activity | metal ion binding | positive regulation of I-kappaB kinase/NF-kappaB signaling | positive regulation of NF-kappaB transcription factor activity | protein binding | protein linear polyubiquitination | prot…	IBR_1 (1) / IBR (1)	IBR domain (2)	dd_Smed_v4_4074_0_1	Human: ring finger protein 31 (RNF31)	E3 ubiquitin-protein ligase RNF31 isoform 1 [Homo sapiens]	NP_060469.4	RNF31	9.31e-30	E3 ubiquitin-protein ligase RNF31 [Mus musculus]	1.54e-29	linear ubiquitin E3 ligase, isoform E [Drosophila melanogaster]	2.06e-25
dd_Smed_v6_13400_0	783.908	-0.4262	0.086422	-4.93161	8.15539e-07	6.71302e-05	FALSE	FALSE	dd_Smed_v6_13400_0_1	metal ion binding | monooxygenase activity | oxidation-reduction process | oxidoreductase activity | protein binding	p450 (1)	Cytochrome P450 (1)	dd_Smed_v4_13400_0_1	Human: cytochrome P450, family 2, subfamily C, polypeptide 8 (CYP2C8)	cytochrome P450 2C8 isoform a precursor [Homo sapiens]	NP_000761.3	CYP2C8	1.71e-65	cytochrome P450, family 2, subfamily g, polypeptide 1 precursor [Mus musculus]	8.49e-68	cytochrome P450-18a1, isoform A [Drosophila melanogaster]	8.34e-59
dd_Smed_v6_14344_0	2360.44	0.404064	0.0820317	4.92571	8.40559e-07	6.88808e-05	FALSE	TRUE	dd_Smed_v6_14344_0_1	calcium ion binding | calcium-dependent cell-cell adhesion via plasma membrane cell adhesion molecules | cell adhesion | cell-cell junction | cell-cell signaling | homophilic cell adhesion via plasma membrane adhesion molecules | integral component of membrane | integral component of plasma membrane | membrane | nervous system development | plasma membrane | protein binding	Cadherin (1) / Cadherin_2 (1) / Cadherin_FAT4_N (1)	Cadherin domain (1) / Cadherin-like (1) / FAT4-like (1)	dd_Smed_v4_14344_0_1	Human: protocadherin 1 (PCDH1)	protocadherin-1 isoform 1 precursor [Homo sapiens]	NP_002578.2	PCDH1	9.38e-66	protocadherin-1 precursor [Mus musculus]	9.03e-68	fat [Drosophila melanogaster]	6.95e-57
dd_Smed_v6_18397_0	1132.15	0.348632	0.0711168	4.90225	9.47466e-07	7.69793e-05	FALSE	TRUE	dd_Smed_v6_18397_0_1	calcium ion binding | homophilic cell adhesion via plasma membrane adhesion molecules | integral component of plasma membrane | negative regulation of phosphatase activity | plasma membrane	Cadherin (1) / Cadherin_2 (1) / Cadherin_FAT4_N (1)	Cadherin domain (1) / Cadherin-like (1) / FAT4-like (1)	dd_Smed_v4_18397_0_1	Human: protocadherin 11 X-linked (PCDH11X)a	protocadherin-11 X-linked isoform X9 [Homo sapiens]	XP_016884910.1	PCDH11X	1.05e-55	protocadherin gamma-A3 precursor [Mus musculus]	4.05e-55	dachsous, isoform A [Drosophila melanogaster]	1.08e-45
dd_Smed_v6_6528_0	581.821	-0.464039	0.0946597	-4.90218	9.47773e-07	7.69793e-05	FALSE	TRUE	dd_Smed_v6_6528_0_1		Tetraspanin (1)	Tetraspanin family (1)	dd_Smed_v4_6528_0_1	PFAM: Tetraspannin,	tetraspanin-16 isoform X4 [Homo sapiens]	XP_011526205.1	TSPAN16	0.032			tetraspanin 42Ea, isoform C [Drosophila melanogaster]	0.015
dd_Smed_v6_9852_0	725.186	-0.60093	0.122787	-4.89411	9.87534e-07	7.98554e-05	TRUE	FALSE	dd_Smed_v6_9852_0_1	aldo-keto reductase (NADP) activity | cellular aldehyde metabolic process | cellular_component | daunorubicin metabolic process | digestion | doxorubicin metabolic process | extracellular region | farnesol catabolic process | geranylgeranyl reductase activity | indanol dehydrogenase activity | lysosome | protein binding | retinal dehydrogenase activity | steroid metabolic process	Aldo_ket_red (1)	Aldo (1)	dd_Smed_v4_9852_0_1	Human: aldo-keto reductase family 1, member B10 (aldose reductase) (AKR1B10)	aldo-keto reductase family 1 member B10 [Homo sapiens]	NP_064695.3	AKR1B10	4.42e-86	aldo-keto reductase family 1 member B1 [Mus musculus]	6.26e-83	uncharacterized protein Dmel_CG6083 [Drosophila melanogaster]	3.33e-82
dd_Smed_v6_21347_0	1117.65	-0.445244	0.0911355	-4.88552	1.03157e-06	8.30506e-05	FALSE	FALSE	dd_Smed_v6_21347_0_1	Bolwig's organ morphogenesis | DNA binding | RNA polymerase II transcription factor activity, ligand-activated sequence-specific DNA binding | aggressive behavior | amygdala development | anterior commissure morphogenesis | anterior/posterior axis specification | behavior | behavioral fear response | brain development | camera-type eye development | cell fate commitment | cell fate specification …	zf-C4 (1)	Double treble clef zinc finger (1)	dd_Smed_v4_21347_0_1	Smed: nuclear receptor TLX-1 (tlx-1)	nuclear receptor subfamily 2 group E member 1 isoform b [Homo sapiens]	NP_003260.1	NR2E1	1.26e-63	nuclear receptor subfamily 2 group E member 1 [Mus musculus]	1.04e-63	tailless [Drosophila melanogaster]	1.94e-56
dd_Smed_v6_21423_0	614.691	0.31364	0.0644212	4.86859	1.12397e-06	9.00944e-05	FALSE	TRUE	dd_Smed_v6_21423_0_1												black match, isoform H [Drosophila melanogaster]	8.39e-07
dd_Smed_v6_20491_0	1555.74	0.303375	0.0623245	4.86766	1.12926e-06	9.01246e-05	FALSE	TRUE	dd_Smed_v6_20491_0_1	calcium channel activity | calcium channel complex | calcium ion transmembrane transport | calcium ion transport | cation channel activity | cation transport | detection of light stimulus involved in visual perception | inositol 1,4,5 trisphosphate binding | integral component of membrane | ion channel activity | ion transport | membrane | plasma membrane | protein binding | response to light sti…	TRP_2 (1) / Ion_trans (1) / PKD_channel (1) / Ank_2 (1) / Ank_4 (1) / Ank (1) / Ank_3 (1) / Ank_5 (1)	Transient receptor ion channel II (1) / Ion transport protein (1) / Polycystin cation channel (1) / Ankyrin repeats (3 copies) (1) / Ankyrin repeats (many copies) (2) / Ankyrin repeat (2)	dd_Smed_v4_20491_0_1	Human: transient receptor potential cation channel, subfamily C, member 5 (TRPC5)	short transient receptor potential channel 5 isoform X1 [Homo sapiens]	XP_016885263.1	TRPC5	0	short transient receptor potential channel 5 [Mus musculus]	0	transient receptor potential cation channel gamma, isoform D [Drosophila melanogaster]	0
dd_Smed_v6_1844_0	12507.5	-0.361791	0.0744648	-4.85855	1.18251e-06	9.39661e-05	FALSE	TRUE	dd_Smed_v6_1844_0_1	anion channel activity | anion transport | integral component of membrane	Bestrophin (1) / SOGA1-2-like_CC (1)	Bestrophin (1) / SOGA 1 (1)	dd_Smed_v4_1844_0_1	Human: bestrophin 3 (BEST3)	bestrophin-3 isoform 4 [Homo sapiens]	NP_001269543.1	BEST3	1.51e-46	bestrophin-3 isoform X5 [Mus musculus]	2.75e-46	bestrophin 4 [Drosophila melanogaster]	3.07e-59
dd_Smed_v6_18770_0	48.0738	-1.49948	0.30871	-4.85726	1.19022e-06	9.41711e-05	TRUE	FALSE	dd_Smed_v6_18770_0_1
dd_Smed_v6_48430_0	78.0096	0.79917	0.164749	4.85084	1.22941e-06	9.66905e-05	FALSE	TRUE	dd_Smed_v6_48430_0_1	DNA binding | angiogenesis | dorsal/ventral pattern formation | embryonic digestive tract morphogenesis | endocardium formation | establishment of protein localization to membrane | heart development | heart looping | heart trabecula formation | intracellular | labyrinthine layer blood vessel development | metal ion binding | negative regulation of Notch signaling pathway | negative regulation of…			dd_Smed_v4_48430_0_1	Smed: ovo	transcription factor Ovo-like 2 isoform 2 [Homo sapiens]	NP_001290391.1	OVOL2	9.98e-33	transcription factor Ovo-like 2 isoform X1 [Mus musculus]	9.81e-34	ovo, isoform D [Drosophila melanogaster]	7.8e-30
dd_Smed_v6_7987_0	3588.77	0.264335	0.0544984	4.85032	1.2326e-06	9.66905e-05	FALSE	TRUE	dd_Smed_v6_7987_0_1	neurotransmitter secretion | synaptic vesicle endocytosis	FCH (1) / SH3_9 (1) / SH3_1 (1) / SH3_2 (1)	Fes (1) / Variant SH3 domain (2) / SH3 domain (1)	dd_Smed_v4_7987_0_1	Human: protein kinase C and casein kinase substrate in neurons 2 (PACSIN2)	protein kinase C and casein kinase substrate in neurons protein 2 isoform B [Homo sapiens]	NP_001171900.1	PACSIN2	3.93e-87	protein kinase C and casein kinase substrate in neurons protein 2 isoform X2 [Mus musculus]	5.59e-91	syndapin, isoform D [Drosophila melanogaster]	9.25e-102
dd_Smed_v6_14356_0	419.141	-0.460584	0.0950958	-4.84337	1.27654e-06	9.97114e-05	FALSE	FALSE	dd_Smed_v6_14356_0_1	Golgi membrane | N-acetyllactosaminide beta-1,6-N-acetylglucosaminyltransferase activity | acetylglucosaminyltransferase activity | glycosaminoglycan biosynthetic process | integral component of membrane | membrane | metabolic process | multicellular organismal development | protein glycosylation | transferase activity	Branch (1)	Core-2 (1)	dd_Smed_v4_14356_0_1	Human: glucosaminyl (N-acetyl) transferase 2, I-branching enzyme (I blood group) (GCNT2)	N-acetyllactosaminide beta-1,6-N-acetylglucosaminyl-transferase isoform B [Homo sapiens]	NP_001482.1	GCNT2	2.37e-36	N-acetyllactosaminide beta-1,6-N-acetylglucosaminyl-transferase isoform A [Mus musculus]	3.9e-36	peptide O-xylosyltransferase [Drosophila melanogaster]	3.67e-15
dd_Smed_v6_3663_0	17582	-0.245615	0.0507318	-4.84145	1.28897e-06	0.000100256	FALSE	FALSE	dd_Smed_v6_3663_0_1	calcium ion transport | cellular response to hypoxia | chloride channel activity | chloride transport | extracellular space | integral component of plasma membrane | intracellular calcium activated chloride channel activity | ion transmembrane transport | transport | zymogen granule membrane	CLCA (1) / VWA (1) / VWA_2 (1) / VWA_CoxE (1) / VWA_4 (1)	Calcium-activated chloride channel N terminal (1) / von Willebrand factor type A domain (2) / VWA domain containing CoxE-like protein (1) / von Willebrand factor A domain (1)	dd_Smed_v4_3663_0_1	Human: chloride channel accessory 1 (CLCA1)	calcium-activated chloride channel regulator 1 precursor [Homo sapiens]	NP_001276.3	CLCA1	8.03e-32	chloride channel calcium activated 3A2 isoform X3 [Mus musculus]	7.72e-36
dd_Smed_v6_7179_0	7113.09	-0.160923	0.0332487	-4.83997	1.29857e-06	0.000100576	FALSE	TRUE	dd_Smed_v6_7179_0_1	Golgi apparatus | Golgi stack | Rho guanyl-nucleotide exchange factor activity | cell junction | cytoplasm | cytoskeleton | guanyl-nucleotide exchange factor activity | intracellular | intracellular signal transduction | protein binding | regulation of Rho protein signal transduction | synapse	SH3_2 (1) / SH3_1 (1) / RhoGEF (1) / SH3_9 (1)	Variant SH3 domain (2) / SH3 domain (1) / RhoGEF domain (1)	dd_Smed_v4_7179_0_1	Human: dynamin binding protein (DNMBP)	dynamin-binding protein isoform c [Homo sapiens]	NP_001305256.1	DNMBP	2.27e-37	dynamin-binding protein isoform 1 [Mus musculus]	2.02e-38	still life, isoform K [Drosophila melanogaster]	1.26e-09
dd_Smed_v6_20646_0	1800.03	0.321738	0.0666391	4.82806	1.37868e-06	0.000106332	FALSE	TRUE	dd_Smed_v6_20646_0_1		Orf78 (1)	Orf78 (ac78) (1)
dd_Smed_v6_6938_0	110.857	-1.07119	0.22206	-4.82387	1.40796e-06	0.000108136	TRUE	FALSE	dd_Smed_v6_6938_0_1
dd_Smed_v6_4834_0	2892.89	-0.274476	0.056971	-4.81782	1.45134e-06	0.000111003	FALSE	TRUE	dd_Smed_v6_4834_0_1	detection of light stimulus involved in visual perception | endoplasmic reticulum | endoplasmic reticulum membrane | integral component of membrane | keratinocyte proliferation | membrane | metabolic process | nucleotide binding | oxidation-reduction process | oxidoreductase activity | retinal metabolic process | retinol dehydrogenase activity | retinol metabolic process	adh_short (1) / adh_short_C2 (1) / KR (1)	short chain dehydrogenase (1) / Enoyl-(Acyl carrier protein) reductase (1) / KR domain (1)	dd_Smed_v4_4834_0_1	Human: short chain dehydrogenase/reductase family 16C, member 5 (SDR16C5)	epidermal retinol dehydrogenase 2 isoform 2 [Homo sapiens]	NP_620419.2	SDR16C5	2.61e-67	epidermal retinol dehydrogenase 2 [Mus musculus]	1.37e-66	uncharacterized protein Dmel_CG15629 [Drosophila melanogaster]	3.26e-60
dd_Smed_v6_7348_0	3456.55	0.191291	0.0397202	4.81597	1.46486e-06	0.000111572	FALSE	TRUE	dd_Smed_v6_7348_0_1	ATP binding | ATP-binding cassette (ABC) transporter complex | ATPase activity | ATPase activity, coupled to transmembrane movement of substances | Golgi apparatus | brain development | cadmium ion transmembrane transport | cadmium ion transmembrane transporter activity | efflux transmembrane transporter activity | endoplasmic reticulum | heme binding | heme transport | heme transporter activity …	MTABC_N (1) / ABC_tran (1) / ABC_membrane (1) / TMD0_ABC (1) / SMC_N (1) / RsgA_GTPase (1)	Mitochondrial ABC-transporter N-terminal five TM region (1) / ABC transporter (1) / ABC transporter transmembrane region (1) / ABC transporter TMD0 domain (1) / RecF (1) / RsgA GTPase (1)	dd_Smed_v4_7348_0_1	Human: ATP-binding cassette, sub-family B (MDR/TAP), member 6 (ABCB6)	ATP-binding cassette sub-family B member 6 isoform 1 [Homo sapiens]	NP_005680.1	ABCB6	0	ATP-binding cassette sub-family B member 6, mitochondrial [Mus musculus]	0	heavy metal tolerance factor 1 [Drosophila melanogaster]	0
dd_Smed_v6_17726_0	739.261	0.431275	0.0896505	4.81063	1.50457e-06	0.000114123	FALSE	TRUE	dd_Smed_v6_17726_0_1	DNA binding | HMG box domain binding | R-SMAD binding | RNA polymerase II core promoter sequence-specific DNA binding | RNA polymerase II transcription factor activity, sequence-specific DNA binding | astrocyte differentiation | axon guidance | blood vessel development | brain morphogenesis | cell fate determination | central nervous system development | cerebral cortex regionalization | co-SMAD …			dd_Smed_v4_17726_0_1	Smed: Smed03546_V2 Pax6A	paired box protein Pax-6 isoform a [Homo sapiens]	NP_001355820.1	PAX6	4.27e-81	paired box protein Pax-6 isoform 2 [Mus musculus]	3.61e-81	twin of eyeless, isoform A [Drosophila melanogaster]	8.57e-127
dd_Smed_v6_12691_0	50.4505	-1.07448	0.223535	-4.80674	1.53413e-06	0.000115887	TRUE	FALSE	dd_Smed_v6_12691_0_1		Kunitz_BPTI (1)	Kunitz (1)	dd_Smed_v4_12691_0_1	Human: WAP, follistatin/kazal, immunoglobulin, kunitz and netrin domain containing 2 (WFIKKN2)	WAP, Kazal, immunoglobulin, Kunitz and NTR domain-containing protein 2 isoform 2 [Homo sapiens]	NP_001317270.1	WFIKKN2	1.44e-12	amyloid-like protein 2 isoform a precursor [Mus musculus]	1.4e-12	papilin, isoform C [Drosophila melanogaster]	3.44e-10
dd_Smed_v6_17087_0	4745.43	0.333461	0.0696868	4.78514	1.70864e-06	0.000128541	FALSE	TRUE	dd_Smed_v6_17087_0_1	biological_process | cytoplasm | cytoskeleton | integral component of plasma membrane | membrane | membrane raft | molecular_function | plasma membrane | protein homooligomerization	Band_7 (1) / Band_7_1 (1)	SPFH domain (1) / SPFH domain-Band 7 family (1)	dd_Smed_v4_17087_0_1	PFAM: Band_7,	stomatin isoform a [Homo sapiens]	NP_004090.4	STOM	7.85e-100	erythrocyte band 7 integral membrane protein [Mus musculus]	5.17e-102	uncharacterized protein Dmel_CG42540, isoform B [Drosophila melanogaster]	9.83e-101
dd_Smed_v6_11051_0	9584.46	0.272318	0.0569815	4.77905	1.76124e-06	0.000131703	FALSE	TRUE	dd_Smed_v6_11051_0_1		SH3_1 (1) / SH3_9 (1) / SH3_2 (1)	SH3 domain (1) / Variant SH3 domain (2)	dd_Smed_v4_11051_0_1	Human: SH3 and cysteine rich domain 3 (STAC3)	SH3 and cysteine-rich domain-containing protein 3 isoform c [Homo sapiens]	NP_001273186.1	STAC3	3.82e-14	SH3 and cysteine-rich domain-containing protein 3 isoform X1 [Mus musculus]	2.42e-13	Stac-like, isoform E [Drosophila melanogaster]	9.93e-26
dd_Smed_v6_12977_0	2784.49	0.285761	0.0597999	4.77862	1.76503e-06	0.000131703	FALSE	TRUE	dd_Smed_v6_12977_0_1	SNARE complex | calcium ion-dependent exocytosis of neurotransmitter | calcium-dependent phospholipid binding | cytoplasm | exocytosis | microtubule cytoskeleton | plasma membrane | positive regulation of calcium ion-dependent exocytosis | positive regulation of insulin secretion | positive regulation of vesicle fusion | protein localization | synaptic vesicle | syntaxin binding | transporter act…	C2 (1) / FYVE_2 (1) / FYVE (1) / zf-CRD (1)	C2 domain (1) / FYVE-type zinc finger (1) / FYVE zinc finger (1) / Cysteine rich domain with multizinc binding regions (1)	dd_Smed_v4_12977_0_1	Human: double C2-like domains, beta (DOC2B)	double C2-like domain-containing protein beta [Homo sapiens]	NP_003576.2	DOC2B	2.25e-68	double C2-like domain-containing protein beta [Mus musculus]	3.66e-68	rabphilin, isoform D [Drosophila melanogaster]	7.57e-41
dd_Smed_v6_95726_0	172.41	0.70637	0.147863	4.7772	1.77756e-06	0.000132101	FALSE	TRUE	dd_Smed_v6_95726_0_1		zf-H2C2_2 (1) / zf-C2H2 (1) / zf-C2H2_15 (1)	Zinc-finger double domain (1) / Zinc finger (1) / C2H2 zinc finger (1)	dd_Smed_v4_95726_0_1	Smed: klf	Krueppel-like factor 2 [Homo sapiens]	NP_057354.1	KLF2	7.5e-15	Krueppel-like factor 4 [Mus musculus]	1.91e-14	luna, isoform B [Drosophila melanogaster]	2.44e-13
dd_Smed_v6_2802_0	99179.1	-0.363326	0.0761831	-4.76911	1.8504e-06	0.00013696	FALSE	TRUE	dd_Smed_v6_2802_0_1
dd_Smed_v6_460_0	469.011	-1.16943	0.245413	-4.76518	1.88688e-06	0.000139099	TRUE	FALSE	dd_Smed_v6_460_0_1
dd_Smed_v6_6650_0	8877.73	0.228738	0.0480302	4.76237	1.9133e-06	0.000140482	FALSE	TRUE	dd_Smed_v6_6650_0_1	1-phosphatidylinositol binding | clathrin adaptor complex | clathrin binding | clathrin coat | clathrin coat assembly | coated pit | neuron-neuron synaptic transmission | neurotransmitter secretion | phototaxis | receptor-mediated endocytosis | synaptic transmission | synaptic vesicle | synaptic vesicle coating | synaptic vesicle endocytosis | synaptic vesicle transport	ANTH (1) / ENTH (1)	ANTH domain (1) / ENTH domain (1)	dd_Smed_v4_6650_0_1	Human: phosphatidylinositol binding clathrin assembly protein (PICALM)	clathrin coat assembly protein AP180 isoform ff [Homo sapiens]	NP_001363671.1	SNAP91	5.75e-108	phosphatidylinositol-binding clathrin assembly protein isoform 6 [Mus musculus]	2.58e-106	like-AP180, isoform J [Drosophila melanogaster]	1.01e-111
dd_Smed_v6_62726_0	188.958	0.620187	0.130424	4.75517	1.98279e-06	0.000145004	FALSE	TRUE	dd_Smed_v6_62726_0_1	acetylcholine receptor activity | acetylcholine-activated cation-selective channel activity | acetylcholine-gated channel complex | cation transport | cell junction | extracellular ligand-gated ion channel activity | integral component of membrane | ion channel activity | ion transmembrane transport | ion transport | membrane | membrane depolarization | plasma membrane | postsynaptic membrane | p…	Neur_chan_LBD (1) / Neur_chan_memb (1)	Neurotransmitter-gated ion-channel ligand binding domain (1) / Neurotransmitter-gated ion-channel transmembrane region (1)	dd_Smed_v4_62726_0_1	Human: cholinergic receptor, nicotinic, alpha 6 (neuronal) (CHRNA6)	neuronal acetylcholine receptor subunit alpha-6 isoform 1 precursor [Homo sapiens]	NP_004189.1	CHRNA6	4.38e-35	neuronal acetylcholine receptor subunit alpha-6 precursor [Mus musculus]	5.13e-37	nicotinic acetylcholine receptor alpha6, isoform H [Drosophila melanogaster]	5.28e-33
dd_Smed_v6_18554_0	679.332	0.317516	0.0668399	4.7504	2.03017e-06	0.00014788	FALSE	TRUE	dd_Smed_v6_18554_0_1	biological_process | cellular_component | integral component of membrane | membrane | molecular_function | transport			dd_Smed_v4_18554_0_1	Human: solute carrier family 35, member F3 (SLC35F3)	putative thiamine transporter SLC35F3 isoform 1 [Homo sapiens]	NP_775779.1	SLC35F3	4.88e-17	putative thiamine transporter SLC35F3 isoform X1 [Mus musculus]	1.31e-15	uncharacterized protein Dmel_CG42322, isoform D [Drosophila melanogaster]	1.14e-09
dd_Smed_v6_15290_0	1000.13	0.327745	0.0691122	4.74222	2.1139e-06	0.00015278	FALSE	TRUE	dd_Smed_v6_15290_0_1	apical plasma membrane | integral component of membrane | nucleoside transmembrane transporter activity | nucleoside transmembrane transporter activity, down a concentration gradient | nucleoside transport | plasma membrane | transmembrane transport	Nucleoside_tran (1)	Nucleoside transporter (1)	dd_Smed_v4_15290_0_1	Human: solute carrier family 29 (nucleoside transporters), member 4 (SLC29A4)	equilibrative nucleoside transporter 4 isoform X1 [Homo sapiens]	XP_011513503.1	SLC29A4	5.55e-55	equilibrative nucleoside transporter 4 isoform X1 [Mus musculus]	1.06e-33	equilibrative nucleoside transporter 3, isoform A [Drosophila melanogaster]	4.09e-62
dd_Smed_v6_8784_0	1394.18	-0.289993	0.0611516	-4.7422	2.11409e-06	0.00015278	FALSE	FALSE	dd_Smed_v6_8784_0_1		Pkinase (1) / PK_Tyr_Ser-Thr (1) / CDC45 (1)	Protein kinase domain (1) / Protein tyrosine and serine (1) / CDC45 (1)	dd_Smed_v4_8784_0_1	Human: mitogen-activated protein kinase kinase kinase 3 (MAP3K3)	mitogen-activated protein kinase kinase kinase 3 isoform 4 [Homo sapiens]	NP_001350697.1	MAP3K3	2.78e-11	ribosomal protein S6 kinase-related protein isoform X6 [Mus musculus]	2.52e-11	Src oncogene at 42A, isoform A [Drosophila melanogaster]	6.13e-10
dd_Smed_v6_80154_0	77.5704	-0.814975	0.172167	-4.73363	2.20541e-06	0.000158755	TRUE	FALSE	dd_Smed_v6_80154_0_1
dd_Smed_v6_7710_0	914.365	-0.374692	0.0791894	-4.73159	2.22767e-06	0.000159731	FALSE	FALSE	dd_Smed_v6_7710_0_1		RRM_1 (1)	RNA recognition motif (1)	dd_Smed_v4_7710_0_1	Human: ELAV (embryonic lethal, abnormal vision, Drosophila)-like 4 (ELAVL4)	ELAV-like protein 4 isoform 1 [Homo sapiens]	NP_068771.2	ELAVL4	1.05e-07	ELAV-like protein 4 isoform X6 [Mus musculus]	8.43e-08	Sex lethal, isoform A [Drosophila melanogaster]	3.03e-11
dd_Smed_v6_11137_0	253.647	-0.465249	0.098377	-4.72925	2.25353e-06	0.000160333	FALSE	FALSE	dd_Smed_v6_11137_0_1
dd_Smed_v6_4185_0	95.8707	-1.16751	0.246841	-4.72981	2.2473e-06	0.000160333	TRUE	FALSE	dd_Smed_v6_4185_0_1
dd_Smed_v6_4826_0	3792.12	-0.165657	0.0351102	-4.71821	2.3793e-06	0.000168627	FALSE	TRUE	dd_Smed_v6_4826_0_1	G-protein coupled amine receptor activity | Rac protein signal transduction | actin cytoskeleton organization | apoptotic process | cell communication | cytoplasm | cytosol | early endosome | endosome | glucose metabolic process | integrin binding | membrane | negative regulation of cell migration | norepinephrine secretion | phosphatidylinositol binding | plasma membrane | recycling endosome | r…	PX (1) / LRR_9 (1) / LRR_8 (1) / LRR_4 (1)	PX domain (1) / Leucine-rich repeat (1) / Leucine rich repeat (1) / Leucine Rich repeats (2 copies) (1)	dd_Smed_v4_4826_0_1	PFAM: PX,	nischarin isoform 3 [Homo sapiens]	NP_001263223.2	NISCH	7.74e-54	nischarin isoform 2 [Mus musculus]	5.55e-55	uncharacterized protein Dmel_CG11807, isoform A [Drosophila melanogaster]	7.04e-36
dd_Smed_v6_17350_0	355.003	-0.481309	0.102045	-4.71664	2.39777e-06	0.000169282	FALSE	FALSE	dd_Smed_v6_17350_0_1	Golgi apparatus | Golgi membrane | O-glycan processing | acetylglucosaminyltransferase activity | beta-1,3-galactosyl-O-glycosyl-glycoprotein beta-1,6-N-acetylglucosaminyltransferase activity | cellular protein metabolic process | extracellular space | integral component of membrane | kidney morphogenesis | membrane | post-translational protein modification | protein O-linked glycosylation | resp…	Branch (1)	Core-2 (1)	dd_Smed_v4_17350_0_1	Human: glucosaminyl (N-acetyl) transferase 1, core 2 (GCNT1)	beta-1,3-galactosyl-O-glycosyl-glycoprotein beta-1,6-N-acetylglucosaminyltransferase [Homo sapiens]	NP_001481.2	GCNT1	8.46e-28	beta-1,3-galactosyl-O-glycosyl-glycoprotein beta-1,6-N-acetylglucosaminyltransferase [Mus musculus]	1.66e-28	peptide O-xylosyltransferase [Drosophila melanogaster]	4.39e-13
dd_Smed_v6_16195_0	630.99	-0.585301	0.124176	-4.7135	2.43503e-06	0.000171254	TRUE	FALSE	dd_Smed_v6_16195_0_1	integral component of membrane | plasma membrane	C2 (1) / PI3K_C2 (1)	C2 domain (1) / Phosphoinositide 3-kinase C2 (1)	dd_Smed_v4_16195_0_1	Human: synaptotagmin XV (SYT15)a	synaptotagmin-15 isoform 5 [Homo sapiens]	NP_001357115.1	LOC102724488	6.44e-08	double C2-like domain-containing protein alpha isoform X1 [Mus musculus]	3.15e-06	multiple C2 domain and transmembrane region protein, isoform D [Drosophila melanogaster]	1.04e-06
dd_Smed_v6_1666_0	42415.6	-0.141834	0.0301191	-4.70909	2.48821e-06	0.000174326	FALSE	TRUE	dd_Smed_v6_1666_0_1	G-protein coupled receptor signaling pathway | Golgi apparatus | Golgi cisterna membrane | Golgi to endosome transport | cell differentiation | cell surface | clathrin-coated vesicle | coated pit | cytoplasm | cytoplasmic membrane-bounded vesicle | dendrite | early endosome | endocytosis | endoplasmic reticulum | endoplasmic reticulum membrane | endosome | endosome membrane | endosome to lysosome…	Sortilin-Vps10 (1) / Sortilin_C (1) / BNR (1) / PSII_BNR (1) / BNR_2 (1) / Tli3 (1) / RIFIN (1) / TMEM154 (1)	Sortilin (2) / BNR (1) / Photosynthesis system II assembly factor YCF48 (1) / BNR repeat-like domain (1) / T6SS Tli3 immunity protein (1) / Rifin (1) / TMEM154 protein family (1)	dd_Smed_v4_1666_0_1	Human: sortilin 1 (SORT1)	sortilin isoform 1 preproprotein [Homo sapiens]	NP_002950.3	SORT1	2.94e-133	sortilin isoform 2 precursor [Mus musculus]	5.18e-136
dd_Smed_v6_18661_0	355.674	-0.388696	0.0825872	-4.7065	2.52009e-06	0.000175889	FALSE	FALSE	dd_Smed_v6_18661_0_1	calcium ion binding | cell junction | integral component of membrane | lysosome | plasma membrane repair | regulation of calcium ion-dependent exocytosis | regulation of insulin secretion | synaptic vesicle membrane | transporter activity	C2 (1)	C2 domain (1)	dd_Smed_v4_18661_0_1	Human: synaptotagmin IV (SYT4)	synaptotagmin-7 isoform X14 [Homo sapiens]	XP_006718799.1	SYT7	1.49e-24	synaptotagmin-11 isoform X2 [Mus musculus]	4.76e-22	synaptotagmin 7, isoform F [Drosophila melanogaster]	2.62e-22
dd_Smed_v6_11968_0	2677.86	0.378061	0.0804654	4.69843	2.62172e-06	0.000182289	FALSE	TRUE	dd_Smed_v6_11968_0_1		Carn_acyltransf (1)	Choline (1)	dd_Smed_v4_11968_0_1	Human: choline O-acetyltransferase (CHAT)N1	choline O-acetyltransferase isoform 1 [Homo sapiens]	NP_066266.4	CHAT	2.55e-32	choline O-acetyltransferase [Mus musculus]	1.69e-32	choline acetyltransferase, isoform A [Drosophila melanogaster]	3.86e-20
dd_Smed_v6_11710_0	573.431	-0.599542	0.127733	-4.69371	2.68291e-06	0.00018584	TRUE	FALSE	dd_Smed_v6_11710_0_1		Peptidase_M60 (1)	Peptidase M60 (1)	dd_Smed_v4_11710_0_1	Human: family with sequence similarity 115, member C (FAM115C)	TRPM8 channel-associated factor 2 isoform X2 [Homo sapiens]	XP_006715991.1	TCAF2	4.45e-18	TRPM8 channel-associated factor 3 [Mus musculus]	1.42e-17
dd_Smed_v6_19189_0	1065.89	0.239918	0.0511916	4.68667	2.77691e-06	0.000191628	FALSE	TRUE	dd_Smed_v6_19189_0_1	cell junction | chloride channel activity | chloride channel complex | chloride transport | cytosol | integral component of membrane | intracellular | ion channel activity | ion transport | membrane | nucleus | plasma membrane | transport	Anoctamin (1) / Anoct_dimer (1)	Calcium-activated chloride channel (1) / Anoctamin (1)	dd_Smed_v4_19189_0_1	Human: anoctamin 7 (ANO7)NGEP-L	anoctamin-7 isoform X1 [Homo sapiens]	XP_011509565.1	ANO7	0	anoctamin-7 isoform X3 [Mus musculus]	0	subdued, isoform B [Drosophila melanogaster]	1.75e-179
dd_Smed_v6_4461_0	6456.47	-0.242304	0.0517249	-4.68448	2.8067e-06	0.000192958	FALSE	TRUE	dd_Smed_v6_4461_0_1		Prominin (1) / DUF2207_C (1) / Peroxin-13_N (1)	Prominin (1) / Predicted membrane protein (DUF2207) C-terminal domain (1) / Peroxin 13 (1)	dd_Smed_v4_4461_0_1	PFAM: Prominin,	prominin-2 isoform X2 [Homo sapiens]	XP_006712364.1	PROM2	0.03
dd_Smed_v6_14286_0	3045.88	-0.310841	0.06639	-4.68205	2.84025e-06	0.000194536	FALSE	FALSE	dd_Smed_v6_14286_0_1		DUF4698 (1)	Domain of unknown function (DUF4698) (1)	dd_Smed_v4_14286_0_1	Human: coiled-coil domain containing 60 (CCDC60)	coiled-coil domain-containing protein 60 [Homo sapiens]	NP_848594.2	CCDC60	6.55e-11	coiled-coil domain-containing protein 60 isoform X3 [Mus musculus]	8.44e-06
dd_Smed_v6_12978_0	3086.56	0.269086	0.0575673	4.67428	2.94982e-06	0.000198793	FALSE	TRUE	dd_Smed_v6_12978_0_1	circadian rhythm | integral component of membrane | inward rectifier potassium channel activity | ion channel activity | ion transmembrane transport | ion transport | membrane | plasma membrane | potassium channel activity | potassium ion transmembrane transport | potassium ion transport | protein heterooligomerization | regulation of ion transmembrane transport | regulation of transcription, DNA…	Ion_trans (1) / Ion_trans_2 (1) / cNMP_binding (1)	Ion transport protein (1) / Ion channel (1) / Cyclic nucleotide-binding domain (1)	dd_Smed_v4_12978_0_1	Human: potassium voltage-gated channel, subfamily H (eag-related), member 2 (KCNH2)	potassium voltage-gated channel subfamily H member 2 isoform d [Homo sapiens]	NP_001191727.1	KCNH2	3.64e-139	potassium voltage-gated channel subfamily H member 7 isoform X8 [Mus musculus]	1.56e-140	seizure, isoform B [Drosophila melanogaster]	5.76e-139
dd_Smed_v6_13524_0	484.344	-0.482345	0.103139	-4.67666	2.91585e-06	0.000198793	FALSE	FALSE	dd_Smed_v6_13524_0_1				dd_Smed_v4_13524_0_1	PFAM: M60-like,	TRPM8 channel-associated factor 1 isoform X2 [Homo sapiens]	XP_016868322.1	TCAF1	0.011	TRPM8 channel-associated factor 1 isoform X1 [Mus musculus]	0.002
dd_Smed_v6_2081_0	10627.4	-0.480223	0.102747	-4.67381	2.95656e-06	0.000198793	FALSE	TRUE	dd_Smed_v6_2081_0_1	Golgi apparatus | Golgi membrane | biological_process | cellular_component | extracellular region | membrane | molecular_function	CAP (1)	Cysteine-rich secretory protein family (1)	dd_Smed_v4_2081_0_1	Human: GLI pathogenesis-related 2 (GLIPR2)	Golgi-associated plant pathogenesis-related protein 1 isoform e [Homo sapiens]	NP_001273942.1	GLIPR2	5.05e-27	Golgi-associated plant pathogenesis-related protein 1 [Mus musculus]	3.01e-26	uncharacterized protein Dmel_CG4270, isoform A [Drosophila melanogaster]	5.37e-21
dd_Smed_v6_3194_0	1116.16	0.353724	0.0756803	4.67392	2.95506e-06	0.000198793	FALSE	FALSE	dd_Smed_v6_3194_0_1		Pkinase (1) / PK_Tyr_Ser-Thr (1) / Pkinase_fungal (1) / Kinase-like (1)	Protein kinase domain (1) / Protein tyrosine and serine (1) / Fungal protein kinase (1) / Kinase-like (1)	dd_Smed_v4_3194_0_1	Human: serine/threonine kinase 24 (STK24)	serine/threonine-protein kinase 24 isoform b precursor [Homo sapiens]	NP_001027467.2	STK24	3.55e-33	serine/threonine-protein kinase 4 isoform X2 [Mus musculus]	1.33e-32	germinal centre kinase III [Drosophila melanogaster]	9.42e-33
dd_Smed_v6_9508_0	6369.61	0.225734	0.0482841	4.67511	2.93795e-06	0.000198793	FALSE	TRUE	dd_Smed_v6_9508_0_1	DNA binding | DNA replication | cell junction | intracellular | negative regulation of transcription from RNA polymerase II promoter | nucleus | positive regulation of transcription from RNA polymerase II promoter | positive regulation of transcription, DNA-templated | regulation of transcription, DNA-templated | transcription factor activity, RNA polymerase II distal enhancer sequence-specific b…			dd_Smed_v4_9508_0_1	Human: nuclear factor I/X (CCAAT-binding transcription factor) (NFIX)	nuclear factor 1 X-type isoform 5 [Homo sapiens]	NP_001352911.1	NFIX	4.72e-13	nuclear factor 1 X-type isoform X17 [Mus musculus]	2.34e-13	nuclear factor I, isoform C [Drosophila melanogaster]	3.47e-10
dd_Smed_v6_11466_0	3807.64	-0.345791	0.0740895	-4.6672	3.05331e-06	0.00020455	FALSE	FALSE	dd_Smed_v6_11466_0_1		HTH_NWD1 (1) / AAA_22 (1)	NWD1-like (1) / AAA domain (1)	dd_Smed_v4_11466_0_1	Human: NACHT and WD repeat domain containing 1 (NWD1)	NACHT domain- and WD repeat-containing protein 1 isoform X2 [Homo sapiens]	XP_024307234.1	NWD1	1.53e-15	NACHT domain- and WD repeat-containing protein 1 [Mus musculus]	8.36e-16	uncharacterized protein Dmel_CG10185 [Drosophila melanogaster]	2.49e-20
dd_Smed_v6_2014_0	205.643	-0.524167	0.112343	-4.66577	3.07468e-06	0.000205232	TRUE	TRUE	dd_Smed_v6_2014_0_1
dd_Smed_v6_18238_0	800.992	0.312493	0.0670162	4.66294	3.11719e-06	0.000206944	FALSE	TRUE	dd_Smed_v6_18238_0_1	cell junction | chloride channel activity | chloride channel complex | chloride transport | extracellular ligand-gated ion channel activity | extracellular-glutamate-gated chloride channel activity | extracellular-glycine-gated chloride channel activity | glycine binding | integral component of membrane | integral component of plasma membrane | ion channel activity | ion transport | membrane | ne…	Neur_chan_LBD (1) / Neur_chan_memb (1)	Neurotransmitter-gated ion-channel ligand binding domain (1) / Neurotransmitter-gated ion-channel transmembrane region (1)	dd_Smed_v4_18238_0_1	Human: glycine receptor, beta (GLRB)	glycine receptor subunit beta isoform A precursor [Homo sapiens]	NP_001159532.1	GLRB	4.46e-73	glycine receptor subunit alpha-2 isoform X3 [Mus musculus]	6.38e-73	GluClalpha, isoform O [Drosophila melanogaster]	2.39e-75
dd_Smed_v6_2292_0	8589.69	-0.552085	0.118408	-4.66257	3.12288e-06	0.000206944	TRUE	TRUE	dd_Smed_v6_2292_0_1		Plectin (1)	Plectin repeat (1)
dd_Smed_v6_14613_0	3546.27	0.353745	0.0758881	4.6614	3.14068e-06	0.000207375	FALSE	TRUE	dd_Smed_v6_14613_0_1	calcium ion binding | cell adhesion | cellular_component | forebrain development | homophilic cell adhesion via plasma membrane adhesion molecules | integral component of membrane | membrane | negative regulation of phosphatase activity | plasma membrane | protein binding	Cadherin (1) / Cadherin_FAT4_N (1) / Cadherin_2 (1)	Cadherin domain (1) / FAT4-like (1) / Cadherin-like (1)	dd_Smed_v4_14613_0_1	Human: protocadherin 9 (PCDH9)	protocadherin-9 isoform X4 [Homo sapiens]	XP_016876110.1	PCDH9	1.12e-70	protocadherin-11 X-linked isoform X6 [Mus musculus]	4.71e-70	starry night, isoform E [Drosophila melanogaster]	2.16e-44
dd_Smed_v6_12768_0	2565.86	0.344764	0.0740437	4.65622	3.22075e-06	0.000211143	FALSE	TRUE	dd_Smed_v6_12768_0_1	SH3 domain binding | biological_process | cellular_component | cytoplasm | fat cell differentiation | insulin receptor signaling pathway | intracellular signal transduction | membrane | negative regulation of signal transduction | nucleus | plasma membrane | protein binding | protein ubiquitination | regulation of growth	SH2 (1) / SOCS_box (1)	SH2 domain (1) / SOCS box (1)	dd_Smed_v4_12768_0_1	Human: suppressor of cytokine signaling 7 (SOCS7)	suppressor of cytokine signaling 7 isoform X2 [Homo sapiens]	XP_016880041.1	SOCS7	2.19e-42	suppressor of cytokine signaling 7 isoform X2 [Mus musculus]	1.43e-42	suppressor of cytokine signaling at 16D, isoform B [Drosophila melanogaster]	1.44e-34
dd_Smed_v6_13553_0	933.452	0.32193	0.0691337	4.65662	3.21438e-06	0.000211143	FALSE	TRUE	dd_Smed_v6_13553_0_1
dd_Smed_v6_63908_0	474.854	0.63871	0.137206	4.65511	3.23806e-06	0.000211522	FALSE	FALSE	dd_Smed_v6_63908_0_1
dd_Smed_v6_14584_0	927.835	-0.263043	0.0565198	-4.65401	3.25546e-06	0.000211905	FALSE	FALSE	dd_Smed_v6_14584_0_1						microtubule cross-linking factor 1 isoform 3 [Homo sapiens]	NP_001365136.1	MTCL1	0.042
dd_Smed_v6_5339_0	3804.67	-0.417393	0.0897593	-4.65013	3.31719e-06	0.00021516	FALSE	FALSE	dd_Smed_v6_5339_0_1	biological_process | cellular_component | hydrolase activity, acting on glycosyl bonds | phosphotransferase activity, alcohol group as acceptor	Indigoidine_A (1) / PfkB (1)	Indigoidine synthase A like protein (1) / pfkB family carbohydrate kinase (1)	dd_Smed_v4_5339_0_1	PFAM: Indigoidine_A, PfkB,							uncharacterized protein Dmel_CG2794 [Drosophila melanogaster]	2.33e-101
dd_Smed_v6_313_0	396.386	-0.901062	0.193905	-4.64693	3.36915e-06	0.000216997	TRUE	FALSE	dd_Smed_v6_313_0_1
dd_Smed_v6_33009_0	207.797	0.426862	0.0918572	4.64702	3.36771e-06	0.000216997	FALSE	FALSE	dd_Smed_v6_33009_0_1	G-protein alpha-subunit binding | G-protein coupled amine receptor activity | G-protein coupled receptor activity | G-protein coupled receptor signaling pathway | Gi/o-coupled serotonin receptor activity | adenylate cyclase-inhibiting serotonin receptor signaling pathway | anesthesia-resistant memory | axon hillock | behavior | drug binding | integral component of membrane | integral component of…	7tm_1 (1) / 7TM_GPCR_Srsx (1)	7 transmembrane receptor (rhodopsin family) (1) / Serpentine type 7TM GPCR chemoreceptor Srsx (1)	dd_Smed_v4_33009_0_1	PFAM: 7tm_1, 7TM_GPCR_Srsx,	5-hydroxytryptamine receptor 1A [Homo sapiens]	NP_000515.2	HTR1A	5.86e-48	5-hydroxytryptamine receptor 1A [Mus musculus]	5.97e-49	5-hydroxytryptamine (serotonin) receptor 1A, isoform B [Drosophila melanogaster]	4.51e-54
dd_Smed_v6_17226_0	2007.02	0.289024	0.0622204	4.64516	3.39819e-06	0.000218102	FALSE	TRUE	dd_Smed_v6_17226_0_1	RNA binding | RNA splicing | cytoplasm | mRNA processing | nucleic acid binding | nucleotide binding | nucleus | positive regulation of mRNA splicing, via spliceosome | regulation of alternative mRNA splicing, via spliceosome | sperm motility | spermatogenesis	RRM_1 (1) / RRM_7 (1) / RRM_occluded (1)	RNA recognition motif (2) / Occluded RNA-recognition motif (1)	dd_Smed_v4_17226_0_1	Human: CUGBP, Elav-like family member 3 (CELF3)	CUGBP Elav-like family member 4 isoform X2 [Homo sapiens]	XP_011524385.1	CELF4	1.23e-119	CUGBP Elav-like family member 3 isoform X2 [Mus musculus]	4.18e-120	bruno 2, isoform D [Drosophila melanogaster]	2.93e-93
dd_Smed_v6_12963_0	2125.65	-0.250498	0.0539447	-4.6436	3.42388e-06	0.00021864	FALSE	FALSE	dd_Smed_v6_12963_0_1	Golgi apparatus | Golgi membrane | biological_process | cellular_component | extracellular region | membrane | molecular_function	CAP (1)	Cysteine-rich secretory protein family (1)	dd_Smed_v4_12963_0_1	Human: GLI pathogenesis-related 2 (GLIPR2)	Golgi-associated plant pathogenesis-related protein 1 isoform a [Homo sapiens]	NP_071738.1	GLIPR2	4.66e-24	Golgi-associated plant pathogenesis-related protein 1 [Mus musculus]	2.47e-26	uncharacterized protein Dmel_CG31482 [Drosophila melanogaster]	1.55e-21
dd_Smed_v6_7377_0	886.334	-0.459003	0.0988546	-4.64321	3.43039e-06	0.00021864	FALSE	TRUE	dd_Smed_v6_7377_0_1
dd_Smed_v6_38236_0	273.47	-0.564061	0.122181	-4.61659	3.90101e-06	0.000247775	TRUE	FALSE	dd_Smed_v6_38236_0_1
dd_Smed_v6_6730_0	24990	0.266544	0.0577752	4.61346	3.96017e-06	0.000250665	FALSE	TRUE	dd_Smed_v6_6730_0_1	1-phosphatidylinositol binding | calcium ion binding | calcium ion-dependent exocytosis of neurotransmitter | calcium-dependent phospholipid binding | calcium-dependent protein binding | calmodulin binding | cell junction | chromaffin granule membrane | clathrin binding | clathrin-sculpted acetylcholine transport vesicle membrane | clathrin-sculpted gamma-aminobutyric acid transport vesicle membr…	C2 (1) / Mid2 (1)	C2 domain (1) / Mid2 like cell wall stress sensor (1)	dd_Smed_v4_6730_0_1	Human: synaptotagmin I (SYT1)	synaptotagmin-1 isoform X1 [Homo sapiens]	XP_011537012.1	SYT1	1.07e-139	synaptotagmin-1 isoform X1 [Mus musculus]	2.45e-139	synaptotagmin 1, isoform A [Drosophila melanogaster]	3.27e-156
dd_Smed_v6_14630_0	1063.15	0.389893	0.0846654	4.60511	4.1225e-06	0.000259633	FALSE	FALSE	dd_Smed_v6_14630_0_1	acetylcholine-activated cation-selective channel activity | acetylcholine-gated channel complex | integral component of plasma membrane | ion transport | postsynaptic membrane	Neur_chan_memb (1) / Neur_chan_LBD (1)	Neurotransmitter-gated ion-channel transmembrane region (1) / Neurotransmitter-gated ion-channel ligand binding domain (1)	dd_Smed_v4_14630_0_1	Human: cholinergic receptor, nicotinic, alpha 2 (neuronal) (CHRNA2)	neuronal acetylcholine receptor subunit alpha-2 isoform 1 precursor [Homo sapiens]	NP_000733.2	CHRNA2	2.86e-106	neuronal acetylcholine receptor subunit alpha-2 isoform X1 [Mus musculus]	2.42e-104	nicotinic acetylcholine receptor beta2, isoform A [Drosophila melanogaster]	1.13e-134
dd_Smed_v6_8437_0	1488.57	-0.291167	0.0632322	-4.60472	4.13013e-06	0.000259633	FALSE	FALSE	dd_Smed_v6_8437_0_1
dd_Smed_v6_6151_0	194.824	-0.712206	0.154721	-4.60315	4.16139e-06	0.000260705	TRUE	FALSE	dd_Smed_v6_6151_0_1	biological_process | cornified envelope | cytoplasm | keratinization | molecular_function	PLAC8 (1)	PLAC8 family (1)	dd_Smed_v4_6151_0_1	Human: PLAC8-like 1 (PLAC8L1)	PLAC8-like protein 1 isoform X2 [Homo sapiens]	XP_011535873.1	PLAC8L1	3.95e-14	cornifelin isoform 2 [Mus musculus]	1.64e-14
dd_Smed_v6_5630_0	5735.79	-0.320869	0.0697334	-4.60136	4.19734e-06	0.000262063	FALSE	FALSE	dd_Smed_v6_5630_0_1	biological_process | calcium ion binding | cellular_component | extracellular region | protein binding			dd_Smed_v4_5630_0_1	Smed: Smed01454_V2 multiple epidermal growth factor like domains protein-1	multiple epidermal growth factor-like domains protein 6 precursor [Homo sapiens]	NP_001400.3	MEGF6	0	multiple epidermal growth factor-like domains protein 6 precursor [Mus musculus]	0	draper, isoform F [Drosophila melanogaster]	7.6e-113
dd_Smed_v6_19970_0	1231.5	0.327865	0.0712893	4.59907	4.24378e-06	0.000264064	FALSE	FALSE	dd_Smed_v6_19970_0_1
dd_Smed_v6_4159_0	1506.68	-1.44926	0.315347	-4.59577	4.31148e-06	0.00026737	TRUE	TRUE	dd_Smed_v6_4159_0_1		LCCL (1)	LCCL domain (1)	dd_Smed_v4_4159_0_1	PFAM: LCCL,
dd_Smed_v6_2847_0	4305.58	-0.445661	0.0971983	-4.58507	4.53836e-06	0.000280492	FALSE	TRUE	dd_Smed_v6_2847_0_1	catalytic activity | cholesterol biosynthetic process | cholesterol metabolic process | embryonic development via the syncytial blastoderm | hydroxymethylglutaryl-CoA synthase activity | isoprenoid biosynthetic process | lateral inhibition | lipid metabolic process | metabolic process | mitochondrial inner membrane | mitochondrial matrix | mitochondrion | neurogenesis | steroid biosynthetic proce…	HMG_CoA_synt_C (1) / HMG_CoA_synt_N (1)	Hydroxymethylglutaryl-coenzyme A synthase C terminal (1) / Hydroxymethylglutaryl-coenzyme A synthase N terminal (1)	dd_Smed_v4_2847_0_1	Human: 3-hydroxy-3-methylglutaryl-CoA synthase 2 (mitochondrial) (HMGCS2)	hydroxymethylglutaryl-CoA synthase, mitochondrial isoform 1 precursor [Homo sapiens]	NP_005509.1	HMGCS2	2.24e-116	hydroxymethylglutaryl-CoA synthase, mitochondrial precursor [Mus musculus]	3.14e-118	HMG coenzyme A synthase, isoform E [Drosophila melanogaster]	7.9e-123
dd_Smed_v6_10029_0	4523.92	-0.253615	0.0553699	-4.58038	4.64143e-06	0.000285899	FALSE	FALSE	dd_Smed_v6_10029_0_1	calcium channel activity | calcium ion transmembrane transport | calcium ion transport | cellular calcium ion homeostasis | external side of plasma membrane | integral component of membrane | ion channel activity | ion transmembrane transport | ion transport | membrane | protein homodimerization activity | protein homotetramerization | protein homotrimerization | response to cold | response to st…	LSDAT_euk (1) / TRPM2 (1) / LSDAT_prok (1)	SLOG in TRPM (2) / TRPM2-like domain (1)	dd_Smed_v4_10029_0_1	Human: transient receptor potential cation channel, subfamily M, member 3 (TRPM3)	transient receptor potential cation channel subfamily M member 3 isoform r [Homo sapiens]	NP_001353079.1	TRPM3	1.02e-82	transient receptor potential cation channel subfamily M member 3 isoform X10 [Mus musculus]	3.81e-82	transient receptor potential cation channel, subfamily M, isoform J [Drosophila melanogaster]	9.7e-80
dd_Smed_v6_10117_0	5118.68	-0.429651	0.0938741	-4.57689	4.71947e-06	0.000288769	FALSE	FALSE	dd_Smed_v6_10117_0_1		TRAF-mep_MATH (1) / MATH_2 (1)	TRAF (1) / MATH domain (1)			TNF receptor-associated factor 2 isoform X1 [Homo sapiens]	XP_011517279.1	TRAF2	3.96e-05	TNF receptor-associated factor 2 isoform a [Mus musculus]	2.13e-06
dd_Smed_v6_964_0	9346.62	-0.449592	0.0982209	-4.57736	4.7089e-06	0.000288769	FALSE	FALSE	dd_Smed_v6_964_0_1				dd_Smed_v4_964_0_1	Smed: Smed02142_V2 hypothetical protein
dd_Smed_v6_1680_0	14546.5	-0.376889	0.0824213	-4.57272	4.81441e-06	0.000293599	FALSE	TRUE	dd_Smed_v6_1680_0_1	3-chloroallyl aldehyde dehydrogenase activity | alcohol metabolic process | aldehyde catabolic process | aldehyde dehydrogenase [NAD(P)+] activity | biological_process | cellular response to oxidative stress | cellular_component | cytoplasm | ethanol catabolic process | lipid metabolic process | molecular_function | oxidation-reduction process	Aldedh (1)	Aldehyde dehydrogenase family (1)	dd_Smed_v4_1680_0_1	Human: aldehyde dehydrogenase 3 family, member B1 (ALDH3B1)	aldehyde dehydrogenase family 3 member B1 isoform a [Homo sapiens]	NP_001154945.1	ALDH3B1	1.34e-140	aldehyde dehydrogenase family 3 member B3 [Mus musculus]	2.71e-142	aldehyde dehydrogenase type III, isoform E [Drosophila melanogaster]	3.86e-139
dd_Smed_v6_8112_0	6785.21	0.191019	0.0418146	4.56823	4.91851e-06	0.000298954	FALSE	TRUE	dd_Smed_v6_8112_0_1	cytoplasm | extrinsic component of mitochondrial outer membrane | innate immune response | intracellular | microtubule | neuron projection | neuronal cell body | protein binding | regulation of apoptotic process | regulation of neuron death | response to glucose | signal transduction	SAM_2 (1) / SAM_1 (1) / TIR_2 (1) / TIR (1)	SAM domain (Sterile alpha motif) (2) / TIR domain (2)	dd_Smed_v4_8112_0_1	Human: sterile alpha and TIR motif containing 1 (SARM1)	NAD(+) hydrolase SARM1 precursor [Homo sapiens]	NP_055892.2	SARM1	4.51e-141	NAD(+) hydrolase SARM1 isoform 1 [Mus musculus]	1.15e-141	sterile alpha and armadillo motif, isoform J [Drosophila melanogaster]	1.32e-179
dd_Smed_v6_12482_0	594.818	-0.380075	0.0832456	-4.56571	4.97817e-06	0.000301582	FALSE	FALSE	dd_Smed_v6_12482_0_1
dd_Smed_v6_9691_0	2490.97	-0.283445	0.0621299	-4.56214	5.0635e-06	0.000305742	FALSE	FALSE	dd_Smed_v6_9691_0_1	AMPA glutamate receptor activity | AMPA glutamate receptor complex | PDZ domain binding | asymmetric synapse | cell junction | dendrite | dendritic shaft | dendritic spine | endocytic vesicle membrane | extracellular-glutamate-gated ion channel activity | glutamate receptor signaling pathway | integral component of membrane | ion channel activity | ion transport | ionotropic glutamate receptor ac…	Lig_chan (1) / Lig_chan-Glu_bd (1) / SBP_bac_3 (1) / ANF_receptor (1)	Ligand-gated ion channel (1) / Ligated ion channel L-glutamate- and glycine-binding site (1) / Bacterial extracellular solute-binding proteins (1) / Receptor family ligand binding region (1)	dd_Smed_v4_9691_0_1	Human: glutamate receptor, ionotropic, AMPA 3 (GRIA3)	glutamate receptor 3 isoform 1 precursor [Homo sapiens]	NP_015564.5	GRIA3	3.62e-46	glutamate receptor 3 isoform X1 [Mus musculus]	2.79e-46	glutamate receptor IIE [Drosophila melanogaster]	4.29e-40
dd_Smed_v6_10722_0	645.412	-0.318757	0.0698919	-4.56072	5.09789e-06	0.00030681	FALSE	FALSE	dd_Smed_v6_10722_0_1	electron carrier activity | heme binding | iron ion binding | metal ion binding | monooxygenase activity | oxidation-reduction process | oxidoreductase activity | oxidoreductase activity, acting on paired donors, with incorporation or reduction of molecular oxygen	p450 (1)	Cytochrome P450 (1)	dd_Smed_v4_10722_0_1	Human: cytochrome P450, family 2, subfamily S, polypeptide 1 (CYP2S1)	cytochrome P450 2S1 precursor [Homo sapiens]	NP_085125.1	CYP2S1	6.37e-24	cytochrome P450 2A5 [Mus musculus]	7.26e-25	Cyp305a1 [Drosophila melanogaster]	4.13e-18
dd_Smed_v6_18454_0	119.936	-0.673404	0.147833	-4.55516	5.23452e-06	0.000314003	TRUE	FALSE	dd_Smed_v6_18454_0_1						periaxin isoform X1 [Homo sapiens]	XP_011525473.1	PRX	0.04
dd_Smed_v6_36288_0	2061.97	0.406178	0.0892004	4.55355	5.27489e-06	0.000314473	FALSE	TRUE	dd_Smed_v6_36288_0_1	RNA binding | RNA processing | cytoplasm | nucleic acid binding | nucleotide binding | nucleus | poly(A) binding | positive regulation of SMAD protein import into nucleus | positive regulation of pathway-restricted SMAD protein phosphorylation | protein binding | regulation of transcription, DNA-templated | transcription coactivator activity | transcription, DNA-templated	RRM_1 (1)	RNA recognition motif (1)	dd_Smed_v4_36288_0_1	Human: RNA binding protein with multiple splicing (RBPMS)	RNA-binding protein with multiple splicing isoform X11 [Homo sapiens]	XP_016868478.1	RBPMS	1.65e-30	RNA-binding protein with multiple splicing isoform 4 [Mus musculus]	1.03e-29	couch potato, isoform N [Drosophila melanogaster]	1.05e-32
dd_Smed_v6_7570_0	8662.8	0.304112	0.0667902	4.55325	5.28233e-06	0.000314473	FALSE	FALSE	dd_Smed_v6_7570_0_1	D-aspartate import | L-amino acid transport | L-glutamate import | L-glutamate transmembrane transporter activity | L-glutamate transport | adult behavior | amino acid transmembrane transport | axolemma | axon | cellular response to extracellular stimulus | dendritic shaft | dendritic spine | dicarboxylic acid transport | glutamate:sodium symporter activity | high-affinity glutamate transmembrane…	SDF (1)	Sodium (1)	dd_Smed_v4_7570_0_1	Human: solute carrier family 1 (glial high affinity glutamate transporter), member 2 (SLC1A2)	excitatory amino acid transporter 2 isoform X4 [Homo sapiens]	XP_016873627.1	SLC1A2	5.4e-145	excitatory amino acid transporter 2 isoform 4 [Mus musculus]	7.02e-153	excitatory amino acid transporter 2, isoform A [Drosophila melanogaster]	1.14e-91
dd_Smed_v6_9076_0	2224.24	0.289794	0.0636518	4.5528	5.29376e-06	0.000314473	FALSE	TRUE	dd_Smed_v6_9076_0_1	catalytic activity | glutamate-ammonia ligase activity | glutamine biosynthetic process | nitrogen compound metabolic process	Gln-synt_C (1)	Glutamine synthetase (1)	dd_Smed_v4_9076_0_1	Human: lengsin, lens protein with glutamine synthetase domain (LGSN)	lengsin isoform X3 [Homo sapiens]	XP_016866420.1	LGSN	1.2e-50	lengsin [Mus musculus]	3.57e-50
dd_Smed_v6_12275_0	6344.35	0.261867	0.0575564	4.54974	5.37114e-06	0.000318041	FALSE	TRUE	dd_Smed_v6_12275_0_1	calcium ion binding | cell junction | cytoplasm | dystrobrevin complex | membrane | metal ion binding | neuromuscular synaptic transmission | plasma membrane | protein binding | protein complex | sarcolemma | signal transduction | striated muscle contraction | synapse | synaptic transmission | zinc ion binding	EF-hand_2 (1) / EF-hand_3 (1) / ZZ (1) / ZZ_ADA2 (1)	EF hand (1) / EF-hand (1) / Zinc finger (1) / ADA2 ZZ-type zing finger (1)	dd_Smed_v4_12275_0_1	Human: dystrobrevin, alpha (DTNA)	dystrobrevin beta isoform 23 [Homo sapiens]	NP_001338318.1	DTNB	1.09e-83	dystrobrevin beta isoform X10 [Mus musculus]	6.41e-84	dystrobrevin, isoform D [Drosophila melanogaster]	9.25e-83
dd_Smed_v6_5896_0	1242.52	-0.281773	0.0619912	-4.54538	5.48363e-06	0.000323658	FALSE	TRUE	dd_Smed_v6_5896_0_1		dsrm (1)	Double-stranded RNA binding motif (1)	dd_Smed_v4_5896_0_1	PFAM: dsrm,
dd_Smed_v6_2745_0	24454.1	-0.289201	0.0637134	-4.53909	5.64975e-06	0.000332393	FALSE	TRUE	dd_Smed_v6_2745_0_1		Pkinase (1) / PK_Tyr_Ser-Thr (1) / ubiquitin (1)	Protein kinase domain (1) / Protein tyrosine and serine (1) / Ubiquitin family (1)	dd_Smed_v4_2745_0_1	Human: serine/threonine protein kinase MST4 (MST4)	serine/threonine-protein kinase 26 isoform 2 [Homo sapiens]	NP_001035918.1	STK26	1.73e-16	serine/threonine-protein kinase 26 isoform X1 [Mus musculus]	1.5e-16	p21-activated kinase, isoform C [Drosophila melanogaster]	5.62e-14
dd_Smed_v6_13680_0	245.552	-1.00456	0.221677	-4.53163	5.85314e-06	0.000343259	TRUE	FALSE	dd_Smed_v6_13680_0_1	calcium ion binding | calcium ion-dependent exocytosis of neurotransmitter | calcium-dependent phospholipid binding | exocytosis | integral component of synaptic vesicle membrane | larval locomotory behavior | membrane | neuromuscular junction | neurotransmitter secretion | protein binding | regulation of pole plasm oskar mRNA localization | regulation of synapse structure or activity | rhythmic …	C2 (1) / DOCK-C2 (1)	C2 domain (1) / C2 domain in Dock180 and Zizimin proteins (1)	dd_Smed_v4_13680_0_1	Human: synaptotagmin I (SYT1)	synaptotagmin-1 isoform X1 [Homo sapiens]	XP_011537012.1	SYT1	6.48e-56	synaptotagmin-1 isoform 2 [Mus musculus]	5.08e-56	synaptotagmin 1, isoform A [Drosophila melanogaster]	4.01e-57
dd_Smed_v6_9989_0	6830.92	0.204984	0.0452661	4.52842	5.94266e-06	0.0003474	FALSE	TRUE	dd_Smed_v6_9989_0_1	SNARE binding | cell junction | cell projection | cytoplasm | cytoplasmic vesicle | cytoskeleton | dendrite | intracellular | ligase activity | metal ion binding | negative regulation of SNARE complex assembly | negative regulation of calcium ion-dependent exocytosis | proteasome-mediated ubiquitin-dependent protein catabolic process | protein binding | protein homodimerization activity | synapse…	SPRY (1) / fn3 (1) / zf-B_box (1) / zf-C3HC4 (1) / zf-RING_UBOX (1) / ANCHR-like_BBOX (1) / zf-C3HC4_3 (1) / zf-C3HC4_2 (1) / zf-C3HC4_4 (1)	SPRY domain (1) / Fibronectin type III domain (1) / B-box zinc finger (1) / Zinc finger (3) / RING-type zinc-finger (1) / ANCHR-like B-box zinc-binding domain (1) / zinc finger of C3HC4-type (1)	dd_Smed_v4_9989_0_1	Human: tripartite motif containing 9 (TRIM9)	E3 ubiquitin-protein ligase TRIM9 isoform X8 [Homo sapiens]	XP_016876435.1	TRIM9	2.55e-147	E3 ubiquitin-protein ligase TRIM9 isoform X12 [Mus musculus]	6.23e-147	tripartite motif containing 9, isoform B [Drosophila melanogaster]	1.56e-131
dd_Smed_v6_6208_0	35686.8	0.422652	0.0933977	4.52529	6.03139e-06	0.000351467	FALSE	TRUE	dd_Smed_v6_6208_0_1	acetylcholine biosynthetic process | adult walking behavior | antral ovarian follicle growth | axon | choline O-acetyltransferase activity | choline binding | cytoplasm | cytosol | dendrite development | establishment of synaptic specificity at neuromuscular junction | glycerophospholipid biosynthetic process | memory | mitochondrion | neuromuscular synaptic transmission | neuronal cell body | ne…	Carn_acyltransf (1)	Choline (1)	dd_Smed_v4_6208_0_1	Human: choline O-acetyltransferase (CHAT)S	choline O-acetyltransferase isoform 1 [Homo sapiens]	NP_066266.4	CHAT	3.19e-132	choline O-acetyltransferase [Mus musculus]	1.09e-128	choline acetyltransferase, isoform B [Drosophila melanogaster]	1.65e-118
dd_Smed_v6_13056_0	4152.07	0.34239	0.0756915	4.52349	6.08284e-06	0.000352656	FALSE	TRUE	dd_Smed_v6_13056_0_1	DNA binding | T cell receptor V(D)J recombination | Wnt signaling pathway | alpha-beta T cell differentiation | cellular response to interleukin-4 | embryonic digestive tract morphogenesis | embryonic genitalia morphogenesis | embryonic hindgut morphogenesis | neural tube development | nucleus | regulation of apoptotic process | regulation of cell proliferation | regulation of transcription, DNA-…	HMG_box (1) / HMG_box_2 (1) / HMG_WDHD1 (1)	HMG (high mobility group) box (1) / HMG-box domain (1) / WDHD1 HMG box (1)	dd_Smed_v4_13056_0_1	Smed: TCF/LEF-1-like	lymphoid enhancer-binding factor 1 isoform X4 [Homo sapiens]	XP_006714296.1	LEF1	1.02e-43	lymphoid enhancer-binding factor 1 isoform g [Mus musculus]	2.72e-44	pangolin, isoform S [Drosophila melanogaster]	3.07e-40
dd_Smed_v6_26512_0	170.593	-0.559376	0.123667	-4.52323	6.09021e-06	0.000352656	TRUE	FALSE	dd_Smed_v6_26512_0_1	bicellular tight junction | cell death | endoplasmic reticulum | endoplasmic reticulum membrane | integral component of membrane | neuron projection development | perinuclear region of cytoplasm | phospholipid metabolic process | plasma membrane | positive regulation of I-kappaB kinase/NF-kappaB signaling | protein binding | protein heterodimerization activity | protein localization to endoplasmi…	Motile_Sperm (1)	MSP (Major sperm protein) domain (1)	dd_Smed_v4_26512_0_1	Human: VAMP (vesicle-associated membrane protein)-associated protein A, 33kDa (VAPA)	vesicle-associated membrane protein-associated protein A isoform 2 [Homo sapiens]	NP_919415.2	VAPA	7.62e-11	vesicle-associated membrane protein-associated protein A isoform 2 [Mus musculus]	2.87e-10	VAMP-associated protein 33kDa, isoform A [Drosophila melanogaster]	0.000341
dd_Smed_v6_2778_0	15446.6	-0.299532	0.0663548	-4.5141	6.3587e-06	0.000367045	FALSE	TRUE	dd_Smed_v6_2778_0_1		HCO3_cotransp (1) / Band_3_cyto (1)	HCO3- transporter integral membrane domain (1) / Band 3 cytoplasmic domain (1)	dd_Smed_v4_2778_0_1	Human: solute carrier family 4, anion exchanger, member 2 (erythrocyte membrane protein band 3-like 1) (SLC4A2)	band 3 anion transport protein [Homo sapiens]	NP_000333.1	SLC4A1	2.49e-61	anion exchange protein 2 isoform X4 [Mus musculus]	2.44e-58	anion exchanger 2, isoform D [Drosophila melanogaster]	2.89e-53
dd_Smed_v6_1267_0	12344.2	-0.573909	0.127287	-4.50879	6.51983e-06	0.000375166	TRUE	FALSE	dd_Smed_v6_1267_0_1
dd_Smed_v6_57399_0	101.376	0.789884	0.175353	4.50454	6.65183e-06	0.000381565	FALSE	TRUE	dd_Smed_v6_57399_0_1
dd_Smed_v6_639_2	8351.97	-0.221626	0.0492351	-4.50137	6.75154e-06	0.000386079	FALSE	FALSE	dd_Smed_v6_639_2_1		Pkinase (1) / PK_Tyr_Ser-Thr (1) / Kinase-like (1) / Pkinase_fungal (1) / ABC1 (1)	Protein kinase domain (1) / Protein tyrosine and serine (1) / Kinase-like (1) / Fungal protein kinase (1) / ABC1 atypical kinase-like domain (1)	dd_Smed_v4_639_2_1	Human: mitogen-activated protein kinase kinase kinase 3 (MAP3K3)	mitogen-activated protein kinase kinase kinase 3 isoform 4 [Homo sapiens]	NP_001350697.1	MAP3K3	4.21e-39	mitogen-activated protein kinase kinase kinase 2 isoform X1 [Mus musculus]	1.66e-39	apoptotic signal-regulating kinase 1, isoform B [Drosophila melanogaster]	2.14e-31
dd_Smed_v6_17258_0	708.038	-0.71988	0.160103	-4.49635	6.91304e-06	0.000394086	TRUE	FALSE	dd_Smed_v6_17258_0_1
dd_Smed_v6_120_0	801.994	-0.852877	0.18971	-4.49568	6.93474e-06	0.000394099	TRUE	FALSE	dd_Smed_v6_120_0_1
dd_Smed_v6_10578_0	129.246	-0.86988	0.193614	-4.49287	7.02707e-06	0.000398114	TRUE	FALSE	dd_Smed_v6_10578_0_1	Golgi apparatus | Golgi membrane | T-tubule | T-tubule organization | Z disc | actin filament organization | alpha-tubulin binding | calcium channel regulator activity | cardiac muscle cell development | caveola | caveola assembly | cell differentiation | cell growth | cell surface | cholesterol homeostasis | connexin binding | cytoplasm | cytoplasmic microtubule organization | dystrophin-associa…	Caveolin (1)	Caveolin (1)	dd_Smed_v4_10578_0_1	Human: caveolin 3 (CAV3)	caveolin-3 [Homo sapiens]	NP_203123.1	CAV3	6.86e-20	caveolin-3 [Mus musculus]	6.94e-21
dd_Smed_v6_17523_0	435.056	0.36868	0.0821271	4.48915	7.15094e-06	0.000403885	FALSE	TRUE	dd_Smed_v6_17523_0_1
dd_Smed_v6_55340_0	224.774	0.518805	0.115654	4.48585	7.26228e-06	0.000408915	FALSE	TRUE	dd_Smed_v6_55340_0_1
dd_Smed_v6_10544_0	3777.12	-0.201228	0.04502	-4.46974	7.83146e-06	0.000439616	FALSE	TRUE	dd_Smed_v6_10544_0_1	biological_process | cellular_component | molecular_function	ATP-grasp_IQCH (1)	IQCH-like (1)	dd_Smed_v4_10544_0_1	Human: IQ motif containing H (IQCH)	IQ domain-containing protein H isoform 1 [Homo sapiens]	NP_001026885.2	IQCH	0	IQ domain-containing protein H isoform 1 [Mus musculus]	0
dd_Smed_v6_10854_0	3276.09	-0.194346	0.0436089	-4.45658	8.32786e-06	0.000466055	FALSE	TRUE	dd_Smed_v6_10854_0_1				dd_Smed_v4_10854_0_1	PFAM: RNase_P_p30,
dd_Smed_v6_14410_0	1769.65	0.22863	0.0513118	4.4557	8.36198e-06	0.000466542	FALSE	FALSE	dd_Smed_v6_14410_0_1		Cadherin (1) / Cadherin_FAT4_N (1) / Cadherin_2 (1) / RET_CLD1 (1) / Sde0182_C (1)	Cadherin domain (1) / FAT4-like (1) / Cadherin-like (1) / RET Cadherin like domain 1 (1) / Cellulose-binding protein Sde0182 (1)	dd_Smed_v4_14410_0_1	Human: protocadherin 9 (PCDH9)	protocadherin-9 isoform X3 [Homo sapiens]	XP_011533401.1	PCDH9	6.9e-70	protocadherin-11 X-linked isoform X6 [Mus musculus]	3.94e-70	fat [Drosophila melanogaster]	3.42e-54
dd_Smed_v6_9164_0	2254.97	-0.255993	0.0575345	-4.44938	8.61175e-06	0.000479022	FALSE	FALSE	dd_Smed_v6_9164_0_1	calcium-dependent phospholipid binding | cell death | integral component of membrane | neurotransmitter secretion | vesicle-mediated transport	C2 (1) / C2_GDE1 (1)	C2 domain (1) / GDE1-like C2 domain (1)	dd_Smed_v4_9164_0_1	PFAM: C2,	synaptotagmin-16 isoform X12 [Homo sapiens]	XP_024305498.1	SYT16	1.72e-51	synaptotagmin-14 isoform X8 [Mus musculus]	2.88e-49	synaptotagmin 14, isoform A [Drosophila melanogaster]	2.31e-51
dd_Smed_v6_10322_0	4128.96	0.211068	0.047555	4.4384	9.06309e-06	0.000502605	FALSE	TRUE	dd_Smed_v6_10322_0_1	acetylcholine-activated cation-selective channel activity | acetylcholine-gated channel complex | integral component of plasma membrane | ion transport | postsynaptic membrane	Neur_chan_LBD (1) / Neur_chan_memb (1)	Neurotransmitter-gated ion-channel ligand binding domain (1) / Neurotransmitter-gated ion-channel transmembrane region (1)	dd_Smed_v4_10322_0_1	Human: cholinergic receptor, nicotinic, beta 3 (neuronal) (CHRNB3)	neuronal acetylcholine receptor subunit beta-3 isoform 1 precursor [Homo sapiens]	NP_000740.1	CHRNB3	1.04e-51	neuronal acetylcholine receptor subunit alpha-6 precursor [Mus musculus]	1.95e-52	nicotinic acetylcholine receptor beta1, isoform A [Drosophila melanogaster]	8.29e-56
dd_Smed_v6_13199_0	905.908	-0.366345	0.0826854	-4.43059	9.3976e-06	0.000519585	FALSE	FALSE	dd_Smed_v6_13199_0_1		MTPAP-like_central (1) / NTP_transf_2 (1) / Polbeta (1) / TUTase (1)	Poly(A) RNA polymerase (1) / Nucleotidyltransferase domain (1) / Polymerase beta (1) / TUTase nucleotidyltransferase domain (1)	dd_Smed_v4_13199_0_1	Human: zinc finger, CCHC domain containing 6 (ZCCHC6)	terminal uridylyltransferase 7 isoform X7 [Homo sapiens]	XP_005252265.1	TUT7	1.78e-28	terminal uridylyltransferase 7 isoform X2 [Mus musculus]	9.95e-28	GLD2 poly(A) polymerase, isoform B [Drosophila melanogaster]	3.79e-12
dd_Smed_v6_74553_0	123.587	-0.622442	0.140553	-4.42852	9.48802e-06	0.00052301	TRUE	FALSE	dd_Smed_v6_74553_0_1
dd_Smed_v6_968_0	43413.7	-0.251432	0.0568351	-4.42389	9.69385e-06	0.000532755	FALSE	TRUE	dd_Smed_v6_968_0_1	apical plasma membrane | apoptotic process | chloride channel activity | chloride transport | extracellular region | integral component of plasma membrane | intracellular calcium activated chloride channel activity | ion transmembrane transport | transport	CLCA (1) / VWA (1) / VWA_2 (1) / VWA_3 (1) / VWA_CoxE (1) / VWA_4 (1)	Calcium-activated chloride channel N terminal (1) / von Willebrand factor type A domain (3) / VWA domain containing CoxE-like protein (1) / von Willebrand factor A domain (1)	dd_Smed_v4_968_0_1	Human: chloride channel accessory 4 (CLCA4)	calcium-activated chloride channel regulator 4 precursor [Homo sapiens]	NP_036260.2	CLCA4	7.42e-43	chloride channel calcium activated 3A2 isoform X2 [Mus musculus]	1.18e-39
dd_Smed_v6_7448_0	101.108	-0.745438	0.168825	-4.41544	1.00803e-05	0.000552341	TRUE	FALSE	dd_Smed_v6_7448_0_1	GTP binding | GTPase activity | GTPase binding | blastocyst formation | blood coagulation | camera-type eye morphogenesis | cell cycle arrest | cytosol | hydrolase activity | integral component of membrane | intrinsic component of mitochondrial outer membrane | membrane | metabolic process | microtubule cytoskeleton | mitochondrial envelope | mitochondrial fusion | mitochondrial membrane organiza…			dd_Smed_v4_7448_0_1	Human: mitofusin 2 (MFN2)	mitofusin-2 isoform X1 [Homo sapiens]	XP_024307067.1	MFN2	1.44e-14	mitofusin-2 isoform X1 [Mus musculus]	5.28e-15	mitochondrial assembly regulatory factor, isoform D [Drosophila melanogaster]	9.52e-17
dd_Smed_v6_11152_0	1610.03	-0.393093	0.0890455	-4.41452	1.01232e-05	0.000553041	FALSE	FALSE	dd_Smed_v6_11152_0_1		PH (1) / SH2 (1)	PH domain (1) / SH2 domain (1)	dd_Smed_v4_11152_0_1	PFAM: PH, SH2,
dd_Smed_v6_10660_0	4887.21	0.259582	0.0588173	4.41335	1.01783e-05	0.000554398	FALSE	TRUE	dd_Smed_v6_10660_0_1	PML body | RNA polymerase II transcription cofactor activity | SUMO binding | cellular response to DNA damage stimulus | double-stranded DNA binding | mismatch repair | negative regulation of chromatin binding | negative regulation of protein binding | negative regulation of transcription from RNA polymerase II promoter | nucleotide-excision repair | nucleus | protein binding | pyrimidine-specifi…	UDG (1)	Uracil DNA glycosylase superfamily (1)	dd_Smed_v4_10660_0_1	Human: thymine-DNA glycosylase (TDG)	G/T mismatch-specific thymine DNA glycosylase isoform 1 [Homo sapiens]	NP_003202.3	TDG	1e-46	G/T mismatch-specific thymine DNA glycosylase isoform 1 [Mus musculus]	1.98e-47	Thd1, isoform A [Drosophila melanogaster]	1.84e-57
dd_Smed_v6_10366_0	170.776	-0.566397	0.128466	-4.40894	1.03879e-05	0.000561169	TRUE	FALSE	dd_Smed_v6_10366_0_1		MFS_1 (1)	Major Facilitator Superfamily (1)	dd_Smed_v4_10366_0_1	PFAM: MFS_1,	monocarboxylate transporter 5 isoform X1 [Homo sapiens]	XP_005271374.1	SLC16A4	0.000147	monocarboxylate transporter 5 isoform 1 [Mus musculus]	7.73e-05	hermes, isoform A [Drosophila melanogaster]	3.95e-05
dd_Smed_v6_1634_0	26938.7	-0.161262	0.0365773	-4.4088	1.03943e-05	0.000561169	FALSE	TRUE	dd_Smed_v6_1634_0_1	ATP binding | apoptotic process | cell differentiation involved in embryonic placenta development | cellular_component | central nervous system development | cytoplasm | cytosol | endocardium development | hippo signaling | kinase activity | magnesium ion binding | metal ion binding | negative regulation of canonical Wnt signaling pathway | negative regulation of cell proliferation | negative reg…	Pkinase (1) / PK_Tyr_Ser-Thr (1) / ubiquitin (1) / Rad60-SLD (1) / Rad60-SLD_2 (1) / Kinase-like (1)	Protein kinase domain (1) / Protein tyrosine and serine (1) / Ubiquitin family (1) / Ubiquitin-2 like Rad60 SUMO-like (2) / Kinase-like (1)	dd_Smed_v4_1634_0_1	Human: serine/threonine kinase 4 (STK4)	serine/threonine-protein kinase 3 isoform X6 [Homo sapiens]	XP_016869247.1	STK3	5.87e-28	serine/threonine-protein kinase 4 isoform X2 [Mus musculus]	3.74e-28	hippo, isoform A [Drosophila melanogaster]	1.35e-23
dd_Smed_v6_6161_0	6374.86	-0.254171	0.0576432	-4.40939	1.03663e-05	0.000561169	FALSE	TRUE	dd_Smed_v6_6161_0_1	RNA binding | biological_process | cholesterol metabolic process | cytoplasm | high-density lipoprotein particle | lipid binding | lipid metabolic process | lipid transport | nucleus | plasma membrane | steroid metabolic process | transport			dd_Smed_v4_6161_0_1	Human: high density lipoprotein binding protein (HDLBP)	vigilin isoform X2 [Homo sapiens]	XP_016859431.1	HDLBP	1.13e-137	vigilin isoform X1 [Mus musculus]	2.9e-140	Dodeca-satellite-binding protein 1, isoform A [Drosophila melanogaster]	7.49e-103
dd_Smed_v6_15787_0	998.969	0.276145	0.06268	4.40564	1.05472e-05	0.000567753	FALSE	TRUE	dd_Smed_v6_15787_0_1	border follicle cell migration | dendrite self-avoidance | establishment of ommatidial planar polarity | establishment of planar polarity | establishment or maintenance of cell polarity | frizzled binding | integral component of membrane | morphogenesis of a polarized epithelium | plasma membrane | protein binding	Strabismus (1)	Strabismus protein (1)	dd_Smed_v4_15787_0_1	Human: VANGL planar cell polarity protein 2 (VANGL2)	vang-like protein 2 isoform X1 [Homo sapiens]	XP_011508106.1	VANGL2	2.83e-28	vang-like protein 2 isoform X1 [Mus musculus]	2.31e-28	Van gogh, isoform B [Drosophila melanogaster]	4.76e-35
dd_Smed_v6_9987_0	5774.29	-0.38119	0.0865714	-4.40318	1.06675e-05	0.000572549	FALSE	FALSE	dd_Smed_v6_9987_0_1				dd_Smed_v4_9987_0_1	PFAM: SEA,
dd_Smed_v6_16557_0	1116.29	-0.381709	0.086751	-4.40005	1.08224e-05	0.000579171	FALSE	FALSE	dd_Smed_v6_16557_0_1		ASC (1)	Amiloride-sensitive sodium channel (1)	dd_Smed_v4_16557_0_1	PFAM: ASC,	acid-sensing ion channel 4 isoform X1 [Homo sapiens]	XP_016859928.1	ASIC4	5.44e-05	acid-sensing ion channel 4 isoform X1 [Mus musculus]	8.6e-09	pickpocket 12 [Drosophila melanogaster]	0.038
dd_Smed_v6_23837_0	1350.24	0.329618	0.0750069	4.3945	1.11028e-05	0.000592451	FALSE	FALSE	dd_Smed_v6_23837_0_1	cell junction | chloride channel activity | chloride channel complex | chloride transport | extracellular ligand-gated ion channel activity | extracellular-glycine-gated chloride channel activity | glycine binding | integral component of membrane | integral component of plasma membrane | ion channel activity | ion transmembrane transport | ion transport | membrane | neuropeptide signaling pathway…	Neur_chan_LBD (1) / Neur_chan_memb (1)	Neurotransmitter-gated ion-channel ligand binding domain (1) / Neurotransmitter-gated ion-channel transmembrane region (1)	dd_Smed_v4_23837_0_1	Human: glycine receptor, alpha 2 (GLRA2)	glycine receptor subunit alpha-2 isoform X2 [Homo sapiens]	XP_024308133.1	GLRA2	2.11e-76	glycine receptor subunit alpha-2 isoform X3 [Mus musculus]	4.31e-77	GluClalpha, isoform J [Drosophila melanogaster]	6.82e-71
dd_Smed_v6_15033_0	3972.69	0.319385	0.0727712	4.38889	1.13929e-05	0.000606167	FALSE	TRUE	dd_Smed_v6_15033_0_1	brain development | calcium ion binding | homophilic cell adhesion via plasma membrane adhesion molecules | integral component of membrane | plasma membrane	Cadherin (1) / Cadherin_FAT4_N (1) / Cadherin_2 (1) / Cadherin_4 (1) / RET_CLD1 (1) / Cadherin_CELSR2_9th (1) / Cadherin_3 (1)	Cadherin domain (1) / FAT4-like (1) / Cadherin-like (2) / Bacterial cadherin-like domain (1) / RET Cadherin like domain 1 (1) / CELSR2-like (1)	dd_Smed_v4_15033_0_1	Human: protocadherin 18 (PCDH18)	protocadherin-18 isoform X2 [Homo sapiens]	XP_016863800.1	PCDH18	1.86e-76	protocadherin gamma-B5 precursor [Mus musculus]	2.42e-73	fat [Drosophila melanogaster]	3.16e-62
dd_Smed_v6_76669_0	70.3074	-0.769358	0.175364	-4.38721	1.14811e-05	0.000609098	TRUE	FALSE	dd_Smed_v6_76669_0_1
dd_Smed_v6_11387_0	5664.89	-0.28105	0.0642933	-4.37137	1.23471e-05	0.000651273	FALSE	TRUE	dd_Smed_v6_11387_0_1	ATP binding | cell cycle | cell division | kinase activity | metal ion binding | mitotic nuclear division | nucleotide binding | nucleus | phosphorylation | protein kinase activity | protein phosphorylation | protein serine/threonine kinase activity | transferase activity | transferase activity, transferring phosphorus-containing groups	Pkinase (1) / PK_Tyr_Ser-Thr (1) / Pkinase_fungal (1)	Protein kinase domain (1) / Protein tyrosine and serine (1) / Fungal protein kinase (1)	dd_Smed_v4_11387_0_1	Human: NIMA-related kinase 4 (NEK4)	serine/threonine-protein kinase Nek4 isoform X4 [Homo sapiens]	XP_011532342.1	NEK4	5.96e-106	serine/threonine-protein kinase Nek4 isoform 2 [Mus musculus]	1.81e-106	nimA-like kinase [Drosophila melanogaster]	5.39e-53
dd_Smed_v6_23935_0	750.976	0.400226	0.0915479	4.37177	1.23245e-05	0.000651273	FALSE	TRUE	dd_Smed_v6_23935_0_1	GTP binding | GTPase activity | membrane | small GTPase mediated signal transduction |	Ras (1) / Roc (1) / Arf (1) / GTP_EFTU (1) / MMR_HSR1 (1)	Ras family (1) / Ras of Complex (1) / ADP-ribosylation factor family (1) / Elongation factor Tu GTP binding domain (1) / 50S ribosome-binding GTPase (1)	dd_Smed_v4_23935_0_1	Human: RASD family, member 2 (RASD2)	GTP-binding protein Rhes isoform X2 [Homo sapiens]	XP_016884191.1	RASD2	2.72e-22	GTP-binding protein Rhes [Mus musculus]	2.82e-22	uncharacterized protein Dmel_CG30158 [Drosophila melanogaster]	6.25e-35
dd_Smed_v6_4648_0	23906.3	-0.275928	0.0632093	-4.36531	1.26941e-05	0.000667661	FALSE	TRUE	dd_Smed_v6_4648_0_1	T-tubule | biological_process | calcium-dependent phospholipid binding | cytoplasmic vesicle membrane | integral component of membrane | plasma membrane | plasma membrane repair | vesicle fusion	C2 (1) / dsrm_Ferlin (1) / FerB (1) / Ferlin_C (1) / FerI (1) / FerA (1) / NT-C2 (1)	C2 domain (1) / Ferlin dsRNA-binding domain-like domain (1) / FerB (NUC096) domain (1) / Ferlin C-terminus (1) / FerI (NUC094) domain (1) / FerA (NUC095) domain (1) / N-terminal C2 in EEIG1 and EHBP1 proteins (1)	dd_Smed_v4_4648_0_1	Human: dysferlin, limb girdle muscular dystrophy 2B (autosomal recessive) (DYSF)5	dysferlin isoform 5 [Homo sapiens]	NP_001124456.1	DYSF	0	dysferlin isoform X15 [Mus musculus]	0	misfire, isoform J [Drosophila melanogaster]	2.03e-83
dd_Smed_v6_12160_0	627.205	-0.514776	0.117941	-4.36468	1.27309e-05	0.000667682	TRUE	FALSE	dd_Smed_v6_12160_0_1		PDZ_2 (1) / PDZ_6 (1) / PDZ (1)	PDZ domain (3)									uncharacterized protein Dmel_CG31342, isoform B [Drosophila melanogaster]	2.51e-06
dd_Smed_v6_3082_0	127.418	-2.02462	0.464247	-4.36109	1.29416e-05	0.000676799	TRUE	FALSE
dd_Smed_v6_28639_0	685.158	0.325845	0.074772	4.35785	1.31344e-05	0.00068493	FALSE	TRUE	dd_Smed_v6_28639_0_1		PDZ (1) / PDZ_2 (1) / PDZ_6 (1)	PDZ domain (3)	dd_Smed_v4_28639_0_1	PFAM: PDZ,
dd_Smed_v6_11157_0	1277.67	-0.396851	0.091159	-4.35339	1.34046e-05	0.000697042	FALSE	FALSE	dd_Smed_v6_11157_0_1		NACHT (1) / HEPN_DZIP3 (1) / CARD (1)	NACHT domain (1) / DZIP3 (1) / Caspase recruitment domain (1)	dd_Smed_v4_11157_0_1	PFAM: NACHT, CARD,	NLR family CARD domain-containing protein 3 isoform X1 [Homo sapiens]	XP_016878525.1	NLRC3	5.78e-06	leucine-rich repeat-containing protein 74B isoform 2 [Mus musculus]	0.00069
dd_Smed_v6_6015_0	3375.91	-0.260444	0.0599314	-4.3457	1.38834e-05	0.00071906	FALSE	TRUE	dd_Smed_v6_6015_0_1	DNA binding | defense response to bacterium | dendrite morphogenesis | intestinal epithelial cell development | lung goblet cell differentiation | multicellular organismal development | negative regulation of cell fate commitment | negative regulation of transcription from RNA polymerase II promoter | nucleus | positive regulation of apoptotic process | positive regulation of cell fate commitment…	Ets (1) / SAM_PNT (1) / Trp_halogenase (1)	Ets-domain (1) / Sterile alpha motif (SAM) (1) / Tryptophan halogenase (1)	dd_Smed_v4_6015_0_1	Human: SAM pointed domain containing ets transcription factor (SPDEF)	SAM pointed domain-containing Ets transcription factor isoform 1 [Homo sapiens]	NP_036523.1	SPDEF	2.75e-20	SAM pointed domain-containing Ets transcription factor isoform X1 [Mus musculus]	8.49e-20	Ets at 21C, isoform A [Drosophila melanogaster]	2.28e-19
dd_Smed_v6_79867_0	64.9851	0.86995	0.200203	4.34533	1.39064e-05	0.00071906	FALSE	TRUE	dd_Smed_v6_79867_0_1		Sugar_tr (1)	Sugar (and other) transporter (1)	dd_Smed_v4_79867_0_1	Human: solute carrier family 2 (facilitated glucose/fructose transporter), member 5 (SLC2A5)	solute carrier family 2, facilitated glucose transporter member 5 isoform 4 [Homo sapiens]	NP_001315550.1	SLC2A5	2.08e-08	solute carrier family 2, facilitated glucose transporter member 1 [Mus musculus]	6.61e-08	glucose transporter 1, isoform Q [Drosophila melanogaster]	6.63e-08
dd_Smed_v6_21902_0	952.201	0.304378	0.0700984	4.34215	1.41093e-05	0.000727503	FALSE	TRUE	dd_Smed_v6_21902_0_1		FMN_red (1)	NADPH-dependent FMN reductase (1)	dd_Smed_v4_21902_0_1	PFAM: FMN_red,
dd_Smed_v6_15425_0	1631.26	0.234876	0.0541225	4.3397	1.42677e-05	0.000733605	FALSE	TRUE	dd_Smed_v6_15425_0_1	action potential | apical plasma membrane | axon extension | behavioral response to ether | courtship behavior | delayed rectifier potassium channel activity | detection of visible light | flight behavior | integral component of membrane | juxtaparanode region of axon | larval locomotory behavior | learning or memory | mating behavior, sex discrimination | plasma membrane | potassium channel acti…	Ion_trans (1) / BTB_2 (1) / Ion_trans_2 (1)	Ion transport protein (1) / BTB (1) / Ion channel (1)	dd_Smed_v4_15425_0_1	Human: potassium voltage-gated channel, shaker-related subfamily, member 1 (episodic ataxia with myokymia) (KCNA1)	potassium voltage-gated channel subfamily A member 1 [Homo sapiens]	NP_000208.2	KCNA1	2.37e-175	potassium voltage-gated channel subfamily A member 1 [Mus musculus]	6.08e-175	shaker, isoform T [Drosophila melanogaster]	0
dd_Smed_v6_5587_0	5829.68	-0.195514	0.0450839	-4.33668	1.44654e-05	0.000741694	FALSE	TRUE	dd_Smed_v6_5587_0_1		ResIII (1) / Helicase_C (1) / DEAD (1) / zf-met (1) / zf-C2H2_jaz (1) / Cas3-like_C_2 (1) / SWI2_SNF2 (1) / nSTAND3 (1) / PhoH (1)	Type III restriction enzyme (1) / Helicase conserved C-terminal domain (1) / DEAD (1) / Zinc-finger of C2H2 type (1) / Zinc-finger double-stranded RNA-binding (1) / CRISPR-associated nuclease (1) / SWI2 (1) / Novel STAND NTPase 3 (1) / PhoH-like protein (1)	dd_Smed_v4_5587_0_1	PFAM: ResIII, Helicase_C, DEAD, zf-met, zf-C2H2_jaz,	antiviral innate immune response receptor RIG-I isoform 7 [Homo sapiens]	NP_001372843.1	DDX58	1.84e-20	antiviral innate immune response receptor RIG-I [Mus musculus]	2.95e-13	Dicer-2, isoform A [Drosophila melanogaster]	1.63e-09
dd_Smed_v6_6557_0	9778.85	-0.348558	0.0804089	-4.33481	1.45885e-05	0.000745925	FALSE	TRUE	dd_Smed_v6_6557_0_1	ATP binding | axonemal dynein complex | biological_process | cell projection | cellular_component | cilium | cilium or flagellum-dependent cell motility | cytoplasm | cytoskeleton | dynein complex | microtubule | microtubule motor activity | microtubule-based movement | molecular_function | motor activity | nucleoside-triphosphatase activity | nucleotide binding |	Dynein_C (1) / AAA_9 (1) / AAA_lid_11 (1) / Dynein_heavy (1) / MT (1) / AAA_8 (1) / Nuf2_DHR10-like (1) / ATG16 (1)	Dynein heavy chain C-terminal domain (1) / ATP-binding dynein motor region (1) / Dynein heavy chain AAA lid domain (1) / Dynein heavy chain region D6 P-loop domain (1) / Microtubule-binding stalk of dynein motor (1) / P-loop containing dynein motor region D4 (1) / Nuf2 (1) / Autophagy protein 16 (ATG16) (1)	dd_Smed_v4_6557_0_1	Human: dynein, axonemal, heavy chain 3 (DNAH3)	dynein axonemal heavy chain 3 isoform X2 [Homo sapiens]	XP_016878915.1	DNAH3	0	dynein heavy chain 3, axonemal [Mus musculus]	0	dynein heavy chain at 36C, isoform B [Drosophila melanogaster]	0
dd_Smed_v6_7631_0	8693.36	-0.285296	0.0658304	-4.33381	1.46551e-05	0.000747248	FALSE	FALSE	dd_Smed_v6_7631_0_1	calcium ion binding | nucleus | regulation of transcription, DNA-templated | transcription, DNA-templated	EF-hand_7 (1) / EF-hand_6 (1) / EF-hand_1 (1) / EF-hand_11 (1) / EF-hand_8 (1) / DUF5580 (1) / EF-hand_9 (1) / AIF-1 (1) / SPEF2_C (1) / DUF5580_M (1)	EF-hand domain pair (2) / EF-hand domain (3) / EF hand domain (1) / Family of unknown function (DUF5580) N-terminal domain (1) / Allograft inflammatory factor 1 (1) / SPEF2 C-terminal domain (1) / Family of unknown function (DUF5580) middle domain (1)	dd_Smed_v4_7631_0_1	Human: EF-hand calcium binding domain 6 (EFCAB6)	EF-hand calcium-binding domain-containing protein 6 isoform X4 [Homo sapiens]	XP_016884400.1	EFCAB6	3.77e-26	EF-hand calcium-binding domain-containing protein 6 isoform 2 [Mus musculus]	1.87e-18	ahuizotl [Drosophila melanogaster]	0.032
dd_Smed_v6_4222_0	44492.1	0.280241	0.0646734	4.33316	1.46982e-05	0.000747369	FALSE	TRUE	dd_Smed_v6_4222_0_1	1-phosphatidylinositol binding | calcium ion binding | calcium ion-dependent exocytosis of neurotransmitter | calcium-dependent phospholipid binding | calcium-dependent protein binding | calmodulin binding | cell junction | chromaffin granule membrane | clathrin binding | clathrin-sculpted acetylcholine transport vesicle membrane | clathrin-sculpted gamma-aminobutyric acid transport vesicle membr…	C2 (1)	C2 domain (1)	dd_Smed_v4_4222_0_1	Human: synaptotagmin I (SYT1)	synaptotagmin-1 isoform X1 [Homo sapiens]	XP_011537012.1	SYT1	1.4e-138	synaptotagmin-1 isoform X1 [Mus musculus]	9.13e-139	synaptotagmin 1, isoform A [Drosophila melanogaster]	1.43e-154
dd_Smed_v6_57_0	2445.78	-0.987153	0.2279	-4.33152	1.48084e-05	0.000750894	TRUE	FALSE	dd_Smed_v6_57_0_1	biological_process | cellular_component | extracellular region | molecular_function | negative regulation of peptidase activity | peptidase inhibitor activity | serine-type endopeptidase inhibitor activity	Kunitz_BPTI (1)	Kunitz (1)	dd_Smed_v4_57_0_1	Human: tissue factor pathway inhibitor (lipoprotein-associated coagulation inhibitor) (TFPI)	tissue factor pathway inhibitor isoform X1 [Homo sapiens]	XP_024308826.1	TFPI	2.56e-11	WAP four-disulfide core domain protein 6B precursor [Mus musculus]	1.25e-11	papilin, isoform F [Drosophila melanogaster]	1.35e-10
dd_Smed_v6_1997_0	14453.6	-0.2224	0.0514831	-4.31985	1.56132e-05	0.000788297	FALSE	TRUE	dd_Smed_v6_1997_0_1	Hsp90 deacetylation | Hsp90 protein binding | NAD-dependent histone deacetylase activity (H3-K14 specific) | NAD-dependent histone deacetylase activity (H3-K9 specific) | NAD-dependent histone deacetylase activity (H4-K16 specific) | actin binding | aggresome | aggresome assembly | alpha-tubulin binding | beta-catenin binding | beta-tubulin binding | caveola | cell leading edge | cellular respons…	Hist_deacetyl (1) / zf-UBP (1) / zf-UBP_var (1)	Histone deacetylase domain (1) / Zn-finger in ubiquitin-hydrolases and other protein (1) / Variant UBP zinc finger (1)	dd_Smed_v4_1997_0_1	Human: histone deacetylase 6 (HDAC6)	histone deacetylase 6 isoform b [Homo sapiens]	NP_006035.2	HDAC6	0	histone deacetylase 6 isoform X1 [Mus musculus]	0	histone deacetylase 6, isoform F [Drosophila melanogaster]	0
dd_Smed_v6_94627_0	72.1598	0.878333	0.203337	4.31959	1.5632e-05	0.000788297	FALSE	FALSE	dd_Smed_v6_94627_0_1	acetylcholine-activated cation-selective channel activity | acetylcholine-gated channel complex | ion transport | postsynaptic membrane	Neur_chan_LBD (1)	Neurotransmitter-gated ion-channel ligand binding domain (1)	dd_Smed_v4_94627_0_1	Human: cholinergic receptor, nicotinic, alpha 2 (neuronal) (CHRNA2)	neuronal acetylcholine receptor subunit alpha-2 isoform 1 precursor [Homo sapiens]	NP_000733.2	CHRNA2	8.51e-27	neuronal acetylcholine receptor subunit alpha-2 isoform X1 [Mus musculus]	4.5e-27	nicotinic acetylcholine receptor alpha4, isoform G [Drosophila melanogaster]	4.89e-31
dd_Smed_v6_14_0	18058.9	-0.713575	0.165466	-4.31253	1.61399e-05	0.000808741	TRUE	FALSE	dd_Smed_v6_14_0_1
dd_Smed_v6_3755_0	20710	0.280606	0.0650632	4.31282	1.61183e-05	0.000808741	FALSE	TRUE	dd_Smed_v6_3755_0_1	G-protein beta/gamma-subunit complex binding | G-protein coupled receptor binding | G-protein coupled receptor signaling pathway | GTP binding | GTPase activator activity | GTPase activity | action potential | activation of phospholipase C activity | adenylate cyclase-activating G-protein coupled receptor signaling pathway | axon midline choice point recognition | behavior | blood coagulation | c…	G-alpha (1) / Arf (1) / Gtr1_RagA (1) / AAA_14 (1)	G-protein alpha subunit (1) / ADP-ribosylation factor family (1) / Gtr1 (1) / AAA domain (1)	dd_Smed_v4_3755_0_1	Human: guanine nucleotide binding protein (G protein), q polypeptide (GNAQ)	guanine nucleotide-binding protein G(q) subunit alpha [Homo sapiens]	NP_002063.2	GNAQ	0	guanine nucleotide-binding protein G(q) subunit alpha [Mus musculus]	0	G protein alpha q subunit, isoform K [Drosophila melanogaster]	0
dd_Smed_v6_9596_0	3061.42	-0.265136	0.0614861	-4.31212	1.61695e-05	0.000808741	FALSE	FALSE	dd_Smed_v6_9596_0_1	DNA binding | multicellular organismal development | nucleus | regulation of transcription, DNA-templated | sequence-specific DNA binding | transcription factor activity, sequence-specific DNA binding | transcription regulatory region sequence-specific DNA binding	Homeodomain (1) / Homeobox_KN (1)	Homeodomain (1) / Homeobox KN domain (1)	dd_Smed_v4_9596_0_1	Human: distal-less homeobox 1 (DLX1)	homeobox protein DLX-1 isoform 1 [Homo sapiens]	NP_835221.2	DLX1	3.42e-13	homeobox protein DLX-5 isoform 1 [Mus musculus]	2.01e-13	Distal-less, isoform B [Drosophila melanogaster]	1.12e-13
dd_Smed_v6_8012_0	1251.67	-0.468478	0.108754	-4.30767	1.64986e-05	0.000822956	FALSE	FALSE	dd_Smed_v6_8012_0_1	3-hydroxybutyrate dehydrogenase activity | catalytic activity | cytoplasm | metabolic process | mitochondrial inner membrane | mitochondrion | nucleolus | nucleotide binding | nucleus | oxidation-reduction process | oxidoreductase activity | phospholipid binding | retinol dehydrogenase activity	adh_short (1) / adh_short_C2 (1) / KR (1)	short chain dehydrogenase (1) / Enoyl-(Acyl carrier protein) reductase (1) / KR domain (1)	dd_Smed_v4_8012_0_1	Human: short chain dehydrogenase/reductase family 9C, member 7 (SDR9C7)	short-chain dehydrogenase/reductase family 9C member 7 [Homo sapiens]	NP_683695.1	SDR9C7	2.02e-42	D-beta-hydroxybutyrate dehydrogenase, mitochondrial isoform X1 [Mus musculus]	2.57e-46	uncharacterized protein Dmel_CG8888 [Drosophila melanogaster]	2.76e-23
dd_Smed_v6_8428_0	77.5076	0.842723	0.196004	4.29951	1.71175e-05	0.000851514	FALSE	FALSE	dd_Smed_v6_8428_0_1
dd_Smed_v6_14020_0	645.163	0.397432	0.092457	4.29856	1.71909e-05	0.000852857	FALSE	TRUE	dd_Smed_v6_14020_0_1		CaKB (1)	Calcium-activated potassium channel (1)	dd_Smed_v4_14020_0_1	PFAM: CaKB,
dd_Smed_v6_4805_0	13829.5	0.170983	0.0397951	4.29659	1.73448e-05	0.000858172	FALSE	TRUE	dd_Smed_v6_4805_0_1	ATP hydrolysis coupled proton transport | calmodulin binding | early endosome | endosomal lumen acidification | hydrogen-exporting ATPase activity, phosphorylative mechanism | intracellular pH reduction | photoreceptor activity | response to light stimulus | synapse | synaptic vesicle | vacuolar proton-transporting V-type ATPase, V0 domain	V_ATPase_I (1)	V-type ATPase 116kDa subunit family (1)	dd_Smed_v4_4805_0_1	Human: ATPase, H+ transporting, lysosomal V0 subunit a1 (ATP6V0A1)	V-type proton ATPase 116 kDa subunit a1 isoform 2 [Homo sapiens]	NP_001123492.1	ATP6V0A1	0	V-type proton ATPase 116 kDa subunit a1 isoform 4 [Mus musculus]	0	vacuolar H[+] ATPase 100kD subunit 1, isoform F [Drosophila melanogaster]	0
dd_Smed_v6_6863_0	17768.1	0.231716	0.0539553	4.2946	1.75011e-05	0.000863578	FALSE	TRUE	dd_Smed_v6_6863_0_1	GTP binding | GTPase activity | cytoplasm | cytoskeleton | endocytosis | endosome organization | hydrolase activity | identical protein binding | membrane coat | microtubule | nucleotide binding | phospholipid binding | protein C-terminus binding | protein binding | protein complex | protein complex binding | receptor internalization | receptor-mediated endocytosis	Dynamin_M (1) / Dynamin_N (1) / GED (1) / PH (1) / MMR_HSR1 (1) / Spectrin_Anc-1_2 (1)	Dynamin central region (1) / Dynamin family (1) / Dynamin GTPase effector domain (1) / PH domain (1) / 50S ribosome-binding GTPase (1) / Nuclear anchorage protein 1 (1)	dd_Smed_v4_6863_0_1	Smed: dynamin-1-like protein	dynamin-1 isoform 1 [Homo sapiens]	NP_004399.2	DNM1	0	dynamin-1 isoform 1 [Mus musculus]	0	shibire, isoform L [Drosophila melanogaster]	0
dd_Smed_v6_11304_0	1170.66	-0.272451	0.0634608	-4.29321	1.76109e-05	0.000866665	FALSE	FALSE	dd_Smed_v6_11304_0_1	RNA binding | cell differentiation | cellular_component | cytoplasm | mRNA 3'-UTR binding | nucleic acid binding | nucleotide binding | nucleus | regulation of mRNA stability | regulation of myotube differentiation	RRM_1 (1) / RRM_7 (1)	RNA recognition motif (2)	dd_Smed_v4_11304_0_1	Human: RNA binding motif protein 24 (RBM24)	RNA-binding protein 24 isoform X4 [Homo sapiens]	XP_005248989.1	RBM24	1.39e-45	RNA-binding protein 24 [Mus musculus]	8.32e-44	RNA-binding protein 6, isoform B [Drosophila melanogaster]	2.96e-12
dd_Smed_v6_1491_0	727.093	0.955813	0.223279	4.2808	1.86221e-05	0.000913974	FALSE	FALSE	dd_Smed_v6_1491_0_1
dd_Smed_v6_24382_0	1689.19	0.270524	0.0632038	4.28019	1.86736e-05	0.000914062	FALSE	TRUE	dd_Smed_v6_24382_0_1	ATP binding | apical plasma membrane | biomineral tissue development | cell adhesion | chondrocyte proliferation | collagen binding | collagen fibril organization | collagen-activated tyrosine kinase receptor signaling pathway | endochondral bone growth | integral component of membrane | kinase activity | membrane | nucleotide binding | ossification | peptidyl-tyrosine phosphorylation | phosphory…	PK_Tyr_Ser-Thr (1) / DDR1-2_DS-like (1) / Pkinase (1) / F5_F8_type_C (1)	Protein tyrosine and serine (1) / Discoidin domain-containing receptor 1 (1) / Protein kinase domain (1) / F5 (1)	dd_Smed_v4_24382_0_1	Human: discoidin domain receptor tyrosine kinase 2 (DDR2)	discoidin domain-containing receptor 2 isoform X1 [Homo sapiens]	XP_011507889.1	DDR2	2.79e-28	discoidin domain-containing receptor 2 isoform X2 [Mus musculus]	1.44e-29	discoidin domain receptor, isoform F [Drosophila melanogaster]	1.48e-28
dd_Smed_v6_9404_0	4031.73	-0.305555	0.0714688	-4.27536	1.90827e-05	0.000931599	FALSE	FALSE	dd_Smed_v6_9404_0_1
dd_Smed_v6_13961_0	3603.32	0.276224	0.0646939	4.26971	1.95728e-05	0.000951934	FALSE	TRUE	dd_Smed_v6_13961_0_1	calcium ion binding | calcium-dependent cell-cell adhesion via plasma membrane cell adhesion molecules | cell adhesion | cell-cell junction | cell-cell signaling | homophilic cell adhesion via plasma membrane adhesion molecules | integral component of membrane | integral component of plasma membrane | membrane | nervous system development | plasma membrane | protein binding	Cadherin (1) / Cadherin_CELSR2_9th (1) / Orf78 (1)	Cadherin domain (1) / CELSR2-like (1) / Orf78 (ac78) (1)	dd_Smed_v4_13961_0_1	Human: protocadherin 1 (PCDH1)	protocadherin-1 isoform 1 precursor [Homo sapiens]	NP_002578.2	PCDH1	6.47e-56	protocadherin-1 precursor [Mus musculus]	7.18e-56	dachsous, isoform A [Drosophila melanogaster]	7.08e-44
dd_Smed_v6_2920_0	2800.28	-0.351546	0.0823415	-4.26937	1.96029e-05	0.000951934	FALSE	FALSE	dd_Smed_v6_2920_0_1
dd_Smed_v6_17732_0	607.136	0.331192	0.0776386	4.26582	1.99169e-05	0.000964631	FALSE	TRUE	dd_Smed_v6_17732_0_1	G-protein coupled receptor signaling pathway | GTPase activator activity | cytoplasm | cytosol | inactivation of MAPK activity | membrane | negative regulation of signal transduction | nucleus | plasma membrane | positive regulation of GTPase activity | regulation of G-protein coupled receptor protein signaling pathway | signal transduction | termination of G-protein coupled receptor signaling pa…	PDZ (1) / C2 (1) / PDZ_6 (1) / PDZ_2 (1)	PDZ domain (3) / C2 domain (1)	dd_Smed_v4_17732_0_1	PFAM: PDZ, C2,	regulator of G-protein signaling 3 isoform 12 [Homo sapiens]	NP_652759.4	RGS3	3.14e-25	regulator of G-protein signaling 3 isoform X5 [Mus musculus]	2.97e-26	protein C kinase 53E, isoform D [Drosophila melanogaster]	1.87e-08
dd_Smed_v6_16428_0	760.142	0.297481	0.0697618	4.26424	2.00587e-05	0.000968939	FALSE	TRUE	dd_Smed_v6_16428_0_1	amino acid transport | biological_process | cellular_component | integral component of membrane | ion transport | membrane | molecular_function | sodium ion transport | transport	Aa_trans (1)	Transmembrane amino acid transporter protein (1)	dd_Smed_v4_16428_0_1	Human: solute carrier family 38, member 11 (SLC38A11)	putative sodium-coupled neutral amino acid transporter 11 isoform 3 [Homo sapiens]	NP_001338466.1	SLC38A11	1.52e-97	putative sodium-coupled neutral amino acid transporter 11 [Mus musculus]	8.5e-100	uncharacterized protein Dmel_CG13743, isoform B [Drosophila melanogaster]	2.05e-81
dd_Smed_v6_12292_0	658.111	0.292077	0.0685051	4.26358	2.01179e-05	0.000969251	FALSE	TRUE	dd_Smed_v6_12292_0_1	biological_process | cation transmembrane transporter activity | cation transport | erythrocyte differentiation | integral component of membrane | ion transport | iron ion homeostasis | iron ion transport | membrane | mitochondrial inner membrane | mitochondrial membrane | mitochondrion | molecular_function | transmembrane transport | transport	SFXNs (1)	Sideroflexins (1)	dd_Smed_v4_12292_0_1	Human: sideroflexin 1 (SFXN1)	sideroflexin-1 isoform 1 [Homo sapiens]	NP_073591.2	SFXN1	5.21e-135	sideroflexin-3 isoform X1 [Mus musculus]	1.48e-135	sideroflexin 1/3, isoform C [Drosophila melanogaster]	1.01e-129
dd_Smed_v6_2423_0	1270.43	-0.397451	0.09325	-4.26221	2.02415e-05	0.000972653	FALSE	FALSE	dd_Smed_v6_2423_0_1		DUF2542 (1)	Protein of unknown function (DUF2542) (1)
dd_Smed_v6_24671_0	641.887	0.33578	0.0788286	4.25963	2.04769e-05	0.000981395	FALSE	TRUE	dd_Smed_v6_24671_0_1
dd_Smed_v6_103782_0	111.607	-0.72002	0.169301	-4.25289	2.11031e-05	0.00100877	TRUE	FALSE	dd_Smed_v6_103782_0_1				dd_Smed_v4_103782_0_1	Human: TNF receptor-associated factor 5 (TRAF5)	TNF receptor-associated factor 5 isoform X3 [Homo sapiens]	XP_016857710.1	TRAF5	4.1e-08	TNF receptor-associated factor 5 isoform X1 [Mus musculus]	2.1e-08	TNF-receptor-associated factor 4, isoform A [Drosophila melanogaster]	0.000179
dd_Smed_v6_13291_0	665.163	-0.302819	0.0712681	-4.24901	2.14715e-05	0.00102371	FALSE	FALSE	dd_Smed_v6_13291_0_1
dd_Smed_v6_15932_0	337.914	0.543387	0.128053	4.24347	2.20089e-05	0.00104662	FALSE	FALSE	dd_Smed_v6_15932_0_1
dd_Smed_v6_12955_0	3641.41	-0.283349	0.0669284	-4.23362	2.29962e-05	0.00109074	FALSE	FALSE	dd_Smed_v6_12955_0_1	alpha-actinin binding | calcium activated cation channel activity | calcium ion binding | calcium-activated potassium channel activity | cation channel activity | cation transmembrane transporter activity | cation transport | cell surface | cellular response to acidic pH | cytoskeletal protein binding | detection of chemical stimulus involved in sensory perception of sour taste | endoplasmic reti…	PKD_channel (1) / Polycystin_dom (1) / Ion_trans (1) / EF-hand_1 (1)	Polycystin cation channel (1) / Polycystin domain (1) / Ion transport protein (1) / EF hand domain (1)	dd_Smed_v4_12955_0_1	Human: polycystic kidney disease 2 (autosomal dominant) (PKD2)	polycystin-2 [Homo sapiens]	NP_000288.1	PKD2	1.29e-130	polycystic kidney disease 2-like 1 protein isoform X1 [Mus musculus]	8.65e-134	polycystic kidney disease 2 [Drosophila melanogaster]	7.75e-39
dd_Smed_v6_14595_0	2367.27	0.323278	0.0764618	4.22797	2.3581e-05	0.0011156	FALSE	TRUE	dd_Smed_v6_14595_0_1	action potential | energy reserve metabolic process | integral component of membrane | plasma membrane | potassium ion transport | protein homooligomerization | regulation of insulin secretion | sleep | small molecule metabolic process | synaptic transmission | transmembrane transport | voltage-gated potassium channel activity | voltage-gated potassium channel complex	Ion_trans (1) / Ion_trans_2 (1)	Ion transport protein (1) / Ion channel (1)	dd_Smed_v4_14595_0_1	PFAM: Ion_trans, K_tetra, Ion_trans_2,	potassium voltage-gated channel subfamily C member 2 isoform KV3.2c [Homo sapiens]	NP_715624.1	KCNC2	2.63e-102	potassium voltage-gated channel subfamily C member 2 isoform X5 [Mus musculus]	2.24e-101	shaker cognate w, isoform D [Drosophila melanogaster]	1.43e-150
dd_Smed_v6_12601_0	3319.23	0.267493	0.0632978	4.22595	2.37935e-05	0.00111988	FALSE	TRUE	dd_Smed_v6_12601_0_1	angiogenesis | blood vessel maturation | bone trabecula formation | cellular response to amino acid stimulus | collagen catabolic process | embryo implantation | extracellular matrix disassembly | extracellular matrix organization | extracellular region | extracellular space | face morphogenesis | intramembranous ossification | metalloendopeptidase activity | nucleus | plasma membrane | protein b…	fn2 (1)	Fibronectin type II domain (1)	dd_Smed_v4_12601_0_1	Human: matrix metallopeptidase 2 (gelatinase A, 72kDa gelatinase, 72kDa type IV collagenase) (MMP2)	72 kDa type IV collagenase isoform 1 preproprotein [Homo sapiens]	NP_004521.1	MMP2	1.37e-17	72 kDa type IV collagenase preproprotein [Mus musculus]	3.89e-16
dd_Smed_v6_2775_0	779.171	-0.533677	0.126281	-4.22609	2.37787e-05	0.00111988	TRUE	FALSE	dd_Smed_v6_2775_0_1
dd_Smed_v6_5871_0	1408.2	-0.261205	0.0618187	-4.22534	2.38585e-05	0.00112007	FALSE	FALSE	dd_Smed_v6_5871_0_1		Ank_2 (1) / Ank_3 (1) / Ank (1) / zf-C3HC4_3 (1) / Ank_4 (1) / Prok-RING_4 (1) / Ank_5 (1) / zf-C3HC4 (1) / Sina_RING (1)	Ankyrin repeats (3 copies) (1) / Ankyrin repeat (2) / Zinc finger (2) / Ankyrin repeats (many copies) (2) / Prokaryotic RING finger family 4 (1) / E3 ubiquitin-protein ligase sina (1)	dd_Smed_v4_5871_0_1	PFAM: Ank_2, Ank, Ank_3, zf-C3HC4_3, Ank_4, Ank_5,	E3 ubiquitin-protein ligase RNF34 isoform 3 [Homo sapiens]	NP_001243787.1	RNF34	2.58e-06	E3 ubiquitin-protein ligase MIB2 isoform X10 [Mus musculus]	1.03e-05	mind bomb 2, isoform A [Drosophila melanogaster]	2.18e-06
dd_Smed_v6_21691_0	470.086	-0.356307	0.0843678	-4.22325	2.408e-05	0.00112758	FALSE	FALSE	dd_Smed_v6_21691_0_1
dd_Smed_v6_11807_0	427.061	0.455301	0.107826	4.22256	2.41541e-05	0.00112818	FALSE	TRUE	dd_Smed_v6_11807_0_1		SNF (1)	Sodium (1)	dd_Smed_v4_11807_0_1	Human: solute carrier family 6 (neutral amino acid transporter), member 19 (SLC6A19)	sodium-dependent neutral amino acid transporter B(0)AT1 [Homo sapiens]	NP_001003841.1	SLC6A19	3.57e-11	sodium-dependent neutral amino acid transporter B(0)AT1 isoform 1 [Mus musculus]	3.1e-11	serotonin transporter, isoform A [Drosophila melanogaster]	2.32e-18
dd_Smed_v6_11926_1	665.033	0.243246	0.0576718	4.21776	2.46745e-05	0.00114665	FALSE	TRUE	dd_Smed_v6_11926_1_1	biological_process | cellular_component | integral component of membrane | membrane | molecular_function	Metallophos (1) / Ig_TMM62 (1)	Calcineurin-like phosphoesterase (1) / TMEM62 Ig-like domain (1)	dd_Smed_v4_11926_1_1	Human: transmembrane protein 62 (TMEM62)	transmembrane protein 62 isoform j [Homo sapiens]	NP_001333961.1	TMEM62	4.05e-97	transmembrane protein 62 precursor [Mus musculus]	3.24e-96
dd_Smed_v6_13821_0	474.978	0.324962	0.0770447	4.21784	2.46653e-05	0.00114665	FALSE	FALSE	dd_Smed_v6_13821_0_1
dd_Smed_v6_12595_0	3918.37	0.258756	0.0613811	4.21557	2.49151e-05	0.0011549	FALSE	TRUE	dd_Smed_v6_12595_0_1	SNARE binding | cell junction | cell projection | cytoplasm | cytoplasmic vesicle | cytoskeleton | dendrite | intracellular | ligase activity | metal ion binding | negative regulation of SNARE complex assembly | negative regulation of calcium ion-dependent exocytosis | proteasome-mediated ubiquitin-dependent protein catabolic process | protein binding | protein homodimerization activity | synapse…	SPRY (1) / zf-B_box (1) / ANCHR-like_BBOX (1) / fn3 (1) / zf-C3HC4_4 (1) / zf-RING_UBOX (1)	SPRY domain (1) / B-box zinc finger (1) / ANCHR-like B-box zinc-binding domain (1) / Fibronectin type III domain (1) / zinc finger of C3HC4-type (1) / RING-type zinc-finger (1)	dd_Smed_v4_12595_0_1	Human: tripartite motif containing 9 (TRIM9)	E3 ubiquitin-protein ligase TRIM9 isoform X8 [Homo sapiens]	XP_016876435.1	TRIM9	1.25e-126	E3 ubiquitin-protein ligase TRIM9 isoform X12 [Mus musculus]	6.14e-122	tripartite motif containing 9, isoform A [Drosophila melanogaster]	6.4e-104
dd_Smed_v6_21285_0	428.433	0.426455	0.101226	4.21292	2.52088e-05	0.00116557	FALSE	FALSE	dd_Smed_v6_21285_0_1	biological_process | cellular_component | extracellular region | molecular_function	DUF4735 (1)	Domain of unknown function (DUF4735) (1)	dd_Smed_v4_21285_0_1	Human: chromosome 16 open reading frame 89 (C16orf89)	UPF0764 protein C16orf89 isoform 2 precursor [Homo sapiens]	NP_001091984.2	C16orf89	1.55e-25	UPF0764 protein C16orf89 homolog precursor [Mus musculus]	5.79e-32	uncharacterized protein Dmel_CG8401 [Drosophila melanogaster]	0.000133
dd_Smed_v6_20242_0	3014.89	0.17859	0.0424032	4.21172	2.53434e-05	0.00116885	FALSE	TRUE	dd_Smed_v6_20242_0_1	AMPA glutamate receptor activity | AMPA glutamate receptor complex | G-protein alpha-subunit binding | G-protein beta-subunit binding | PDZ domain binding | adenylate cyclase binding | asymmetric synapse | beta-2 adrenergic receptor binding | cell junction | cell projection | cell surface | cytosol | dendrite | dendrite membrane | dendritic shaft | dendritic spine | early endosome | endocytic ves…	Lig_chan-Glu_bd (1) / Lig_chan (1) / ANF_receptor (1) / SBP_bac_3 (1) / Ion_trans_2 (1)	Ligated ion channel L-glutamate- and glycine-binding site (1) / Ligand-gated ion channel (1) / Receptor family ligand binding region (1) / Bacterial extracellular solute-binding proteins (1) / Ion channel (1)	dd_Smed_v4_20242_0_1	Human: glutamate receptor, ionotropic, AMPA 1 (GRIA1)	glutamate receptor 1 isoform 2 precursor [Homo sapiens]	NP_001107655.1	GRIA1	7.75e-119	glutamate receptor 1 isoform 1 precursor [Mus musculus]	9.54e-118	Kainate-type ionotropic glutamate receptor subunit 1D [Drosophila melanogaster]	2.12e-93
dd_Smed_v6_2533_0	13131.6	-0.160951	0.0382395	-4.20903	2.56475e-05	0.00117798	FALSE	TRUE	dd_Smed_v6_2533_0_1	Golgi apparatus | Rho GTPase binding | actin binding | actin cytoskeleton organization | actin filament polymerization | cell differentiation | cellular component organization | cytokinesis | cytoplasm | cytosol | early endosome | female gamete generation | intracellular membrane-bounded organelle | mitochondrion | multicellular organismal development | nucleolus | oogenesis | receptor binding	FH2 (1) / Drf_FH3 (1) / Drf_GBD (1)	Formin Homology 2 Domain (1) / Diaphanous FH3 Domain (1) / Diaphanous GTPase-binding Domain (1)	dd_Smed_v4_2533_0_1	Human: diaphanous-related formin 2 (DIAPH2)56	protein diaphanous homolog 2 isoform 156 [Homo sapiens]	NP_006720.1	DIAPH2	3.06e-82	protein diaphanous homolog 2 [Mus musculus]	1.18e-82	diaphanous, isoform B [Drosophila melanogaster]	6.69e-68
dd_Smed_v6_3113_1	6314.78	-0.204989	0.0487111	-4.20827	2.57337e-05	0.00117798	FALSE	TRUE	dd_Smed_v6_3113_1_4		DUF6550 (1)	Family of unknown function (DUF6550) (1)
dd_Smed_v6_4128_0	7511.64	-0.504341	0.119829	-4.20882	2.56707e-05	0.00117798	TRUE	TRUE	dd_Smed_v6_4128_0_1
dd_Smed_v6_9220_0	4735.9	-0.484407	0.115143	-4.20699	2.58789e-05	0.00118167	FALSE	FALSE	dd_Smed_v6_9220_0_1	apolipoprotein binding | apoptotic process | blood coagulation | catalytic activity | endopeptidase activity | extracellular matrix disassembly | extracellular region | extracellular space | extrinsic component of external side of plasma membrane | extrinsic component of plasma membrane | fibrinolysis | hemostasis | hydrolase activity | intracellular membrane-bounded organelle | labyrinthine laye…	Kringle (1)	Kringle domain (1)	dd_Smed_v4_9220_0_1	Human: lipoprotein, Lp(a) (LPA)	apolipoprotein(a) precursor [Homo sapiens]	NP_005568.2	LPA	5.77e-44	plasminogen precursor [Mus musculus]	7.04e-40	neurospecific receptor kinase [Drosophila melanogaster]	1.47e-06
dd_Smed_v6_6672_1	1471.08	-0.215924	0.0513453	-4.20532	2.60712e-05	0.0011875	FALSE	TRUE	dd_Smed_v6_6672_1_1		Pkinase (1) / PK_Tyr_Ser-Thr (1) / ubiquitin (1)	Protein kinase domain (1) / Protein tyrosine and serine (1) / Ubiquitin family (1)	dd_Smed_v4_6672_1_1	Human: IL2-inducible T-cell kinase (ITK)	tyrosine-protein kinase ITK/TSK isoform X1 [Homo sapiens]	XP_016864932.1	ITK	7.98e-19	tyrosine-protein kinase ITK/TSK isoform 2 [Mus musculus]	1.76e-19	Akt1, isoform B [Drosophila melanogaster]	2.08e-19
dd_Smed_v6_7365_0	3102.27	-0.200058	0.047619	-4.20122	2.65482e-05	0.00120624	FALSE	TRUE	dd_Smed_v6_7365_0_1	1-acylglycerophosphocholine O-acyltransferase activity | 1-alkylglycerophosphocholine O-acetyltransferase activity | Golgi apparatus | Golgi membrane | Golgi stack | calcium ion binding | endoplasmic reticulum | endoplasmic reticulum membrane | glycerophospholipid biosynthetic process | integral component of membrane | lipid metabolic process | membrane | metabolic process | phosphatidylcholine a…	EF-hand_7 (1) / EF-hand_1 (1) / EF-hand_6 (1) / Acyltransferase (1) / EF-hand_8 (1) / EF-hand_9 (1) / EF-hand_5 (1) / EF_EFCAB10_C (1)	EF-hand domain pair (2) / EF hand domain (1) / EF-hand domain (2) / Acyltransferase (1) / EF hand (1) / EFCAB10 (1)	dd_Smed_v4_7365_0_1	Human: lysophosphatidylcholine acyltransferase 2 (LPCAT2)	lysophosphatidylcholine acyltransferase 2 isoform X1 [Homo sapiens]	XP_016878865.1	LPCAT2	2.87e-118	lysophosphatidylcholine acyltransferase 2 isoform a [Mus musculus]	6.37e-119	lysophosphatidylcholine acyltransferase [Drosophila melanogaster]	1.33e-88
dd_Smed_v6_11725_0	6319.96	0.226723	0.0540021	4.1984	2.68803e-05	0.00121806	FALSE	TRUE	dd_Smed_v6_11725_0_1	calcium ion binding | catecholamine secretion | cell junction | cytoplasmic vesicle | cytoplasmic vesicle membrane | cytosol | exocytosis | lipid binding | membrane | metal ion binding | phospholipid binding | positive regulation of calcium ion-dependent exocytosis | protein binding | protein transport | synapse | synaptic vesicle priming | transport | vesicle organization	MUN (1) / C2_CAPS (1) / PH (1)	MUN domain (1) / C2 domain of CAPS protein (1) / PH domain (1)	dd_Smed_v4_11725_0_1	Human: Ca++-dependent secretion activator (CADPS)	calcium-dependent secretion activator 1 isoform X31 [Homo sapiens]	XP_016862863.1	CADPS	0	calcium-dependent secretion activator 1 isoform X29 [Mus musculus]	0	Calcium-dependent secretion activator, isoform F [Drosophila melanogaster]	0
dd_Smed_v6_30996_0	87.381	0.608922	0.145054	4.19789	2.69412e-05	0.00121806	FALSE	FALSE	dd_Smed_v6_30996_0_1		7tm_1 (1)	7 transmembrane receptor (rhodopsin family) (1)			5-hydroxytryptamine receptor 4 isoform c [Homo sapiens]	NP_001273339.1	HTR4	0.046	neuromedin-U receptor 2 [Mus musculus]	0.008	moody, isoform D [Drosophila melanogaster]	0.005
dd_Smed_v6_896_0	7931.44	-0.495019	0.117966	-4.19628	2.71329e-05	0.00122371	FALSE	TRUE	dd_Smed_v6_896_0_1	ATP binding | ammonia assimilation cycle | axon terminus | catalytic activity | cell projection | cell proliferation | cellular amino acid biosynthetic process | cellular nitrogen compound metabolic process | cytoplasm | cytosol | dynein light chain binding | glutamate binding | glutamate catabolic process | glutamate decarboxylase activity | glutamate metabolic process | glutamate-ammonia ligase…	Gln-synt_C (1) / Gln-synt_N (1)	Glutamine synthetase (2)	dd_Smed_v4_896_0_1	Human: glutamate-ammonia ligase (GLUL)	glutamine synthetase [Homo sapiens]	NP_002056.2	GLUL	9.5e-179	glutamine synthetase [Mus musculus]	3.05e-179	glutamine synthetase 2, isoform C [Drosophila melanogaster]	0
dd_Smed_v6_11285_0	13505.3	0.169732	0.0404619	4.19486	2.73045e-05	0.00122602	FALSE	TRUE	dd_Smed_v6_11285_0_1	cell surface receptor signaling pathway | diaphragm development | fibroblast growth factor binding | fibroblast growth factor receptor signaling pathway | fibroblast growth factor-activated receptor activity | heart valve morphogenesis | heparin binding | integral component of membrane | integral component of plasma membrane | membrane | negative regulation of cell proliferation | negative regula…	I-set (1) / Ig_3 (1) / Ig_2 (1) / ig (1) / V-set (1)	Immunoglobulin I-set domain (1) / Immunoglobulin domain (3) / Immunoglobulin V-set domain (1)	dd_Smed_v4_11285_0_1	Smed: Smed-NDK	fibroblast growth factor receptor-like 1 isoform X1 [Homo sapiens]	XP_024309860.1	FGFRL1	9.69e-15	fibroblast growth factor receptor-like 1 isoform X1 [Mus musculus]	5.1e-15	down syndrome cell adhesion molecule 3, isoform D [Drosophila melanogaster]	6.4e-06
dd_Smed_v6_1392_0	148.588	-1.90427	0.454026	-4.19419	2.73844e-05	0.00122602	TRUE	FALSE	dd_Smed_v6_1392_0_1		PFF1_TM (1)	Vacuolar membrane protease (1)
dd_Smed_v6_20466_0	796.981	0.251468	0.0599503	4.19461	2.73346e-05	0.00122602	FALSE	TRUE	dd_Smed_v6_20466_0_1		ASC (1)	Amiloride-sensitive sodium channel (1)	dd_Smed_v4_20466_0_1	PFAM: ASC,	acid-sensing ion channel 1 isoform b [Homo sapiens]	NP_001086.2	ASIC1	5.56e-05	acid-sensing ion channel 2 isoform MDEG1 [Mus musculus]	0.000186	pickpocket [Drosophila melanogaster]	0.022
dd_Smed_v6_16012_0	523.998	-0.309061	0.073723	-4.19219	2.76271e-05	0.00123388	FALSE	FALSE	dd_Smed_v6_16012_0_1		fn3 (1) / Methyltransf_29 (1)	Fibronectin type III domain (1) / Putative S-adenosyl-L-methionine-dependent methyltransferase (1)	dd_Smed_v4_16012_0_1	PFAM: fn3,
dd_Smed_v6_5781_0	3804.19	0.174089	0.0415369	4.19117	2.77514e-05	0.00123642	FALSE	TRUE	dd_Smed_v6_5781_0_1	ubiquitin-protein transferase activity | zinc ion binding	PDZ (1) / PDZ_6 (1) / PDZ_2 (1)	PDZ domain (3)	dd_Smed_v4_5781_0_1	Smed: 5F04 PDZ ring finger protein 4	PDZ domain-containing RING finger protein 4 isoform 1 [Homo sapiens]	NP_001158067.1	PDZRN4	6.12e-18	PDZ domain-containing RING finger protein 4 isoform 2 [Mus musculus]	1.17e-12	SLo interacting protein 1, isoform A [Drosophila melanogaster]	3.76e-07
dd_Smed_v6_9475_0	6361.83	0.214375	0.0511968	4.18727	2.82328e-05	0.00125482	FALSE	TRUE	dd_Smed_v6_9475_0_1	ATP binding | actin cytoskeleton | apoptotic process | calmodulin binding | cytoplasm | protein autophosphorylation | protein binding | protein kinase activity | protein phosphorylation | protein serine/threonine kinase activity | regulation of N-methyl-D-aspartate selective glutamate receptor activity | regulation of apoptotic process | regulation of autophagy | |	Ank_2 (1) / Ank (1) / Ank_4 (1) / Ank_3 (1) / Ank_5 (1) / Death (1)	Ankyrin repeats (3 copies) (1) / Ankyrin repeat (2) / Ankyrin repeats (many copies) (2) / Death domain (1)	dd_Smed_v4_9475_0_1	Human: death-associated protein kinase 1 (DAPK1)	death-associated protein kinase 1 isoform X1 [Homo sapiens]	XP_016869849.1	DAPK1	5.13e-121	death-associated protein kinase 1 isoform X2 [Mus musculus]	7.66e-93	ankyrin 2, isoform AA [Drosophila melanogaster]	7.79e-27
dd_Smed_v6_8268_0	2435.47	-0.331614	0.0793458	-4.17936	2.92331e-05	0.00129614	FALSE	FALSE	dd_Smed_v6_8268_0_1		Innexin (1)	Innexin (1)	dd_Smed_v4_8268_0_1	PFAM: Innexin, SH2,							innexin 6 [Drosophila melanogaster]	0.006
dd_Smed_v6_1543_0	5461.36	-0.184608	0.0441829	-4.17826	2.93745e-05	0.00129927	FALSE	TRUE	dd_Smed_v6_1543_0_1
dd_Smed_v6_3494_0	816.609	-0.357518	0.085765	-4.16858	3.06508e-05	0.00135247	FALSE	FALSE	dd_Smed_v6_3494_0_1
dd_Smed_v6_26410_0	73.4738	-1.34152	0.321918	-4.16727	3.08275e-05	0.00135376	TRUE	FALSE	dd_Smed_v6_26410_0_1
dd_Smed_v6_33097_0	554.572	0.280175	0.0672276	4.16756	3.07874e-05	0.00135376	FALSE	FALSE	dd_Smed_v6_33097_0_1		PK_Tyr_Ser-Thr (1) / Pkinase (1) / Guanylate_cyc (1) / HNOBA (1)	Protein tyrosine and serine (1) / Protein kinase domain (1) / Adenylate and Guanylate cyclase catalytic domain (1) / Heme NO binding associated (1)	dd_Smed_v4_33097_0_1	Human: guanylate cyclase 2F, retinal (GUCY2F)	retinal guanylyl cyclase 2 [Homo sapiens]	NP_001513.2	GUCY2F	3.11e-133	retinal guanylyl cyclase 2 isoform X1 [Mus musculus]	4.98e-133	uncharacterized protein Dmel_CG34357, isoform E [Drosophila melanogaster]	6.9e-132
dd_Smed_v6_14219_0	200.362	0.771479	0.185468	4.15963	3.18764e-05	0.00139648	FALSE	FALSE	dd_Smed_v6_14219_0_1		Methyltransf_31 (1) / Methyltransf_25 (1) / Methyltransf_12 (1) / Methyltransf_11 (1) / Methyltransf_23 (1) / Methyltransf_16 (1) / DREV (1) / FtsJ (1) / NodS (1)	Methyltransferase domain (5) / Lysine methyltransferase (1) / DREV methyltransferase (1) / FtsJ-like methyltransferase (1) / Nodulation protein S (NodS) (1)	dd_Smed_v4_14219_0_1	PFAM: Methyltransf_31, Methyltransf_25, Methyltransf_11, Methyltransf_12, Methyltransf_23, Methyltransf_18, Methyltransf_16,	methyltransferase-like protein 7B precursor [Homo sapiens]	NP_689850.2	METTL7B	0.001	methyltransferase-like protein 7B precursor [Mus musculus]	0.001	juvenile hormone acid methyltransferase, isoform A [Drosophila melanogaster]	0.000237
dd_Smed_v6_4214_0	2971.78	-0.34812	0.0837184	-4.15822	3.20737e-05	0.00140177	FALSE	FALSE	dd_Smed_v6_4214_0_1	biological_process | integral component of membrane | molecular_function	Mpv17_PMP22 (1)	Mpv17 (1)	dd_Smed_v4_4214_0_1	Human: MPV17 mitochondrial membrane protein-like 2 (MPV17L2)	mpv17-like protein 2 precursor [Homo sapiens]	NP_116072.2	MPV17L2	2.02e-17	mpv17-like protein 2 [Mus musculus]	4.87e-16	uncharacterized protein Dmel_CG32262 [Drosophila melanogaster]	1.72e-22
dd_Smed_v6_1548_0	3572.56	-0.432695	0.104184	-4.15319	3.27872e-05	0.00142616	FALSE	TRUE	dd_Smed_v6_1548_0_1
dd_Smed_v6_3238_0	11165.2	-0.184298	0.0443734	-4.15334	3.27659e-05	0.00142616	FALSE	TRUE	dd_Smed_v6_3238_0_1	GTPase activator activity | Ras protein signal transduction | cytoplasm | imaginal disc-derived wing morphogenesis | inter-male aggressive behavior | intracellular | intrinsic component of the cytoplasmic side of the plasma membrane | negative regulation of Ras protein signal transduction | phospholipid binding | regulation of small GTPase mediated signal transduction | reproduction | |	RasGAP (1) / C2 (1)	GTPase-activator protein for Ras-like GTPase (1) / C2 domain (1)	dd_Smed_v4_3238_0_1	Human: DAB2 interacting protein (DAB2IP)	disabled homolog 2-interacting protein isoform X10 [Homo sapiens]	XP_016869789.1	DAB2IP	1.66e-84	disabled homolog 2-interacting protein isoform X8 [Mus musculus]	2.23e-85	raskol, isoform D [Drosophila melanogaster]	6.62e-88
dd_Smed_v6_5672_1	22549.9	0.162792	0.0392319	4.14949	3.33218e-05	0.00144329	FALSE	TRUE	dd_Smed_v6_5672_1_1		TIR_2 (1)	TIR domain (1)	dd_Smed_v4_5672_1_1	PFAM: TIR_2,
dd_Smed_v6_8276_0	10891.1	0.210114	0.0506374	4.14938	3.33381e-05	0.00144329	FALSE	TRUE	dd_Smed_v6_8276_0_1	Golgi membrane | brain development | cardioblast differentiation | cell-cell signaling | cytoplasmic vesicle membrane | heart development | integral component of membrane | metal ion binding | metalloendopeptidase activity | methyltransferase activity | peptide hormone processing | proteolysis	Peptidase_M13_N (1) / Peptidase_M13 (1)	Peptidase family M13 (2)	dd_Smed_v4_8276_0_1	Human: endothelin converting enzyme 2 (ECE2)	endothelin-converting enzyme 2 isoform B [Homo sapiens]	NP_001032401.1	ECE2	7.51e-149	EEF1AKMT4-ECE2 readthrough transcript protein isoform e [Mus musculus]	1.38e-146	neprilysin 3, isoform A [Drosophila melanogaster]	1.72e-135
dd_Smed_v6_8111_0	14321.1	-0.33898	0.0817176	-4.14819	3.35113e-05	0.00144737	FALSE	FALSE	dd_Smed_v6_8111_0_1		DUF4670 (1)	Domain of unknown function (DUF4670) (1)			uncharacterized protein KIAA2012 isoform X2 [Homo sapiens]	XP_016858600.1	KIAA2012	1.02e-06	uncharacterized protein KIAA2012 homolog isoform X6 [Mus musculus]	1.15e-05
dd_Smed_v6_11724_0	513.387	0.276516	0.0666968	4.14586	3.38535e-05	0.00145805	FALSE	TRUE	dd_Smed_v6_11724_0_1	Golgi apparatus | RNA polymerase II transcription coactivator activity | Wnt signaling pathway | apoptotic process | cellular response to transforming growth factor beta stimulus | coenzyme binding | cofactor binding | cytoplasm | cytosol | enzyme binding | metabolic process | microvillus | mitochondrion | negative regulation of Wnt signaling pathway | nucleotide binding | nucleus | osteoblast di…	adh_short (1) / adh_short_C2 (1)	short chain dehydrogenase (1) / Enoyl-(Acyl carrier protein) reductase (1)	dd_Smed_v4_11724_0_1	Human: WW domain containing oxidoreductase (WWOX)	WW domain-containing oxidoreductase isoform 1 [Homo sapiens]	NP_057457.1	WWOX	9.96e-43	WW domain-containing oxidoreductase [Mus musculus]	3e-45	WW domain containing oxidoreductase, isoform A [Drosophila melanogaster]	6.66e-52
dd_Smed_v6_17436_0	643.888	0.368049	0.0887844	4.14543	3.39174e-05	0.00145805	FALSE	TRUE	dd_Smed_v6_17436_0_1
dd_Smed_v6_1477_1	1538.11	-0.462987	0.111706	-4.14471	3.40242e-05	0.00145922	FALSE	FALSE	dd_Smed_v6_1477_1_1		F5_F8_type_C_2 (1) / F5_F8_type_C (1)	NedA-like (1) / F5 (1)	dd_Smed_v4_1477_1_1	PFAM: F5_F8_type_C,
dd_Smed_v6_18559_0	4114.8	0.26753	0.0645855	4.14226	3.43895e-05	0.00147145	FALSE	TRUE	dd_Smed_v6_18559_0_1	ATP binding | Golgi apparatus | clathrin-coated vesicle | cytoplasm | cytoplasmic vesicle | endosome | endosome membrane | endosome to lysosome transport | membrane | negative regulation of canonical Wnt signaling pathway | perinuclear region of cytoplasm | positive regulation of clathrin-mediated endocytosis | positive regulation of receptor internalization | protein binding | protein kinase act…	Pkinase (1)	Protein kinase domain (1)	dd_Smed_v4_18559_0_1	Human: SCY1-like 2 (S. cerevisiae) (SCYL2)	SCY1-like protein 2 isoform 1 [Homo sapiens]	NP_060458.3	SCYL2	3.83e-72	SCY1-like protein 2 isoform 2 [Mus musculus]	1.52e-72	black match, isoform E [Drosophila melanogaster]	4.22e-88
dd_Smed_v6_2187_0	412.06	-0.394706	0.0953013	-4.14166	3.44799e-05	0.00147189	FALSE	FALSE	dd_Smed_v6_2187_0_1	extracellular region | integral component of membrane | membrane | negative regulation of peptidase activity | peptidase inhibitor activity	CAP (1) / fn2 (1)	Cysteine-rich secretory protein family (1) / Fibronectin type II domain (1)	dd_Smed_v4_2187_0_1	Human: peptidase inhibitor 16 (PI16)	peptidase inhibitor 16 isoform X2 [Homo sapiens]	XP_016865919.1	PI16	2.63e-17	peptidase inhibitor 16 isoform X1 [Mus musculus]	1.61e-20	uncharacterized protein Dmel_CG8483 [Drosophila melanogaster]	9.55e-11
dd_Smed_v6_4629_0	2824.42	-0.368351	0.0889639	-4.14046	3.46611e-05	0.00147619	FALSE	FALSE	dd_Smed_v6_4629_0_1		Y_phosphatase3 (1) / Y_phosphatase2 (1)	Tyrosine phosphatase family (2)	dd_Smed_v4_4629_0_1	PFAM: Y_phosphatase3, Y_phosphatase2, Y_phosphatase3C,
dd_Smed_v6_7581_0	3740.27	-0.389387	0.0940962	-4.13818	3.5007e-05	0.00148747	FALSE	FALSE	dd_Smed_v6_7581_0_1
dd_Smed_v6_8760_0	16650	-0.232721	0.0562669	-4.13603	3.53374e-05	0.00149804	FALSE	TRUE	dd_Smed_v6_8760_0_1	biological_process | cellular_component | molecular_function			dd_Smed_v4_8760_0_1	Human: WD repeat domain 52 (WDR52)	cilia- and flagella-associated protein 44 isoform 1 [Homo sapiens]	NP_001157968.1	CFAP44	0	cilia- and flagella-associated protein 44 isoform X1 [Mus musculus]	0	uncharacterized protein Dmel_CG34124 [Drosophila melanogaster]	1.14e-98
dd_Smed_v6_11144_0	1078.71	-0.440973	0.106642	-4.13509	3.54822e-05	0.00150072	FALSE	FALSE	dd_Smed_v6_11144_0_1
dd_Smed_v6_1245_0	4289.5	-0.318661	0.0770768	-4.13432	3.56e-05	0.00150224	FALSE	FALSE	dd_Smed_v6_1245_0_1				dd_Smed_v4_1245_0_1	Human: tumor protein p53 binding protein, 2 (TP53BP2)	apoptosis-stimulating of p53 protein 1 isoform X5 [Homo sapiens]	XP_016876608.1	PPP1R13B	1.22e-08	apoptosis-stimulating of p53 protein 1 isoform X3 [Mus musculus]	1.06e-08	Ankyrin-repeat, SH3-domain, and Proline-rich-region containing protein, isoform A [Drosophila melanogaster]	1.97e-10
dd_Smed_v6_14185_0	1669.82	0.336879	0.0815419	4.13136	3.60626e-05	0.00151827	FALSE	TRUE	dd_Smed_v6_14185_0_1
dd_Smed_v6_28340_0	375.353	0.327997	0.0794055	4.13066	3.61718e-05	0.00151938	FALSE	FALSE	dd_Smed_v6_28340_0_1
dd_Smed_v6_10868_0	71.8663	-0.834825	0.202189	-4.12894	3.64445e-05	0.00152415	TRUE	FALSE	dd_Smed_v6_10868_0_1	DNA binding | negative regulation of transcription, DNA-templated | nucleus | protein dimerization activity | regulation of transcription, DNA-templated | transcription, DNA-templated	HLH (1)	Helix-loop-helix DNA-binding domain (1)	dd_Smed_v4_10868_0_1	Smed: fer3l-2 protein (fer3l-2)	fer3-like protein [Homo sapiens]	NP_690862.1	FERD3L	2.33e-27	fer3-like protein [Mus musculus]	7.03e-28	48 related 3 [Drosophila melanogaster]	1.57e-27
dd_Smed_v6_19631_0	1517.09	0.27741	0.067196	4.12837	3.65343e-05	0.00152415	FALSE	TRUE	dd_Smed_v6_19631_0_1	AP-2 adaptor complex binding | G-protein coupled receptor binding | G-protein coupled receptor internalization | G-protein coupled receptor signaling pathway | GTPase activator activity | Notch signaling pathway | V2 vasopressin receptor binding | activation of MAPK activity | adult walking behavior | alpha-1A adrenergic receptor binding | alpha-1B adrenergic receptor binding | angiotensin recept…	Arrestin_N (1) / Arrestin_C (1)	Arrestin (or S-antigen) (2)	dd_Smed_v4_19631_0_1	Human: arrestin, beta 1 (ARRB1)	beta-arrestin-1 isoform B [Homo sapiens]	NP_064647.1	ARRB1	1.33e-138	beta-arrestin-1 isoform B [Mus musculus]	1.89e-138	kurtz, isoform A [Drosophila melanogaster]	6.73e-138
dd_Smed_v6_6573_0	63299.8	-0.249208	0.0603639	-4.12844	3.6524e-05	0.00152415	FALSE	TRUE	dd_Smed_v6_6573_0_1	actin cytoskeleton | cell cycle | cell projection organization | centriole | centrosome | centrosome organization | ciliary rootlet | cytoplasm | cytoskeleton | kinesin binding | plasma membrane | protein binding | protein localization | structural molecule activity	Rootletin (1) / PUMA_CC (1) / Filament (1) / KASH_CCD (1)	Ciliary rootlet component (1) / PUMA coiled-coil (1) / Intermediate filament protein (1) / Coiled-coil region of CCDC155 or KASH (1)	dd_Smed_v4_6573_0_1	Human: ciliary rootlet coiled-coil, rootletin (CROCC)	rootletin isoform X1 [Homo sapiens]	XP_011540770.2	CROCC	0	rootletin isoform X1 [Mus musculus]	0	rootletin, isoform F [Drosophila melanogaster]	2.23e-73
dd_Smed_v6_9234_0	576.146	-0.430576	0.104324	-4.12729	3.67061e-05	0.00152784	FALSE	FALSE	dd_Smed_v6_9234_0_1
dd_Smed_v6_8386_0	9272.17	0.191887	0.0465281	4.12411	3.72177e-05	0.00154563	FALSE	TRUE	dd_Smed_v6_8386_0_1	SNARE binding | cell junction | cell projection | cytoplasm | cytoplasmic vesicle | cytoskeleton | dendrite | intracellular | ligase activity | metal ion binding | negative regulation of SNARE complex assembly | negative regulation of calcium ion-dependent exocytosis | proteasome-mediated ubiquitin-dependent protein catabolic process | protein binding | protein homodimerization activity | synapse…	SPRY (1) / ANCHR-like_BBOX (1) / zf-B_box (1) / fn3 (1) / zf-RING_UBOX (1) / zf-C3HC4_4 (1)	SPRY domain (1) / ANCHR-like B-box zinc-binding domain (1) / B-box zinc finger (1) / Fibronectin type III domain (1) / RING-type zinc-finger (1) / zinc finger of C3HC4-type (1)	dd_Smed_v4_8386_0_1	Human: tripartite motif containing 9 (TRIM9)	E3 ubiquitin-protein ligase TRIM9 isoform X7 [Homo sapiens]	XP_016876434.1	TRIM9	8.24e-155	E3 ubiquitin-protein ligase TRIM9 isoform X12 [Mus musculus]	6.19e-155	tripartite motif containing 9, isoform B [Drosophila melanogaster]	3.44e-135
dd_Smed_v6_1189_0	47304.7	-0.19606	0.0475713	-4.1214	3.76584e-05	0.0015604	FALSE	TRUE	dd_Smed_v6_1189_0_1	3-oxoacid CoA-transferase activity | CoA-transferase activity | cellular ketone body metabolic process | cellular lipid metabolic process | cellular response to acid chemical | cellular response to glucose stimulus | ketone body catabolic process | ketone catabolic process | metabolic process | mitochondrial matrix | mitochondrion | positive regulation of insulin secretion | protein homodimerizat…	CoA_trans (1) / AcetylCoA_hyd_C (1)	Coenzyme A transferase (1) / Acetyl-CoA hydrolase (1)	dd_Smed_v4_1189_0_1	Human: 3-oxoacid CoA transferase 1 (OXCT1)	succinyl-CoA:3-ketoacid coenzyme A transferase 1, mitochondrial isoform 3 precursor [Homo sapiens]	NP_000427.1	OXCT1	0	succinyl-CoA:3-ketoacid coenzyme A transferase 1, mitochondrial precursor [Mus musculus]	0	Succinyl-CoA:3-ketoacid CoA transferase, isoform A [Drosophila melanogaster]	4.77e-178
dd_Smed_v6_22398_0	836.809	0.287053	0.0696929	4.11882	3.80817e-05	0.00157439	FALSE	TRUE	dd_Smed_v6_22398_0_1	cAMP binding | cGMP binding | cation transport | integral component of membrane | intracellular cyclic nucleotide activated cation channel activity | ion channel activity | ion transmembrane transport | ion transport | membrane | nucleotide binding | photoreceptor outer segment | plasma membrane | protein binding | response to cAMP | response to magnesium ion | response to stimulus | retinal cone…	Ion_trans (1) / cNMP_binding (1) / CLZ (1)	Ion transport protein (1) / Cyclic nucleotide-binding domain (1) / C-terminal leucine zipper domain of cyclic nucleotide-gated channels (1)	dd_Smed_v4_22398_0_1	Human: cyclic nucleotide gated channel alpha 3 (CNGA3)	cyclic nucleotide-gated cation channel alpha-3 isoform 2 [Homo sapiens]	NP_001073347.1	CNGA3	0	cyclic nucleotide-gated cation channel alpha-3 isoform 1 [Mus musculus]	0	cyclic nucleotide-gated ion channel subunit A, isoform A [Drosophila melanogaster]	1.18e-177
dd_Smed_v6_7247_0	1270.27	-0.283521	0.0688719	-4.11664	3.84439e-05	0.00158579	FALSE	TRUE	dd_Smed_v6_7247_0_1	nucleus | regulation of transcription, DNA-templated | sequence-specific DNA binding | transcription factor activity, sequence-specific DNA binding	Ets (1)	Ets-domain (1)	dd_Smed_v4_7247_0_1	Human: E74-like factor 5 (ets domain transcription factor) (ELF5)	ETS-related transcription factor Elf-5 isoform 3 [Homo sapiens]	NP_001230009.1	ELF5	1.26e-06	ETS-related transcription factor Elf-5 isoform X1 [Mus musculus]	5.89e-06	Ets at 98B, isoform A [Drosophila melanogaster]	8.46e-07
dd_Smed_v6_8339_0	2055.49	-0.293243	0.0712938	-4.11316	3.90276e-05	0.00160626	FALSE	FALSE	dd_Smed_v6_8339_0_1		Dynamin_M (1)	Dynamin central region (1)
dd_Smed_v6_9105_0	508.044	0.292341	0.071136	4.1096	3.96343e-05	0.00162758	FALSE	FALSE	dd_Smed_v6_9105_0_1
dd_Smed_v6_6760_0	5372.19	-0.278686	0.0678286	-4.10869	3.97915e-05	0.00163038	FALSE	FALSE	dd_Smed_v6_6760_0_1	ATP binding | T cell receptor signaling pathway | aging | apoptotic process | axon guidance | blood coagulation | cellular component disassembly involved in execution phase of apoptosis | cytosol | immunological synapse | inflammatory response | intracellular | intracellular signal transduction | membrane protein ectodomain proteolysis | metal ion binding | negative regulation of T cell apoptotic…	Pkinase (1) / PK_Tyr_Ser-Thr (1) / ubiquitin (1)	Protein kinase domain (1) / Protein tyrosine and serine (1) / Ubiquitin family (1)	dd_Smed_v4_6760_0_1	Human: protein kinase C, theta (PRKCQ)	protein kinase C theta type isoform X4 [Homo sapiens]	XP_024303845.1	PRKCQ	2e-18	protein kinase C theta type isoform X2 [Mus musculus]	4.44e-18	uncharacterized protein Dmel_CG14305, isoform C [Drosophila melanogaster]	1.72e-16
dd_Smed_v6_10194_0	1243.17	0.322801	0.0786689	4.10329	4.07325e-05	0.00166522	FALSE	TRUE	dd_Smed_v6_10194_0_1
dd_Smed_v6_8185_0	3135.16	-0.207486	0.0505923	-4.10114	4.11125e-05	0.00167702	FALSE	FALSE	dd_Smed_v6_8185_0_1		SRCR (1)	Scavenger receptor cysteine-rich domain (1)	dd_Smed_v4_8185_0_1	PFAM: SRCR,
dd_Smed_v6_19443_0	169.197	-0.543717	0.132713	-4.09693	4.18668e-05	0.00170401	TRUE	FALSE	dd_Smed_v6_19443_0_1
dd_Smed_v6_7711_0	183.46	-0.394861	0.0964582	-4.0936	4.24733e-05	0.00172487	FALSE	FALSE	dd_Smed_v6_7711_0_1	acetylcholine-activated cation-selective channel activity | acetylcholine-gated channel complex | integral component of plasma membrane | ion transport | postsynaptic membrane	Neur_chan_LBD (1) / Neur_chan_memb (1)	Neurotransmitter-gated ion-channel ligand binding domain (1) / Neurotransmitter-gated ion-channel transmembrane region (1)	dd_Smed_v4_7711_0_1	Human: cholinergic receptor, nicotinic, beta 3 (neuronal) (CHRNB3)	neuronal acetylcholine receptor subunit beta-3 isoform 1 precursor [Homo sapiens]	NP_000740.1	CHRNB3	2.59e-95	neuronal acetylcholine receptor subunit alpha-6 precursor [Mus musculus]	1.7e-95	nicotinic acetylcholine receptor beta2, isoform A [Drosophila melanogaster]	6.22e-120
dd_Smed_v6_10718_0	48.5125	0.773614	0.189141	4.09015	4.31089e-05	0.0017435	FALSE	FALSE	dd_Smed_v6_10718_0_1	DNA binding | DNA endoreduplication | Malpighian tubule morphogenesis | RNA polymerase II core promoter proximal region sequence-specific DNA binding | SMAD binding | adult locomotory behavior | anatomical structure formation involved in morphogenesis | anatomical structure morphogenesis | anterior/posterior pattern specification | cell development | cell differentiation in hindbrain | cell fate …	Forkhead (1) / Forkhead_N (1)	Forkhead domain (1) / Forkhead N-terminal region (1)	dd_Smed_v4_10718_0_1	Smed: Smed02872_V2 forkhead box A-1	hepatocyte nuclear factor 3-alpha isoform X1 [Homo sapiens]	XP_016876735.1	FOXA1	6.7e-60	hepatocyte nuclear factor 3-beta isoform c [Mus musculus]	2.07e-61	fork head, isoform A [Drosophila melanogaster]	8.68e-63
dd_Smed_v6_5929_0	12635.2	0.137345	0.0335799	4.09008	4.31221e-05	0.0017435	FALSE	TRUE	dd_Smed_v6_5929_0_1	ATP binding | G-protein coupled receptor kinase activity | Wnt signaling pathway | cytosol | desensitization of G-protein coupled receptor protein signaling pathway | kinase activity | membrane | negative regulation of anion channel activity | nucleotide binding | phosphorylation | plasma membrane | protein kinase activity | protein phosphorylation | protein serine/threonine kinase activity | reg…	Pkinase (1) / PK_Tyr_Ser-Thr (1) / RGS (1) / Pkinase_fungal (1)	Protein kinase domain (1) / Protein tyrosine and serine (1) / Regulator of G protein signaling domain (1) / Fungal protein kinase (1)	dd_Smed_v4_5929_0_1	Human: G protein-coupled receptor kinase 6 (GRK6)	G protein-coupled receptor kinase 6 isoform B [Homo sapiens]	NP_002073.2	GRK6	0	G protein-coupled receptor kinase 6 isoform a [Mus musculus]	0	G protein-coupled receptor kinase 2, isoform A [Drosophila melanogaster]	3.7e-165
dd_Smed_v6_4761_0	3969.59	-0.259213	0.0634085	-4.08799	4.35132e-05	0.00175545	FALSE	FALSE	dd_Smed_v6_4761_0_1	cell junction | chloride channel activity | chloride channel complex | chloride transport | cytosol | integral component of membrane | intracellular | ion channel activity | ion transport | membrane | nucleus | plasma membrane | transport	Anoctamin (1) / Anoct_dimer (1)	Calcium-activated chloride channel (1) / Anoctamin (1)	dd_Smed_v4_4761_0_1	Human: anoctamin 7 (ANO7)NGEP-L	anoctamin-7 isoform X1 [Homo sapiens]	XP_011509565.1	ANO7	0	anoctamin-7 isoform 2 [Mus musculus]	0	subdued, isoform B [Drosophila melanogaster]	1.25e-168
dd_Smed_v6_11120_0	1239.69	-0.336509	0.0824339	-4.08217	4.4617e-05	0.00179603	FALSE	FALSE	dd_Smed_v6_11120_0_1	dopamine transmembrane transporter activity | dopamine transport | drug transmembrane transport | histamine transport | histamine uptake | integral component of membrane | integral component of plasma membrane | ion transmembrane transport | ion transmembrane transporter activity | ion transport | membrane | monoamine transport | organic cation transmembrane transporter activity | organic cation …	Sugar_tr (1) / MFS_1 (1)	Sugar (and other) transporter (1) / Major Facilitator Superfamily (1)	dd_Smed_v4_11120_0_1	PFAM: Sugar_tr, MFS_1,	solute carrier family 22 member 3 [Homo sapiens]	NP_068812.1	SLC22A3	2.41e-37	solute carrier family 22 member 3 [Mus musculus]	1.34e-38	uncharacterized protein Dmel_CG6006, isoform B [Drosophila melanogaster]	7e-31
dd_Smed_v6_10192_0	5349.5	0.214447	0.0525784	4.07861	4.53055e-05	0.00181947	FALSE	TRUE	dd_Smed_v6_10192_0_1	L-amino acid transport | L-glutamate transmembrane transporter activity | L-glutamate transport | amino acid transmembrane transport | cell junction | integral component of membrane | neuron projection | neurotransmitter transport | sensory perception of sound | sodium ion transport | symporter activity | synaptic vesicle membrane | transmembrane transport	MFS_1 (1)	Major Facilitator Superfamily (1)	dd_Smed_v4_10192_0_1	Smed: vesicular glutamate transporter (vglut)	vesicular glutamate transporter 2 [Homo sapiens]	NP_065079.1	SLC17A6	0	vesicular glutamate transporter 2 isoform 1 [Mus musculus]	0	vesicular glutamate transporter, isoform A [Drosophila melanogaster]	6.07e-155
dd_Smed_v6_1676_0	8546.27	-0.225465	0.0552863	-4.07814	4.53975e-05	0.00181947	FALSE	TRUE	dd_Smed_v6_1676_0_1		Fasciclin (1)	Fasciclin domain (1)	dd_Smed_v4_1676_0_1	PFAM: Fasciclin,
dd_Smed_v6_8794_0	1153.8	-0.322693	0.0791676	-4.07608	4.58013e-05	0.00183165	FALSE	FALSE	dd_Smed_v6_8794_0_1		MFS_1 (1)	Major Facilitator Superfamily (1)	dd_Smed_v4_8794_0_1	PFAM: MFS_1,
dd_Smed_v6_7917_0	5625.31	0.187771	0.0461186	4.07149	4.67137e-05	0.00186408	FALSE	TRUE	dd_Smed_v6_7917_0_1	ATP biosynthetic process | ATP metabolic process | apical plasma membrane | basolateral plasma membrane | blastocyst development | body morphogenesis | cation transmembrane transporter activity | cation transport | caveola | embryo development ending in birth or egg hatching | establishment of glial blood-brain barrier | growth | integral component of membrane | ion transport | locomotion | membr…	Na_K-ATPase (1)	Sodium (1)	dd_Smed_v4_7917_0_1	Human: ATPase, Na+/K+ transporting, beta 1 polypeptide (ATP1B1)	sodium/potassium-transporting ATPase subunit beta-1 [Homo sapiens]	NP_001668.1	ATP1B1	1.21e-35	sodium/potassium-transporting ATPase subunit beta-1 [Mus musculus]	1.77e-36	nervana 2, isoform D [Drosophila melanogaster]	1.06e-41
dd_Smed_v6_11948_0	4107.36	0.237239	0.0582834	4.07044	4.69244e-05	0.00186438	FALSE	TRUE	dd_Smed_v6_11948_0_1	ERK1 and ERK2 cascade | T cell activation | alphav-beta3 integrin-IGF-1-IGF1R complex | angiogenesis | apical part of cell | apoptotic cell clearance | blood vessel development | cell adhesion | cell differentiation | cell migration | cell projection organization | cell surface | cell-matrix adhesion | cellular calcium ion homeostasis | detection of molecule of bacterial origin | endothelial cell…	Integrin_A_Ig_3 (1) / FG-GAP (1) / FG-GAP_3 (1)	Integrin alpha Ig-like domain 3 (1) / FG-GAP repeat (1) / FG-GAP-like repeat (1)	dd_Smed_v4_11948_0_1	Human: integrin, alpha 8 (ITGA8)	integrin alpha-8 isoform 2 preproprotein [Homo sapiens]	NP_001278423.1	ITGA8	4.08e-17	integrin alpha-V isoform X1 [Mus musculus]	8.84e-17	integrin alphaPS4 subunit [Drosophila melanogaster]	9.01e-13
dd_Smed_v6_6249_0	10720	0.162015	0.0398016	4.07057	4.68973e-05	0.00186438	FALSE	TRUE	dd_Smed_v6_6249_0_1	ATP binding | blood coagulation | calcium ion binding | cytoplasm | diacylglycerol kinase activity | intracellular signal transduction | plasma membrane | platelet activation | protein kinase C-activating G-protein coupled receptor signaling pathway	DAGK_acc (1) / DAGK_cat (1) / DAG_kinase_N (1) / C1_1 (1) / EF-hand_1 (1) / EF-hand_7 (1) / EF-hand_6 (1) / EF-hand_5 (1) / EF-hand_8 (1) / SPARC_Ca_bdg (1)	Diacylglycerol kinase accessory domain (1) / Diacylglycerol kinase catalytic domain (1) / Diacylglycerol kinase N-terminus (1) / Phorbol esters (1) / EF hand domain (1) / EF-hand domain pair (2) / EF-hand domain (1) / EF hand (1) / Secreted protein acidic and rich in cysteine Ca binding region (1)	dd_Smed_v4_6249_0_1	Human: diacylglycerol kinase, beta 90kDa (DGKB)	diacylglycerol kinase beta isoform X4 [Homo sapiens]	XP_016867281.1	DGKB	2.04e-163	diacylglycerol kinase gamma isoform 1 [Mus musculus]	0	diacyl glycerol kinase, isoform F [Drosophila melanogaster]	3.46e-153
dd_Smed_v6_9893_0	1570.53	0.224831	0.055278	4.06728	4.75648e-05	0.00188574	FALSE	FALSE	dd_Smed_v6_9893_0_1	C2H2 zinc finger domain binding | DNA binding | metal ion binding | multicellular organismal development | nucleus | positive regulation of transcription, DNA-templated | protein binding | protein dimerization activity | regulation of transcription, DNA-templated | transcription factor activity, sequence-specific DNA binding | transcription, DNA-templated	COE1_DBD (1) / COE1_HLH (1) / TIG (1)	Transcription factor COE1 DNA-binding domain (1) / Transcription factor COE1 helix-loop-helix domain (1) / IPT (1)	dd_Smed_v4_9893_0_1	Smed: coe protein (coe)	transcription factor COE1 isoform X2 [Homo sapiens]	XP_016864682.1	EBF1	0	transcription factor COE3 isoform X5 [Mus musculus]	0	knot, isoform E [Drosophila melanogaster]	0
dd_Smed_v6_18024_0	1185.99	0.221331	0.0545755	4.05551	5.00259e-05	0.00197904	FALSE	TRUE	dd_Smed_v6_18024_0_1	GTPase activator activity | cytoskeletal matrix organization at active zone | cytosol | intracellular | maintenance of presynaptic active zone structure | presynaptic active zone | regulation of small GTPase mediated signal transduction | signal transduction | small GTPase mediated signal transduction | |	RhoGAP (1) / C2_SYDE (1) / PDZ (1)	RhoGAP domain (1) / C2 domain of synapse defective Rho GAP protein (1) / PDZ domain (1)	dd_Smed_v4_18024_0_1	Human: synapse defective 1, Rho GTPase, homolog 2 (C. elegans) (SYDE2)	rho GTPase-activating protein SYDE2 isoform X4 [Homo sapiens]	XP_016857975.1	SYDE2	2.56e-51	rho GTPase-activating protein SYDE2 isoform X2 [Mus musculus]	4.76e-49	Rho GTPase activating protein at 100F, isoform I [Drosophila melanogaster]	1.6e-59
dd_Smed_v6_2759_0	5774.28	-1.62632	0.40159	-4.04971	5.12819e-05	0.00202437	TRUE	TRUE	dd_Smed_v6_2759_0_1
dd_Smed_v6_15502_0	741.063	0.266732	0.0659335	4.04547	5.22175e-05	0.00204809	FALSE	TRUE	dd_Smed_v6_15502_0_1	gap junction | integral component of membrane	Innexin (1)	Innexin (1)	dd_Smed_v4_15502_0_1	PFAM: Innexin,							innexin 2, isoform B [Drosophila melanogaster]	1.67e-16
dd_Smed_v6_17901_0	1485.01	0.266245	0.0657993	4.04632	5.20287e-05	0.00204809	FALSE	FALSE	dd_Smed_v6_17901_0_1	AMPA glutamate receptor activity | AMPA glutamate receptor complex | PDZ domain binding | asymmetric synapse | cell junction | dendrite | dendrite cytoplasm | dendritic shaft | dendritic spine | endoplasmic reticulum | establishment of protein localization | extracellular-glutamate-gated ion channel activity | growth cone | integral component of membrane | integral component of plasma membrane | …	Lig_chan (1) / Lig_chan-Glu_bd (1) / ANF_receptor (1) / SBP_bac_3 (1)	Ligand-gated ion channel (1) / Ligated ion channel L-glutamate- and glycine-binding site (1) / Receptor family ligand binding region (1) / Bacterial extracellular solute-binding proteins (1)	dd_Smed_v4_17901_0_1	Human: glutamate receptor, ionotropic, AMPA 4 (GRIA4)	glutamate receptor 4 isoform X2 [Homo sapiens]	XP_006718886.1	GRIA4	2.42e-157	glutamate receptor 2 isoform 4 precursor [Mus musculus]	1.81e-160	glutamate receptor IA [Drosophila melanogaster]	8.24e-134
dd_Smed_v6_3482_0	4469.17	-0.241549	0.0597025	-4.04587	5.21292e-05	0.00204809	FALSE	TRUE	dd_Smed_v6_3482_0_1	ATP binding | actin binding | aorta smooth muscle tissue morphogenesis | bleb assembly | blood coagulation | calmodulin binding | cell projection | cellular hypotonic response | cleavage furrow | cytoplasm | cytoskeleton | enzyme binding | kinase activity | lamellipodium | metal ion binding | myosin light chain kinase activity | nucleotide binding | phosphorylation | plasma membrane | positive re…	Pkinase (1) / PK_Tyr_Ser-Thr (1) / Pkinase_fungal (1) / zf-C3HC4_IRF-2BP1_2 (1)	Protein kinase domain (1) / Protein tyrosine and serine (1) / Fungal protein kinase (1) / IRF-2BP1 (1)	dd_Smed_v4_3482_0_1	Human: myosin light chain kinase (MYLK)	myosin light chain kinase, smooth muscle isoform X9 [Homo sapiens]	XP_016861960.1	MYLK	5.25e-64	myosin light chain kinase, smooth muscle isoform X3 [Mus musculus]	5.17e-63	Stretchin-Mlck, isoform N [Drosophila melanogaster]	8.42e-60
dd_Smed_v6_10515_0	4668.39	0.24668	0.0610144	4.04299	5.27741e-05	0.0020655	FALSE	TRUE	dd_Smed_v6_10515_0_1	ATP binding | Golgi apparatus | actin cytoskeleton organization | blood coagulation | cGMP binding | cGMP-dependent protein kinase activity | calcium channel regulator activity | catalytic activity | cytoplasm | cytosol | dendrite development | forebrain development | kinase activity | metabolic process | negative regulation of platelet aggregation | neuron migration | nucleotide binding | phosph…	Pkinase (1) / PK_Tyr_Ser-Thr (1) / cNMP_binding (1) / Kinase-like (1)	Protein kinase domain (1) / Protein tyrosine and serine (1) / Cyclic nucleotide-binding domain (1) / Kinase-like (1)	dd_Smed_v4_10515_0_1	Human: protein kinase, cGMP-dependent, type I (PRKG1)	cGMP-dependent protein kinase 1 isoform 1 [Homo sapiens]	NP_001091982.1	PRKG1	0	cGMP-dependent protein kinase 1 isoform X1 [Mus musculus]	0	foraging, isoform H [Drosophila melanogaster]	0
dd_Smed_v6_11843_0	348.065	-0.416352	0.103071	-4.03945	5.35767e-05	0.00209245	FALSE	FALSE	dd_Smed_v6_11843_0_1	amidinotransferase activity | cellular nitrogen compound metabolic process | creatine biosynthetic process | creatine metabolic process | cytoplasm | embryo development | glycine amidinotransferase activity | hydrolase activity, acting on carbon-nitrogen (but not peptide) bonds, in linear amidines | membrane | mitochondrial inner membrane | mitochondrial intermembrane space | mitochondrion | resp…	ADI (1)	Arginine deiminase (1)	dd_Smed_v4_11843_0_1	Human: glycine amidinotransferase (L-arginine:glycine amidinotransferase) (GATM)	glycine amidinotransferase, mitochondrial isoform 1 precursor [Homo sapiens]	NP_001473.1	GATM	1.35e-123	glycine amidinotransferase, mitochondrial precursor [Mus musculus]	7.31e-124
dd_Smed_v6_56568_0	151.611	0.515112	0.12757	4.03788	5.39354e-05	0.00210199	FALSE	TRUE	dd_Smed_v6_56568_0_1		TMEM154 (1)	TMEM154 protein family (1)
dd_Smed_v6_12759_0	1927.73	0.223176	0.0553145	4.03468	5.46776e-05	0.0021264	FALSE	TRUE	dd_Smed_v6_12759_0_1	biological_process | cellular_component | lipid binding | lipid transport | molecular_function | transport	Oxysterol_BP (1)	Oxysterol-binding protein (1)	dd_Smed_v4_12759_0_1	Human: oxysterol binding protein-like 2 (OSBPL2)	oxysterol-binding protein-related protein 2 isoform 1 [Homo sapiens]	NP_055650.1	OSBPL2	2.55e-92	oxysterol-binding protein-related protein 2 isoform X1 [Mus musculus]	2.34e-94	uncharacterized protein Dmel_CG3860, isoform B [Drosophila melanogaster]	8.01e-85
dd_Smed_v6_2873_0	8118.87	-0.587296	0.145614	-4.03323	5.50143e-05	0.00213497	TRUE	FALSE	dd_Smed_v6_2873_0_1		Colipase-like (1)	Colipase-like (1)
dd_Smed_v6_2450_0	1499.32	-0.218242	0.0541599	-4.02958	5.58771e-05	0.00216388	FALSE	FALSE	dd_Smed_v6_2450_0_1
dd_Smed_v6_4335_0	13320	-0.270917	0.0672841	-4.02646	5.66219e-05	0.00218811	FALSE	FALSE	dd_Smed_v6_4335_0_1	Rab GTPase binding | apical plasma membrane | centrosome | cytoplasm | cytoplasmic vesicle | endosome | exocytosis | extrinsic component of membrane | intracellular protein transport | membrane | metal ion binding | multivesicular body sorting pathway | negative regulation of insulin secretion | neurexin family protein binding | nucleolus | nucleus | phospholipid binding | positive regulation of …	C2 (1) / FYVE_2 (1)	C2 domain (1) / FYVE-type zinc finger (1)	dd_Smed_v4_4335_0_1	Human: synaptotagmin-like 4 (SYTL4)	synaptotagmin-like protein 4 isoform 1 [Homo sapiens]	NP_542775.2	SYTL4	1.37e-49	synaptotagmin-like protein 4 isoform X1 [Mus musculus]	2.61e-49	bitesize, isoform F [Drosophila melanogaster]	2.22e-55
dd_Smed_v6_11792_0	391.066	-0.436971	0.108544	-4.02574	5.67972e-05	0.00219027	FALSE	FALSE	dd_Smed_v6_11792_0_1
dd_Smed_v6_21305_0	1289.69	0.321471	0.0799375	4.02153	5.78208e-05	0.00222507	FALSE	FALSE	dd_Smed_v6_21305_0_1		SNF (1)	Sodium (1)	dd_Smed_v4_21305_0_1	PFAM: SNF, SNF,	sodium- and chloride-dependent taurine transporter isoform X2 [Homo sapiens]	XP_011532332.1	SLC6A6	4.79e-173	sodium- and chloride-dependent taurine transporter isoform X2 [Mus musculus]	2.39e-174	GABA transporter, isoform A [Drosophila melanogaster]	2.7e-159
dd_Smed_v6_6740_0	578.021	-0.450026	0.111959	-4.01957	5.83046e-05	0.002239	FALSE	FALSE	dd_Smed_v6_6740_0_1
dd_Smed_v6_5437_0	16486.3	-0.1972	0.0491122	-4.0153	5.937e-05	0.00227041	FALSE	FALSE	dd_Smed_v6_5437_0_1	biological_process | cellular_component | molecular_function			dd_Smed_v4_5437_0_1	Human: WD repeat domain 49 (WDR49)	WD repeat-containing protein 49 isoform 1 [Homo sapiens]	NP_001335881.1	WDR49	9.43e-69	uncharacterized protein LOC381693 isoform X1 [Mus musculus]	0	WD40 Y [Drosophila melanogaster]	2.87e-33
dd_Smed_v6_8127_0	2720.93	-0.468393	0.116652	-4.01531	5.93678e-05	0.00227041	FALSE	FALSE	dd_Smed_v6_8127_0_1	CD40 receptor complex | TRIF-dependent toll-like receptor signaling pathway | Toll signaling pathway | apoptotic process | cytoplasmic side of plasma membrane | cytosol | endosome | innate immune response | mitochondrion | negative regulation of NF-kappaB transcription factor activity | negative regulation of type I interferon production | protein binding | protein kinase binding | regulation of …	TRAF-mep_MATH (1) / MATH_2 (1)	TRAF (1) / MATH domain (1)	dd_Smed_v4_8127_0_1	Human: TNF receptor-associated factor 3 (TRAF3)	TNF receptor-associated factor 3 isoform 4 [Homo sapiens]	NP_001372071.1	TRAF3	3.95e-34	TNF receptor-associated factor 3 isoform X2 [Mus musculus]	1.24e-33	TNF-receptor-associated factor 4, isoform E [Drosophila melanogaster]	1.29e-24
dd_Smed_v6_11355_0	105.949	-0.833331	0.20763	-4.01353	5.98169e-05	0.00227356	TRUE	FALSE	dd_Smed_v6_11355_0_1
dd_Smed_v6_17168_1	308.42	0.37594	0.0936688	4.0135	5.98241e-05	0.00227356	FALSE	FALSE	dd_Smed_v6_17168_1_1	G-protein coupled receptor activity | G-protein coupled receptor signaling pathway | Golgi apparatus | PDZ domain binding | T cell differentiation in thymus | Wnt signaling pathway | Wnt-activated receptor activity | Wnt-protein binding | axonogenesis | brain development | canonical Wnt signaling pathway | cell projection | cell surface receptor signaling pathway | cytoplasm | embryo development …	Frizzled (1)	Frizzled (1)	dd_Smed_v4_17168_1_1	Human: frizzled family receptor 8 (FZD8)	frizzled-8 precursor [Homo sapiens]	NP_114072.1	FZD8	4.04e-45	frizzled-8 precursor [Mus musculus]	4.42e-45	frizzled 2, isoform B [Drosophila melanogaster]	3.56e-44
dd_Smed_v6_2394_0	603.033	-1.45024	0.361312	-4.01381	5.97459e-05	0.00227356	TRUE	FALSE	dd_Smed_v6_2394_0_1	arachidonic acid 11,12-epoxygenase activity | arachidonic acid 14,15-epoxygenase activity | arachidonic acid epoxygenase activity | aromatase activity | electron carrier activity | endoplasmic reticulum membrane | epoxygenase P450 pathway | heme binding | icosanoid metabolic process | iron ion binding | linoleic acid epoxygenase activity | linoleic acid metabolic process | regulation of heart con…	p450 (1)	Cytochrome P450 (1)	dd_Smed_v4_2394_0_1	Human: cytochrome P450, family 2, subfamily J, polypeptide 2 (CYP2J2)	cytochrome P450 2J2 [Homo sapiens]	NP_000766.2	CYP2J2	6.79e-36	cytochrome P450 2J6 isoform X1 [Mus musculus]	1.43e-36	cytochrome P450-18a1, isoform A [Drosophila melanogaster]	3.25e-30
dd_Smed_v6_4170_0	470.36	-0.298403	0.0743926	-4.01119	6.04122e-05	0.00228656	FALSE	FALSE	dd_Smed_v6_4170_0_1	ATP binding | Golgi apparatus | Golgi localization | establishment or maintenance of cell polarity | metal ion binding | positive regulation of axonogenesis | protein binding | protein kinase activity | protein serine/threonine kinase activity | response to oxidative stress | signal transduction	Pkinase (1) / PK_Tyr_Ser-Thr (1) / Kinase-like (1)	Protein kinase domain (1) / Protein tyrosine and serine (1) / Kinase-like (1)	dd_Smed_v4_4170_0_1	PFAM: Pkinase, Pkinase_Tyr,	serine/threonine-protein kinase 25 isoform X5 [Homo sapiens]	XP_016858660.1	STK25	3.69e-21	serine/threonine-protein kinase 25 isoform X1 [Mus musculus]	2.93e-20	germinal centre kinase III [Drosophila melanogaster]	4.88e-20
dd_Smed_v6_5158_0	4573.29	-0.173509	0.0432563	-4.01118	6.04153e-05	0.00228656	FALSE	TRUE	dd_Smed_v6_5158_0_1	biological_process | cellular_component | integral component of membrane | membrane | molecular_function | plasma membrane	C2 (1) / SMP_LBD (1) / NT-C2 (1)	C2 domain (1) / Synaptotagmin-like mitochondrial-lipid-binding domain (1) / N-terminal C2 in EEIG1 and EHBP1 proteins (1)	dd_Smed_v4_5158_0_1	Human: extended synaptotagmin-like protein 2 (ESYT2)	extended synaptotagmin-2 isoform 2 [Homo sapiens]	NP_065779.2	ESYT2	1.33e-82	extended synaptotagmin-2 [Mus musculus]	6.36e-85	extended synaptotagmin-like protein 2, isoform A [Drosophila melanogaster]	3.47e-105
dd_Smed_v6_15474_0	1414.1	-0.22915	0.0571475	-4.0098	6.0771e-05	0.00229529	FALSE	FALSE	dd_Smed_v6_15474_0_1	ATP binding | Golgi apparatus | actin cytoskeleton organization | blood coagulation | cGMP binding | cGMP-dependent protein kinase activity | calcium channel regulator activity | catalytic activity | cyclic nucleotide binding | cytoplasm | cytosol | dendrite development | forebrain development | kinase activity | metabolic process | negative regulation of platelet aggregation | neuron migration |…	Pkinase (1) / cNMP_binding (1) / PK_Tyr_Ser-Thr (1) / Kinase-like (1) / ZapB (1) / Wtap (1) / Shugoshin_N (1)	Protein kinase domain (1) / Cyclic nucleotide-binding domain (1) / Protein tyrosine and serine (1) / Kinase-like (1) / Cell division protein ZapB (1) / WTAP (1) / Shugoshin N-terminal coiled-coil region (1)	dd_Smed_v4_15474_0_1	Human: protein kinase, cGMP-dependent, type I (PRKG1)	cGMP-dependent protein kinase 1 isoform 2 [Homo sapiens]	NP_006249.1	PRKG1	0	cGMP-dependent protein kinase 1 isoform beta [Mus musculus]	0	protein kinase, cGMP-dependent at 21D [Drosophila melanogaster]	0
dd_Smed_v6_7957_0	4437.33	0.158741	0.0396547	4.00309	6.2521e-05	0.00235654	FALSE	TRUE	dd_Smed_v6_7957_0_1	MPP7-DLG1-LIN7 complex | adherens junction | bicellular tight junction | bicellular tight junction assembly | establishment of cell polarity | guanylate kinase activity | plasma membrane | positive regulation of protein complex assembly | positive regulation of signal transduction | protein binding | protein complex scaffold | protein domain specific binding | protein heterodimerization activity …	Guanylate_kin (1) / PDZ (1) / L27 (1) / SH3_2 (1) / PDZ_6 (1) / SH3_1 (1) / MMR_HSR1 (1) / AAA_22 (1) / RNA_helicase (1)	Guanylate kinase (1) / PDZ domain (2) / L27 domain (1) / Variant SH3 domain (1) / SH3 domain (1) / 50S ribosome-binding GTPase (1) / AAA domain (1) / RNA helicase (1)	dd_Smed_v4_7957_0_1	Human: membrane protein, palmitoylated 7 (MAGUK p55 subfamily member 7) (MPP7)	MAGUK p55 subfamily member 7 isoform X3 [Homo sapiens]	XP_016871231.1	MPP7	1.11e-97	MAGUK p55 subfamily member 7 isoform X3 [Mus musculus]	9.87e-106	menage a trois, isoform D [Drosophila melanogaster]	1.09e-113
dd_Smed_v6_4800_0	16522.9	0.152725	0.0381908	3.99901	6.36067e-05	0.00238766	FALSE	FALSE	dd_Smed_v6_4800_0_1	14-3-3 protein binding | ATP binding | Golgi apparatus | Golgi membrane | SH3 domain binding | TRAM-dependent toll-like receptor 4 signaling pathway | actin monomer binding | activation of phospholipase C activity | blood coagulation | calcium-independent protein kinase C activity | cell adhesion | cell cycle | cell division | cell periphery | cellular response to ethanol | cellular response to h…	Pkinase (1) / PK_Tyr_Ser-Thr (1) / C1_1 (1) / C2 (1) / Pkinase_C (1) / Kinase-like (1) / ABC1 (1)	Protein kinase domain (1) / Protein tyrosine and serine (1) / Phorbol esters (1) / C2 domain (1) / Protein kinase C terminal domain (1) / Kinase-like (1) / ABC1 atypical kinase-like domain (1)	dd_Smed_v4_4800_0_1	Human: protein kinase C, epsilon (PRKCE)	protein kinase C epsilon type isoform X1 [Homo sapiens]	XP_005264485.1	PRKCE	0	protein kinase C epsilon type [Mus musculus]	0	protein C kinase 98E, isoform C [Drosophila melanogaster]	0
dd_Smed_v6_9602_0	2461.05	0.213912	0.0534902	3.9991	6.35848e-05	0.00238766	FALSE	TRUE	dd_Smed_v6_9602_0_1		LRR_8 (1) / LRR_5 (1) / LRR_4 (1)	Leucine rich repeat (1) / BspA type Leucine rich repeat region (6 copies) (1) / Leucine Rich repeats (2 copies) (1)	dd_Smed_v4_9602_0_1	Human: leucine rich repeat and fibronectin type III domain containing 4 (LRFN4)	leucine-rich repeat and fibronectin type-III domain-containing protein 4 precursor [Homo sapiens]	NP_076941.2	LRFN4	1.97e-09	leucine-rich repeat and fibronectin type-III domain-containing protein 4 isoform X1 [Mus musculus]	4.28e-09	slit, isoform B [Drosophila melanogaster]	9.88e-11
dd_Smed_v6_639_1	309.254	-0.416959	0.104309	-3.99735	6.40555e-05	0.0023996	FALSE	FALSE	dd_Smed_v6_639_1_1
dd_Smed_v6_9301_0	6712.43	-0.279955	0.0700476	-3.99664	6.42479e-05	0.0024019	FALSE	FALSE	dd_Smed_v6_9301_0_1	biological_process | cell projection | cilium | cytoplasm | cytoskeleton | microtubule | nucleolus | nucleus | protein binding | |	PapD-like (1)	Flagellar-associated PapD-like (1)	dd_Smed_v4_9301_0_1	Human: sperm associated antigen 17 (SPAG17)	sperm-associated antigen 17 isoform X9 [Homo sapiens]	XP_006710494.1	SPAG17	3.79e-59	sperm-associated antigen 17 [Mus musculus]	7.66e-60	uncharacterized protein Dmel_CG31213, isoform C [Drosophila melanogaster]	0.008
dd_Smed_v6_1382_0	160.451	-0.711446	0.178096	-3.99473	6.4769e-05	0.00241646	TRUE	FALSE	dd_Smed_v6_1382_0_1				dd_Smed_v4_1382_0_1	PFAM: DUF4042,
dd_Smed_v6_45710_0	474.779	0.390061	0.0978226	3.98743	6.67925e-05	0.0024869	FALSE	TRUE	dd_Smed_v6_45710_0_1	ATP binding | Golgi apparatus | clathrin-coated vesicle | endosome membrane | endosome to lysosome transport | negative regulation of canonical Wnt signaling pathway | perinuclear region of cytoplasm | positive regulation of clathrin-mediated endocytosis | positive regulation of receptor internalization | protein binding | protein kinase activity | protein phosphorylation | receptor binding | rec…	Pkinase (1) / PK_Tyr_Ser-Thr (1)	Protein kinase domain (1) / Protein tyrosine and serine (1)	dd_Smed_v4_45710_0_1	Human: SCY1-like 2 (S. cerevisiae) (SCYL2)	SCY1-like protein 2 isoform 1 [Homo sapiens]	NP_060458.3	SCYL2	6.46e-40	SCY1-like protein 2 isoform X2 [Mus musculus]	6.25e-41	black match, isoform E [Drosophila melanogaster]	3.34e-48
dd_Smed_v6_6470_0	10894.5	0.238874	0.0600331	3.97903	6.91958e-05	0.00257117	FALSE	TRUE	dd_Smed_v6_6470_0_1	aminopeptidase activity | angiogenesis | cell differentiation | cellular aromatic compound metabolic process | cytosol | endoplasmic reticulum-Golgi intermediate compartment | external side of plasma membrane | integral component of plasma membrane | metallopeptidase activity | modulation by virus of host morphology or physiology | negative regulation of renal sodium excretion | peptide binding |…	Peptidase_M1 (1) / ERAP1_C (1) / Peptidase_M1_N (1)	Peptidase family M1 domain (1) / ERAP1-like C-terminal domain (1) / Peptidase M1 N-terminal domain (1)	dd_Smed_v4_6470_0_1	Human: alanyl (membrane) aminopeptidase (ANPEP)	aminopeptidase N [Homo sapiens]	NP_001368853.1	ANPEP	3.97e-161	aminopeptidase N isoform X1 [Mus musculus]	1.49e-157	uncharacterized protein Dmel_CG14516, isoform A [Drosophila melanogaster]	2.38e-162
dd_Smed_v6_9419_0	17700.8	-0.224544	0.0564502	-3.97773	6.95763e-05	0.00258009	FALSE	TRUE	dd_Smed_v6_9419_0_1	ATP binding | Golgi apparatus | biological_process | cytoplasm | manchette | nucleobase-containing compound kinase activity | nucleobase-containing compound metabolic process | protein binding | protein dimerization activity | sperm midpiece	SPEF2_C (1) / SPEF2_D5 (1) / CH_2 (1) / ADK (1)	SPEF2 C-terminal domain (1) / CPC1 (1) / CH-like domain in sperm protein (1) / Adenylate kinase (1)	dd_Smed_v4_9419_0_1	Human: sperm flagellar 2 (SPEF2)	sperm flagellar protein 2 isoform X12 [Homo sapiens]	XP_005248435.1	SPEF2	5.99e-120	sperm flagellar protein 2 isoform 1 [Mus musculus]	3.64e-116
dd_Smed_v6_10576_0	294.076	-0.382859	0.0962886	-3.97617	7.0035e-05	0.00259186	FALSE	FALSE	dd_Smed_v6_10576_0_1	ADP binding | ATP binding | ATP biosynthetic process | carbohydrate metabolic process | catalytic activity | cytoplasm | cytosol | glucose metabolic process | glycolytic process | kinase activity | liver development | magnesium ion binding | metabolic process | metal ion binding | mitochondrion | nucleotide binding | nucleus | organ regeneration | phosphorylation | plasma membrane | potassium ion…	PK (1) / PK_C (1) / HpcH_HpaI (1)	Pyruvate kinase (2) / HpcH (1)	dd_Smed_v4_10576_0_1	Human: pyruvate kinase, muscle (PKM)7	pyruvate kinase PKM isoform g [Homo sapiens]	NP_001303247.1	PKM	0	pyruvate kinase PKM isoform 3 [Mus musculus]	0	pyruvate kinase, isoform B [Drosophila melanogaster]	0
dd_Smed_v6_6990_0	25065.5	0.241015	0.060646	3.97414	7.06352e-05	0.00260881	FALSE	TRUE	dd_Smed_v6_6990_0_1	GTPase binding | cytokine-mediated signaling pathway | dephosphorylation | hydrolase activity | integral component of membrane | integral component of plasma membrane | membrane | negative regulation of GTPase activity | phosphatase activity | plasma membrane | protein dephosphorylation | protein tyrosine phosphatase activity | response to reactive oxygen species | secretory granule | spectrin bi…	Y_phosphatase (1) / Tc-R-P (1) / PTP-SAK (1) / DSPc (1)	Protein-tyrosine phosphatase (1) / Polymorphic toxin system (1) / Swiss Army Knife protein (1) / Dual specificity phosphatase (1)	dd_Smed_v4_6990_0_1	Human: protein tyrosine phosphatase, receptor type, N polypeptide 2 (PTPRN2)	receptor-type tyrosine-protein phosphatase N2 isoform X1 [Homo sapiens]	XP_016867964.1	PTPRN2	1.93e-119	receptor-type tyrosine-protein phosphatase-like N isoform X4 [Mus musculus]	7.57e-120	IA-2 protein tyrosine phosphatase, isoform D [Drosophila melanogaster]	6.71e-110
dd_Smed_v6_5256_0	4150.49	-0.246782	0.0622001	-3.96755	7.26149e-05	0.00267654	FALSE	FALSE	dd_Smed_v6_5256_0_1	Golgi apparatus | catalytic activity | cytoplasmic vesicle membrane | hydrolase activity | integral component of membrane | membrane | metabolic process | metal ion binding | metalloendopeptidase activity | metallopeptidase activity | methylation | methyltransferase activity | peptidase activity | peptide hormone processing | proteolysis | trans-Golgi network | transferase activity	Peptidase_M13 (1) / Peptidase_M13_N (1)	Peptidase family M13 (2)	dd_Smed_v4_5256_0_1	Human: endothelin converting enzyme 2 (ECE2)	endothelin-converting enzyme 1 isoform 4 [Homo sapiens]	NP_001106819.1	ECE1	1.46e-44	EEF1AKMT4-ECE2 readthrough transcript protein isoform e [Mus musculus]	2.21e-46	neprilysin 1, isoform B [Drosophila melanogaster]	8.93e-45
dd_Smed_v6_338_0	401.029	-0.996077	0.251124	-3.96647	7.29454e-05	0.00267797	TRUE	FALSE	dd_Smed_v6_338_0_1	DNA damage response, signal transduction by p53 class mediator resulting in cell cycle arrest | DNA repair | G1/S transition of mitotic cell cycle | I-kappaB kinase/NF-kappaB signaling | JNK cascade | MyD88-dependent toll-like receptor signaling pathway | MyD88-independent toll-like receptor signaling pathway | Notch receptor processing | Notch signaling pathway | RNA metabolic process | SRP-depe…	ubiquitin (1) / Rad60-SLD (1) / Ubiquitin_2 (1) / H_lectin (1)	Ubiquitin family (1) / Ubiquitin-2 like Rad60 SUMO-like (1) / Ubiquitin-like domain (1) / H-type lectin domain (1)	dd_Smed_v4_338_0_1	Human: ubiquitin A-52 residue ribosomal protein fusion product 1 (UBA52)	ubiquitin-60S ribosomal protein L40 isoform 1 precursor [Homo sapiens]	NP_003324.1	UBA52	1.46e-14	ubiquitin-60S ribosomal protein L40 precursor [Mus musculus]	1.23e-14	ribosomal protein L40, isoform A [Drosophila melanogaster]	3.65e-15
dd_Smed_v6_9630_0	7562.87	0.257029	0.064798	3.96661	7.2901e-05	0.00267797	FALSE	TRUE	dd_Smed_v6_9630_0_1		SAM_KIDINS220 (1)	Kinase D-interacting substrate of 220 kDa-like (1)	dd_Smed_v4_9630_0_1	Human: kinase D-interacting substrate, 220kDa (KIDINS220)	kinase D-interacting substrate of 220 kDa isoform 4 [Homo sapiens]	NP_001335661.1	KIDINS220	7.47e-08	kinase D-interacting substrate of 220 kDa isoform X12 [Mus musculus]	1.23e-10	uncharacterized protein Dmel_CG42672, isoform P [Drosophila melanogaster]	6.36e-09
dd_Smed_v6_15438_0	3682.66	0.355885	0.0897815	3.9639	7.37346e-05	0.00270154	FALSE	FALSE	dd_Smed_v6_15438_0_1	biological_process | cellular_component | dendrite morphogenesis | in utero embryonic development | molecular_function | protein kinase binding | protein kinase regulator activity | regulation of protein kinase activity	SAM_KIDINS220 (1)	Kinase D-interacting substrate of 220 kDa-like (1)	dd_Smed_v4_15438_0_1	Human: kinase D-interacting substrate, 220kDa (KIDINS220)	kinase D-interacting substrate of 220 kDa isoform 6 [Homo sapiens]	NP_001335664.1	KIDINS220	1.01e-39	kinase D-interacting substrate of 220 kDa isoform X10 [Mus musculus]	1.97e-40	uncharacterized protein Dmel_CG42672, isoform V [Drosophila melanogaster]	2.47e-36
dd_Smed_v6_10120_0	1303.33	-0.296794	0.0749556	-3.9596	7.50767e-05	0.00274058	FALSE	FALSE	dd_Smed_v6_10120_0_1		RhoGAP (1) / ArfGap (1)	RhoGAP domain (1) / Putative GTPase activating protein for Arf (1)	dd_Smed_v4_10120_0_1	Human: ArfGAP with RhoGAP domain, ankyrin repeat and PH domain 2 (ARAP2)	arf-GAP with Rho-GAP domain, ANK repeat and PH domain-containing protein 2 isoform X1 [Homo sapiens]	XP_016863188.1	ARAP2	8.6e-25	arf-GAP with Rho-GAP domain, ANK repeat and PH domain-containing protein 2 isoform X3 [Mus musculus]	6.38e-25	centaurin gamma 1A, isoform B [Drosophila melanogaster]	2.24e-15
dd_Smed_v6_5478_0	17190.1	0.152285	0.0384603	3.95953	7.50988e-05	0.00274058	FALSE	TRUE	dd_Smed_v6_5478_0_1	ATP binding | ATPase activity | DNA binding | DNA helicase activity | axon guidance | beta-heterochromatin | chromosome organization | chromosome, centromeric region | glial cell migration | helicase activity | heterochromatin organization involved in chromatin silencing | nervous system development | nucleus | polytene chromosome | regulation of JNK cascade | transcription, DNA-templated |	SNF2-rel_dom (1)	SNF2-related domain (1)	dd_Smed_v4_5478_0_1	Human: alpha thalassemia/mental retardation syndrome X-linked (ATRX)	transcriptional regulator ATRX isoform X10 [Homo sapiens]	XP_016885094.1	ATRX	5.7e-112	transcriptional regulator ATRX [Mus musculus]	3.34e-111	XNP, isoform D [Drosophila melanogaster]	3.31e-121
dd_Smed_v6_18278_0	676.448	0.484456	0.122427	3.95711	7.5861e-05	0.00276291	FALSE	FALSE	dd_Smed_v6_18278_0_1		Trypsin (1) / DUF1986 (1) / Peptidase_S6 (1)	Trypsin (1) / Domain of unknown function (DUF1986) (1) / Immunoglobulin A1 protease (1)	dd_Smed_v4_18278_0_1	Human: kallikrein B, plasma (Fletcher factor) 1 (KLKB1)	enteropeptidase isoform X4 [Homo sapiens]	XP_011527961.1	TMPRSS15	3.05e-29	enteropeptidase isoform 2 precursor [Mus musculus]	2.75e-29	uncharacterized protein Dmel_CG10663, isoform D [Drosophila melanogaster]	6.47e-23
dd_Smed_v6_17498_0	2196.66	0.218428	0.0552081	3.95644	7.60745e-05	0.0027652	FALSE	TRUE	dd_Smed_v6_17498_0_1		HTH_psq (1) / HTH_23 (1)	helix-turn-helix (1) / Homeodomain-like domain (1)	dd_Smed_v4_17498_0_1	Human: ligand dependent nuclear receptor corepressor (LCOR)	ligand-dependent corepressor isoform 1 [Homo sapiens]	NP_115816.2	LCOR	2.65e-11	ligand-dependent corepressor isoform 2 [Mus musculus]	2.28e-11	Ecdysone-induced protein 93F, isoform C [Drosophila melanogaster]	1.62e-11
dd_Smed_v6_4047_0	19382.7	-0.249331	0.0630441	-3.95487	7.65769e-05	0.00277248	FALSE	FALSE	dd_Smed_v6_4047_0_1	cation:chloride symporter activity | integral component of membrane | ion transport | membrane | potassium ion transport | potassium:chloride symporter activity | symporter activity | transmembrane transport | transport | transporter activity	AA_permease (1) / SLC12 (1) / AA_permease_2 (1)	Amino acid permease (2) / Solute carrier family 12 (1)	dd_Smed_v4_4047_0_1	Human: solute carrier family 12 (potassium/chloride transporters), member 4 (SLC12A4)	solute carrier family 12 member 4 isoform a [Homo sapiens]	NP_005063.1	SLC12A4	0	solute carrier family 12 member 4 isoform 2 [Mus musculus]	0	kazachoc, isoform A [Drosophila melanogaster]	0
dd_Smed_v6_5129_0	4937.54	-0.329191	0.08323	-3.95519	7.64728e-05	0.00277248	FALSE	FALSE
dd_Smed_v6_12756_0	2820.4	0.395627	0.100194	3.94859	7.8613e-05	0.00284059	FALSE	TRUE	dd_Smed_v6_12756_0_1	lipoprotein particle receptor activity	Ldl_recept_a (1)	Low-density lipoprotein receptor domain class A (1)	dd_Smed_v4_12756_0_1	PFAM: Ldl_recept_a,	enteropeptidase isoform X3 [Homo sapiens]	XP_011527960.1	TMPRSS15	7.63e-06	enteropeptidase isoform 1 precursor [Mus musculus]	0.000189	uncharacterized protein Dmel_CG31221, isoform B [Drosophila melanogaster]	5.33e-15
dd_Smed_v6_5033_0	4582.82	-0.240257	0.060897	-3.94531	7.96977e-05	0.00287413	FALSE	TRUE	dd_Smed_v6_5033_0_1	axon | cytoplasm | cytosol | dendrite | dendritic spine | dendritic spine maintenance | dephosphorylation | early endosome membrane | endosome | hydrolase activity | inositol phosphate dephosphorylation | membrane | myelin assembly | negative regulation of endocytosis | negative regulation of excitatory postsynaptic potential | negative regulation of myelination | negative regulation of receptor …	Myotub-related (1) / FYVE (1) / DSPc (1)	Myotubularin-like phosphatase domain (1) / FYVE zinc finger (1) / Dual specificity phosphatase (1)	dd_Smed_v4_5033_0_1	Human: myotubularin related protein 4 (MTMR4)	myotubularin-related protein 2 isoform X1 [Homo sapiens]	XP_005274432.1	MTMR2	3.51e-80	myotubularin-related protein 3 isoform X4 [Mus musculus]	2.03e-80	myotubularin, isoform A [Drosophila melanogaster]	5.26e-76
dd_Smed_v6_6745_0	7402.3	-0.217453	0.0551439	-3.94337	8.03458e-05	0.00289182	FALSE	TRUE	dd_Smed_v6_6745_0_1	ADP binding | ATP binding | L-ascorbic acid metabolic process | cell redox homeostasis | cellular nitrogen compound metabolic process | coenzyme binding | cysteine metabolic process | cytoplasm | cytosol | glutamate binding | glutamate metabolic process | glutamate-cysteine ligase activity | glutamate-cysteine ligase complex | glutathione biosynthetic process | glutathione metabolic process | lig…	GCS (1)	Glutamate-cysteine ligase (1)	dd_Smed_v4_6745_0_1	Human: glutamate-cysteine ligase, catalytic subunit (GCLC)	glutamate--cysteine ligase catalytic subunit isoform a [Homo sapiens]	NP_001489.1	GCLC	0	glutamate--cysteine ligase catalytic subunit [Mus musculus]	0	Glutamate-cysteine ligase catalytic subunit, isoform B [Drosophila melanogaster]	0
dd_Smed_v6_11761_0	737.436	0.237916	0.0604073	3.93854	8.19795e-05	0.00294484	FALSE	TRUE	dd_Smed_v6_11761_0_1	cellular_component | hydrolase activity | thiamine diphosphokinase activity	DUF4743 (1) / NUDIX (1)	Domain of unknown function (DUF4743) (1) / NUDIX domain (1)	dd_Smed_v4_11761_0_1	PFAM: NUDIX,							uncharacterized protein Dmel_CG12567, isoform G [Drosophila melanogaster]	1.28e-60
dd_Smed_v6_21889_0	402.907	0.408323	0.103712	3.9371	8.24735e-05	0.00295681	FALSE	TRUE	dd_Smed_v6_21889_0_1		Ephrin (1)	Ephrin (1)			ephrin-B2 isoform 3 [Homo sapiens]	NP_001358986.1	EFNB2	0.039
dd_Smed_v6_3817_0	8365.82	-0.17814	0.0452665	-3.93535	8.30746e-05	0.00297255	FALSE	TRUE	dd_Smed_v6_3817_0_1	ATP binding | ATP-dependent DNA helicase activity | ATP-dependent RNA helicase activity | ATP-dependent helicase activity | ATPase activity | DNA binding | RNA binding | RNA secondary structure unwinding | RNA stem-loop binding | cell differentiation | cellular response to arsenic-containing substance | cellular response to osmotic stress | chromosome segregation | cytoplasm | cytoplasmic stress …	DEAD (1) / Helicase_C (1) / ResIII (1)	DEAD (1) / Helicase conserved C-terminal domain (1) / Type III restriction enzyme (1)	dd_Smed_v4_3817_0_1	Human: DEAD (Asp-Glu-Ala-Asp) box polypeptide 3, X-linked (DDX3X)	ATP-dependent RNA helicase DDX3X isoform 2 [Homo sapiens]	NP_001180345.1	DDX3X	0	ATP-dependent RNA helicase DDX3Y isoform X1 [Mus musculus]	0	belle, isoform B [Drosophila melanogaster]	2.77e-170
dd_Smed_v6_8544_1	3574.92	0.214017	0.0544097	3.93343	8.37406e-05	0.00299055	FALSE	TRUE	dd_Smed_v6_8544_1_1		GRAM (1)	GRAM domain (1)	dd_Smed_v4_8544_1_1	Human: GRAM domain containing 1A (GRAMD1A)	protein Aster-A isoform X4 [Homo sapiens]	XP_011525455.1	GRAMD1A	6.8e-19	protein Aster-A isoform X2 [Mus musculus]	5.14e-19	GRAM domain containing 1B, isoform H [Drosophila melanogaster]	9.86e-19
dd_Smed_v6_10214_0	11116.3	-0.372946	0.094929	-3.92868	8.54134e-05	0.00304437	FALSE	TRUE	dd_Smed_v6_10214_0_1		Spectrin_SYNE1 (1)	Nesprin-1 (1)	dd_Smed_v4_10214_0_1	Human: spectrin repeat containing, nuclear envelope 1 (SYNE1)	nesprin-1 isoform 2 [Homo sapiens]	NP_149062.2	SYNE1	2.64e-12	nesprin-1 isoform X21 [Mus musculus]	4.95e-10	Muscle-specific protein 300 kDa, isoform B [Drosophila melanogaster]	3.24e-07
dd_Smed_v6_10271_0	10233.9	-0.205761	0.0523853	-3.92784	8.57128e-05	0.00304912	FALSE	FALSE	dd_Smed_v6_10271_0_1	biological_process | cellular_component | molecular_function	Beta-prop_EML_2 (1) / WD40_Prp19 (1) / Beta-prop_THOC3 (1) / Beta-prop_EML (1) / WD40_WDHD1_1st (1) / Beta-prop_WDR36-Utp21_1st (1) / WD40_CDC20-Fz (1) / Beta-prop_WDR90_POC16_2nd (1) / Beta-prop_WDR3_1st (1) / WD40 (1) / ANAPC4_WD40 (1) / Beta-prop_HPS5 (1) / Beta-prop_WDR3_2nd (1) / Beta-prop_WDR36-Utp21_2nd (1) / Beta-prop_VPS8 (1) / Beta-prop_WDR5 (1) / EIF3I (1) / WDR90_beta-prop_4th (1)	Echinoderm microtubule-associated protein second beta-propeller (1) / Prp19 WD40 domain (1) / THOC3 beta-propeller domain (1) / Echinoderm microtubule-associated protein first beta-propeller (1) / WDHD1 first WD40 domain (1) / WDR36 (2) / CDC20 (1) / WDR90 (2) / WDR3 first beta-propeller domain (1) / WD domain (1) / Anaphase-promoting complex subunit 4 WD40 domain (1) / HPS5 beta propeller (1) / …	dd_Smed_v4_10271_0_1	Human: WD repeat domain 96 (WDR96)	cilia- and flagella-associated protein 43 [Homo sapiens]	NP_079421.5	CFAP43	0	cilia- and flagella-associated protein 43 [Mus musculus]	0	uncharacterized protein Dmel_CG17687 [Drosophila melanogaster]	8.79e-20
dd_Smed_v6_6716_0	9633.8	-0.34181	0.0871245	-3.92324	8.7366e-05	0.00310191	FALSE	TRUE	dd_Smed_v6_6716_0_1		CXXC_Zn-b_euk (1) / Me-amine-dh_H (1) / PepSY (1)	CXXC motif containing zinc binding protein (1) / Methylamine dehydrogenase heavy chain (MADH) (1) / Peptidase propeptide and YPEB domain (1)
dd_Smed_v6_34828_0	549.385	-0.341048	0.0871104	-3.91513	9.03562e-05	0.00320189	FALSE	FALSE	dd_Smed_v6_34828_0_1		ASC (1)	Amiloride-sensitive sodium channel (1)	dd_Smed_v4_34828_0_1	PFAM: ASC,
dd_Smed_v6_5066_0	2065.26	-0.265024	0.0677289	-3.91301	9.11537e-05	0.00322393	FALSE	FALSE	dd_Smed_v6_5066_0_1	basolateral plasma membrane | integral component of membrane | lateral plasma membrane | membrane | plasma membrane | regulation of cell shape | regulation of membrane potential | secondary active sulfate transmembrane transporter activity | sensory perception of sound | spectrin binding | sulfate transmembrane transporter activity | sulfate transport | transmembrane transport	Sulfate_transp (1)	Sulfate permease family (1)	dd_Smed_v4_5066_0_1	Human: solute carrier family 26, member 5 (prestin) (SLC26A5)a	prestin isoform X1 [Homo sapiens]	XP_011514472.1	SLC26A5	1.98e-101	prestin isoform 1 [Mus musculus]	6.08e-101	prestin [Drosophila melanogaster]	1.03e-74
dd_Smed_v6_11221_0	67.6252	0.627299	0.160418	3.91041	9.21389e-05	0.0032525	FALSE	TRUE	dd_Smed_v6_11221_0_1		LsmAD (1)	LsmAD domain (1)	dd_Smed_v4_11221_0_1	PFAM: LsmAD,
dd_Smed_v6_16504_0	223.634	-0.399227	0.10211	-3.90979	9.23775e-05	0.00325467	FALSE	FALSE
dd_Smed_v6_11238_0	1865.78	-0.29649	0.075947	-3.9039	9.4653e-05	0.00332208	FALSE	FALSE	dd_Smed_v6_11238_0_1		p450 (1)	Cytochrome P450 (1)	dd_Smed_v4_11238_0_1	Human: cytochrome P450, family 2, subfamily B, polypeptide 6 (CYP2B6)	cytochrome P450 2B6 precursor [Homo sapiens]	NP_000758.1	CYP2B6	5e-62	cytochrome P450 2B19 precursor [Mus musculus]	1.33e-64	cytochrome P450-18a1, isoform A [Drosophila melanogaster]	8.81e-53
dd_Smed_v6_13361_0	1796.7	-0.352737	0.0903529	-3.90399	9.46185e-05	0.00332208	FALSE	FALSE	dd_Smed_v6_13361_0_1	dephosphorylation | hydrolase activity | membrane | phosphatase activity | phosphoprotein phosphatase activity | protein dephosphorylation | protein tyrosine phosphatase activity	Y_phosphatase (1) / fn3 (1) / DUF4690 (1)	Protein-tyrosine phosphatase (1) / Fibronectin type III domain (1) / Small Novel Rich in Cartilage (1)	dd_Smed_v4_13361_0_1	Human: protein tyrosine phosphatase, receptor type, T (PTPRT)	receptor-type tyrosine-protein phosphatase T isoform X3 [Homo sapiens]	XP_016883101.1	PTPRT	1.61e-24	receptor-type tyrosine-protein phosphatase T isoform X11 [Mus musculus]	1.38e-24	protein tyrosine phosphatase 99A, isoform G [Drosophila melanogaster]	6.74e-17
dd_Smed_v6_3598_0	129.735	-0.728611	0.186743	-3.90167	9.55298e-05	0.00334646	TRUE	FALSE	dd_Smed_v6_3598_0_1
dd_Smed_v6_62212_0	154.82	0.9351	0.239876	3.89826	9.68881e-05	0.00338758	FALSE	FALSE	dd_Smed_v6_62212_0_1		BUD22 (1)	BUD22 (1)
dd_Smed_v6_15194_0	229.849	0.390173	0.100155	3.89571	9.7912e-05	0.00341687	FALSE	TRUE	dd_Smed_v6_15194_0_1
dd_Smed_v6_14317_0	2392.96	0.200447	0.051494	3.89263	9.91653e-05	0.00345404	FALSE	TRUE	dd_Smed_v6_14317_0_1	calcium-dependent cell-cell adhesion via plasma membrane cell adhesion molecules | cell adhesion | cell-cell junction | homophilic cell adhesion via plasma membrane adhesion molecules | integral component of membrane | integral component of plasma membrane | membrane | plasma membrane | protein binding	Cadherin (1) / Cadherin_CELSR2_9th (1)	Cadherin domain (1) / CELSR2-like (1)	dd_Smed_v4_14317_0_1	Human: protocadherin 1 (PCDH1)	protocadherin-1 isoform 1 precursor [Homo sapiens]	NP_002578.2	PCDH1	3.71e-79	protocadherin-1 isoform X4 [Mus musculus]	1.33e-80	dachsous, isoform A [Drosophila melanogaster]	1.59e-60
dd_Smed_v6_9799_0	3631.22	0.178646	0.0459002	3.89206	9.93983e-05	0.0034556	FALSE	TRUE	dd_Smed_v6_9799_0_1	acetylcholine-activated cation-selective channel activity | acetylcholine-gated channel complex | ion transport | postsynaptic membrane	Neur_chan_LBD (1) / Neur_chan_memb (1)	Neurotransmitter-gated ion-channel ligand binding domain (1) / Neurotransmitter-gated ion-channel transmembrane region (1)	dd_Smed_v4_9799_0_1	Human: cholinergic receptor, nicotinic, alpha 3 (neuronal) (CHRNA3)	neuronal acetylcholine receptor subunit alpha-3 isoform 1 precursor [Homo sapiens]	NP_000734.2	CHRNA3	7.23e-109	neuronal acetylcholine receptor subunit alpha-2 isoform X1 [Mus musculus]	2.01e-107	nicotinic acetylcholine receptor alpha4, isoform G [Drosophila melanogaster]	4.41e-144
dd_Smed_v6_13217_0	3783.94	0.3377	0.086794	3.89083	9.99039e-05	0.00346661	FALSE	TRUE	dd_Smed_v6_13217_0_1		Ig_3 (1) / I-set (1) / Ig_2 (1) / ig (1) / V-set (1) / V-set_CD47 (1) / Ig_4 (1) / Ig_6 (1) / Ig_CD22 (1)	Immunoglobulin domain (4) / Immunoglobulin I-set domain (1) / Immunoglobulin V-set domain (1) / CD47 immunoglobulin-like domain (1) / T-cell surface glycoprotein CD3 delta chain (1) / B-cell receptor CD22-like (1)	dd_Smed_v4_13217_0_1	Human: neogenin 1 (NEO1)	neogenin isoform X12 [Homo sapiens]	XP_016877726.1	NEO1	7.55e-13	immunoglobulin superfamily DCC subclass member 4 isoform X15 [Mus musculus]	1.49e-12	down syndrome cell adhesion molecule 1, isoform BF [Drosophila melanogaster]	1.96e-14
dd_Smed_v6_10294_0	7628.51	0.175608	0.0452254	3.88295	0.000103199	0.00357418	FALSE	TRUE	dd_Smed_v6_10294_0_1		GRIN_C (1)	G protein-regulated inducer of neurite outgrowth C-terminus (1)			G protein-regulated inducer of neurite outgrowth 1 [Homo sapiens]	NP_443131.2	GPRIN1	6.02e-05	G protein-regulated inducer of neurite outgrowth 2 isoform X1 [Mus musculus]	1.65e-05
dd_Smed_v6_17645_0	273.781	0.397829	0.102522	3.88044	0.00010427	0.0035977	FALSE	FALSE	dd_Smed_v6_17645_0_1	ATP binding | apical part of cell | axon | cadherin binding | calcium ion transport | cation transport | cell junction | copper ion binding | dendrite | dendritic spine | drug binding | excitatory postsynaptic potential | extracellular ATP-gated cation channel activity | integral component of membrane | integral component of plasma membrane | ion channel activity | ion transmembrane transport | i…	P2X_receptor (1)	ATP P2X receptor (1)	dd_Smed_v4_17645_0_1	Human: purinergic receptor P2X, ligand-gated ion channel, 5 (P2RX5)	P2X purinoceptor 5 isoform A [Homo sapiens]	NP_002552.2	P2RX5	9.34e-67	P2X purinoceptor 4 isoform 2 [Mus musculus]	1.04e-66
dd_Smed_v6_8925_0	2841.39	-0.218352	0.0562656	-3.88073	0.000104143	0.0035977	FALSE	FALSE	dd_Smed_v6_8925_0_1		TIMP (1)	Tissue inhibitor of metalloproteinase (1)	dd_Smed_v4_8925_0_1	PFAM: TIMP,	metalloproteinase inhibitor 2 precursor [Homo sapiens]	NP_003246.1	TIMP2	0.000497	metalloproteinase inhibitor 2 precursor [Mus musculus]	0.002
dd_Smed_v6_11459_0	1058.6	0.24363	0.0629211	3.872	0.000107947	0.00370003	FALSE	TRUE	dd_Smed_v6_11459_0_1		DUF758 (1)	Domain of unknown function (DUF758) (1)	dd_Smed_v4_11459_0_1	Human: tumor necrosis factor, alpha-induced protein 8-like 1 (TNFAIP8L1)	tumor necrosis factor alpha-induced protein 8-like protein 3 isoform 2 [Homo sapiens]	NP_001298104.1	TNFAIP8L3	1.97e-17	tumor necrosis factor alpha-induced protein 8-like protein 1 isoform X1 [Mus musculus]	1.05e-13	salivary glands marred, isoform A [Drosophila melanogaster]	2.44e-12
dd_Smed_v6_12647_0	5042.72	0.277101	0.0715777	3.87133	0.000108243	0.00370003	FALSE	TRUE	dd_Smed_v6_12647_0_1	extrinsic component of membrane | integral component of membrane | membrane | plasma membrane	C2 (1) / NT-C2 (1)	C2 domain (1) / N-terminal C2 in EEIG1 and EHBP1 proteins (1)	dd_Smed_v4_12647_0_1	Human: synaptotagmin XV (SYT15)a	synaptotagmin-15 isoform 5 [Homo sapiens]	NP_001357115.1	LOC102724488	3.53e-23	synaptotagmin-15 isoform X1 [Mus musculus]	2.61e-19	synaptotagmin 1, isoform C [Drosophila melanogaster]	4.05e-12
dd_Smed_v6_19180_0	657.23	0.328276	0.0847825	3.87198	0.000107956	0.00370003	FALSE	TRUE	dd_Smed_v6_19180_0_1	cell adhesion | extracellular region | insulin-like growth factor binding | insulin-like growth factor ternary complex | integral component of membrane | intracellular membrane-bounded organelle | nucleus | protein C-terminus binding | protein binding	LRR_8 (1) / LRR_5 (1) / LRR_4 (1) / LRR_1 (1) / LRR_9 (1)	Leucine rich repeat (1) / BspA type Leucine rich repeat region (6 copies) (1) / Leucine Rich repeats (2 copies) (1) / Leucine Rich Repeat (1) / Leucine-rich repeat (1)	dd_Smed_v4_19180_0_1	Human: leucine rich repeat containing 70 (LRRC70)	leucine-rich repeat-containing protein 70 precursor [Homo sapiens]	NP_852607.3	LRRC70	7.56e-23	insulin-like growth factor-binding protein complex acid labile subunit isoform 3 [Mus musculus]	9.72e-27	artichoke, isoform A [Drosophila melanogaster]	1.11e-18
dd_Smed_v6_21069_0	344.78	-0.452109	0.116749	-3.8725	0.000107724	0.00370003	FALSE	FALSE	dd_Smed_v6_21069_0_1		C2 (1) / FYVE_2 (1)	C2 domain (1) / FYVE-type zinc finger (1)	dd_Smed_v4_21069_0_1	Human: synaptotagmin-like 2 (SYTL2)h	synaptotagmin-like protein 3 isoform X1 [Homo sapiens]	XP_024302356.1	SYTL3	4.18e-37	synaptotagmin-like protein 3 isoform X1 [Mus musculus]	3.57e-42	bitesize, isoform F [Drosophila melanogaster]	2.83e-34
dd_Smed_v6_7207_0	2929.06	0.239234	0.0617948	3.87142	0.000108202	0.00370003	FALSE	TRUE	dd_Smed_v6_7207_0_1	amino acid transmembrane transport | amino acid transmembrane transporter activity | membrane	AA_permease_2 (1) / AA_permease (1)	Amino acid permease (2)	dd_Smed_v4_7207_0_1	Human: solute carrier family 7 (amino acid transporter light chain, y+L system), member 7 (SLC7A7)	Y+L amino acid transporter 1 isoform X1 [Homo sapiens]	XP_011535601.1	SLC7A7	7.87e-125	Y+L amino acid transporter 1 isoform X4 [Mus musculus]	2.58e-125	uncharacterized protein Dmel_CG1607, isoform B [Drosophila melanogaster]	1.73e-142
dd_Smed_v6_10625_0	2012.38	-0.225394	0.0582618	-3.86863	0.000109448	0.00373423	FALSE	TRUE	dd_Smed_v6_10625_0_1	Rho protein signal transduction | actin cytoskeleton | cadherin binding | cell adhesion | cytoplasm | cytoskeleton | cytosol | membrane | plasma membrane | structural molecule activity	Vinculin (1)	Vinculin family (1)	dd_Smed_v4_10625_0_1	Human: catenin (cadherin-associated protein), alpha-like 1 (CTNNAL1)	alpha-catulin isoform X1 [Homo sapiens]	XP_005252348.1	CTNNAL1	1.64e-14	alpha-catulin [Mus musculus]	1.32e-18	alpha-catenin related, isoform A [Drosophila melanogaster]	8.57e-08
dd_Smed_v6_7766_0	3222.3	0.451789	0.11681	3.86774	0.000109848	0.00374096	FALSE	FALSE	dd_Smed_v6_7766_0_1	3'-phosphoadenosine 5'-phosphosulfate metabolic process | cellular_component | cytosol | small molecule metabolic process | sulfation | sulfotransferase activity | xenobiotic metabolic process	Sulfotransfer_1 (1) / Sulfotransfer_3 (1)	Sulfotransferase domain (1) / Sulfotransferase family (1)	dd_Smed_v4_7766_0_1	Human: sulfotransferase family, cytosolic, 1C, member 4 (SULT1C4)	sulfotransferase 1C4 isoform 1 [Homo sapiens]	NP_006579.2	SULT1C4	7.62e-52	sulfotransferase family cytosolic 1B member 1 isoform X1 [Mus musculus]	8.61e-49	sulfotransferase 1 [Drosophila melanogaster]	8.45e-36
dd_Smed_v6_14487_0	432.613	-0.678238	0.175442	-3.86588	0.000110691	0.00376269	TRUE	FALSE	dd_Smed_v6_14487_0_1				dd_Smed_v4_14487_0_1	Human: mediator complex subunit 25 (MED25)	mediator of RNA polymerase II transcription subunit 25 isoform 2 [Homo sapiens]	NP_001365284.1	MED25	1.06e-12	mediator of RNA polymerase II transcription subunit 25 isoform X7 [Mus musculus]	1.67e-12
dd_Smed_v6_29631_0	685.494	0.280415	0.0725458	3.86536	0.000110927	0.00376372	FALSE	TRUE	dd_Smed_v6_29631_0_1	G-protein coupled receptor signaling pathway, coupled to cyclic nucleotide second messenger | integral component of plasma membrane | intestine smooth muscle contraction | plasma membrane | response to toxic substance | serotonin binding | serotonin receptor activity | synaptic transmission	7tm_1 (1) / 7TM_GPCR_Srsx (1) / 7TM_GPCR_Srx (1) / 7tm_4 (1)	7 transmembrane receptor (rhodopsin family) (1) / Serpentine type 7TM GPCR chemoreceptor Srsx (1) / Serpentine type 7TM GPCR chemoreceptor Srx (1) / Olfactory receptor (1)	dd_Smed_v4_29631_0_1	PFAM: 7tm_1, 7TM_GPCR_Srsx, 7TM_GPCR_Srx,	5-hydroxytryptamine receptor 1A [Homo sapiens]	NP_000515.2	HTR1A	1.31e-61	5-hydroxytryptamine receptor 1A [Mus musculus]	1.12e-65	5-hydroxytryptamine (serotonin) receptor 7, isoform A [Drosophila melanogaster]	9.97e-74
dd_Smed_v6_2457_0	2005.07	-0.220774	0.0571563	-3.86264	0.00011217	0.0037919	FALSE	FALSE	dd_Smed_v6_2457_0_1	dephosphorylation | extracellular space | hydrolase activity | identical protein binding | integral component of membrane | membrane | negative regulation of neuron projection development | peptidyl-tyrosine dephosphorylation | phosphatase activity | phosphoprotein phosphatase activity | protein dephosphorylation | protein tyrosine phosphatase activity	Y_phosphatase (1)	Protein-tyrosine phosphatase (1)	dd_Smed_v4_2457_0_1	Human: protein tyrosine phosphatase, receptor type, G (PTPRG)	receptor-type tyrosine-protein phosphatase gamma isoform 2 [Homo sapiens]	NP_001362400.1	PTPRG	1.56e-23	receptor-type tyrosine-protein phosphatase gamma isoform 2 [Mus musculus]	3.75e-24	protein tyrosine phosphatase 69D, isoform B [Drosophila melanogaster]	3.78e-24
dd_Smed_v6_9906_0	44.2582	0.782803	0.202655	3.86273	0.000112128	0.0037919	FALSE	FALSE	dd_Smed_v6_9906_0_1		HLH (1)	Helix-loop-helix DNA-binding domain (1)	dd_Smed_v4_9906_0_1	Smed: neuroD-2 protein (neuroD-2)	neurogenic differentiation factor 4 [Homo sapiens]	NP_067014.2	NEUROD4	6.97e-05	neurogenic differentiation factor 4 [Mus musculus]	8.51e-05	48 related 2, isoform B [Drosophila melanogaster]	0.000217
dd_Smed_v6_19757_0	1530.1	0.327117	0.0847705	3.85885	0.000113921	0.00384171	FALSE	TRUE	dd_Smed_v6_19757_0_1	BMP signaling pathway | DNA binding | I-SMAD binding | R-SMAD binding | SMAD binding | SMAD protein complex | SMAD protein complex assembly | SMAD protein signal transduction | activin responsive factor complex | anterior/posterior pattern specification | branching involved in ureteric bud morphogenesis | cell proliferation | centrosome | chromatin binding | collagen binding | core promoter proxi…	MH2 (1) / MH1 (1)	MH2 domain (1) / MH1 domain (1)	dd_Smed_v4_19757_0_1	Smed: 5B08 mothers against decapentaplegic 4-like protein	mothers against decapentaplegic homolog 4 [Homo sapiens]	NP_005350.1	SMAD4	2.64e-53	mothers against decapentaplegic homolog 4 isoform 2 [Mus musculus]	1.52e-54	medea, isoform B [Drosophila melanogaster]	3.95e-63
dd_Smed_v6_940_0	53270.8	-0.568255	0.147272	-3.85855	0.000114062	0.00384171	TRUE	TRUE	dd_Smed_v6_940_0_1	extracellular region | integral component of membrane | membrane | negative regulation of peptidase activity | peptidase inhibitor activity	CAP (1)	Cysteine-rich secretory protein family (1)	dd_Smed_v4_940_0_1	Human: peptidase inhibitor 16 (PI16)	peptidase inhibitor 16 isoform X2 [Homo sapiens]	XP_016865919.1	PI16	2.26e-24	peptidase inhibitor 16 isoform X1 [Mus musculus]	2.29e-24	uncharacterized protein Dmel_CG8483 [Drosophila melanogaster]	1.17e-17
dd_Smed_v6_10516_0	790.972	-0.427071	0.11085	-3.85269	0.000116829	0.00392768	FALSE	FALSE	dd_Smed_v6_10516_0_1
dd_Smed_v6_1426_0	5274.36	-0.330192	0.0857185	-3.85206	0.000117131	0.00393062	FALSE	TRUE	dd_Smed_v6_1426_0_1		Ank_2 (1) / Ank (1) / Ank_5 (1) / Ank_4 (1) / Ank_3 (1) / Ank_KRIT1 (1) / ANK_LRRK2 (1)	Ankyrin repeats (3 copies) (1) / Ankyrin repeat (2) / Ankyrin repeats (many copies) (2) / KRIT1 ankyrin-repeats domain (1) / LRRK2 ANK repeat (1)	dd_Smed_v4_1426_0_1	Human: ankyrin 3, node of Ranvier (ankyrin G) (ANK3)	ankyrin-3 isoform 3 [Homo sapiens]	NP_001191332.1	ANK3	1.01e-38	ankyrin repeat and protein kinase domain-containing protein 1 isoform X1 [Mus musculus]	9.34e-40	ankyrin 2, isoform N [Drosophila melanogaster]	9.62e-39
dd_Smed_v6_16435_0	1167.67	-0.22795	0.0592181	-3.84934	0.000118438	0.00396091	FALSE	FALSE	dd_Smed_v6_16435_0_1	apoptotic process | brain development | integral component of membrane | membrane | multicellular organismal development | netrin receptor activity | netrin-activated signaling pathway | plasma membrane | positive regulation of apoptotic process | protein binding | regulation of cell migration | signal transduction	ZU5 (1) / UPA (1) / Death (1) / Ig_3 (1) / I-set (1) / ig (1) / Ig_2 (1)	ZU5 domain (1) / UPA domain (1) / Death domain (1) / Immunoglobulin domain (3) / Immunoglobulin I-set domain (1)	dd_Smed_v4_16435_0_1	Human: unc-5 homolog C (C. elegans) (UNC5C)	netrin receptor UNC5C isoform X2 [Homo sapiens]	XP_016864279.1	UNC5C	4.74e-32	netrin receptor UNC5C isoform 1 precursor [Mus musculus]	1.51e-35	unc-5, isoform A [Drosophila melanogaster]	4.5e-12
dd_Smed_v6_8396_0	171.513	-0.583613	0.151616	-3.84928	0.000118465	0.00396091	TRUE	TRUE	dd_Smed_v6_8396_0_1	alpha-actinin binding | calcium-activated potassium channel activity | calmodulin binding | cytoplasm | integral component of membrane | ion channel activity | ion transport | membrane | plasma membrane | potassium ion transmembrane transport | potassium ion transport | protein homodimerization activity | regulation of potassium ion transmembrane transport | small conductance calcium-activated po…	SK_channel (1) / Ion_trans_2 (1) / CaMBD (1) / Lig_chan (1)	Calcium-activated SK potassium channel (1) / Ion channel (1) / Calmodulin binding domain (1) / Ligand-gated ion channel (1)	dd_Smed_v4_8396_0_1	Human: potassium intermediate/small conductance calcium-activated channel, subfamily N, member 2 (KCNN2)	small conductance calcium-activated potassium channel protein 3 isoform a [Homo sapiens]	NP_002240.3	KCNN3	5.13e-60	small conductance calcium-activated potassium channel protein 1 isoform b [Mus musculus]	2.7e-65	small conductance calcium-activated potassium channel, isoform I [Drosophila melanogaster]	4.58e-60
dd_Smed_v6_10607_0	139.459	0.544022	0.141504	3.84456	0.00012077	0.00403063	FALSE	FALSE	dd_Smed_v6_10607_0_1										zonadhesin isoform X2 [Mus musculus]	0.001	dumpy, isoform T [Drosophila melanogaster]	0.001
dd_Smed_v6_9801_0	1430.82	-0.322708	0.0839526	-3.84394	0.000121077	0.00403355	FALSE	FALSE	dd_Smed_v6_9801_0_1						GLIPR1-like protein 1 isoform X1 [Homo sapiens]	XP_011536436.2	GLIPR1L1	0.016	GLI pathogenesis-related 1 like 3 precursor [Mus musculus]	0.002
dd_Smed_v6_22212_0	73.2303	-0.573896	0.14942	-3.84084	0.000122616	0.00407741	TRUE	FALSE	dd_Smed_v6_22212_0_1
dd_Smed_v6_25777_0	768.066	0.232465	0.060553	3.83903	0.000123522	0.00410012	FALSE	FALSE	dd_Smed_v6_25777_0_1
dd_Smed_v6_2080_0	2170.04	-0.387313	0.100924	-3.83767	0.000124206	0.00411539	FALSE	FALSE	dd_Smed_v6_2080_0_1	GTP binding | GTPase activity | Nebenkern assembly | blastocyst formation | blood coagulation | camera-type eye morphogenesis | cell cycle arrest | cytosol | integral component of membrane | intrinsic component of mitochondrial outer membrane | microtubule cytoskeleton | mitochondrial envelope | mitochondrial fusion | mitochondrial membrane organization | mitochondrial outer membrane | mitochondr…	Dynamin_N (1) / MMR_HSR1 (1) / AIG1 (1) / Ras (1)	Dynamin family (1) / 50S ribosome-binding GTPase (1) / AIG1 family (1) / Ras family (1)	dd_Smed_v4_2080_0_1	Human: mitofusin 2 (MFN2)	mitofusin-2 isoform X1 [Homo sapiens]	XP_024307067.1	MFN2	5.29e-22	mitofusin-2 isoform X2 [Mus musculus]	6.71e-21	fuzzy onions [Drosophila melanogaster]	1.07e-24
dd_Smed_v6_7017_0	6711.42	-0.178805	0.0465988	-3.83711	0.000124488	0.00411731	FALSE	TRUE	dd_Smed_v6_7017_0_1	FAD binding | glutamate biosynthetic process | locomotory behavior | mitochondrial inner membrane | mitochondrial matrix | mitochondrion | oxidation-reduction process | oxidoreductase activity | phototaxis | proline catabolic process | proline dehydrogenase activity | proline metabolic process	Pro_dh (1)	Proline dehydrogenase (1)	dd_Smed_v4_7017_0_1	Human: proline dehydrogenase (oxidase) 1 (PRODH)	proline dehydrogenase 1, mitochondrial isoform 1 precursor [Homo sapiens]	NP_057419.5	PRODH	2.13e-153	proline dehydrogenase 1, mitochondrial precursor [Mus musculus]	9.53e-159	sluggish A, isoform B [Drosophila melanogaster]	6.84e-158
dd_Smed_v6_1200_0	4944.14	-0.335085	0.0873911	-3.83431	0.000125915	0.00415702	FALSE	FALSE	dd_Smed_v6_1200_0_1		SH2 (1)	SH2 domain (1)
dd_Smed_v6_6287_0	7293.46	0.435555	0.113638	3.83284	0.000126675	0.00417191	FALSE	TRUE	dd_Smed_v6_6287_0_1
dd_Smed_v6_7792_0	16839.8	0.172795	0.0450863	3.83255	0.000126821	0.00417191	FALSE	TRUE	dd_Smed_v6_7792_0_1	ATP binding | G-protein coupled receptor signaling pathway | activating transcription factor binding | blood coagulation | cAMP-mediated signaling | cytoplasm | cytoskeleton | cytosol | diacylglycerol binding | diacylglycerol kinase activity | intracellular signal transduction | kinase activity | kinase binding | lateral inhibition | membrane | metal ion binding | nuclear speck | nucleotide bindi…	DAGK_acc (1) / C1_1 (1) / DAGK_cat (1) / RBD_DGKtheta (1) / RA (1) / RA_2 (1) / DUF5099 (1) / C1_2 (1)	Diacylglycerol kinase accessory domain (1) / Phorbol esters (1) / Diacylglycerol kinase catalytic domain (1) / Diacylglycerol kinase theta (1) / Ras association (RalGDS (1) / RA like domain (1) / Domain of unknown function (DUF5099) (1) / C1 domain (1)	dd_Smed_v4_7792_0_1	PFAM: DAGK_acc, DAGK_cat, C1_1, RA,	diacylglycerol kinase theta [Homo sapiens]	NP_001338.2	DGKQ	0	diacylglycerol kinase theta isoform 1 [Mus musculus]	0	uncharacterized protein Dmel_CG31140, isoform F [Drosophila melanogaster]	0
dd_Smed_v6_13316_0	1842.18	-0.190227	0.0496557	-3.83093	0.000127662	0.00419205	FALSE	TRUE	dd_Smed_v6_13316_0_1	Ras guanyl-nucleotide exchange factor activity | biological_process | cellular_component | cerebellar granule cell differentiation | dendrite | guanyl-nucleotide exchange factor activity | guanyl-nucleotide exchange factor complex | intracellular | molecular_function | neuronal cell body | positive regulation of protein phosphorylation | protein binding | protein serine/threonine kinase activity …	RasGEF (1) / RasGEF_N (1)	RasGEF domain (1) / RasGEF N-terminal motif (1)	dd_Smed_v4_13316_0_1	Human: kinase non-catalytic C-lobe domain (KIND) containing 1 (KNDC1)	kinase non-catalytic C-lobe domain-containing protein 1 isoform 1 [Homo sapiens]	NP_689856.6	KNDC1	3.21e-19	kinase non-catalytic C-lobe domain-containing protein 1 [Mus musculus]	2.74e-18
dd_Smed_v6_208_0	109.395	-0.717761	0.187646	-3.82508	0.000130732	0.00428369	TRUE	FALSE	dd_Smed_v6_208_0_1		Glyco_hydro_19 (1)	Chitinase class I (1)	dd_Smed_v4_208_0_1	PFAM: Glyco_hydro_19,
dd_Smed_v6_883_0	3249.41	-0.270217	0.0706502	-3.82472	0.000130919	0.00428369	FALSE	TRUE	dd_Smed_v6_883_0_1		DM9 (1)	DM9 repeat (1)	dd_Smed_v4_883_0_1	PFAM: DUF3421,							uncharacterized protein Dmel_CG44250, isoform B [Drosophila melanogaster]	2e-21
dd_Smed_v6_2771_0	4685.21	-0.243966	0.0638112	-3.82325	0.000131705	0.00429437	FALSE	TRUE	dd_Smed_v6_2771_0_1	M band | Z disc | actin cytoskeleton | androgen receptor binding | androgen receptor signaling pathway | atrial cardiac muscle cell development | biological_process | cellular lipid metabolic process | focal adhesion | heart trabecula formation | identical protein binding | negative regulation of apoptotic process | negative regulation of transcription from RNA polymerase II promoter | nucleoplas…	LIM (1) / LIM_FHL2-3_N (1)	LIM domain (1) / FHL2 (1)	dd_Smed_v4_2771_0_1	Human: four and a half LIM domains 2 (FHL2)	four and a half LIM domains protein 2 isoform a [Homo sapiens]	NP_963851.2	FHL2	1.44e-97	four and a half LIM domains protein 2 isoform X1 [Mus musculus]	4.93e-96	limpet, isoform G [Drosophila melanogaster]	1.69e-141
dd_Smed_v6_8504_0	6090.04	0.178214	0.0466134	3.82323	0.000131713	0.00429437	FALSE	FALSE	dd_Smed_v6_8504_0_1	apoptotic process | axon guidance | axonogenesis | basement membrane | cell periphery | cytoplasm | establishment of nucleus localization | extracellular region | inner ear morphogenesis | mammary gland development | mammary gland duct morphogenesis | negative regulation of axon extension | neuron migration | positive regulation of axon extension | positive regulation of cell proliferation | prot…	Laminin_N (1) / EGF_laminin (1) / NTR (1) / EGF_LMN_ATRN (1)	Laminin N-terminal (Domain VI) (1) / Laminin EGF domain (1) / UNC-6 (1) / Laminin (1)	dd_Smed_v4_8504_0_1	Human: netrin 1 (NTN1)	netrin-1 isoform X1 [Homo sapiens]	XP_006721658.1	NTN1	5.74e-104	netrin-1 precursor [Mus musculus]	1.82e-104	Netrin-A, isoform B [Drosophila melanogaster]	2.28e-83
dd_Smed_v6_12033_0	304.585	0.350297	0.091661	3.82166	0.000132558	0.00431426	FALSE	FALSE	dd_Smed_v6_12033_0_1	integral component of plasma membrane | plasma membrane | protein binding	Tetraspanin (1) / CD20 (1)	Tetraspanin family (1) / CD20-like family (1)	dd_Smed_v4_12033_0_1	Human: CD82 molecule (CD82)	CD82 antigen isoform X2 [Homo sapiens]	XP_011518369.1	CD82	3.86e-13	tetraspanin-7 isoform X1 [Mus musculus]	9.97e-13	tetraspanin 42Ed, isoform A [Drosophila melanogaster]	3.26e-09
dd_Smed_v6_19236_0	1555.94	0.241561	0.0632235	3.82074	0.00013305	0.00432259	FALSE	TRUE	dd_Smed_v6_19236_0_1		Cadherin (1) / Cadherin_CELSR2_9th (1) / Cadherin_FAT4_N (1) / Cadherin_2 (1) / Sde0182_C (1) / RET_CLD1 (1)	Cadherin domain (1) / CELSR2-like (1) / FAT4-like (1) / Cadherin-like (1) / Cellulose-binding protein Sde0182 (1) / RET Cadherin like domain 1 (1)	dd_Smed_v4_19236_0_1	Human: protocadherin 9 (PCDH9)	protocadherin-9 isoform X3 [Homo sapiens]	XP_011533401.1	PCDH9	6.7e-63	protocadherin-9 isoform X2 [Mus musculus]	8.01e-63	starry night, isoform D [Drosophila melanogaster]	1.17e-47
dd_Smed_v6_41553_0	44.6926	0.765353	0.200622	3.8149	0.000136238	0.00441836	FALSE	FALSE	dd_Smed_v6_41553_0_1	DNA binding | cellular_component | multicellular organismal development | nucleus | organ morphogenesis | protein binding | regulation of transcription, DNA-templated | sequence-specific DNA binding | transcription factor activity, sequence-specific DNA binding | visual perception	SIX1_SD (1) / Homeodomain (1) / Homeobox_KN (1)	Transcriptional regulator (1) / Homeodomain (1) / Homeobox KN domain (1)	dd_Smed_v4_41553_0_1	Human: SIX homeobox 6 (SIX6)	homeobox protein SIX6 [Homo sapiens]	NP_031400.2	SIX6	1.13e-80	homeobox protein SIX6 [Mus musculus]	2.29e-78	optix, isoform C [Drosophila melanogaster]	6.86e-73
dd_Smed_v6_13475_0	700.94	-0.315787	0.0828399	-3.81201	0.000137841	0.00445459	FALSE	TRUE	dd_Smed_v6_13475_0_1	cell-cell junction | gap junction | gap junction channel activity | gap junction hemi-channel activity | integral component of membrane | ion transmembrane transport	Innexin (1)	Innexin (1)	dd_Smed_v4_13475_0_1	PFAM: Innexin,							innexin 2, isoform B [Drosophila melanogaster]	4.19e-18
dd_Smed_v6_3062_0	4278.8	-0.395998	0.103881	-3.81203	0.000137833	0.00445459	FALSE	FALSE	dd_Smed_v6_3062_0_5		Ank_2 (1) / Ank (1) / Ank_4 (1) / Ank_3 (1) / Ank_5 (1) / Ank_KRIT1 (1) / ANK_LRRK2 (1)	Ankyrin repeats (3 copies) (1) / Ankyrin repeat (2) / Ankyrin repeats (many copies) (2) / KRIT1 ankyrin-repeats domain (1) / LRRK2 ANK repeat (1)			receptor-interacting serine/threonine-protein kinase 4 [Homo sapiens]	NP_065690.2	RIPK4	1.97e-28	receptor-interacting serine/threonine-protein kinase 4 isoform X1 [Mus musculus]	2.62e-28	multiple ankyrin repeats single KH domain, isoform F [Drosophila melanogaster]	3.56e-24
dd_Smed_v6_3629_0	15394.4	0.145731	0.0382437	3.81058	0.000138642	0.00447261	FALSE	TRUE	dd_Smed_v6_3629_0_1		DUF4139 (1) / DUF4140 (1)	Domain of unknown function (DUF4139) (1) / N-terminal domain of unknown function (DUF4140) (1)	dd_Smed_v4_3629_0_1	PFAM: DUF4139, DUF4140,
dd_Smed_v6_5351_0	4396.92	-0.145321	0.0381493	-3.80928	0.00013937	0.00448034	FALSE	TRUE	dd_Smed_v6_5351_0_1		MFS_1 (1)	Major Facilitator Superfamily (1)	dd_Smed_v4_5351_0_1	PFAM: MFS_1, MFS_2,	monocarboxylate transporter 14 isoform X2 [Homo sapiens]	XP_011509054.1	SLC16A14	0.001	monocarboxylate transporter 14 isoform X1 [Mus musculus]	0.000683	karmoisin, isoform B [Drosophila melanogaster]	0.006
dd_Smed_v6_8627_0	19778.5	-0.183908	0.0482755	-3.80956	0.000139216	0.00448034	FALSE	TRUE	dd_Smed_v6_8627_0_1		DUF4590 (1)	Domain of unknown function (DUF4590) (1)	dd_Smed_v4_8627_0_1	Human: chromosome 1 open reading frame 173 (C1orf173)	glutamate-rich protein 3 isoform X1 [Homo sapiens]	XP_016855763.1	ERICH3	3.3e-25	glutamate-rich protein 3 [Mus musculus]	1.17e-24
dd_Smed_v6_2514_0	37793.5	-0.46354	0.121703	-3.80879	0.000139647	0.00448141	FALSE	TRUE	dd_Smed_v6_2514_0_1	Golgi to plasma membrane protein transport | M band | SMAD protein import into nucleus | actin binding | actin filament bundle | actin filament capping | adherens junction | ankyrin binding | apical plasma membrane | apicolateral plasma membrane | axon guidance | calmodulin binding | common-partner SMAD protein phosphorylation | cuticular plate | cytokinesis | cytoplasm | cytoskeletal protein bin…	Spectrin (1) / CH (1) / PH (1) / SH3_2 (1) / SH3_1 (1) / PH_9 (1) / SH3_9 (1) / CAMSAP_CH (1)	Spectrin repeat (1) / Calponin homology (CH) domain (1) / PH domain (1) / Variant SH3 domain (2) / SH3 domain (1) / Pleckstrin homology domain (1) / CAMSAP CH domain (1)	dd_Smed_v4_2514_0_1	Human: spectrin, beta, non-erythrocytic 1 (SPTBN1)	spectrin beta chain, non-erythrocytic 1 isoform X1 [Homo sapiens]	XP_016860270.1	SPTBN1	1.41e-159	spectrin beta chain, non-erythrocytic 1 isoform X1 [Mus musculus]	3.21e-159	karst, isoform E [Drosophila melanogaster]	0
dd_Smed_v6_3528_0	1074.42	-0.263178	0.0691238	-3.80735	0.000140465	0.00449977	FALSE	TRUE	dd_Smed_v6_3528_0_1		Rab11-FIP3 (1) / PRKG1_interact (1)	Rab11-FIP3-like domain (1) / cGMP-dependent protein kinase interacting domain (1)
dd_Smed_v6_10334_0	9195.62	0.22277	0.0585451	3.80511	0.000141742	0.0045328	FALSE	TRUE	dd_Smed_v6_10334_0_1		COesterase (1) / BD-FAE (1) / Abhydrolase_3 (1)	Carboxylesterase family (1) / BD-FAE (1) / alpha (1)	dd_Smed_v4_10334_0_1	Human: butyrylcholinesterase (BCHE)	cholinesterase precursor [Homo sapiens]	NP_000046.1	BCHE	1.04e-101	acetylcholinesterase isoform X1 [Mus musculus]	1.26e-100	acetylcholine esterase, isoform C [Drosophila melanogaster]	7.68e-85
dd_Smed_v6_78494_0	122.433	-0.48247	0.126953	-3.80039	0.000144469	0.00461196	FALSE	FALSE	dd_Smed_v6_78494_0_1		ASC (1)	Amiloride-sensitive sodium channel (1)	dd_Smed_v4_78494_0_1	PFAM: ASC,					amiloride-sensitive sodium channel subunit beta [Mus musculus]	0.029
dd_Smed_v6_13704_0	643.115	0.46329	0.12218	3.79187	0.000149515	0.00474826	FALSE	TRUE	dd_Smed_v6_13704_0_1	DNA binding | cell differentiation | cell fate commitment | cytoplasm | embryo development | endocrine pancreas development | exocrine pancreas development | generation of neurons | hindbrain development | intracellular | multicellular organismal development | neuron fate commitment | nucleus | pancreas development | positive regulation of transcription from RNA polymerase II promoter | positive …	HLH (1)	Helix-loop-helix DNA-binding domain (1)	dd_Smed_v4_13704_0_1	Smed: ptf-4 protein (ptf-4)	pancreas transcription factor 1 subunit alpha [Homo sapiens]	NP_835455.1	PTF1A	1.09e-29	pancreas transcription factor 1 subunit alpha [Mus musculus]	1.07e-30	48 related 1, isoform A [Drosophila melanogaster]	3.78e-35
dd_Smed_v6_25657_0	145.227	0.451993	0.119196	3.79201	0.000149433	0.00474826	FALSE	FALSE	dd_Smed_v6_25657_0_1	G-protein coupled receptor activity | G-protein coupled receptor signaling pathway | G-protein coupled receptor signaling pathway, coupled to cyclic nucleotide second messenger | allatostatin receptor activity | arachidonic acid metabolic process | cell migration | cytoplasm | integral component of membrane | integral component of plasma membrane | negative regulation of cAMP metabolic process | …	7tm_1 (1) / 7TM_GPCR_Srsx (1) / 7TM_GPCR_Srx (1)	7 transmembrane receptor (rhodopsin family) (1) / Serpentine type 7TM GPCR chemoreceptor Srsx (1) / Serpentine type 7TM GPCR chemoreceptor Srx (1)	dd_Smed_v4_25657_0_1	Human: somatostatin receptor 4 (SSTR4)	somatostatin receptor type 4 [Homo sapiens]	NP_001043.2	SSTR4	1e-32	somatostatin receptor type 4 [Mus musculus]	5.85e-36	allatostatin C receptor 1 [Drosophila melanogaster]	1.91e-33
dd_Smed_v6_9274_0	1789.03	-0.200697	0.0529282	-3.79188	0.00014951	0.00474826	FALSE	FALSE	dd_Smed_v6_9274_0_1		HMMR_C (1) / DUF4763 (1)	Hyaluronan mediated motility receptor C-terminal (1) / Domain of unknown function (DUF4763) (1)
dd_Smed_v6_8648_0	5667.84	0.236625	0.0625251	3.78448	0.00015403	0.00488322	FALSE	TRUE	dd_Smed_v6_8648_0_1	G-protein coupled receptor signaling pathway | GTPase activator activity | cytoplasm | negative regulation of signal transduction | plasma membrane | positive regulation of GTPase activity | regulation of G-protein coupled receptor protein signaling pathway | signal transduction | termination of G-protein coupled receptor signaling pathway	RGS (1)	Regulator of G protein signaling domain (1)	dd_Smed_v4_8648_0_1	Human: regulator of G-protein signaling 5 (RGS5)	regulator of G-protein signaling 5 isoform 1 [Homo sapiens]	NP_003608.1	RGS5	1.31e-41	regulator of G-protein signaling 8 isoform X2 [Mus musculus]	2.51e-41	double hit, isoform C [Drosophila melanogaster]	6.22e-28
dd_Smed_v6_8929_0	124.656	-1.01599	0.268574	-3.78289	0.000155017	0.00490602	TRUE	TRUE	dd_Smed_v6_8929_0_1		EFG_C (1)	Elongation factor G C-terminus (1)
dd_Smed_v6_13693_0	246.654	-0.379287	0.100394	-3.778	0.000158093	0.00499477	FALSE	FALSE	dd_Smed_v6_13693_0_1	Golgi apparatus | endocytosis | endosome | exocytosis | integral component of membrane | membrane | protein binding | protein domain specific binding | protein transport | recycling endosome membrane | synapse | synaptic vesicle | synaptic vesicle membrane | trans-Golgi network | transport | zymogen granule membrane	SCAMP (1) / DUF7549 (1)	SCAMP family (1) / Family of unknown function (DUF7549) (1)	dd_Smed_v4_13693_0_1	Human: secretory carrier membrane protein 1 (SCAMP1)	secretory carrier-associated membrane protein 1 isoform 1 [Homo sapiens]	NP_004857.4	SCAMP1	4.32e-31	secretory carrier-associated membrane protein 1 isoform 1 [Mus musculus]	3.25e-32	scamp, isoform A [Drosophila melanogaster]	9.54e-30
dd_Smed_v6_8051_0	7750.06	-0.341659	0.0904773	-3.77619	0.000159248	0.0050226	FALSE	FALSE	dd_Smed_v6_8051_0_1		SPATIAL (1)	SPATIAL (1)			uncharacterized protein C4orf17 [Homo sapiens]	NP_115525.2	C4orf17	0.000608	protein TBATA isoform 2 [Mus musculus]	1.38e-05
dd_Smed_v6_4781_1	1835.74	-0.202152	0.0535561	-3.77459	0.000160268	0.00503746	FALSE	TRUE	dd_Smed_v6_4781_1_1	protein deubiquitination | ubiquitin-dependent protein catabolic process | ubiquitin-specific protease activity |	UCH (1)	Ubiquitin carboxyl-terminal hydrolase (1)	dd_Smed_v4_4781_1_1	Human: ubiquitin specific peptidase 2 (USP2)	ubiquitin carboxyl-terminal hydrolase 2 isoform X2 [Homo sapiens]	XP_016874028.1	USP2	3.22e-09	ubiquitin carboxyl-terminal hydrolase 21 [Mus musculus]	1.25e-08	ubiquitin specific protease 2, isoform H [Drosophila melanogaster]	2.86e-11
dd_Smed_v6_9643_0	1199.72	-0.29524	0.0782125	-3.77484	0.000160113	0.00503746	FALSE	FALSE	dd_Smed_v6_9643_0_1
dd_Smed_v6_18069_0	639.619	0.376125	0.0998412	3.76723	0.000165069	0.00517949	FALSE	TRUE	dd_Smed_v6_18069_0_1
dd_Smed_v6_10042_0	2751.64	0.180729	0.0479883	3.76611	0.000165808	0.00519382	FALSE	TRUE	dd_Smed_v6_10042_0_1	cell junction | cellular_component | integral component of membrane | membrane | plasma membrane | positive regulation of synapse assembly | receptor binding | synapse	LRR_8 (1)	Leucine rich repeat (1)	dd_Smed_v4_10042_0_1	Human: leucine rich repeat containing 4B (LRRC4B)	leucine-rich repeat-containing protein 4B isoform X1 [Homo sapiens]	XP_011525822.1	LRRC4B	1.66e-09	leucine-rich repeat-containing protein 4B precursor [Mus musculus]	1.47e-09	slit, isoform F [Drosophila melanogaster]	5.6e-09
dd_Smed_v6_10791_0	3530.83	0.37236	0.0988963	3.76515	0.000166448	0.00520498	FALSE	FALSE	dd_Smed_v6_10791_0_1	biological_process | integral component of membrane | mitochondrion | oxidoreductase activity	DAO (1) / Thi4 (1) / Pyr_redox_2 (1) / FAD_binding_2 (1)	FAD dependent oxidoreductase (1) / Thi4 family (1) / Pyridine nucleotide-disulphide oxidoreductase (1) / FAD binding domain (1)	dd_Smed_v4_10791_0_1	Human: FAD-dependent oxidoreductase domain containing 1 (FOXRED1)	FAD-dependent oxidoreductase domain-containing protein 1 [Homo sapiens]	NP_060017.1	FOXRED1	3.24e-106	FAD-dependent oxidoreductase domain-containing protein 1 isoform 2 [Mus musculus]	2.51e-93	uncharacterized protein Dmel_CG3270 [Drosophila melanogaster]	1.73e-98
dd_Smed_v6_1837_0	10163.3	-0.66651	0.177086	-3.76376	0.000167375	0.00522508	TRUE	TRUE	dd_Smed_v6_1837_0_1		ubiquitin (1) / Rad60-SLD (1) / Ubiquitin_5 (1)	Ubiquitin family (1) / Ubiquitin-2 like Rad60 SUMO-like (1) / Ubiquitin-like domain (1)	dd_Smed_v4_1837_0_1	PFAM: ubiquitin,
dd_Smed_v6_25116_0	440.276	0.38098	0.101239	3.76318	0.000167766	0.00522836	FALSE	TRUE	dd_Smed_v6_25116_0_1	GABA-A receptor activity | extracellular ligand-gated ion channel activity | integral component of membrane | ion transport | plasma membrane | postsynaptic membrane	Neur_chan_LBD (1) / Neur_chan_memb (1)	Neurotransmitter-gated ion-channel ligand binding domain (1) / Neurotransmitter-gated ion-channel transmembrane region (1)	dd_Smed_v4_25116_0_1	Human: gamma-aminobutyric acid (GABA) A receptor, beta 2 (GABRB2)	gamma-aminobutyric acid receptor subunit beta-2 isoform 2 precursor [Homo sapiens]	NP_000804.1	GABRB2	1.99e-111	gamma-aminobutyric acid receptor subunit beta-1 isoform 1 precursor [Mus musculus]	1.49e-111	Ligand-gated chloride channel homolog 3 [Drosophila melanogaster]	5.77e-146
dd_Smed_v6_14010_0	4851.56	0.288707	0.0767465	3.76182	0.000168679	0.00524791	FALSE	TRUE	dd_Smed_v6_14010_0_1	BRE binding | alternative mRNA splicing, via spliceosome | cytoplasm | embryo development | germ cell development | mRNA binding | mRNA splice site selection | nucleolus | nucleotide binding | nucleus | positive regulation of mRNA splicing, via spliceosome | regulation of alternative mRNA splicing, via spliceosome | translation repressor activity, nucleic acid binding	RRM_1 (1) / RRM_7 (1)	RNA recognition motif (2)	dd_Smed_v4_14010_0_1	Human: CUGBP, Elav-like family member 5 (CELF5)	CUGBP Elav-like family member 5 isoform X2 [Homo sapiens]	XP_006722896.1	CELF5	5.56e-96	CUGBP Elav-like family member 5 isoform 7 [Mus musculus]	5.09e-97	bruno 2, isoform A [Drosophila melanogaster]	3.75e-67
dd_Smed_v6_7331_0	6884.28	0.230096	0.0612011	3.75967	0.000170138	0.00528434	FALSE	TRUE	dd_Smed_v6_7331_0_1	biological_process | cytoplasm | cytoskeleton | integral component of plasma membrane | melanosome | membrane | membrane raft | molecular_function | protein homooligomerization	Band_7 (1) / Band_7_1 (1)	SPFH domain (1) / SPFH domain-Band 7 family (1)	dd_Smed_v4_7331_0_1	PFAM: Band_7,	stomatin isoform a [Homo sapiens]	NP_004090.4	STOM	2.18e-93	erythrocyte band 7 integral membrane protein [Mus musculus]	4.79e-92	uncharacterized protein Dmel_CG42540, isoform B [Drosophila melanogaster]	3.94e-94
dd_Smed_v6_7272_0	129.673	-0.688301	0.183143	-3.75826	0.000171096	0.00529618	TRUE	FALSE	dd_Smed_v6_7272_0_1	cytoplasm | embryo development ending in birth or egg hatching | growth | hydrolase activity | mitochondrion | nematode larval development | phosphopantetheine binding	Beta-lactamase (1)	Beta-lactamase (1)	dd_Smed_v4_7272_0_1	Human: lactamase, beta (LACTB)	serine beta-lactamase-like protein LACTB, mitochondrial isoform a precursor [Homo sapiens]	NP_116246.2	LACTB	6.49e-50	serine beta-lactamase-like protein LACTB, mitochondrial precursor [Mus musculus]	4.74e-42
dd_Smed_v6_8_0	1861.98	-1.15698	0.307847	-3.75831	0.000171066	0.00529618	TRUE	FALSE	dd_Smed_v6_8_0_1
dd_Smed_v6_12056_0	4804.37	-0.180347	0.0481081	-3.74878	0.000177694	0.00549117	FALSE	FALSE	dd_Smed_v6_12056_0_1	cell projection | cilium | cilium morphogenesis | cytoplasm | cytoskeleton | intracellular | intraciliary transport | smoothened signaling pathway |			dd_Smed_v4_12056_0_1	Human: tetratricopeptide repeat domain 21B (TTC21B)	tetratricopeptide repeat protein 21B [Homo sapiens]	NP_079029.3	TTC21B	0	tetratricopeptide repeat protein 21B isoform a [Mus musculus]	0
dd_Smed_v6_10391_0	3983.44	0.155698	0.0415615	3.74621	0.00017953	0.00553857	FALSE	TRUE	dd_Smed_v6_10391_0_1	ATP binding | G-protein coupled receptor binding | G-protein coupled receptor kinase activity | G-protein coupled receptor signaling pathway | beta-adrenergic receptor kinase activity | imaginal disc-derived wing vein specification | metarhodopsin inactivation | phosphatidylinositol binding | phospholipid binding | phototransduction, visible light | protein kinase activity | protein phosphorylati…	Pkinase (1) / PK_Tyr_Ser-Thr (1) / PH (1) / Kinase-like (1)	Protein kinase domain (1) / Protein tyrosine and serine (1) / PH domain (1) / Kinase-like (1)	dd_Smed_v4_10391_0_1	Human: adrenergic, beta, receptor kinase 2 (ADRBK2)	beta-adrenergic receptor kinase 2 isoform 1 [Homo sapiens]	NP_005151.2	GRK3	0	beta-adrenergic receptor kinase 1 isoform 1 [Mus musculus]	0	G protein-coupled receptor kinase 1, isoform C [Drosophila melanogaster]	0
dd_Smed_v6_7723_0	12464.1	0.198228	0.0529214	3.74571	0.000179886	0.00554024	FALSE	TRUE	dd_Smed_v6_7723_0_1	ATP binding | PDZ domain binding | actin cytoskeleton | basement membrane | basolateral plasma membrane | calcium ion import | calmodulin binding | cell adhesion | cell-cell junction | ciliary membrane | cytoplasm | cytosol | dendrite | guanylate kinase activity | intracellular protein transport | kinase activity | membrane | negative regulation of cell-matrix adhesion | negative regulation of ce…	Pkinase (1) / Guanylate_kin (1) / PK_Tyr_Ser-Thr (1) / PDZ (1) / L27 (1) / PDZ_6 (1) / SH3_1 (1) / SH3_2 (1)	Protein kinase domain (1) / Guanylate kinase (1) / Protein tyrosine and serine (1) / PDZ domain (2) / L27 domain (1) / SH3 domain (1) / Variant SH3 domain (1)	dd_Smed_v4_7723_0_1	Human: calcium/calmodulin-dependent serine protein kinase (MAGUK family) (CASK)	peripheral plasma membrane protein CASK isoform X6 [Homo sapiens]	XP_006724629.1	CASK	0	peripheral plasma membrane protein CASK isoform X25 [Mus musculus]	0	CASK, isoform B [Drosophila melanogaster]	0
dd_Smed_v6_15587_0	351.424	-0.294547	0.0786457	-3.74524	0.000180223	0.00554134	FALSE	FALSE	dd_Smed_v6_15587_0_1
dd_Smed_v6_9272_0	7657.38	-0.191917	0.0512669	-3.74348	0.000181487	0.00557085	FALSE	TRUE	dd_Smed_v6_9272_0_1	3-phosphoinositide-dependent protein kinase binding | ATP binding | G-protein alpha-subunit binding | G-protein coupled receptor signaling pathway | GTP binding | PTB domain binding | SH2 domain binding | activation of MAPK activity | activation of protein kinase B activity | activation of protein kinase activity | axonogenesis | brain development | carbohydrate metabolic process | caveola | cell…	PK_Tyr_Ser-Thr (1) / Pkinase (1) / Recep_L_domain (1) / Furin-like (1) / fn3 (1) / GF_recep_IV (1)	Protein tyrosine and serine (1) / Protein kinase domain (1) / Receptor L domain (1) / Furin-like cysteine rich region (1) / Fibronectin type III domain (1) / Growth factor receptor domain IV (1)	dd_Smed_v4_9272_0_1	Smed: insulin receptor-like 1 protein	insulin receptor isoform X1 [Homo sapiens]	XP_011526290.2	INSR	4.22e-104	insulin-like growth factor 1 receptor isoform X2 [Mus musculus]	1.13e-162	Insulin-like receptor, isoform A [Drosophila melanogaster]	4.06e-58
dd_Smed_v6_13203_0	282.986	-0.558043	0.14911	-3.74249	0.000182204	0.00557423	TRUE	FALSE	dd_Smed_v6_13203_0_1		EF-hand_7 (1) / EF-hand_6 (1) / EF-hand_1 (1) / EF-hand_5 (1) / EF-hand_8 (1) / EH (1) / EF-hand_9 (1) / AIF-1 (1) / EF_EFCAB10_C (1) / Dockerin_1 (1) / SPARC_Ca_bdg (1) / TerB (1) / PMBR (1)	EF-hand domain pair (2) / EF-hand domain (2) / EF hand domain (1) / EF hand (1) / EH domain (1) / Allograft inflammatory factor 1 (1) / EFCAB10 (1) / Dockerin type I domain (1) / Secreted protein acidic and rich in cysteine Ca binding region (1) / Tellurite resistance protein TerB (1) / Pseudomurein-binding repeat (1)	dd_Smed_v4_13203_0_1	Human: calmodulin 2 (phosphorylase kinase, delta) (CALM2)	calmodulin-1 isoform 2 [Homo sapiens]	NP_008819.1	CALM1	5.31e-24	calmodulin-1 isoform 2 [Mus musculus]	4.49e-24	calmodulin, isoform B [Drosophila melanogaster]	6.9e-24
dd_Smed_v6_14143_0	65.7851	-1.00564	0.26869	-3.74275	0.000182016	0.00557423	TRUE	FALSE	dd_Smed_v6_14143_0_1
dd_Smed_v6_1789_0	29851.8	-0.154589	0.0413187	-3.74139	0.000183009	0.00558953	FALSE	FALSE	dd_Smed_v6_1789_0_1						Down syndrome cell adhesion molecule-like protein 1 isoform X3 [Homo sapiens]	XP_011541221.1	DSCAML1	0.045	Down syndrome cell adhesion molecule-like protein 1 homolog isoform X1 [Mus musculus]	0.034	down syndrome cell adhesion molecule 1, isoform AA [Drosophila melanogaster]	0.000871
dd_Smed_v6_12178_0	2215.75	0.270073	0.0721982	3.74072	0.000183491	0.0055935	FALSE	TRUE	dd_Smed_v6_12178_0_1	gap junction | integral component of membrane	Innexin (1)	Innexin (1)	dd_Smed_v4_12178_0_1	PFAM: Innexin,							innexin 2, isoform B [Drosophila melanogaster]	3.76e-25
dd_Smed_v6_1626_0	59862	-0.109876	0.0293757	-3.74037	0.000183748	0.0055935	FALSE	TRUE	dd_Smed_v6_1626_0_2		DNA_topoisoIV (1) / TOPRIM_C (1) / DNA_gyraseB (1) / Toprim (1) / HATPase_c (1)	DNA gyrase (1) / C-terminal associated domain of TOPRIM (1) / DNA gyrase B (1) / Toprim domain (1) / Histidine kinase- (1)			DNA topoisomerase 2-beta isoform 1 [Homo sapiens]	NP_001317629.1	TOP2B	0	DNA topoisomerase 2-alpha isoform X2 [Mus musculus]	0	topoisomerase 2, isoform A [Drosophila melanogaster]	0
dd_Smed_v6_8728_0	4151.08	-0.270511	0.0723994	-3.73637	0.000186696	0.00567384	FALSE	TRUE	dd_Smed_v6_8728_0_1	PDZ domain binding | cell junction | cellular protein localization | dendritic spine | embryo development ending in birth or egg hatching | excitatory postsynaptic potential | extracellular-glutamate-gated ion channel activity | integral component of membrane | ion channel activity | ion transport | ionotropic glutamate receptor activity | ionotropic glutamate receptor complex | ionotropic glutam…	Lig_chan (1) / SBP_bac_3 (1) / Lig_chan-Glu_bd (1)	Ligand-gated ion channel (1) / Bacterial extracellular solute-binding proteins (1) / Ligated ion channel L-glutamate- and glycine-binding site (1)	dd_Smed_v4_8728_0_1	Human: glutamate receptor, ionotropic, AMPA 1 (GRIA1)6	glutamate receptor 4 isoform X4 [Homo sapiens]	XP_016873098.1	GRIA4	3.22e-13	glutamate receptor ionotropic, delta-2 isoform 2 precursor [Mus musculus]	9.16e-14	uncharacterized protein Dmel_CG11155, isoform D [Drosophila melanogaster]	4.52e-14
dd_Smed_v6_2814_0	120.8	-0.866779	0.232103	-3.73446	0.00018812	0.00570765	TRUE	FALSE	dd_Smed_v6_2814_0_1	serine-type endopeptidase inhibitor activity	Kunitz_BPTI (1)	Kunitz (1)	dd_Smed_v4_2814_0_1	Human: collagen, type VI, alpha 3 (COL6A3)	amyloid-like protein 2 isoform 22 precursor [Homo sapiens]	NP_001369467.1	APLP2	1.91e-12	kunitz-type protease inhibitor 2 isoform X1 [Mus musculus]	3.2e-12	immune induced molecule 33, isoform A [Drosophila melanogaster]	2.98e-16
dd_Smed_v6_10048_0	2122.46	-0.273677	0.073392	-3.72898	0.000192256	0.00582351	FALSE	FALSE	dd_Smed_v6_10048_0_1	AMPA glutamate receptor activity | AMPA glutamate receptor complex | cell junction | cell projection | dendrite | extracellular-glutamate-gated ion channel activity | integral component of membrane | integral component of plasma membrane | ion channel activity | ion transport | ionotropic glutamate receptor activity | ionotropic glutamate receptor signaling pathway | kainate selective glutamate r…	Lig_chan (1) / Lig_chan-Glu_bd (1)	Ligand-gated ion channel (1) / Ligated ion channel L-glutamate- and glycine-binding site (1)	dd_Smed_v4_10048_0_1	Human: glutamate receptor, ionotropic, AMPA 4 (GRIA4)	glutamate receptor 4 isoform X1 [Homo sapiens]	XP_005271575.1	GRIA4	7.96e-09	glutamate receptor 4 isoform 2 precursor [Mus musculus]	6.62e-09	polynucleotide phosphorylase, isoform B [Drosophila melanogaster]	1.37e-06
dd_Smed_v6_650_0	65910.3	-0.466084	0.125095	-3.72583	0.000194671	0.00588696	FALSE	TRUE	dd_Smed_v6_650_0_1		p25-alpha (1)	p25-alpha (1)	dd_Smed_v4_650_0_1	Human: tubulin polymerization-promoting protein family member 3 (TPPP3)	tubulin polymerization-promoting protein family member 3 isoform X1 [Homo sapiens]	XP_024306062.1	TPPP3	5.45e-13	tubulin polymerization-promoting protein family member 2 isoform X1 [Mus musculus]	2.21e-13	ringmaker, isoform A [Drosophila melanogaster]	4.71e-09
dd_Smed_v6_12573_0	3775	-0.310412	0.0833926	-3.7223	0.000197417	0.00595038	FALSE	FALSE	dd_Smed_v6_12573_0_1	ATP binding | biological_process | cellular_component | endomembrane system | intracellular | membrane | microtubule associated complex | microtubule motor activity | microtubule-based movement | mitochondrial membrane | mitochondrion | mitochondrion organization | molecular_function | nucleotide binding | organelle transport along microtubule | transport	Kinesin (1) / Microtub_bd (1) / Kinesin_assoc (1) / FHA (1) / KIF1B (1)	Kinesin motor domain (1) / Microtubule binding (1) / Kinesin-associated (1) / FHA domain (1) / Kinesin protein 1B (1)	dd_Smed_v4_12573_0_1	Human: kinesin family member 1B (KIF1B)	kinesin-like protein KIF1B isoform b [Homo sapiens]	NP_055889.2	KIF1B	8.53e-121	kinesin-like protein KIF28P [Mus musculus]	8.42e-176	uncoordinated-104, isoform I [Drosophila melanogaster]	2.22e-115
dd_Smed_v6_16101_0	1268.48	0.320796	0.0861733	3.72269	0.000197113	0.00595038	FALSE	TRUE	dd_Smed_v6_16101_0_1		Neur_chan_LBD (1) / Neur_chan_memb (1)	Neurotransmitter-gated ion-channel ligand binding domain (1) / Neurotransmitter-gated ion-channel transmembrane region (1)	dd_Smed_v4_16101_0_1	PFAM: Neur_chan_LBD, Neur_chan_memb,	gamma-aminobutyric acid receptor subunit rho-2 isoform X1 [Homo sapiens]	XP_011534015.1	GABRR2	1.77e-09	glycine receptor subunit alpha-4 precursor [Mus musculus]	5.58e-10	Ligand-gated chloride channel homolog 3 [Drosophila melanogaster]	1.98e-09
dd_Smed_v6_16610_0	2687.55	0.230708	0.0620027	3.72093	0.00019849	0.00597291	FALSE	FALSE	dd_Smed_v6_16610_0_1		Cadherin (1) / Cadherin_FAT4_N (1) / Cadherin_2 (1) / Cadherin_CELSR2_9th (1)	Cadherin domain (1) / FAT4-like (1) / Cadherin-like (1) / CELSR2-like (1)	dd_Smed_v4_16610_0_1	Human: protocadherin 9 (PCDH9)	protocadherin-9 isoform X4 [Homo sapiens]	XP_016876110.1	PCDH9	2.78e-70	protocadherin-9 isoform X2 [Mus musculus]	1.46e-69	starry night, isoform E [Drosophila melanogaster]	3.75e-53
dd_Smed_v6_12639_0	6253.79	-0.209695	0.0563934	-3.71843	0.000200468	0.00602256	FALSE	FALSE	dd_Smed_v6_12639_0_1	ATP binding | biological_process | cellular_component | membrane | microtubule associated complex | microtubule motor activity | microtubule-based movement | mitochondrion | molecular_function | nucleotide binding | transport	Kinesin (1) / Microtub_bd (1) / FHA (1)	Kinesin motor domain (1) / Microtubule binding (1) / FHA domain (1)	dd_Smed_v4_12639_0_1	Human: kinesin family member 13B (KIF13B)	kinesin-like protein KIF13B isoform X5 [Homo sapiens]	XP_016868746.1	KIF13B	1.01e-90	kinesin-like protein KIF28P [Mus musculus]	5.75e-118	kinesin heavy chain 73, isoform F [Drosophila melanogaster]	2.59e-91
dd_Smed_v6_18527_0	138.662	-0.50053	0.134667	-3.71679	0.000201769	0.00605174	TRUE	FALSE	dd_Smed_v6_18527_0_1	5'-nucleotidase activity | IMP metabolic process | adenosine metabolic process | catalytic activity | cellular_component | cytoplasm | cytosol | drug metabolic process | hydrolase activity | metabolic process | metal ion binding | nucleobase-containing compound metabolic process | nucleobase-containing small molecule metabolic process | nucleoside phosphotransferase activity | nucleotide binding …			dd_Smed_v4_18527_0_1	Human: 5'-nucleotidase, cytosolic II (NT5C2)	cytosolic purine 5'-nucleotidase isoform X9 [Homo sapiens]	XP_024303678.1	NT5C2	1.76e-81	cytosolic purine 5'-nucleotidase isoform X3 [Mus musculus]	3.95e-81	uncharacterized protein Dmel_CG32549, isoform D [Drosophila melanogaster]	4.61e-87
dd_Smed_v6_12523_0	907.489	0.324018	0.0872692	3.71286	0.000204931	0.00613655	FALSE	FALSE
dd_Smed_v6_2823_0	328.035	-0.371605	0.100104	-3.71217	0.000205487	0.00614318	FALSE	FALSE	dd_Smed_v6_2823_0_1
dd_Smed_v6_5719_0	5099.31	-0.18419	0.0496343	-3.71094	0.000206493	0.00616324	FALSE	TRUE	dd_Smed_v6_5719_0_1	BMP signaling pathway involved in spinal cord dorsal/ventral patterning | actin cytoskeleton | actin cytoskeleton organization | calcium ion binding | calcium-dependent cysteine-type endopeptidase activity | cuticle development | cytoplasm | dorsal/ventral pattern formation | intracellular | neuronal cell body | phagocytosis, engulfment | protein autoprocessing | proteolysis	Peptidase_C2 (1) / Calpain_III (1)	Calpain family cysteine protease (1) / Calpain large subunit (1)	dd_Smed_v4_5719_0_1	Human: calpain 9 (CAPN9)	calpain-9 isoform 2 [Homo sapiens]	NP_057536.1	CAPN9	8.34e-51	calpain-1 catalytic subunit [Mus musculus]	2.12e-71	Calpain-A, isoform A [Drosophila melanogaster]	2.62e-56
dd_Smed_v6_7146_0	2295.04	-0.245283	0.0661232	-3.70949	0.000207679	0.00618856	FALSE	FALSE	dd_Smed_v6_7146_0_1		C1_1 (1) / RGS-like (1)	Phorbol esters (1) / Regulator of G protein signalling-like domain (1)	dd_Smed_v4_7146_0_1	PFAM: RGS-like, C1_1,	proto-oncogene vav isoform X1 [Homo sapiens]	XP_005259699.1	VAV1	2.09e-05	proto-oncogene vav isoform 2 [Mus musculus]	5.68e-05	Rho guanine nucleotide exchange factor 2, isoform E [Drosophila melanogaster]	1.54e-08
dd_Smed_v6_11039_0	2233.99	0.224895	0.0606445	3.70842	0.00020856	0.00620476	FALSE	TRUE	dd_Smed_v6_11039_0_1				dd_Smed_v4_11039_0_1	Human: phosphodiesterase 1C, calmodulin-dependent 70kDa (PDE1C)	calcium/calmodulin-dependent 3',5'-cyclic nucleotide phosphodiesterase 1C isoform 1 [Homo sapiens]	NP_005011.1	PDE1C	7.98e-147	calcium/calmodulin-dependent 3',5'-cyclic nucleotide phosphodiesterase 1C isoform e [Mus musculus]	1.75e-148	phosphodiesterase 1c, isoform H [Drosophila melanogaster]	1.64e-150
dd_Smed_v6_1673_0	2632.06	-0.315937	0.085318	-3.70305	0.000213024	0.0063273	FALSE	FALSE	dd_Smed_v6_1673_0_1	actin binding | actin filament | cytosol | extracellular region | phagocytosis, engulfment	Gelsolin (1) / DUF7904 (1) / MPK1_gelsolin_C (1)	Gelsolin repeat (1) / Domain of unknown function (DUF7904) (1) / MPK1 gelsolin domain C-terminal (1)	dd_Smed_v4_1673_0_1	Human: villin 1 (VIL1)	villin-1 [Homo sapiens]	NP_009058.2	VIL1	1.31e-60	villin-1 [Mus musculus]	2.73e-58	gelsolin, isoform A [Drosophila melanogaster]	3.53e-63
dd_Smed_v6_609_0	52341	-0.475475	0.128462	-3.70128	0.000214517	0.00636135	FALSE	TRUE	dd_Smed_v6_609_0_1	endosome membrane | integral component of plasma membrane | mannose binding | plasma membrane | receptor activity | receptor-mediated endocytosis	Lectin_C (1) / Xlink (1) / IF3_N (1)	Lectin C-type domain (1) / Extracellular link domain (1) / Translation initiation factor IF-3 (1)	dd_Smed_v4_609_0_1	PFAM: Lectin_C, Xlink, IF3_N,	macrophage mannose receptor 1 precursor [Homo sapiens]	NP_002429.1	MRC1	3.12e-24	C-type mannose receptor 2 precursor [Mus musculus]	7.37e-23	triforce, isoform C [Drosophila melanogaster]	3.54e-07
dd_Smed_v6_6478_0	8550.78	0.28061	0.0758375	3.70016	0.000215468	0.00637923	FALSE	TRUE	dd_Smed_v6_6478_0_1	cytoplasmic vesicle | integral component of membrane | membrane | protein targeting | synaptic vesicle	MARVEL (1)	Membrane-associating domain (1)	dd_Smed_v4_6478_0_1	Human: synaptogyrin 2 (SYNGR2)	synaptogyrin-2 isoform 1 [Homo sapiens]	NP_004701.1	SYNGR2	7.36e-39	synaptogyrin-2 [Mus musculus]	2.72e-37	synaptogyrin [Drosophila melanogaster]	1.28e-35
dd_Smed_v6_24739_0	235.427	0.399137	0.107929	3.69814	0.000217187	0.00641977	FALSE	TRUE	dd_Smed_v6_24739_0_1	acetylcholine binding | acetylcholine receptor activity | acetylcholine-activated cation-selective channel activity | acetylcholine-gated channel complex | behavioral response to nicotine | cell junction | channel activity | dendrite | extracellular ligand-gated ion channel activity | integral component of membrane | ion channel activity | ion transport | membrane | neuronal cell body | plasma me…	Neur_chan_LBD (1) / Neur_chan_memb (1)	Neurotransmitter-gated ion-channel ligand binding domain (1) / Neurotransmitter-gated ion-channel transmembrane region (1)	dd_Smed_v4_24739_0_1	Human: cholinergic receptor, nicotinic, beta 3 (neuronal) (CHRNB3)	neuronal acetylcholine receptor subunit beta-3 isoform 1 precursor [Homo sapiens]	NP_000740.1	CHRNB3	1.31e-20	neuronal acetylcholine receptor subunit alpha-7 precursor [Mus musculus]	7e-20	nicotinic acetylcholine receptor alpha1, isoform B [Drosophila melanogaster]	5.65e-20
dd_Smed_v6_22700_0	117.657	-0.52268	0.141373	-3.69717	0.000218013	0.00643383	TRUE	FALSE	dd_Smed_v6_22700_0_1
dd_Smed_v6_9315_0	7642.69	0.199588	0.0539918	3.69664	0.000218475	0.00643713	FALSE	TRUE	dd_Smed_v6_9315_0_1		TIR_2 (1)	TIR domain (1)	dd_Smed_v4_9315_0_1	PFAM: TIR_2,
dd_Smed_v6_15091_0	497.369	0.384068	0.103963	3.69427	0.000220517	0.00648498	FALSE	FALSE	dd_Smed_v6_15091_0_1	GTP binding | GTPase activity | membrane | small GTPase mediated signal transduction |	Ras (1) / Roc (1) / Arf (1) / GTP_EFTU (1) / MMR_HSR1 (1)	Ras family (1) / Ras of Complex (1) / ADP-ribosylation factor family (1) / Elongation factor Tu GTP binding domain (1) / 50S ribosome-binding GTPase (1)	dd_Smed_v4_15091_0_1	Human: DIRAS family, GTP-binding RAS-like 2 (DIRAS2)	ras-related protein Rap-1b isoform 1 precursor [Homo sapiens]	NP_056461.1	RAP1B	2.39e-20	ras-related protein Rap-1b [Mus musculus]	2.02e-20	uncharacterized protein Dmel_CG13375, isoform C [Drosophila melanogaster]	7.68e-27
dd_Smed_v6_18738_0	512.707	0.31663	0.0857162	3.69394	0.000220806	0.00648498	FALSE	TRUE	dd_Smed_v6_18738_0_1		Ig_3 (1) / ig (1) / Ig_2 (1) / I-set (1) / V-set (1) / V-set_CD47 (1) / Ig_CD22 (1)	Immunoglobulin domain (3) / Immunoglobulin I-set domain (1) / Immunoglobulin V-set domain (1) / CD47 immunoglobulin-like domain (1) / B-cell receptor CD22-like (1)	dd_Smed_v4_18738_0_1	PFAM: Ig_2, I-set, V-set, ig,	hemicentin-1 isoform X3 [Homo sapiens]	XP_024305886.1	HMCN1	0.002	obscurin isoform 2 [Mus musculus]	0.001	sidestep VI, isoform B [Drosophila melanogaster]	0.000712
dd_Smed_v6_7413_0	3453.46	-0.468181	0.126768	-3.69321	0.000221438	0.00649315	FALSE	TRUE	dd_Smed_v6_7413_0_1
dd_Smed_v6_8453_0	6907.68	0.23519	0.0637016	3.69207	0.000222439	0.00651211	FALSE	TRUE	dd_Smed_v6_8453_0_1	SNAP receptor activity | cellularization | cuticle development | cytokinesis | exocytosis | haltere development | integral component of membrane | intracellular protein transport | membrane | muscle contraction | neurotransmitter secretion | plasma membrane | regulation of pole plasm oskar mRNA localization | synaptic transmission | synaptic vesicle docking | synaptic vesicle fusion to presynapti…	Syntaxin (1) / SNARE (1) / Syntaxin_2 (1) / Isochorismatase (1)	Syntaxin (1) / SNARE domain (1) / Syntaxin-like protein (1) / Isochorismatase domain (1)	dd_Smed_v4_8453_0_1	Human: syntaxin 1B (STX1B)	syntaxin-1B [Homo sapiens]	NP_443106.1	STX1B	7.72e-104	syntaxin-1B isoform X2 [Mus musculus]	1.43e-104	syntaxin 1A, isoform B [Drosophila melanogaster]	2.7e-113
dd_Smed_v6_14617_0	405.79	-0.311092	0.084339	-3.68859	0.000225498	0.00659115	FALSE	FALSE	dd_Smed_v6_14617_0_1		zf-C3HC4_2 (1) / zf-C3HC4 (1) / zf-C3HC4_3 (1)	Zinc finger (3)			TNF receptor-associated factor 5 isoform X2 [Homo sapiens]	XP_011508262.1	TRAF5	0.000229	TNF receptor-associated factor 5 isoform X1 [Mus musculus]	0.002	TNF-receptor-associated factor 6 [Drosophila melanogaster]	6.72e-05
dd_Smed_v6_53355_0	95.5935	0.563329	0.152993	3.68204	0.000231371	0.00675207	FALSE	FALSE
dd_Smed_v6_12892_0	4041.98	0.208496	0.0566901	3.67782	0.000235232	0.00685384	FALSE	FALSE	dd_Smed_v6_12892_0_1		SAXO1-2 (1)	Stabilizer of axonemal microtubules 1 (1)	dd_Smed_v4_12892_0_1	Human: family with sequence similarity 154, member A (FAM154A)	stabilizer of axonemal microtubules 1 isoform a [Homo sapiens]	NP_714918.2	SAXO1	1.23e-06	stabilizer of axonemal microtubules 1 [Mus musculus]	1.45e-06
dd_Smed_v6_22997_0	1047.28	0.297488	0.0810157	3.67198	0.000240676	0.00700134	FALSE	FALSE	dd_Smed_v6_22997_0_1		ASC (1)	Amiloride-sensitive sodium channel (1)	dd_Smed_v4_22997_0_1	Human: sodium channel, non-voltage-gated 1, beta subunit (SCNN1B)	amiloride-sensitive sodium channel subunit beta [Homo sapiens]	NP_000327.2	SCNN1B	3e-11	amiloride-sensitive sodium channel subunit beta [Mus musculus]	8.56e-10	pickpocket 8, isoform H [Drosophila melanogaster]	2.77e-06
dd_Smed_v6_7940_0	4776.45	-0.211955	0.0577669	-3.66914	0.000243366	0.0070684	FALSE	TRUE	dd_Smed_v6_7940_0_1	ATP binding | ATP-dependent RNA helicase activity | ATP-dependent helicase activity | RNA binding | RNA processing | RNA splicing | catalytic step 2 spliceosome | helicase activity | hydrolase activity | mRNA processing | mRNA splicing, via spliceosome | nucleic acid binding | nucleolus | nucleotide binding | nucleus | protein binding | spliceosomal complex	Helicase_C (1) / OB_NTP_bind (1) / DEAD (1) / HA2_C (1) / AAA_22 (1) / AAA_19 (1) / nSTAND3 (1)	Helicase conserved C-terminal domain (1) / Oligonucleotide (1) / DEAD (1) / Helicase associated domain (HA2) (1) / AAA domain (2) / Novel STAND NTPase 3 (1)	dd_Smed_v4_7940_0_1	Human: DEAH (Asp-Glu-Ala-His) box polypeptide 8 (DHX8)	ATP-dependent RNA helicase DHX8 isoform 3 [Homo sapiens]	NP_001309145.1	DHX8	1.15e-162	ATP-dependent RNA helicase DHX8 [Mus musculus]	2.37e-159	peanuts [Drosophila melanogaster]	1.32e-157
dd_Smed_v6_12825_0	5350.78	0.273649	0.0745967	3.66838	0.00024409	0.00707043	FALSE	TRUE	dd_Smed_v6_12825_0_1	cGMP binding | cation transport | integral component of membrane | intracellular cyclic nucleotide activated cation channel activity | ion channel activity | ion transmembrane transport | ion transport | ligand-gated ion channel activity | membrane | nucleotide binding | photoreceptor outer segment | plasma membrane | protein binding | response to cAMP | response to magnesium ion | response to st…	cNMP_binding (1) / CLZ (1)	Cyclic nucleotide-binding domain (1) / C-terminal leucine zipper domain of cyclic nucleotide-gated channels (1)	dd_Smed_v4_12825_0_1	Human: cyclic nucleotide gated channel alpha 3 (CNGA3)	cyclic nucleotide-gated cation channel alpha-3 isoform 2 [Homo sapiens]	NP_001073347.1	CNGA3	1.16e-171	cyclic nucleotide-gated cation channel alpha-3 isoform X1 [Mus musculus]	1.45e-172	cyclic nucleotide-gated ion channel subunit A, isoform A [Drosophila melanogaster]	1.67e-151
dd_Smed_v6_12976_0	731.279	-0.348316	0.094954	-3.66826	0.000244207	0.00707043	FALSE	FALSE	dd_Smed_v6_12976_0_1
dd_Smed_v6_11743_0	6605.36	0.280263	0.0764288	3.66698	0.000245436	0.00709483	FALSE	TRUE	dd_Smed_v6_11743_0_1	dendrite morphogenesis | in utero embryonic development | protein kinase binding | protein kinase regulator activity | regulation of protein kinase activity	SAM_KIDINS220 (1) / KAP_NTPase (1)	Kinase D-interacting substrate of 220 kDa-like (1) / KAP family P-loop domain (1)	dd_Smed_v4_11743_0_1	Human: kinase D-interacting substrate, 220kDa (KIDINS220)	kinase D-interacting substrate of 220 kDa isoform 6 [Homo sapiens]	NP_001335664.1	KIDINS220	5.96e-43	kinase D-interacting substrate of 220 kDa isoform X8 [Mus musculus]	3.89e-43	uncharacterized protein Dmel_CG42672, isoform M [Drosophila melanogaster]	7.2e-31
dd_Smed_v6_16566_0	4359.66	0.228323	0.0623394	3.66257	0.000249694	0.00719708	FALSE	TRUE	dd_Smed_v6_16566_0_1	calcium ion binding | cell adhesion | homophilic cell adhesion via plasma membrane adhesion molecules | integral component of membrane | membrane | molecular_function | plasma membrane	Cadherin (1) / Cadherin_FAT4_N (1) / Cadherin_2 (1)	Cadherin domain (1) / FAT4-like (1) / Cadherin-like (1)	dd_Smed_v4_16566_0_1	Human: protocadherin gamma subfamily A, 7 (PCDHGA7)	protocadherin gamma-A7 isoform 2 precursor [Homo sapiens]	NP_114476.1	PCDHGA7	9.59e-69	protocadherin gamma-A4 precursor [Mus musculus]	2.47e-68	dachsous, isoform A [Drosophila melanogaster]	2.28e-51
dd_Smed_v6_26348_0	297.303	0.345512	0.0943375	3.66251	0.000249757	0.00719708	FALSE	FALSE	dd_Smed_v6_26348_0_1	G-protein coupled receptor activity | G-protein coupled receptor signaling pathway | integral component of membrane | neuropeptide receptor activity	7TM_GPCR_Srw (1) / 7tm_1 (1)	Serpentine type 7TM GPCR chemoreceptor Srw (1) / 7 transmembrane receptor (rhodopsin family) (1)	dd_Smed_v4_26348_0_1	PFAM: 7TM_GPCR_Srw, 7tm_1,	cysteinyl leukotriene receptor 1 [Homo sapiens]	NP_006630.1	CYSLTR1	0.005	neuromedin-U receptor 1 isoform 1 [Mus musculus]	0.017	uncharacterized protein Dmel_CG13229, isoform A [Drosophila melanogaster]	2.6e-35
dd_Smed_v6_11349_0	4696.3	0.214319	0.0585883	3.65806	0.000254136	0.00731179	FALSE	TRUE	dd_Smed_v6_11349_0_1	RNA binding | RNA processing | RNA splicing | cytoplasm | mRNA processing | nucleic acid binding | nucleotide binding | nucleus | positive regulation of mRNA splicing, via spliceosome | regulation of alternative mRNA splicing, via spliceosome | regulation of heart contraction | sperm motility | spermatogenesis	RRM_1 (1) / RRM_7 (1) / RNA_bind (1) / RRM_3 (1)	RNA recognition motif (2) / RNA binding domain (1) / RNA binding motif (1)	dd_Smed_v4_11349_0_1	Human: CUGBP, Elav-like family member 6 (CELF6)	CUGBP Elav-like family member 6 isoform 3 [Homo sapiens]	NP_001166156.1	CELF6	1.49e-84	CUGBP Elav-like family member 3 isoform X5 [Mus musculus]	2.34e-97	bruno 3, isoform K [Drosophila melanogaster]	2.85e-45
dd_Smed_v6_7863_0	3720.08	0.173417	0.0474259	3.6566	0.000255584	0.00734194	FALSE	TRUE	dd_Smed_v6_7863_0_1		Homeobox_KN (1) / Homeodomain (1)	Homeobox KN domain (1) / Homeodomain (1)	dd_Smed_v4_7863_0_1	Human: Meis homeobox 2 (MEIS2)a	homeobox protein Meis2 isoform h [Homo sapiens]	NP_758527.1	MEIS2	1.37e-13	homeobox protein Meis2 isoform X13 [Mus musculus]	6.26e-14	homothorax, isoform A [Drosophila melanogaster]	2.47e-13
dd_Smed_v6_8858_0	3890.05	-0.297438	0.0813623	-3.65572	0.000256462	0.00735565	FALSE	FALSE	dd_Smed_v6_8858_0_1		zf-H2C2_2 (1) / CCHC_BCL-11A (1) / zf-C2H2 (1) / zf-H2C2_5 (1) / zf-C2H2_7th_ZNF462 (1) / zf-C2H2_4 (1) / zf-C2H2_16 (1) / zf-C2H2_ZNF462_11 (1) / ARS2 (1) / Zap1_zf1 (1)	Zinc-finger double domain (1) / BCL-11A-like CCHC zinc finger (1) / Zinc finger (1) / C2H2-type zinc-finger domain (1) / Zinc finger protein 462 (2) / C2H2-type zinc finger (1) / C2H2 zinc finger (1) / Arsenite-resistance protein 2 (1) / Zap1 (1)	dd_Smed_v4_8858_0_1	Human: zinc finger protein 577 (ZNF577)	zinc finger protein 577 isoform b [Homo sapiens]	NP_001357379.1	ZNF577	3.16e-17	zinc finger protein 316 isoform X1 [Mus musculus]	1.53e-15	glass, isoform C [Drosophila melanogaster]	3.07e-14
dd_Smed_v6_39203_0	90.0739	0.516381	0.1413	3.6545	0.000257679	0.00737904	FALSE	FALSE	dd_Smed_v6_39203_0_1
dd_Smed_v6_18054_0	534.983	0.280213	0.0767103	3.65287	0.000259324	0.00741458	FALSE	FALSE	dd_Smed_v6_18054_0_1
dd_Smed_v6_13048_0	794.752	0.244393	0.0669795	3.64878	0.000263492	0.00752202	FALSE	FALSE	dd_Smed_v6_13048_0_1	axon guidance | blood coagulation | cation transport | inositol 1,4,5 trisphosphate binding | integral component of membrane | plasma membrane | platelet activation | positive regulation of calcium ion transport | positive regulation of cytosolic calcium ion concentration | positive regulation of ion transmembrane transporter activity | protein binding | slit diaphragm | store-operated calcium ch…	TRP_2 (1) / Ank_2 (1) / Ank_3 (1) / Ank_4 (1) / Ank (1) / Ank_5 (1) / Ion_trans (1)	Transient receptor ion channel II (1) / Ankyrin repeats (3 copies) (1) / Ankyrin repeat (2) / Ankyrin repeats (many copies) (2) / Ion transport protein (1)	dd_Smed_v4_13048_0_1	Human: transient receptor potential cation channel, subfamily C, member 6 (TRPC6)	short transient receptor potential channel 6 isoform X1 [Homo sapiens]	XP_011541270.1	TRPC6	3.57e-117	short transient receptor potential channel 6 isoform X1 [Mus musculus]	4.28e-116	transient receptor potential cation channel gamma, isoform B [Drosophila melanogaster]	1.12e-105
dd_Smed_v6_30248_0	266.505	0.375087	0.102868	3.64629	0.000266058	0.00758348	FALSE	FALSE	dd_Smed_v6_30248_0_1
dd_Smed_v6_7231_0	312.614	-0.431745	0.118622	-3.63969	0.000272968	0.00776838	FALSE	FALSE	dd_Smed_v6_7231_0_1
dd_Smed_v6_8203_0	2663.36	-0.246018	0.0677353	-3.63205	0.000281173	0.0079895	FALSE	FALSE	dd_Smed_v6_8203_0_1	angiogenesis | dephosphorylation | hydrolase activity | integral component of membrane | integral component of plasma membrane | membrane | phosphatase activity | phosphate-containing compound metabolic process | phosphoprotein phosphatase activity | protein binding | protein dephosphorylation | protein tyrosine phosphatase activity | transmembrane receptor protein tyrosine phosphatase activity	Y_phosphatase (1) / fn3 (1) / Tc-R-P (1) / Interfer-bind (1) / PTP-SAK (1) / PTPlike_phytase (1) / PTP-NADK (1) / FN3_DSCAM-DSCAML_C (1) / Pur_ac_phosph_N (1)	Protein-tyrosine phosphatase (1) / Fibronectin type III domain (1) / Polymorphic toxin system (1) / Interferon-alpha (1) / Swiss Army Knife protein (1) / Inositol hexakisphosphate (1) / DSP-PTPase phosphatase fused to NAD (1) / DSCAM (1) / Purple acid Phosphatase (1)	dd_Smed_v4_8203_0_1	Human: protein tyrosine phosphatase, receptor type, B (PTPRB)	receptor-type tyrosine-protein phosphatase beta isoform X4 [Homo sapiens]	XP_016875213.1	PTPRB	5.95e-45	receptor-type tyrosine-protein phosphatase beta isoform X4 [Mus musculus]	9.57e-45	protein tyrosine phosphatase 10D, isoform G [Drosophila melanogaster]	8.13e-44
dd_Smed_v6_6483_0	9490.99	-0.271962	0.0749235	-3.62986	0.00028357	0.00804515	FALSE	FALSE	dd_Smed_v6_6483_0_1	ADP binding | ATP binding | ATP biosynthetic process | carbohydrate metabolic process | catalytic activity | cytoplasm | cytosol | glucose metabolic process | glycolytic process | kinase activity | liver development | magnesium ion binding | metabolic process | metal ion binding | mitochondrion | nucleotide binding | nucleus | organ regeneration | phosphorylation | plasma membrane | potassium ion…	PK (1) / PK_C (1)	Pyruvate kinase (2)	dd_Smed_v4_6483_0_1	Human: pyruvate kinase, muscle (PKM)	pyruvate kinase PKM isoform X1 [Homo sapiens]	XP_006720633.1	PKM	0	pyruvate kinase PKM isoform 4 [Mus musculus]	0	pyruvate kinase, isoform B [Drosophila melanogaster]	0
dd_Smed_v6_17081_0	564.627	-0.24056	0.0662858	-3.62913	0.000284379	0.00805564	FALSE	FALSE	dd_Smed_v6_17081_0_1	ATP binding | anoikis | apoptotic process | autophagosome lumen | calmodulin binding | calmodulin-dependent protein kinase activity | cytoplasm | cytoplasmic vesicle | identical protein binding | kinase activity | nucleotide binding | phosphorylation | protein autophosphorylation | protein kinase activity | protein phosphorylation | protein serine/threonine kinase activity | regulation of apoptot…	Pkinase (1) / PK_Tyr_Ser-Thr (1) / ABC1 (1) / Kdo (1) / RIO1 (1) / Kinase-like (1)	Protein kinase domain (1) / Protein tyrosine and serine (1) / ABC1 atypical kinase-like domain (1) / Lipopolysaccharide kinase (Kdo (1) / RIO domain (1) / Kinase-like (1)	dd_Smed_v4_17081_0_1	Human: death-associated protein kinase 2 (DAPK2)	death-associated protein kinase 2 isoform 12 [Homo sapiens]	NP_001382217.1	DAPK2	3.55e-82	death-associated protein kinase 2 [Mus musculus]	1.83e-81	spaghetti-squash activator, isoform B [Drosophila melanogaster]	1.73e-59
dd_Smed_v6_12201_0	1154.06	0.19656	0.0541679	3.62871	0.000284839	0.00805625	FALSE	TRUE	dd_Smed_v6_12201_0_1		fn3 (1) / Pur_ac_phosph_N (1)	Fibronectin type III domain (1) / Purple acid Phosphatase (1)	dd_Smed_v4_12201_0_1	Human: Kallmann syndrome 1 sequence (KAL1)	anosmin-1 precursor [Homo sapiens]	NP_000207.2	ANOS1	2.89e-23			kallmann syndrome 1 [Drosophila melanogaster]	0.008
dd_Smed_v6_10777_0	9380.52	-0.25579	0.0706065	-3.62275	0.00029149	0.00823167	FALSE	TRUE	dd_Smed_v6_10777_0_1
dd_Smed_v6_10682_0	5420.79	-0.323255	0.0892779	-3.62078	0.00029372	0.00826949	FALSE	FALSE	dd_Smed_v6_10682_0_1		p450 (1)	Cytochrome P450 (1)	dd_Smed_v4_10682_0_1	Human: cytochrome P450, family 2, subfamily C, polypeptide 18 (CYP2C18)	cytochrome P450 2C18 isoform 1 precursor [Homo sapiens]	NP_000763.1	CYP2C18	4.24e-44	cytochrome P450, family 2, subfamily c, polypeptide 66 precursor [Mus musculus]	1.96e-43	cytochrome P450-18a1, isoform A [Drosophila melanogaster]	7.75e-35
dd_Smed_v6_30612_0	832.967	-0.241066	0.0665786	-3.62077	0.00029373	0.00826949	FALSE	FALSE	dd_Smed_v6_30612_0_1		ASC (1)	Amiloride-sensitive sodium channel (1)	dd_Smed_v4_30612_0_1	PFAM: ASC,	amiloride-sensitive sodium channel subunit gamma [Homo sapiens]	NP_001030.2	SCNN1G	0.024
dd_Smed_v6_12050_0	843.748	-0.355974	0.0983479	-3.61954	0.00029513	0.00829619	FALSE	FALSE	dd_Smed_v6_12050_0_1	ATP binding | acetate-CoA ligase activity | biological_process | catalytic activity | ligase activity | metabolic process | mitochondrion | molecular_function | nucleotide binding	AMP-binding (1) / AMP-binding_C (1)	AMP-binding enzyme (1) / AMP-binding enzyme C-terminal domain (1)	dd_Smed_v4_12050_0_1	Human: acyl-CoA synthetase short-chain family member 3 (ACSS3)	acyl-CoA synthetase short-chain family member 3, mitochondrial isoform 1 precursor [Homo sapiens]	NP_078836.1	ACSS3	3.84e-133	acyl-CoA synthetase short-chain family member 3, mitochondrial isoform 1 [Mus musculus]	2.57e-134	uncharacterized protein Dmel_CG6432, isoform A [Drosophila melanogaster]	3.73e-111
dd_Smed_v6_16969_0	995.083	0.358549	0.0991549	3.61605	0.000299133	0.00839586	FALSE	TRUE	dd_Smed_v6_16969_0_1	1-(4-iodo-2,5-dimethoxyphenyl)propan-2-amine binding | ERK1 and ERK2 cascade | G-protein alpha-subunit binding | G-protein coupled receptor activity | G-protein coupled receptor signaling pathway | aging | cell death | cytoplasm | cytosol | dendrite | dendritic shaft | drug binding | integral component of membrane | integral component of plasma membrane | membrane | memory | negative regulation o…	7tm_1 (1)	7 transmembrane receptor (rhodopsin family) (1)	dd_Smed_v4_16969_0_1	PFAM: 7tm_1,	5-hydroxytryptamine receptor 2A isoform 1 [Homo sapiens]	NP_001365853.1	HTR2A	2.14e-09	5-hydroxytryptamine receptor 2A [Mus musculus]	1.21e-09	5-hydroxytryptamine (serotonin) receptor 2B, isoform E [Drosophila melanogaster]	5.68e-05
dd_Smed_v6_26884_0	493.307	-0.387028	0.107079	-3.61442	0.000301015	0.00843577	FALSE	FALSE	dd_Smed_v6_26884_0_1
dd_Smed_v6_21755_0	408.058	0.348697	0.0965024	3.61335	0.000302266	0.00845791	FALSE	TRUE	dd_Smed_v6_21755_0_1
dd_Smed_v6_53191_0	143.769	-0.479928	0.132938	-3.61017	0.000305995	0.00854922	FALSE	FALSE	dd_Smed_v6_53191_0_1		DUF4834 (1)	Domain of unknown function (DUF4834) (1)
dd_Smed_v6_14507_0	671.85	-0.316242	0.0876192	-3.60928	0.000307045	0.00856552	FALSE	FALSE	dd_Smed_v6_14507_0_1		Kelch_1 (1) / Kelch_KLHDC2_KLHL20_DRC7 (1) / Kelch_6 (1) / Beta-prop_ATRN-LZTR1 (1) / Kelch_FKB95 (1) / Kelch_4 (1) / Kelch_2 (1) / NANM (1) / Kelch_3 (1)	Kelch motif (3) / KLHDC2 (1) / Attractin (1) / FKB95 (1) / Galactose oxidase (2) / N-acetylneuraminate epimerase (1)	dd_Smed_v4_14507_0_1	Human: kelch-like family member 33 (KLHL33)	kelch-like protein 33 isoform 2 [Homo sapiens]	NP_001103467.2	KLHL33	1.11e-07	kelch-like protein 10 isoform X2 [Mus musculus]	1.42e-08	kelch like family member 18, isoform B [Drosophila melanogaster]	3.84e-08
dd_Smed_v6_8295_0	1099.35	-0.359215	0.0995967	-3.6067	0.00031012	0.00863819	FALSE	FALSE	dd_Smed_v6_8295_0_1		Gal-bind_lectin (1)	Galactoside-binding lectin (1)	dd_Smed_v4_8295_0_1	PFAM: Gal-bind_lectin,
dd_Smed_v6_857_0	40.1845	-0.861124	0.238835	-3.60552	0.000311528	0.00866425	TRUE	FALSE	dd_Smed_v6_857_0_1				dd_Smed_v4_857_0_1	Smed: Smed04444_V2 hypothetical protein
dd_Smed_v6_13332_0	865.952	0.248055	0.0688071	3.60508	0.000312055	0.00866579	FALSE	TRUE	dd_Smed_v6_13332_0_1		7tm_2 (1) / HRM (1)	7 transmembrane receptor (Secretin family) (1) / Hormone receptor domain (1)	dd_Smed_v4_13332_0_1	PFAM: 7tm_2, HRM,	parathyroid hormone 2 receptor isoform 1 precursor [Homo sapiens]	NP_005039.1	PTH2R	1.17e-49	parathyroid hormone 2 receptor isoform X1 [Mus musculus]	1.17e-50	diuretic hormone 44 receptor 2, isoform A [Drosophila melanogaster]	2.01e-31
dd_Smed_v6_18184_0	1206.88	0.274459	0.0761702	3.60323	0.000314287	0.00871458	FALSE	FALSE	dd_Smed_v6_18184_0_1	acetylcholine binding | acetylcholine-activated cation-selective channel activity | acetylcholine-gated channel complex | integral component of membrane | ion transport | postsynaptic membrane	Neur_chan_LBD (1) / Neur_chan_memb (1)	Neurotransmitter-gated ion-channel ligand binding domain (1) / Neurotransmitter-gated ion-channel transmembrane region (1)	dd_Smed_v4_18184_0_1	PFAM: Neur_chan_LBD, Neur_chan_memb,	neuronal acetylcholine receptor subunit alpha-7 isoform 1 precursor [Homo sapiens]	NP_000737.1	CHRNA7	4.88e-123	neuronal acetylcholine receptor subunit alpha-7 precursor [Mus musculus]	4.01e-119	nicotinic acetylcholine receptor alpha5, isoform B [Drosophila melanogaster]	1.52e-146
dd_Smed_v6_13248_0	3576.13	-0.191186	0.0530788	-3.60192	0.000315878	0.00874548	FALSE	FALSE	dd_Smed_v6_13248_0_1	biological_process | cellular_component | molecular_function			dd_Smed_v4_13248_0_1	Human: WD repeat domain 49 (WDR49)	WD repeat-containing protein 49 isoform 1 [Homo sapiens]	NP_001335881.1	WDR49	0	WD repeat-containing protein 49 isoform X1 [Mus musculus]	0	WD40 Y [Drosophila melanogaster]	2.08e-39
dd_Smed_v6_21185_0	879.63	0.265698	0.0738556	3.59754	0.00032124	0.00888055	FALSE	TRUE	dd_Smed_v6_21185_0_1	Hsp70 protein binding | Hsp90 protein binding | calcium ion binding | dephosphorylation | detection of stimulus involved in sensory perception | hydrolase activity | iron ion binding | manganese ion binding | metal ion binding | mitogen-activated protein kinase kinase kinase binding | negative regulation of MAPK cascade | negative regulation of peptidyl-threonine phosphorylation | phosphoprotein …	EF-hand_7 (1) / EF-hand_1 (1) / EF-hand_6 (1) / EF-hand_5 (1) / EF-hand_8 (1) / EH (1) / EF_EFCAB10_C (1) / EF-hand_9 (1) / Metallophos (1)	EF-hand domain pair (2) / EF hand domain (1) / EF-hand domain (2) / EF hand (1) / EH domain (1) / EFCAB10 (1) / Calcineurin-like phosphoesterase (1)	dd_Smed_v4_21185_0_1	Human: protein phosphatase, EF-hand calcium binding domain 1 (PPEF1)	serine/threonine-protein phosphatase with EF-hands 1 isoform 3 [Homo sapiens]	NP_689412.1	PPEF1	1.86e-61	serine/threonine-protein phosphatase with EF-hands 2 isoform X2 [Mus musculus]	2.26e-61	retinal degeneration C, isoform I [Drosophila melanogaster]	2.64e-54
dd_Smed_v6_41430_0	401.844	-0.4665	0.129723	-3.59612	0.000322995	0.00891562	FALSE	FALSE	dd_Smed_v6_41430_0_1
dd_Smed_v6_12102_0	535.685	-0.318645	0.0886372	-3.59493	0.000324475	0.00893525	FALSE	FALSE	dd_Smed_v6_12102_0_1	cell junction | integral component of membrane | ion transmembrane transporter activity | synaptic vesicle | synaptic vesicle membrane	MFS_1 (1) / Sugar_tr (1)	Major Facilitator Superfamily (1) / Sugar (and other) transporter (1)	dd_Smed_v4_12102_0_1	Human: SV2 related protein homolog (rat) (SVOP)	synaptic vesicle 2-related protein [Homo sapiens]	NP_061181.1	SVOP	4.03e-55	putative transporter SVOPL [Mus musculus]	1.81e-50	uncharacterized protein Dmel_CG4324, isoform A [Drosophila melanogaster]	5e-45
dd_Smed_v6_15097_0	973.263	0.235874	0.0656158	3.59477	0.000324679	0.00893525	FALSE	FALSE	dd_Smed_v6_15097_0_1	behavior | cytoplasm | glutamate biosynthetic process | glutaminase activity | glutamine catabolic process | glutamine metabolic process | hydrolase activity | imaginal disc-derived wing morphogenesis | mitochondrion | protein binding | protein homotetramerization | regulation of respiratory gaseous exchange by neurological system process | synaptic transmission	Glutaminase (1) / EF-hand_14 (1)	Glutaminase (1) / EF-hand domain (1)	dd_Smed_v4_15097_0_1	PFAM: Glutaminase,	glutaminase kidney isoform, mitochondrial isoform X2 [Homo sapiens]	XP_005246524.1	GLS	1.09e-148	glutaminase kidney isoform, mitochondrial isoform X1 [Mus musculus]	6.49e-150	glutaminase, isoform E [Drosophila melanogaster]	1.37e-150
dd_Smed_v6_617_0	464.345	-0.907254	0.252424	-3.59417	0.000325422	0.00894227	TRUE	TRUE	dd_Smed_v6_617_0_1
dd_Smed_v6_7278_0	9582.16	0.259106	0.0721046	3.59347	0.000326304	0.00895313	FALSE	TRUE	dd_Smed_v6_7278_0_1		SBF2 (1) / PAH_ZNF598 (1)	Myotubularin protein (1) / ZNF598 PAH domain (1)	dd_Smed_v4_7278_0_1	Human: KIAA0513 (KIAA0513)	uncharacterized protein KIAA0513 isoform c [Homo sapiens]	NP_001284695.1	KIAA0513	4.56e-15	uncharacterized protein KIAA0513 isoform c [Mus musculus]	2.47e-16	uncharacterized protein Dmel_CG17378, isoform A [Drosophila melanogaster]	1.93e-12
dd_Smed_v6_16123_0	935.576	0.241825	0.067317	3.59234	0.000327727	0.00897874	FALSE	TRUE	dd_Smed_v6_16123_0_1	calcium ion binding | dephosphorylation | detection of stimulus involved in sensory perception | hydrolase activity | iron ion binding | manganese ion binding | metal ion binding | phosphoprotein phosphatase activity | protein binding | protein dephosphorylation | protein serine/threonine phosphatase activity	Metallophos (1) / EF-hand_7 (1) / EF-hand_1 (1) / EF-hand_6 (1) / EF-hand_5 (1) / EF-hand_8 (1) / PPP5 (1) / IQ (1) / EF-hand_9 (1) / EH (1)	Calcineurin-like phosphoesterase (1) / EF-hand domain pair (2) / EF hand domain (1) / EF-hand domain (2) / EF hand (1) / PPP5 TPR repeat region (1) / IQ calmodulin-binding motif (1) / EH domain (1)	dd_Smed_v4_16123_0_1	Human: protein phosphatase, EF-hand calcium binding domain 1 (PPEF1)b	serine/threonine-protein phosphatase with EF-hands 1 isoform 1b [Homo sapiens]	NP_689410.1	PPEF1	3.22e-174	serine/threonine-protein phosphatase with EF-hands 1 isoform X2 [Mus musculus]	1.08e-170	retinal degeneration C, isoform B [Drosophila melanogaster]	2.99e-170
dd_Smed_v6_11127_0	3383.61	-0.186256	0.0518737	-3.59057	0.000329956	0.00901928	FALSE	FALSE	dd_Smed_v6_11127_0_1	biological_process | calcium ion binding | cellular_component | molecular_function			dd_Smed_v4_11127_0_1	Human: WD repeat domain 66 (WDR66)	cilia- and flagella-associated protein 251 isoform 1 [Homo sapiens]	NP_653269.3	CFAP251	0	cilia- and flagella-associated protein 251 isoform X1 [Mus musculus]	0	uncharacterized protein Dmel_CG11041 [Drosophila melanogaster]	0.001
dd_Smed_v6_12946_0	8165.97	0.176855	0.0492579	3.59039	0.000330189	0.00901928	FALSE	TRUE	dd_Smed_v6_12946_0_1	G-protein coupled receptor signaling pathway | cellular_component | molecular_function | neurotransmitter secretion | synaptic vesicle | synaptic vesicle priming	C2 (1) / PI3K_C2 (1)	C2 domain (1) / Phosphoinositide 3-kinase C2 (1)	dd_Smed_v4_12946_0_1	Human: BAI1-associated protein 3 (BAIAP3)	BAI1-associated protein 3 isoform 3 [Homo sapiens]	NP_001186026.1	BAIAP3	4.88e-130	BAI1-associated protein 3 isoform X1 [Mus musculus]	2.86e-132	unc-13-4A, isoform B [Drosophila melanogaster]	1.04e-169
dd_Smed_v6_8351_0	802.023	-0.385834	0.107544	-3.58767	0.00033364	0.00909999	FALSE	FALSE	dd_Smed_v6_8351_0_1				dd_Smed_v4_8351_0_1	PFAM: STOP,
dd_Smed_v6_11499_0	2107.5	-0.317326	0.0884617	-3.58716	0.000334298	0.00910442	FALSE	FALSE	dd_Smed_v6_11499_0_1
dd_Smed_v6_10148_0	1637.63	-0.188886	0.0527731	-3.57921	0.000344638	0.00936449	FALSE	TRUE	dd_Smed_v6_10148_0_1		PK_Tyr_Ser-Thr (1) / Pkinase (1) / RBD (1) / C1_1 (1) / XRCC4_CC (1) / Pkinase_fungal (1)	Protein tyrosine and serine (1) / Protein kinase domain (1) / Raf-like Ras-binding domain (1) / Phorbol esters (1) / XRCC4 coiled-coil (1) / Fungal protein kinase (1)	dd_Smed_v4_10148_0_1	Human: v-raf murine sarcoma viral oncogene homolog B1 (BRAF)	serine/threonine-protein kinase B-raf isoform 13 [Homo sapiens]	NP_001365404.1	BRAF	2.12e-134	serine/threonine-protein kinase B-raf isoform X15 [Mus musculus]	6.71e-134	Raf oncogene, isoform A [Drosophila melanogaster]	2.85e-128
dd_Smed_v6_37931_0	619.119	0.339746	0.0949269	3.57903	0.000344868	0.00936449	FALSE	TRUE	dd_Smed_v6_37931_0_1	GTP binding | GTPase activity | membrane | small GTPase mediated signal transduction |	Ras (1) / Roc (1) / Arf (1) / GTP_EFTU (1) / MMR_HSR1_Xtn (1)	Ras family (1) / Ras of Complex (1) / ADP-ribosylation factor family (1) / Elongation factor Tu GTP binding domain (1) / C-terminal region of MMR_HSR1 domain (1)	dd_Smed_v4_37931_0_1	Human: DIRAS family, GTP-binding RAS-like 2 (DIRAS2)	GTP-binding protein Di-Ras2 [Homo sapiens]	NP_060064.2	DIRAS2	5.25e-21	GTP-binding protein Di-Ras2 isoform X1 [Mus musculus]	5.26e-21	uncharacterized protein Dmel_CG13375, isoform C [Drosophila melanogaster]	4.47e-23
dd_Smed_v6_16247_0	124.811	0.956756	0.267496	3.5767	0.000347953	0.00942038	FALSE	TRUE	dd_Smed_v6_16247_0_1
dd_Smed_v6_6987_0	209.615	0.455867	0.12745	3.57683	0.000347782	0.00942038	FALSE	FALSE	dd_Smed_v6_6987_0_1
dd_Smed_v6_15437_0	6733.29	0.266921	0.0746571	3.57529	0.000349845	0.00945767	FALSE	TRUE	dd_Smed_v6_15437_0_1	Rab GTPase binding | cAMP-mediated signaling | calcium ion-dependent exocytosis | calcium ion-dependent exocytosis of neurotransmitter | cell junction | exocytosis | insulin secretion | intracellular | intracellular protein transport | ion channel binding | metal ion binding | neuron projection | neurotransmitter transport | plasma membrane | presynaptic membrane | protein binding | protein compl…	C2 (1) / RIM2a_ZnF (1) / PDZ (1) / PDZ_6 (1)	C2 domain (1) / RIM2-alpha zinc finger (1) / PDZ domain (2)	dd_Smed_v4_15437_0_1	Human: regulating synaptic membrane exocytosis 2 (RIMS2)	regulating synaptic membrane exocytosis protein 2 isoform X31 [Homo sapiens]	XP_006716761.1	RIMS2	1.13e-56	regulating synaptic membrane exocytosis protein 2 isoform d [Mus musculus]	1.33e-52	Rab3 interacting molecule, isoform AA [Drosophila melanogaster]	1.35e-52
dd_Smed_v6_13555_0	935.295	0.192366	0.0538161	3.57451	0.00035088	0.0094717	FALSE	TRUE	dd_Smed_v6_13555_0_1		LRR_8 (1) / Ig_3 (1) / I-set (1) / LRR_4 (1) / Ig_2 (1) / ig (1) / LRR_9 (1) / LRR_5 (1) / LRR_1 (1) / LRR_LRWD1 (1) / V-set (1) / LRR_14 (1)	Leucine rich repeat (1) / Immunoglobulin domain (3) / Immunoglobulin I-set domain (1) / Leucine Rich repeats (2 copies) (1) / Leucine-rich repeat (1) / BspA type Leucine rich repeat region (6 copies) (1) / Leucine Rich Repeat (1) / Leucine-rich repeat and WD repeat-containing protein 1 (1) / Immunoglobulin V-set domain (1) / Leucine-rich repeat region (1)	dd_Smed_v4_13555_0_1	Human: leucine-rich repeats and immunoglobulin-like domains 2 (LRIG2)	leucine-rich repeats and immunoglobulin-like domains protein 2 isoform 1 precursor [Homo sapiens]	NP_055628.1	LRIG2	2.85e-16	leucine-rich repeat, immunoglobulin-like domain and transmembrane domain-containing protein 2 isoform X1 [Mus musculus]	2.5e-15	kekkon 1, isoform B [Drosophila melanogaster]	2.01e-17
dd_Smed_v6_8885_0	970.84	0.281639	0.0788246	3.57299	0.000352932	0.00951311	FALSE	TRUE	dd_Smed_v6_8885_0_1		7tm_1 (1)	7 transmembrane receptor (rhodopsin family) (1)	dd_Smed_v4_8885_0_1	PFAM: 7tm_1,	trace amine-associated receptor 2 isoform 2 [Homo sapiens]	NP_055441.2	TAAR2	2.96e-05	trace amine-associated receptor 2 [Mus musculus]	4.65e-05	tyramine receptor, isoform A [Drosophila melanogaster]	0.011
dd_Smed_v6_14506_0	1417.3	-0.249598	0.0698725	-3.5722	0.000353999	0.00952787	FALSE	FALSE	dd_Smed_v6_14506_0_1		LRR_6 (1) / LRR_1 (1) / EF-hand_7 (1) / LRR_8 (1) / EF-hand_6 (1) / EF_EFCAB10_C (1) / LRR_4 (1)	Leucine Rich repeat (1) / Leucine Rich Repeat (1) / EF-hand domain pair (1) / Leucine rich repeat (1) / EF-hand domain (1) / EFCAB10 (1) / Leucine Rich repeats (2 copies) (1)	dd_Smed_v4_14506_0_1	Human: chromosome 14 open reading frame 166B (C14orf166B)	leucine-rich repeat-containing protein 74B [Homo sapiens]	NP_001277935.1	LRRC74B	1.8e-47	leucine-rich repeat-containing protein 74A isoform X1 [Mus musculus]	1.1e-47	Ran GTPase activating protein, isoform C [Drosophila melanogaster]	3.09e-08
dd_Smed_v6_18030_0	275.108	0.371352	0.103969	3.57176	0.00035459	0.0095298	FALSE	FALSE	dd_Smed_v6_18030_0_2		DisA (1)	DisA glycoprotein (1)									black match, isoform G [Drosophila melanogaster]	4.86e-08
dd_Smed_v6_4392_0	2174.65	-0.472785	0.132389	-3.57119	0.000355364	0.00953665	FALSE	TRUE	dd_Smed_v6_4392_0_1	CD40 receptor binding | CD40 receptor complex | activation of NF-kappaB-inducing kinase activity | apoptotic process | cell cortex | cellular protein complex assembly | centrosome | cytoplasm | cytoplasmic side of plasma membrane | enzyme binding | identical protein binding | ligase activity | lipid binding | membrane raft | metal ion binding | mitogen-activated protein kinase kinase kinase bindi…	TRAF-mep_MATH (1) / MATH_2 (1) / zf-TRAF (1) / zf-C3HC4 (1) / zf-C3HC4_2 (1) / TRAF3_RING (1) / zf-C3HC4_4 (1) / zf-RING_UBOX (1) / zf-RING_2 (1) / Sina_ZnF (1)	TRAF (1) / MATH domain (1) / TRAF-type zinc finger (1) / Zinc finger (2) / TNF receptor-associated factor 2 (1) / zinc finger of C3HC4-type (1) / RING-type zinc-finger (1) / Ring finger domain (1) / Sina (1)	dd_Smed_v4_4392_0_1	Smed: Smed19658_V2 TNF receptor associated factor-1	TNF receptor-associated factor 3 isoform 4 [Homo sapiens]	NP_001372071.1	TRAF3	1.18e-55	TNF receptor-associated factor 3 isoform X1 [Mus musculus]	3.99e-51	TNF-receptor-associated factor 4, isoform E [Drosophila melanogaster]	1.65e-26
dd_Smed_v6_1914_0	30635.8	-0.197985	0.0554646	-3.56958	0.000357556	0.00956749	FALSE	TRUE	dd_Smed_v6_1914_0_1	biological_process | cellular_component | extracellular region | metallopeptidase activity | molecular_function | peptidase activity | proteinaceous extracellular matrix | zinc ion binding	TSP1_ADAMTS (1) / TSP_1 (1) / TSP1_CCN (1) / Ig_3 (1) / I-set (1)	Thrombospondin type 1 domain (2) / CCN3 Nov like TSP1 domain (1) / Immunoglobulin domain (1) / Immunoglobulin I-set domain (1)	dd_Smed_v4_1914_0_1	Human: ADAMTS-like 1 (ADAMTSL1)	ADAMTS-like protein 1 isoform X8 [Homo sapiens]	XP_011516369.1	ADAMTSL1	6.33e-28	ADAMTS-like protein 1 isoform X6 [Mus musculus]	2.85e-30	no long nerve cord, isoform E [Drosophila melanogaster]	2.12e-22
dd_Smed_v6_2238_1	5943.9	-0.1893	0.0530312	-3.56961	0.000357519	0.00956749	FALSE	TRUE	dd_Smed_v6_2238_1_1	cell cortex | cell cycle | centrosome | cyclin binding | cysteine-type endopeptidase activity | identical protein binding | metal ion binding | muscle organ development | negative regulation of skeletal muscle tissue development | negative regulation of transcription from RNA polymerase II promoter | nucleus | perinuclear region of cytoplasm | positive regulation of mitotic cell cycle | positive …	UCH (1)	Ubiquitin carboxyl-terminal hydrolase (1)	dd_Smed_v4_2238_1_1	Human: ubiquitin specific peptidase 2 (USP2)	ubiquitin carboxyl-terminal hydrolase 2 isoform X2 [Homo sapiens]	XP_016874028.1	USP2	1.13e-14	ubiquitin carboxyl-terminal hydrolase 2 isoform X2 [Mus musculus]	2.56e-14	ubiquitin specific protease 2, isoform H [Drosophila melanogaster]	1.3e-11
dd_Smed_v6_3583_0	1927.85	-0.404489	0.11333	-3.56913	0.00035817	0.00956998	FALSE	FALSE	dd_Smed_v6_3583_0_1
dd_Smed_v6_3905_0	4182.63	0.189836	0.053279	3.56306	0.000366564	0.00978	FALSE	TRUE	dd_Smed_v6_3905_0_1	1-phosphatidylinositol-4-phosphate 5-kinase activity | 1-phosphatidylinositol-5-phosphate 4-kinase activity | ATP binding | cell surface receptor signaling pathway | cytoplasm | cytosol | endoplasmic reticulum | endoplasmic reticulum membrane | kinase activity | membrane | nucleotide binding | nucleus | phosphatidylinositol biosynthetic process | phosphatidylinositol metabolic process | phosphati…	PIP5K (1)	Phosphatidylinositol-4-phosphate 5-Kinase (1)	dd_Smed_v4_3905_0_1	Human: phosphatidylinositol-5-phosphate 4-kinase, type II, beta (PIP4K2B)	phosphatidylinositol 5-phosphate 4-kinase type-2 beta [Homo sapiens]	NP_003550.1	PIP4K2B	8.38e-108	phosphatidylinositol 5-phosphate 4-kinase type-2 beta [Mus musculus]	4.43e-106	phosphatidylinositol 5-phosphate 4-kinase, isoform A [Drosophila melanogaster]	2.54e-100
dd_Smed_v6_9165_0	374.355	-0.299059	0.0840111	-3.55975	0.000371201	0.00988937	FALSE	FALSE	dd_Smed_v6_9165_0_1				dd_Smed_v4_9165_0_1	Smed: Smed34413_V2 ets-1	ETS-related transcription factor Elf-4 isoform X3 [Homo sapiens]	XP_011529610.1	ELF4	4.16e-14	ETS-related transcription factor Elf-2 isoform X7 [Mus musculus]	4.19e-14	Ecdysone-induced protein 74EF, isoform A [Drosophila melanogaster]	8.25e-15
dd_Smed_v6_25122_0	111.389	-0.605345	0.170127	-3.5582	0.000373407	0.0099337	TRUE	FALSE	dd_Smed_v6_25122_0_1						transmembrane protein 161B isoform X12 [Homo sapiens]	XP_016864593.1	TMEM161B	0.017
dd_Smed_v6_11066_0	2006.23	-0.260892	0.0733458	-3.55701	0.000375099	0.00996429	FALSE	FALSE	dd_Smed_v6_11066_0_1	biological_process | calmodulin binding | centrosome | cytoplasm | cytoskeleton | molecular_function | nucleolus | nucleus | protein binding	LRR_9 (1) / LRR_4 (1) / LRR_8 (1) / LRR_1 (1)	Leucine-rich repeat (1) / Leucine Rich repeats (2 copies) (1) / Leucine rich repeat (1) / Leucine Rich Repeat (1)	dd_Smed_v4_11066_0_1	Smed: CEP97	centrosomal protein of 97 kDa isoform 2 [Homo sapiens]	NP_001290330.1	CEP97	1.91e-70	centrosomal protein of 97 kDa isoform 1 [Mus musculus]	2.69e-70	centrosomal protein 97kDa, isoform B [Drosophila melanogaster]	3.46e-56
dd_Smed_v6_23063_0	821.017	0.297928	0.0837735	3.55635	0.000376048	0.00997506	FALSE	TRUE	dd_Smed_v6_23063_0_1	behavioral response to ether | calmodulin binding | courtship behavior | flight behavior | integral component of membrane | integral component of plasma membrane | ion channel activity | ion transport | learning | learning or memory | membrane | perineurial glial growth | phosphorelay sensor kinase activity | phosphorelay signal transduction system | plasma membrane | potassium channel activity |…	Ion_trans (1) / PAS_9 (1) / cNMP_binding (1) / Ion_trans_2 (1) / PAS (1) / PAS_4 (1) / PAS_3 (1)	Ion transport protein (1) / PAS domain (1) / Cyclic nucleotide-binding domain (1) / Ion channel (1) / PAS fold (3)	dd_Smed_v4_23063_0_1	Human: potassium voltage-gated channel, subfamily H (eag-related), member 5 (KCNH5)	potassium voltage-gated channel subfamily H member 5 isoform 1 [Homo sapiens]	NP_647479.2	KCNH5	0	potassium voltage-gated channel subfamily H member 5 [Mus musculus]	0	ether a go-go, isoform G [Drosophila melanogaster]	0
dd_Smed_v6_5920_0	11338	0.285448	0.0802788	3.55571	0.000376966	0.00998497	FALSE	TRUE	dd_Smed_v6_5920_0_1	GTP binding | GTPase activity | cytosol | maintenance of presynaptic active zone structure | neurotransmitter secretion | plasma membrane | presynaptic active zone | protein transport | regulation of exocytosis | small GTPase mediated signal transduction | synaptic vesicle | vesicle-mediated transport	Ras (1) / Roc (1) / Arf (1) / FeoB_N (1) / GTP_EFTU (1) / Gtr1_RagA (1) / MMR_HSR1 (1) / SRPRB (1) / RsgA_GTPase (1)	Ras family (1) / Ras of Complex (1) / ADP-ribosylation factor family (1) / Ferrous iron transport protein B (1) / Elongation factor Tu GTP binding domain (1) / Gtr1 (1) / 50S ribosome-binding GTPase (1) / Signal recognition particle receptor beta subunit (1) / RsgA GTPase (1)	dd_Smed_v4_5920_0_1	Human: RAB3C, member RAS oncogene family (RAB3C)	ras-related protein Rab-3C isoform 1 [Homo sapiens]	NP_612462.1	RAB3C	7.06e-115	ras-related protein Rab-3C isoform 1 [Mus musculus]	4.43e-114	Rab3, isoform A [Drosophila melanogaster]	1.75e-121
dd_Smed_v6_12316_0	550.568	0.268785	0.0756047	3.55514	0.000377783	0.0099922	FALSE	TRUE	dd_Smed_v6_12316_0_1	biological_process | cellular_component | molecular_function	DUF2428 (1) / TPR_Trm732_C (1) / HEAT (1) / PGI (1)	THADA (1) / Trm732 (1) / HEAT repeat (1) / Phosphoglucose isomerase (1)	dd_Smed_v4_12316_0_1	Human: thyroid adenoma associated (THADA)	thyroid adenoma-associated protein isoform e [Homo sapiens]	NP_001332853.1	THADA	2.39e-08	thyroid adenoma-associated protein homolog isoform X4 [Mus musculus]	8.2e-11	uncharacterized protein Dmel_CG3368 [Drosophila melanogaster]	7.88e-11
dd_Smed_v6_1027_0	77688.2	-0.222149	0.0625074	-3.55397	0.000379461	0.0100221	FALSE	TRUE	dd_Smed_v6_1027_0_1	biological_process | molecular_function | nucleolus | nucleus	VIT (1) / VWA_3 (1) / VWA (1) / VWA_2 (1) / VIT_2 (1) / vWA-TerF-like (1)	Vault protein inter-alpha-trypsin domain (2) / von Willebrand factor type A domain (3) / vWA found in TerF C terminus (1)	dd_Smed_v4_1027_0_1	Smed: Smed02705_V2 vault protein inter alpha trypsin-1	von Willebrand factor A domain-containing protein 5A isoform X1 [Homo sapiens]	XP_011541130.1	VWA5A	1.33e-79	von Willebrand factor A domain-containing protein 5A [Mus musculus]	1.3e-75
dd_Smed_v6_53339_0	41.1488	0.849123	0.238986	3.55302	0.000380837	0.010044	FALSE	FALSE	dd_Smed_v6_53339_0_1	GABA receptor binding | GABA-A receptor activity | associative learning | behavioral fear response | brain development | cell body | cell junction | chloride channel activity | chloride channel complex | chloride transport | cochlea development | dendrite | extracellular ligand-gated ion channel activity | gamma-aminobutyric acid signaling pathway | inner ear receptor cell development | innervati…	Neur_chan_memb (1)	Neurotransmitter-gated ion-channel transmembrane region (1)	dd_Smed_v4_53339_0_1	Human: gamma-aminobutyric acid (GABA) A receptor, alpha 5 (GABRA5)	gamma-aminobutyric acid receptor subunit alpha-5 isoform X1 [Homo sapiens]	XP_006720522.1	GABRA5	3.74e-19	gamma-aminobutyric acid receptor subunit alpha-5 isoform X1 [Mus musculus]	1.42e-18	GluClalpha, isoform H [Drosophila melanogaster]	2.71e-10
dd_Smed_v6_4202_0	19933.4	0.153079	0.0431598	3.54681	0.000389928	0.010269	FALSE	TRUE	dd_Smed_v6_4202_0_1	14-3-3 protein binding | ATP binding | RNA splicing | angiogenesis | cell differentiation | cellular_component | cytoplasm | kinase activity | mRNA processing | magnesium ion binding | muscle tissue development | negative regulation of viral genome replication | nuclear speck organization | nucleolus | nucleotide binding | nucleus | phosphorylation | positive regulation of cell cycle | positive r…	Pkinase (1) / PK_Tyr_Ser-Thr (1)	Protein kinase domain (1) / Protein tyrosine and serine (1)	dd_Smed_v4_4202_0_1	Human: SRSF protein kinase 2 (SRPK2)	SRSF protein kinase 2 isoform i [Homo sapiens]	NP_001337675.1	SRPK2	8.12e-102	SRSF protein kinase 2 isoform c [Mus musculus]	2.16e-101	SR protein kinase, isoform A [Drosophila melanogaster]	3.19e-90
dd_Smed_v6_1664_0	4122.88	-0.364505	0.10287	-3.54337	0.000395052	0.0103891	FALSE	TRUE	dd_Smed_v6_1664_0_1
dd_Smed_v6_4354_0	320.28	-1.40176	0.395883	-3.54085	0.000398836	0.0104736	TRUE	FALSE
dd_Smed_v6_17304_0	894.435	0.330951	0.0934844	3.54017	0.00039987	0.0104857	FALSE	FALSE	dd_Smed_v6_17304_0_1	DNA binding | cell fate specification | cytoplasm | regulation of transcription, DNA-templated | zinc ion binding			dd_Smed_v4_17304_0_1	PFAM: CSD, zf-CCHC, OB_RNB,	protein lin-28 homolog B [Homo sapiens]	NP_001004317.1	LIN28B	1.5e-29	protein lin-28 homolog A [Mus musculus]	5.12e-29	lin-28 [Drosophila melanogaster]	1.11e-41
dd_Smed_v6_16758_0	1789.28	0.301426	0.085203	3.53774	0.000403562	0.0105675	FALSE	TRUE	dd_Smed_v6_16758_0_1		MH2 (1)	MH2 domain (1)	dd_Smed_v4_16758_0_1	Smed: SMED-SMAD6/7-2	mothers against decapentaplegic homolog 6 isoform X1 [Homo sapiens]	XP_011519863.1	SMAD6	0.000516	mothers against decapentaplegic homolog 6 isoform X1 [Mus musculus]	0.001	daughters against dpp, isoform D [Drosophila melanogaster]	1.11e-05
dd_Smed_v6_16577_0	1813.78	0.206442	0.0583987	3.53505	0.000407698	0.0106605	FALSE	TRUE	dd_Smed_v6_16577_0_1	anion transport | inorganic anion exchanger activity | integral component of membrane | membrane | phosphoenolpyruvate-dependent sugar phosphotransferase system | sugar:proton symporter activity | transport	HCO3_cotransp (1) / PTS_EIIA_2 (1) / Band_3_cyto (1)	HCO3- transporter integral membrane domain (1) / Phosphoenolpyruvate-dependent sugar phosphotransferase system (1) / Band 3 cytoplasmic domain (1)	dd_Smed_v4_16577_0_1	Human: solute carrier family 4, sodium borate transporter, member 11 (SLC4A11)	solute carrier family 4 member 11 isoform X4 [Homo sapiens]	XP_016883585.1	SLC4A11	0	sodium bicarbonate transporter-like protein 11 isoform X3 [Mus musculus]	0	Na[+]-driven anion exchanger 1, isoform A [Drosophila melanogaster]	2.24e-49
dd_Smed_v6_5786_0	710.97	0.27863	0.0789164	3.5307	0.000414462	0.010822	FALSE	FALSE	dd_Smed_v6_5786_0_1	immune response | polysaccharide binding | scavenger receptor activity	TSP1_spondin (1) / SBSPON_C (1) / TSP_1 (1) / Somatomedin_B (1)	Spondin-like TSP1 domain (1) / SBSPON-like (1) / Thrombospondin type 1 domain (1) / Somatomedin B domain (1)	dd_Smed_v4_5786_0_1	Human: somatomedin B and thrombospondin, type 1 domain containing (SBSPON)	somatomedin-B and thrombospondin type-1 domain-containing protein precursor [Homo sapiens]	NP_694957.3	SBSPON	2.22e-14	somatomedin-B and thrombospondin type-1 domain-containing protein precursor [Mus musculus]	3.48e-14	uncharacterized protein Dmel_CG42339, isoform B [Drosophila melanogaster]	5.85e-19
dd_Smed_v6_10350_0	44.4031	-0.759815	0.215451	-3.52663	0.000420891	0.0109743	TRUE	FALSE	dd_Smed_v6_10350_0_1		DUF2427 (1)	Domain of unknown function (DUF2427) (1)
dd_Smed_v6_10687_0	1750.29	-0.270221	0.0767428	-3.52112	0.000429724	0.0111766	FALSE	TRUE	dd_Smed_v6_10687_0_1		Ephrin (1) / V-set (1) / Ig_3 (1)	Ephrin (1) / Immunoglobulin V-set domain (1) / Immunoglobulin domain (1)	dd_Smed_v4_10687_0_1	PFAM: Ephrin,
dd_Smed_v6_16571_0	4759.15	0.276672	0.078577	3.52103	0.000429868	0.0111766	FALSE	TRUE	dd_Smed_v6_16571_0_1	G-protein coupled receptor activity | G-protein coupled receptor signaling pathway | Golgi apparatus | Golgi membrane | PDZ domain binding | Spemann organizer formation | T cell differentiation in thymus | Wnt signaling pathway | Wnt signaling pathway involved in dorsal/ventral axis specification | Wnt-activated receptor activity | Wnt-protein binding | angiogenesis | anterior/posterior axis spec…	Frizzled (1) / Fz (1)	Frizzled (1) / Fz domain (1)	dd_Smed_v4_16571_0_1	Human: frizzled family receptor 5 (FZD5)	frizzled-5 isoform X1 [Homo sapiens]	XP_024308898.1	FZD5	0	frizzled-5 precursor [Mus musculus]	0	frizzled 2, isoform B [Drosophila melanogaster]	2.02e-168
dd_Smed_v6_10460_0	16000.7	-0.251733	0.0715461	-3.51847	0.000434041	0.0112532	FALSE	TRUE	dd_Smed_v6_10460_0_1	cell projection | molecular_function | sensory perception of sound | stereocilium	PLAT (1) / DUF7755 (1) / ATS3 (1)	PLAT (1) / Domain of unknown function (DUF7755) (1) / Embryo-specific protein 3 (1)	dd_Smed_v4_10460_0_1	Human: lipoxygenase homology domains 1 (LOXHD1)	lipoxygenase homology domain-containing protein 1 isoform X2 [Homo sapiens]	XP_011524106.1	LOXHD1	0	lipoxygenase homology domain-containing protein 1 [Mus musculus]	0	pinstripe, isoform B [Drosophila melanogaster]	1.79e-10
[truncated: 26,674 more rows]

## Sheet: Proteomics
gene	baseMean	log2FoldChange	lfcSE	stat	pvalue	padj	significantlyDownregulated	expressedInSingleCellProgenitorsOrPhotoreceptors	full_contig	GO_names	pfam_features	pfam_descriptions	digiworm_gene	digiworm_annotation	human_description	human_accession	human_gene	human_eval	mouse_description	mouse_eval	fly_description	fly_eval
[truncated: 6,414 more rows]
